# Supplementary material for: Small-residue packing motifs modulate the structure and function of a minimal de novo membrane protein
Source: Sci Rep. 2020 Sep 16;10:15203. doi: 10.1038/s41598-020-71585-8 (PMC7495484; doi:10.1038/s41598-020-71585-8)
Supplement: Supplementary file 2 — Supplementary file2 [file 41598_2020_71585_MOESM2_ESM.zip]

Archive with 30 entries (27 files):
- Modelling/
- Modelling/reamp2SL_topscore_tm_domain.pdb
- Modelling/rescored_rmsd_tm_all_SL.dat
- Modelling/.DS_Store
- __MACOSX/
- __MACOSX/Modelling/
- __MACOSX/Modelling/._.DS_Store
- Modelling/reamp_transformed.pdb
- __MACOSX/Modelling/._reamp_transformed.pdb
- Modelling/reamp2.span
- __MACOSX/Modelling/._reamp2.span
- Modelling/reamp_topscore_tmdomain.pdb
- Modelling/reamp2_topscore_tmdomain.pdb
- Modelling/Modelling supplement Curnow et al 2020.docx
- __MACOSX/Modelling/._Modelling supplement Curnow et al 2020.docx
- Modelling/relax_10000_flags_reamp2
- __MACOSX/Modelling/._relax_10000_flags_reamp2
- Modelling/rescored_rmsd_tm_all_reamp.dat
- Modelling/rescore_rmsd.xml
- __MACOSX/Modelling/._rescore_rmsd.xml
- Modelling/rescored_rmsd_tm_all.dat
- Modelling/reamp2_SL_transformed.pdb
- __MACOSX/Modelling/._reamp2_SL_transformed.pdb
- Modelling/relax_slurm.sh
- __MACOSX/Modelling/._relax_slurm.sh
- Modelling/reamp.span
- Modelling/membrane_relax.xml
- __MACOSX/Modelling/._membrane_relax.xml
- Modelling/reamp2_transformed.pdb
- __MACOSX/Modelling/._reamp2_transformed.pdb
