# Supplementary material for: Small-residue packing motifs modulate the structure and function of a minimal de novo membrane protein
Source: Sci Rep. 2020 Sep 16;10:15203. doi: 10.1038/s41598-020-71585-8 (PMC7495484; doi:10.1038/s41598-020-71585-8)
Supplement: Supplementary file 2 — Supplementary file2 [file 41598_2020_71585_MOESM2_ESM.zip › Modelling/reamp2SL_topscore_tm_domain.pdb]

ATOM      1  N   MET A   1       0.596  -5.686 -16.084  1.00  0.00           N  
ATOM      2  CA  MET A   1       0.278  -4.881 -14.887  1.00  0.00           C  
ATOM      3  C   MET A   1       0.207  -5.654 -13.585  1.00  0.00           C  
ATOM      4  O   MET A   1      -0.568  -5.242 -12.731  1.00  0.00           O  
ATOM      5  CB  MET A   1      -1.046  -4.151 -15.102  1.00  0.00           C  
ATOM      6  CG  MET A   1      -2.263  -5.063 -15.179  1.00  0.00           C  
ATOM      7  SD  MET A   1      -2.941  -5.455 -13.554  1.00  0.00           S  
ATOM      8  CE  MET A   1      -4.047  -6.802 -13.965  1.00  0.00           C  
ATOM      9 1H   MET A   1       0.621  -5.092 -16.888  1.00  0.00           H  
ATOM     10 2H   MET A   1       1.488  -6.124 -15.966  1.00  0.00           H  
ATOM     11 3H   MET A   1      -0.104  -6.389 -16.210  1.00  0.00           H  
ATOM     12  HA  MET A   1       1.114  -4.210 -14.689  1.00  0.00           H  
ATOM     13 1HB  MET A   1      -1.209  -3.446 -14.288  1.00  0.00           H  
ATOM     14 2HB  MET A   1      -0.999  -3.578 -16.028  1.00  0.00           H  
ATOM     15 1HG  MET A   1      -3.041  -4.582 -15.770  1.00  0.00           H  
ATOM     16 2HG  MET A   1      -1.988  -5.995 -15.671  1.00  0.00           H  
ATOM     17 1HE  MET A   1      -4.543  -7.154 -13.061  1.00  0.00           H  
ATOM     18 2HE  MET A   1      -4.796  -6.454 -14.679  1.00  0.00           H  
ATOM     19 3HE  MET A   1      -3.477  -7.619 -14.408  1.00  0.00           H  
ATOM     20  N   VAL A   2       0.953  -6.750 -13.365  1.00  0.00           N  
ATOM     21  CA  VAL A   2       0.973  -7.574 -12.171  1.00  0.00           C  
ATOM     22  C   VAL A   2       1.216  -6.816 -10.871  1.00  0.00           C  
ATOM     23  O   VAL A   2       0.521  -6.999  -9.873  1.00  0.00           O  
ATOM     24  CB  VAL A   2       2.062  -8.652 -12.321  1.00  0.00           C  
ATOM     25  CG1 VAL A   2       2.264  -9.391 -11.007  1.00  0.00           C  
ATOM     26  CG2 VAL A   2       1.684  -9.620 -13.431  1.00  0.00           C  
ATOM     27  H   VAL A   2       1.550  -6.993 -14.142  1.00  0.00           H  
ATOM     28  HA  VAL A   2      -0.039  -7.929 -11.977  1.00  0.00           H  
ATOM     29  HB  VAL A   2       3.008  -8.168 -12.566  1.00  0.00           H  
ATOM     30 1HG1 VAL A   2       3.038 -10.150 -11.131  1.00  0.00           H  
ATOM     31 2HG1 VAL A   2       2.570  -8.685 -10.235  1.00  0.00           H  
ATOM     32 3HG1 VAL A   2       1.331  -9.871 -10.712  1.00  0.00           H  
ATOM     33 1HG2 VAL A   2       2.459 -10.379 -13.532  1.00  0.00           H  
ATOM     34 2HG2 VAL A   2       0.735 -10.099 -13.189  1.00  0.00           H  
ATOM     35 3HG2 VAL A   2       1.585  -9.075 -14.371  1.00  0.00           H  
ATOM     36  N   TRP A   3       2.187  -5.890 -10.876  1.00  0.00           N  
ATOM     37  CA  TRP A   3       2.525  -5.009  -9.779  1.00  0.00           C  
ATOM     38  C   TRP A   3       1.351  -4.170  -9.304  1.00  0.00           C  
ATOM     39  O   TRP A   3       1.142  -4.001  -8.102  1.00  0.00           O  
ATOM     40  CB  TRP A   3       3.671  -4.084 -10.193  1.00  0.00           C  
ATOM     41  CG  TRP A   3       5.023  -4.721 -10.081  1.00  0.00           C  
ATOM     42  CD1 TRP A   3       5.889  -4.980 -11.100  1.00  0.00           C  
ATOM     43  CD2 TRP A   3       5.676  -5.184  -8.873  1.00  0.00           C  
ATOM     44  NE1 TRP A   3       7.030  -5.570 -10.615  1.00  0.00           N  
ATOM     45  CE2 TRP A   3       6.917  -5.701  -9.253  1.00  0.00           C  
ATOM     46  CE3 TRP A   3       5.311  -5.199  -7.521  1.00  0.00           C  
ATOM     47  CZ2 TRP A   3       7.803  -6.234  -8.331  1.00  0.00           C  
ATOM     48  CZ3 TRP A   3       6.201  -5.732  -6.596  1.00  0.00           C  
ATOM     49  CH2 TRP A   3       7.414  -6.236  -6.991  1.00  0.00           C  
ATOM     50  H   TRP A   3       2.711  -5.826 -11.737  1.00  0.00           H  
ATOM     51  HA  TRP A   3       2.853  -5.617  -8.936  1.00  0.00           H  
ATOM     52 1HB  TRP A   3       3.527  -3.765 -11.225  1.00  0.00           H  
ATOM     53 2HB  TRP A   3       3.661  -3.190  -9.569  1.00  0.00           H  
ATOM     54  HD1 TRP A   3       5.703  -4.751 -12.148  1.00  0.00           H  
ATOM     55  HE1 TRP A   3       7.823  -5.862 -11.168  1.00  0.00           H  
ATOM     56  HE3 TRP A   3       4.350  -4.798  -7.202  1.00  0.00           H  
ATOM     57  HZ2 TRP A   3       8.771  -6.639  -8.625  1.00  0.00           H  
ATOM     58  HZ3 TRP A   3       5.909  -5.741  -5.545  1.00  0.00           H  
ATOM     59  HH2 TRP A   3       8.088  -6.647  -6.239  1.00  0.00           H  
ATOM     60  N   ALA A   4       0.552  -3.619 -10.229  1.00  0.00           N  
ATOM     61  CA  ALA A   4      -0.665  -2.866 -10.002  1.00  0.00           C  
ATOM     62  C   ALA A   4      -1.725  -3.757  -9.340  1.00  0.00           C  
ATOM     63  O   ALA A   4      -2.452  -3.316  -8.451  1.00  0.00           O  
ATOM     64  CB  ALA A   4      -1.183  -2.288 -11.312  1.00  0.00           C  
ATOM     65  H   ALA A   4       0.869  -3.768 -11.176  1.00  0.00           H  
ATOM     66  HA  ALA A   4      -0.433  -2.046  -9.322  1.00  0.00           H  
ATOM     67 1HB  ALA A   4      -2.097  -1.726 -11.125  1.00  0.00           H  
ATOM     68 2HB  ALA A   4      -0.431  -1.626 -11.740  1.00  0.00           H  
ATOM     69 3HB  ALA A   4      -1.392  -3.099 -12.008  1.00  0.00           H  
ATOM     70  N   LEU A   5      -1.828  -5.019  -9.762  1.00  0.00           N  
ATOM     71  CA  LEU A   5      -2.691  -6.036  -9.188  1.00  0.00           C  
ATOM     72  C   LEU A   5      -2.302  -6.319  -7.742  1.00  0.00           C  
ATOM     73  O   LEU A   5      -3.173  -6.581  -6.905  1.00  0.00           O  
ATOM     74  CB  LEU A   5      -2.612  -7.326 -10.013  1.00  0.00           C  
ATOM     75  CG  LEU A   5      -3.625  -8.417  -9.641  1.00  0.00           C  
ATOM     76  CD1 LEU A   5      -5.038  -7.872  -9.794  1.00  0.00           C  
ATOM     77  CD2 LEU A   5      -3.410  -9.634 -10.528  1.00  0.00           C  
ATOM     78  H   LEU A   5      -1.243  -5.259 -10.551  1.00  0.00           H  
ATOM     79  HA  LEU A   5      -3.717  -5.670  -9.209  1.00  0.00           H  
ATOM     80 1HB  LEU A   5      -2.765  -7.078 -11.062  1.00  0.00           H  
ATOM     81 2HB  LEU A   5      -1.614  -7.750  -9.903  1.00  0.00           H  
ATOM     82  HG  LEU A   5      -3.488  -8.700  -8.597  1.00  0.00           H  
ATOM     83 1HD1 LEU A   5      -5.758  -8.646  -9.529  1.00  0.00           H  
ATOM     84 2HD1 LEU A   5      -5.171  -7.014  -9.134  1.00  0.00           H  
ATOM     85 3HD1 LEU A   5      -5.200  -7.565 -10.826  1.00  0.00           H  
ATOM     86 1HD2 LEU A   5      -4.129 -10.410 -10.262  1.00  0.00           H  
ATOM     87 2HD2 LEU A   5      -3.548  -9.353 -11.572  1.00  0.00           H  
ATOM     88 3HD2 LEU A   5      -2.398 -10.014 -10.385  1.00  0.00           H  
ATOM     89  N   LEU A   6      -1.014  -6.241  -7.409  1.00  0.00           N  
ATOM     90  CA  LEU A   6      -0.474  -6.420  -6.069  1.00  0.00           C  
ATOM     91  C   LEU A   6      -0.637  -5.180  -5.210  1.00  0.00           C  
ATOM     92  O   LEU A   6      -0.910  -5.306  -4.017  1.00  0.00           O  
ATOM     93  CB  LEU A   6       1.012  -6.791  -6.149  1.00  0.00           C  
ATOM     94  CG  LEU A   6       1.325  -8.147  -6.795  1.00  0.00           C  
ATOM     95  CD1 LEU A   6       2.832  -8.303  -6.946  1.00  0.00           C  
ATOM     96  CD2 LEU A   6       0.742  -9.263  -5.942  1.00  0.00           C  
ATOM     97  H   LEU A   6      -0.380  -6.040  -8.171  1.00  0.00           H  
ATOM     98  HA  LEU A   6      -1.035  -7.214  -5.574  1.00  0.00           H  
ATOM     99 1HB  LEU A   6       1.531  -6.024  -6.721  1.00  0.00           H  
ATOM    100 2HB  LEU A   6       1.422  -6.803  -5.139  1.00  0.00           H  
ATOM    101  HG  LEU A   6       0.885  -8.185  -7.792  1.00  0.00           H  
ATOM    102 1HD1 LEU A   6       3.054  -9.266  -7.405  1.00  0.00           H  
ATOM    103 2HD1 LEU A   6       3.219  -7.503  -7.577  1.00  0.00           H  
ATOM    104 3HD1 LEU A   6       3.302  -8.252  -5.964  1.00  0.00           H  
ATOM    105 1HD2 LEU A   6       0.964 -10.227  -6.402  1.00  0.00           H  
ATOM    106 2HD2 LEU A   6       1.183  -9.227  -4.945  1.00  0.00           H  
ATOM    107 3HD2 LEU A   6      -0.338  -9.138  -5.866  1.00  0.00           H  
ATOM    108  N   SER A   7      -0.552  -3.970  -5.770  1.00  0.00           N  
ATOM    109  CA  SER A   7      -0.617  -2.719  -5.044  1.00  0.00           C  
ATOM    110  C   SER A   7      -1.487  -2.842  -3.804  1.00  0.00           C  
ATOM    111  O   SER A   7      -0.961  -2.821  -2.692  1.00  0.00           O  
ATOM    112  CB  SER A   7      -1.155  -1.625  -5.946  1.00  0.00           C  
ATOM    113  OG  SER A   7      -2.484  -1.882  -6.308  1.00  0.00           O  
ATOM    114  H   SER A   7      -0.435  -3.953  -6.772  1.00  0.00           H  
ATOM    115  HA  SER A   7       0.371  -2.501  -4.639  1.00  0.00           H  
ATOM    116 1HB  SER A   7      -1.094  -0.667  -5.430  1.00  0.00           H  
ATOM    117 2HB  SER A   7      -0.538  -1.555  -6.840  1.00  0.00           H  
ATOM    118  HG  SER A   7      -2.455  -2.196  -7.215  1.00  0.00           H  
ATOM    119  N   GLY A   8      -2.793  -3.052  -3.982  1.00  0.00           N  
ATOM    120  CA  GLY A   8      -3.840  -3.176  -2.987  1.00  0.00           C  
ATOM    121  C   GLY A   8      -3.680  -4.306  -1.973  1.00  0.00           C  
ATOM    122  O   GLY A   8      -3.677  -4.064  -0.767  1.00  0.00           O  
ATOM    123  H   GLY A   8      -3.033  -3.129  -4.959  1.00  0.00           H  
ATOM    124 1HA  GLY A   8      -3.915  -2.247  -2.420  1.00  0.00           H  
ATOM    125 2HA  GLY A   8      -4.798  -3.326  -3.483  1.00  0.00           H  
ATOM    126  N   LEU A   9      -3.469  -5.532  -2.461  1.00  0.00           N  
ATOM    127  CA  LEU A   9      -3.274  -6.752  -1.702  1.00  0.00           C  
ATOM    128  C   LEU A   9      -2.093  -6.703  -0.736  1.00  0.00           C  
ATOM    129  O   LEU A   9      -2.222  -7.040   0.432  1.00  0.00           O  
ATOM    130  CB  LEU A   9      -3.082  -7.925  -2.672  1.00  0.00           C  
ATOM    131  CG  LEU A   9      -4.318  -8.320  -3.490  1.00  0.00           C  
ATOM    132  CD1 LEU A   9      -3.918  -9.322  -4.565  1.00  0.00           C  
ATOM    133  CD2 LEU A   9      -5.375  -8.904  -2.564  1.00  0.00           C  
ATOM    134  H   LEU A   9      -3.451  -5.572  -3.470  1.00  0.00           H  
ATOM    135  HA  LEU A   9      -4.146  -6.912  -1.071  1.00  0.00           H  
ATOM    136 1HB  LEU A   9      -2.289  -7.670  -3.373  1.00  0.00           H  
ATOM    137 2HB  LEU A   9      -2.769  -8.800  -2.103  1.00  0.00           H  
ATOM    138  HG  LEU A   9      -4.721  -7.438  -3.990  1.00  0.00           H  
ATOM    139 1HD1 LEU A   9      -4.796  -9.602  -5.146  1.00  0.00           H  
ATOM    140 2HD1 LEU A   9      -3.176  -8.871  -5.224  1.00  0.00           H  
ATOM    141 3HD1 LEU A   9      -3.496 -10.209  -4.095  1.00  0.00           H  
ATOM    142 1HD2 LEU A   9      -6.254  -9.184  -3.146  1.00  0.00           H  
ATOM    143 2HD2 LEU A   9      -4.974  -9.786  -2.066  1.00  0.00           H  
ATOM    144 3HD2 LEU A   9      -5.655  -8.161  -1.818  1.00  0.00           H  
ATOM    145  N   GLY A  10      -0.933  -6.202  -1.191  1.00  0.00           N  
ATOM    146  CA  GLY A  10       0.222  -5.970  -0.349  1.00  0.00           C  
ATOM    147  C   GLY A  10      -0.063  -4.963   0.759  1.00  0.00           C  
ATOM    148  O   GLY A  10       0.071  -5.292   1.931  1.00  0.00           O  
ATOM    149  H   GLY A  10      -0.878  -5.979  -2.175  1.00  0.00           H  
ATOM    150 1HA  GLY A  10       0.541  -6.912   0.098  1.00  0.00           H  
ATOM    151 2HA  GLY A  10       1.048  -5.606  -0.957  1.00  0.00           H  
ATOM    152  N   ALA A  11      -0.547  -3.772   0.411  1.00  0.00           N  
ATOM    153  CA  ALA A  11      -0.925  -2.723   1.345  1.00  0.00           C  
ATOM    154  C   ALA A  11      -1.966  -3.193   2.345  1.00  0.00           C  
ATOM    155  O   ALA A  11      -1.919  -2.831   3.521  1.00  0.00           O  
ATOM    156  CB  ALA A  11      -1.441  -1.509   0.586  1.00  0.00           C  
ATOM    157  H   ALA A  11      -0.650  -3.609  -0.580  1.00  0.00           H  
ATOM    158  HA  ALA A  11      -0.038  -2.436   1.909  1.00  0.00           H  
ATOM    159 1HB  ALA A  11      -1.713  -0.726   1.294  1.00  0.00           H  
ATOM    160 2HB  ALA A  11      -0.662  -1.139  -0.081  1.00  0.00           H  
ATOM    161 3HB  ALA A  11      -2.315  -1.789   0.001  1.00  0.00           H  
ATOM    162  N   LEU A  12      -2.944  -4.013   1.932  1.00  0.00           N  
ATOM    163  CA  LEU A  12      -3.972  -4.588   2.770  1.00  0.00           C  
ATOM    164  C   LEU A  12      -3.400  -5.457   3.884  1.00  0.00           C  
ATOM    165  O   LEU A  12      -3.688  -5.222   5.050  1.00  0.00           O  
ATOM    166  CB  LEU A  12      -4.931  -5.421   1.910  1.00  0.00           C  
ATOM    167  CG  LEU A  12      -6.029  -6.172   2.675  1.00  0.00           C  
ATOM    168  CD1 LEU A  12      -6.903  -5.173   3.420  1.00  0.00           C  
ATOM    169  CD2 LEU A  12      -6.853  -6.999   1.699  1.00  0.00           C  
ATOM    170  H   LEU A  12      -2.935  -4.231   0.945  1.00  0.00           H  
ATOM    171  HA  LEU A  12      -4.483  -3.781   3.293  1.00  0.00           H  
ATOM    172 1HB  LEU A  12      -5.419  -4.760   1.195  1.00  0.00           H  
ATOM    173 2HB  LEU A  12      -4.351  -6.158   1.355  1.00  0.00           H  
ATOM    174  HG  LEU A  12      -5.572  -6.831   3.414  1.00  0.00           H  
ATOM    175 1HD1 LEU A  12      -7.683  -5.707   3.964  1.00  0.00           H  
ATOM    176 2HD1 LEU A  12      -6.292  -4.609   4.125  1.00  0.00           H  
ATOM    177 3HD1 LEU A  12      -7.362  -4.488   2.708  1.00  0.00           H  
ATOM    178 1HD2 LEU A  12      -7.632  -7.533   2.243  1.00  0.00           H  
ATOM    179 2HD2 LEU A  12      -7.311  -6.341   0.961  1.00  0.00           H  
ATOM    180 3HD2 LEU A  12      -6.206  -7.716   1.194  1.00  0.00           H  
ATOM    181  N   LEU A  13      -2.524  -6.409   3.568  1.00  0.00           N  
ATOM    182  CA  LEU A  13      -1.825  -7.274   4.499  1.00  0.00           C  
ATOM    183  C   LEU A  13      -0.974  -6.512   5.499  1.00  0.00           C  
ATOM    184  O   LEU A  13      -0.984  -6.812   6.693  1.00  0.00           O  
ATOM    185  CB  LEU A  13      -0.936  -8.255   3.723  1.00  0.00           C  
ATOM    186  CG  LEU A  13      -1.678  -9.322   2.907  1.00  0.00           C  
ATOM    187  CD1 LEU A  13      -0.683 -10.081   2.040  1.00  0.00           C  
ATOM    188  CD2 LEU A  13      -2.411 -10.264   3.851  1.00  0.00           C  
ATOM    189  H   LEU A  13      -2.354  -6.512   2.578  1.00  0.00           H  
ATOM    190  HA  LEU A  13      -2.561  -7.777   5.123  1.00  0.00           H  
ATOM    191 1HB  LEU A  13      -0.311  -7.688   3.035  1.00  0.00           H  
ATOM    192 2HB  LEU A  13      -0.287  -8.770   4.430  1.00  0.00           H  
ATOM    193  HG  LEU A  13      -2.397  -8.839   2.245  1.00  0.00           H  
ATOM    194 1HD1 LEU A  13      -1.210 -10.839   1.460  1.00  0.00           H  
ATOM    195 2HD1 LEU A  13      -0.188  -9.386   1.362  1.00  0.00           H  
ATOM    196 3HD1 LEU A  13       0.060 -10.562   2.675  1.00  0.00           H  
ATOM    197 1HD2 LEU A  13      -2.939 -11.022   3.271  1.00  0.00           H  
ATOM    198 2HD2 LEU A  13      -1.692 -10.748   4.513  1.00  0.00           H  
ATOM    199 3HD2 LEU A  13      -3.128  -9.698   4.446  1.00  0.00           H  
ATOM    200  N   LEU A  14      -0.278  -5.458   5.057  1.00  0.00           N  
ATOM    201  CA  LEU A  14       0.504  -4.563   5.884  1.00  0.00           C  
ATOM    202  C   LEU A  14      -0.343  -3.741   6.840  1.00  0.00           C  
ATOM    203  O   LEU A  14      -0.035  -3.685   8.033  1.00  0.00           O  
ATOM    204  CB  LEU A  14       1.322  -3.622   4.991  1.00  0.00           C  
ATOM    205  CG  LEU A  14       2.443  -4.283   4.179  1.00  0.00           C  
ATOM    206  CD1 LEU A  14       2.966  -3.299   3.141  1.00  0.00           C  
ATOM    207  CD2 LEU A  14       3.554  -4.730   5.117  1.00  0.00           C  
ATOM    208  H   LEU A  14      -0.319  -5.295   4.061  1.00  0.00           H  
ATOM    209  HA  LEU A  14       1.152  -5.163   6.523  1.00  0.00           H  
ATOM    210 1HB  LEU A  14       0.647  -3.136   4.289  1.00  0.00           H  
ATOM    211 2HB  LEU A  14       1.775  -2.855   5.618  1.00  0.00           H  
ATOM    212  HG  LEU A  14       2.046  -5.148   3.648  1.00  0.00           H  
ATOM    213 1HD1 LEU A  14       3.763  -3.769   2.563  1.00  0.00           H  
ATOM    214 2HD1 LEU A  14       2.155  -3.011   2.471  1.00  0.00           H  
ATOM    215 3HD1 LEU A  14       3.355  -2.414   3.642  1.00  0.00           H  
ATOM    216 1HD2 LEU A  14       4.351  -5.201   4.540  1.00  0.00           H  
ATOM    217 2HD2 LEU A  14       3.953  -3.865   5.647  1.00  0.00           H  
ATOM    218 3HD2 LEU A  14       3.157  -5.446   5.837  1.00  0.00           H  
ATOM    219  N   SER A  15      -1.440  -3.118   6.394  1.00  0.00           N  
ATOM    220  CA  SER A  15      -2.409  -2.431   7.222  1.00  0.00           C  
ATOM    221  C   SER A  15      -3.086  -3.349   8.221  1.00  0.00           C  
ATOM    222  O   SER A  15      -3.231  -3.003   9.394  1.00  0.00           O  
ATOM    223  CB  SER A  15      -3.457  -1.778   6.342  1.00  0.00           C  
ATOM    224  OG  SER A  15      -2.913  -0.705   5.624  1.00  0.00           O  
ATOM    225  H   SER A  15      -1.578  -3.144   5.393  1.00  0.00           H  
ATOM    226  HA  SER A  15      -1.876  -1.736   7.874  1.00  0.00           H  
ATOM    227 1HB  SER A  15      -3.861  -2.515   5.649  1.00  0.00           H  
ATOM    228 2HB  SER A  15      -4.281  -1.424   6.961  1.00  0.00           H  
ATOM    229  HG  SER A  15      -2.084  -1.023   5.260  1.00  0.00           H  
ATOM    230  N   LEU A  16      -3.455  -4.571   7.814  1.00  0.00           N  
ATOM    231  CA  LEU A  16      -4.054  -5.609   8.626  1.00  0.00           C  
ATOM    232  C   LEU A  16      -3.211  -5.906   9.864  1.00  0.00           C  
ATOM    233  O   LEU A  16      -3.711  -5.863  10.986  1.00  0.00           O  
ATOM    234  CB  LEU A  16      -4.230  -6.886   7.796  1.00  0.00           C  
ATOM    235  CG  LEU A  16      -4.750  -8.110   8.561  1.00  0.00           C  
ATOM    236  CD1 LEU A  16      -6.141  -7.816   9.106  1.00  0.00           C  
ATOM    237  CD2 LEU A  16      -4.770  -9.317   7.634  1.00  0.00           C  
ATOM    238  H   LEU A  16      -3.282  -4.751   6.834  1.00  0.00           H  
ATOM    239  HA  LEU A  16      -5.018  -5.251   8.987  1.00  0.00           H  
ATOM    240 1HB  LEU A  16      -4.928  -6.681   6.986  1.00  0.00           H  
ATOM    241 2HB  LEU A  16      -3.268  -7.153   7.359  1.00  0.00           H  
ATOM    242  HG  LEU A  16      -4.096  -8.315   9.409  1.00  0.00           H  
ATOM    243 1HD1 LEU A  16      -6.510  -8.686   9.649  1.00  0.00           H  
ATOM    244 2HD1 LEU A  16      -6.094  -6.961   9.780  1.00  0.00           H  
ATOM    245 3HD1 LEU A  16      -6.815  -7.591   8.280  1.00  0.00           H  
ATOM    246 1HD2 LEU A  16      -5.139 -10.187   8.178  1.00  0.00           H  
ATOM    247 2HD2 LEU A  16      -5.425  -9.115   6.787  1.00  0.00           H  
ATOM    248 3HD2 LEU A  16      -3.760  -9.516   7.274  1.00  0.00           H  
ATOM    249  N   LEU A  17      -1.913  -6.159   9.697  1.00  0.00           N  
ATOM    250  CA  LEU A  17      -0.943  -6.371  10.747  1.00  0.00           C  
ATOM    251  C   LEU A  17      -0.915  -5.227  11.748  1.00  0.00           C  
ATOM    252  O   LEU A  17      -0.996  -5.439  12.961  1.00  0.00           O  
ATOM    253  CB  LEU A  17       0.452  -6.551  10.134  1.00  0.00           C  
ATOM    254  CG  LEU A  17       0.694  -7.884   9.413  1.00  0.00           C  
ATOM    255  CD1 LEU A  17       2.025  -7.828   8.675  1.00  0.00           C  
ATOM    256  CD2 LEU A  17       0.677  -9.019  10.425  1.00  0.00           C  
ATOM    257  H   LEU A  17      -1.614  -6.199   8.733  1.00  0.00           H  
ATOM    258  HA  LEU A  17      -1.251  -7.236  11.333  1.00  0.00           H  
ATOM    259 1HB  LEU A  17       0.622  -5.751   9.416  1.00  0.00           H  
ATOM    260 2HB  LEU A  17       1.194  -6.464  10.927  1.00  0.00           H  
ATOM    261  HG  LEU A  17      -0.090  -8.045   8.673  1.00  0.00           H  
ATOM    262 1HD1 LEU A  17       2.197  -8.774   8.163  1.00  0.00           H  
ATOM    263 2HD1 LEU A  17       2.002  -7.019   7.945  1.00  0.00           H  
ATOM    264 3HD1 LEU A  17       2.829  -7.650   9.389  1.00  0.00           H  
ATOM    265 1HD2 LEU A  17       0.849  -9.966   9.912  1.00  0.00           H  
ATOM    266 2HD2 LEU A  17       1.462  -8.860  11.164  1.00  0.00           H  
ATOM    267 3HD2 LEU A  17      -0.291  -9.047  10.924  1.00  0.00           H  
ATOM    268  N   GLY A  18      -0.875  -3.983  11.269  1.00  0.00           N  
ATOM    269  CA  GLY A  18      -0.982  -2.753  12.032  1.00  0.00           C  
ATOM    270  C   GLY A  18      -2.243  -2.717  12.887  1.00  0.00           C  
ATOM    271  O   GLY A  18      -2.129  -2.540  14.098  1.00  0.00           O  
ATOM    272  H   GLY A  18      -0.755  -3.930  10.266  1.00  0.00           H  
ATOM    273 1HA  GLY A  18      -0.108  -2.646  12.676  1.00  0.00           H  
ATOM    274 2HA  GLY A  18      -0.985  -1.900  11.352  1.00  0.00           H  
ATOM    275  N   LEU A  19      -3.424  -2.950  12.322  1.00  0.00           N  
ATOM    276  CA  LEU A  19      -4.715  -2.983  12.978  1.00  0.00           C  
ATOM    277  C   LEU A  19      -4.854  -4.066  14.040  1.00  0.00           C  
ATOM    278  O   LEU A  19      -5.333  -3.831  15.149  1.00  0.00           O  
ATOM    279  CB  LEU A  19      -5.811  -3.173  11.921  1.00  0.00           C  
ATOM    280  CG  LEU A  19      -6.018  -1.997  10.958  1.00  0.00           C  
ATOM    281  CD1 LEU A  19      -6.958  -2.418   9.837  1.00  0.00           C  
ATOM    282  CD2 LEU A  19      -6.578  -0.807  11.723  1.00  0.00           C  
ATOM    283  H   LEU A  19      -3.374  -3.116  11.327  1.00  0.00           H  
ATOM    284  HA  LEU A  19      -4.831  -2.069  13.559  1.00  0.00           H  
ATOM    285 1HB  LEU A  19      -5.570  -4.051  11.325  1.00  0.00           H  
ATOM    286 2HB  LEU A  19      -6.757  -3.355  12.431  1.00  0.00           H  
ATOM    287  HG  LEU A  19      -5.064  -1.723  10.508  1.00  0.00           H  
ATOM    288 1HD1 LEU A  19      -7.105  -1.583   9.152  1.00  0.00           H  
ATOM    289 2HD1 LEU A  19      -6.524  -3.259   9.295  1.00  0.00           H  
ATOM    290 3HD1 LEU A  19      -7.918  -2.715  10.258  1.00  0.00           H  
ATOM    291 1HD2 LEU A  19      -6.724   0.029  11.038  1.00  0.00           H  
ATOM    292 2HD2 LEU A  19      -7.533  -1.080  12.172  1.00  0.00           H  
ATOM    293 3HD2 LEU A  19      -5.878  -0.516  12.506  1.00  0.00           H  
ATOM    294  N   LEU A  20      -4.357  -5.276  13.767  1.00  0.00           N  
ATOM    295  CA  LEU A  20      -4.272  -6.402  14.668  1.00  0.00           C  
ATOM    296  C   LEU A  20      -3.361  -6.136  15.866  1.00  0.00           C  
ATOM    297  O   LEU A  20      -3.713  -6.475  16.998  1.00  0.00           O  
ATOM    298  CB  LEU A  20      -3.769  -7.632  13.902  1.00  0.00           C  
ATOM    299  CG  LEU A  20      -4.749  -8.228  12.883  1.00  0.00           C  
ATOM    300  CD1 LEU A  20      -4.048  -9.316  12.080  1.00  0.00           C  
ATOM    301  CD2 LEU A  20      -5.963  -8.783  13.612  1.00  0.00           C  
ATOM    302  H   LEU A  20      -4.013  -5.377  12.823  1.00  0.00           H  
ATOM    303  HA  LEU A  20      -5.255  -6.563  15.110  1.00  0.00           H  
ATOM    304 1HB  LEU A  20      -2.860  -7.360  13.367  1.00  0.00           H  
ATOM    305 2HB  LEU A  20      -3.522  -8.413  14.621  1.00  0.00           H  
ATOM    306  HG  LEU A  20      -5.067  -7.452  12.187  1.00  0.00           H  
ATOM    307 1HD1 LEU A  20      -4.744  -9.739  11.356  1.00  0.00           H  
ATOM    308 2HD1 LEU A  20      -3.195  -8.887  11.554  1.00  0.00           H  
ATOM    309 3HD1 LEU A  20      -3.703 -10.100  12.753  1.00  0.00           H  
ATOM    310 1HD2 LEU A  20      -6.660  -9.207  12.888  1.00  0.00           H  
ATOM    311 2HD2 LEU A  20      -5.646  -9.561  14.308  1.00  0.00           H  
ATOM    312 3HD2 LEU A  20      -6.455  -7.982  14.163  1.00  0.00           H  
ATOM    313  N   TRP A  21      -2.231  -5.460  15.697  1.00  0.00           N  
ATOM    314  CA  TRP A  21      -1.334  -4.989  16.741  1.00  0.00           C  
ATOM    315  C   TRP A  21      -1.907  -3.849  17.575  1.00  0.00           C  
ATOM    316  O   TRP A  21      -1.777  -3.836  18.799  1.00  0.00           O  
ATOM    317  CB  TRP A  21      -0.013  -4.536  16.116  1.00  0.00           C  
ATOM    318  CG  TRP A  21       0.772  -5.655  15.500  1.00  0.00           C  
ATOM    319  CD1 TRP A  21       0.725  -6.971  15.848  1.00  0.00           C  
ATOM    320  CD2 TRP A  21       1.731  -5.559  14.419  1.00  0.00           C  
ATOM    321  NE1 TRP A  21       1.585  -7.699  15.063  1.00  0.00           N  
ATOM    322  CE2 TRP A  21       2.208  -6.851  14.182  1.00  0.00           C  
ATOM    323  CE3 TRP A  21       2.215  -4.497  13.646  1.00  0.00           C  
ATOM    324  CZ2 TRP A  21       3.151  -7.116  13.202  1.00  0.00           C  
ATOM    325  CZ3 TRP A  21       3.160  -4.763  12.662  1.00  0.00           C  
ATOM    326  CH2 TRP A  21       3.615  -6.039  12.445  1.00  0.00           C  
ATOM    327  H   TRP A  21      -2.003  -5.272  14.731  1.00  0.00           H  
ATOM    328  HA  TRP A  21      -1.134  -5.816  17.423  1.00  0.00           H  
ATOM    329 1HB  TRP A  21      -0.211  -3.792  15.345  1.00  0.00           H  
ATOM    330 2HB  TRP A  21       0.606  -4.062  16.878  1.00  0.00           H  
ATOM    331  HD1 TRP A  21       0.097  -7.386  16.634  1.00  0.00           H  
ATOM    332  HE1 TRP A  21       1.737  -8.695  15.123  1.00  0.00           H  
ATOM    333  HE3 TRP A  21       1.855  -3.482  13.811  1.00  0.00           H  
ATOM    334  HZ2 TRP A  21       3.525  -8.123  13.015  1.00  0.00           H  
ATOM    335  HZ3 TRP A  21       3.532  -3.930  12.064  1.00  0.00           H  
ATOM    336  HH2 TRP A  21       4.356  -6.213  11.665  1.00  0.00           H  
ATOM    337  N   ALA A  22      -2.559  -2.845  16.985  1.00  0.00           N  
ATOM    338  CA  ALA A  22      -3.222  -1.754  17.663  1.00  0.00           C  
ATOM    339  C   ALA A  22      -4.314  -2.295  18.587  1.00  0.00           C  
ATOM    340  O   ALA A  22      -4.409  -1.902  19.749  1.00  0.00           O  
ATOM    341  CB  ALA A  22      -3.801  -0.776  16.650  1.00  0.00           C  
ATOM    342  H   ALA A  22      -2.572  -2.880  15.976  1.00  0.00           H  
ATOM    343  HA  ALA A  22      -2.483  -1.234  18.273  1.00  0.00           H  
ATOM    344 1HB  ALA A  22      -4.298   0.040  17.176  1.00  0.00           H  
ATOM    345 2HB  ALA A  22      -2.999  -0.375  16.032  1.00  0.00           H  
ATOM    346 3HB  ALA A  22      -4.523  -1.291  16.019  1.00  0.00           H  
ATOM    347  N   SER A  23      -5.140  -3.200  18.066  1.00  0.00           N  
ATOM    348  CA  SER A  23      -6.204  -3.908  18.757  1.00  0.00           C  
ATOM    349  C   SER A  23      -5.768  -4.629  20.028  1.00  0.00           C  
ATOM    350  O   SER A  23      -6.499  -4.682  21.011  1.00  0.00           O  
ATOM    351  CB  SER A  23      -6.830  -4.911  17.807  1.00  0.00           C  
ATOM    352  OG  SER A  23      -7.473  -4.262  16.745  1.00  0.00           O  
ATOM    353  H   SER A  23      -4.980  -3.386  17.086  1.00  0.00           H  
ATOM    354  HA  SER A  23      -6.949  -3.181  19.083  1.00  0.00           H  
ATOM    355 1HB  SER A  23      -6.057  -5.574  17.419  1.00  0.00           H  
ATOM    356 2HB  SER A  23      -7.547  -5.526  18.349  1.00  0.00           H  
ATOM    357  HG  SER A  23      -7.909  -3.497  17.127  1.00  0.00           H  
ATOM    358  N   SER A  24      -4.538  -5.160  20.064  1.00  0.00           N  
ATOM    359  CA  SER A  24      -3.965  -5.922  21.153  1.00  0.00           C  
ATOM    360  C   SER A  24      -3.569  -5.076  22.343  1.00  0.00           C  
ATOM    361  O   SER A  24      -3.302  -5.606  23.415  1.00  0.00           O  
ATOM    362  CB  SER A  24      -2.751  -6.682  20.654  1.00  0.00           C  
ATOM    363  OG  SER A  24      -1.672  -5.815  20.436  1.00  0.00           O  
ATOM    364  H   SER A  24      -3.984  -4.990  19.238  1.00  0.00           H  
ATOM    365  HA  SER A  24      -4.719  -6.621  21.520  1.00  0.00           H  
ATOM    366 1HB  SER A  24      -2.471  -7.440  21.384  1.00  0.00           H  
ATOM    367 2HB  SER A  24      -3.000  -7.197  19.727  1.00  0.00           H  
ATOM    368  HG  SER A  24      -1.939  -5.235  19.719  1.00  0.00           H  
ATOM    369  N   GLY A  25      -3.571  -3.745  22.243  1.00  0.00           N  
ATOM    370  CA  GLY A  25      -3.205  -2.778  23.262  1.00  0.00           C  
ATOM    371  C   GLY A  25      -4.062  -2.875  24.521  1.00  0.00           C  
ATOM    372  O   GLY A  25      -5.242  -2.526  24.492  1.00  0.00           O  
ATOM    373  H   GLY A  25      -3.871  -3.414  21.336  1.00  0.00           H  
ATOM    374 1HA  GLY A  25      -2.161  -2.920  23.540  1.00  0.00           H  
ATOM    375 2HA  GLY A  25      -3.295  -1.770  22.857  1.00  0.00           H  
ATOM    376  N   GLU A  26      -3.494  -3.367  25.617  1.00  0.00           N  
ATOM    377  CA  GLU A  26      -4.119  -3.576  26.907  1.00  0.00           C  
ATOM    378  C   GLU A  26      -4.383  -2.251  27.601  1.00  0.00           C  
ATOM    379  O   GLU A  26      -5.383  -2.087  28.296  1.00  0.00           O  
ATOM    380  CB  GLU A  26      -3.238  -4.463  27.789  1.00  0.00           C  
ATOM    381  CG  GLU A  26      -3.111  -5.901  27.307  1.00  0.00           C  
ATOM    382  CD  GLU A  26      -2.216  -6.735  28.181  1.00  0.00           C  
ATOM    383  OE1 GLU A  26      -1.613  -6.188  29.074  1.00  0.00           O  
ATOM    384  OE2 GLU A  26      -2.136  -7.919  27.957  1.00  0.00           O  
ATOM    385  H   GLU A  26      -2.520  -3.609  25.497  1.00  0.00           H  
ATOM    386  HA  GLU A  26      -5.094  -4.035  26.747  1.00  0.00           H  
ATOM    387 1HB  GLU A  26      -2.235  -4.039  27.846  1.00  0.00           H  
ATOM    388 2HB  GLU A  26      -3.642  -4.484  28.802  1.00  0.00           H  
ATOM    389 1HG  GLU A  26      -4.101  -6.354  27.283  1.00  0.00           H  
ATOM    390 2HG  GLU A  26      -2.718  -5.899  26.291  1.00  0.00           H  
ATOM    391  N   GLU A  27      -3.475  -1.290  27.436  1.00  0.00           N  
ATOM    392  CA  GLU A  27      -3.441   0.041  28.007  1.00  0.00           C  
ATOM    393  C   GLU A  27      -2.223   0.841  27.551  1.00  0.00           C  
ATOM    394  O   GLU A  27      -2.219   2.065  27.645  1.00  0.00           O  
ATOM    395  CB  GLU A  27      -3.458  -0.048  29.535  1.00  0.00           C  
ATOM    396  CG  GLU A  27      -2.254  -0.760  30.136  1.00  0.00           C  
ATOM    397  CD  GLU A  27      -2.351  -0.913  31.629  1.00  0.00           C  
ATOM    398  OE1 GLU A  27      -3.322  -0.466  32.191  1.00  0.00           O  
ATOM    399  OE2 GLU A  27      -1.452  -1.477  32.207  1.00  0.00           O  
ATOM    400  H   GLU A  27      -2.730  -1.581  26.819  1.00  0.00           H  
ATOM    401  HA  GLU A  27      -4.279   0.613  27.606  1.00  0.00           H  
ATOM    402 1HB  GLU A  27      -3.498   0.956  29.958  1.00  0.00           H  
ATOM    403 2HB  GLU A  27      -4.355  -0.576  29.858  1.00  0.00           H  
ATOM    404 1HG  GLU A  27      -2.168  -1.749  29.686  1.00  0.00           H  
ATOM    405 2HG  GLU A  27      -1.354  -0.200  29.890  1.00  0.00           H  
ATOM    406  N   GLY A  28      -1.153   0.201  27.082  1.00  0.00           N  
ATOM    407  CA  GLY A  28       0.081   0.853  26.709  1.00  0.00           C  
ATOM    408  C   GLY A  28      -0.043   1.448  25.307  1.00  0.00           C  
ATOM    409  O   GLY A  28       0.460   0.882  24.338  1.00  0.00           O  
ATOM    410  H   GLY A  28      -1.226  -0.803  26.990  1.00  0.00           H  
ATOM    411 1HA  GLY A  28       0.311   1.635  27.433  1.00  0.00           H  
ATOM    412 2HA  GLY A  28       0.898   0.134  26.742  1.00  0.00           H  
ATOM    413  N   SER A  29      -0.786   2.561  25.222  1.00  0.00           N  
ATOM    414  CA  SER A  29      -1.134   3.347  24.064  1.00  0.00           C  
ATOM    415  C   SER A  29      -0.028   3.536  23.043  1.00  0.00           C  
ATOM    416  O   SER A  29      -0.292   3.536  21.839  1.00  0.00           O  
ATOM    417  CB  SER A  29      -1.613   4.710  24.527  1.00  0.00           C  
ATOM    418  OG  SER A  29      -2.837   4.610  25.201  1.00  0.00           O  
ATOM    419  H   SER A  29      -1.126   2.844  26.131  1.00  0.00           H  
ATOM    420  HA  SER A  29      -1.860   2.791  23.472  1.00  0.00           H  
ATOM    421 1HB  SER A  29      -0.867   5.153  25.186  1.00  0.00           H  
ATOM    422 2HB  SER A  29      -1.721   5.368  23.666  1.00  0.00           H  
ATOM    423  HG  SER A  29      -3.515   4.792  24.546  1.00  0.00           H  
ATOM    424  N   SER A  30       1.232   3.651  23.470  1.00  0.00           N  
ATOM    425  CA  SER A  30       2.399   3.869  22.647  1.00  0.00           C  
ATOM    426  C   SER A  30       2.619   2.749  21.626  1.00  0.00           C  
ATOM    427  O   SER A  30       3.129   2.979  20.532  1.00  0.00           O  
ATOM    428  CB  SER A  30       3.622   4.003  23.533  1.00  0.00           C  
ATOM    429  OG  SER A  30       3.904   2.796  24.187  1.00  0.00           O  
ATOM    430  H   SER A  30       1.343   3.573  24.472  1.00  0.00           H  
ATOM    431  HA  SER A  30       2.240   4.769  22.052  1.00  0.00           H  
ATOM    432 1HB  SER A  30       4.478   4.302  22.929  1.00  0.00           H  
ATOM    433 2HB  SER A  30       3.452   4.788  24.270  1.00  0.00           H  
ATOM    434  HG  SER A  30       3.054   2.428  24.442  1.00  0.00           H  
ATOM    435  N   TRP A  31       2.150   1.541  21.947  1.00  0.00           N  
ATOM    436  CA  TRP A  31       2.201   0.348  21.136  1.00  0.00           C  
ATOM    437  C   TRP A  31       1.338   0.478  19.889  1.00  0.00           C  
ATOM    438  O   TRP A  31       1.775   0.156  18.784  1.00  0.00           O  
ATOM    439  CB  TRP A  31       1.747  -0.862  21.954  1.00  0.00           C  
ATOM    440  CG  TRP A  31       1.510  -2.089  21.127  1.00  0.00           C  
ATOM    441  CD1 TRP A  31       0.342  -2.783  21.014  1.00  0.00           C  
ATOM    442  CD2 TRP A  31       2.468  -2.777  20.286  1.00  0.00           C  
ATOM    443  NE1 TRP A  31       0.507  -3.851  20.167  1.00  0.00           N  
ATOM    444  CE2 TRP A  31       1.801  -3.862  19.711  1.00  0.00           C  
ATOM    445  CE3 TRP A  31       3.817  -2.561  19.980  1.00  0.00           C  
ATOM    446  CZ2 TRP A  31       2.436  -4.737  18.845  1.00  0.00           C  
ATOM    447  CZ3 TRP A  31       4.453  -3.438  19.110  1.00  0.00           C  
ATOM    448  CH2 TRP A  31       3.779  -4.498  18.557  1.00  0.00           C  
ATOM    449  H   TRP A  31       1.721   1.496  22.860  1.00  0.00           H  
ATOM    450  HA  TRP A  31       3.232   0.190  20.819  1.00  0.00           H  
ATOM    451 1HB  TRP A  31       2.500  -1.096  22.706  1.00  0.00           H  
ATOM    452 2HB  TRP A  31       0.824  -0.620  22.480  1.00  0.00           H  
ATOM    453  HD1 TRP A  31      -0.586  -2.528  21.523  1.00  0.00           H  
ATOM    454  HE1 TRP A  31      -0.207  -4.521  19.920  1.00  0.00           H  
ATOM    455  HE3 TRP A  31       4.356  -1.720  20.415  1.00  0.00           H  
ATOM    456  HZ2 TRP A  31       1.918  -5.585  18.395  1.00  0.00           H  
ATOM    457  HZ3 TRP A  31       5.504  -3.264  18.878  1.00  0.00           H  
ATOM    458  HH2 TRP A  31       4.309  -5.166  17.878  1.00  0.00           H  
ATOM    459  N   ALA A  32       0.094   0.949  20.018  1.00  0.00           N  
ATOM    460  CA  ALA A  32      -0.860   1.211  18.970  1.00  0.00           C  
ATOM    461  C   ALA A  32      -0.375   2.319  18.045  1.00  0.00           C  
ATOM    462  O   ALA A  32      -0.495   2.217  16.823  1.00  0.00           O  
ATOM    463  CB  ALA A  32      -2.213   1.573  19.565  1.00  0.00           C  
ATOM    464  H   ALA A  32      -0.167   1.128  20.977  1.00  0.00           H  
ATOM    465  HA  ALA A  32      -0.968   0.304  18.376  1.00  0.00           H  
ATOM    466 1HB  ALA A  32      -2.923   1.768  18.762  1.00  0.00           H  
ATOM    467 2HB  ALA A  32      -2.576   0.747  20.177  1.00  0.00           H  
ATOM    468 3HB  ALA A  32      -2.111   2.465  20.182  1.00  0.00           H  
ATOM    469  N   LEU A  33       0.177   3.392  18.605  1.00  0.00           N  
ATOM    470  CA  LEU A  33       0.720   4.539  17.899  1.00  0.00           C  
ATOM    471  C   LEU A  33       1.922   4.080  17.074  1.00  0.00           C  
ATOM    472  O   LEU A  33       2.002   4.395  15.885  1.00  0.00           O  
ATOM    473  CB  LEU A  33       1.134   5.639  18.885  1.00  0.00           C  
ATOM    474  CG  LEU A  33      -0.015   6.336  19.625  1.00  0.00           C  
ATOM    475  CD1 LEU A  33       0.555   7.273  20.680  1.00  0.00           C  
ATOM    476  CD2 LEU A  33      -0.876   7.095  18.626  1.00  0.00           C  
ATOM    477  H   LEU A  33       0.204   3.377  19.614  1.00  0.00           H  
ATOM    478  HA  LEU A  33      -0.048   4.929  17.230  1.00  0.00           H  
ATOM    479 1HB  LEU A  33       1.794   5.203  19.634  1.00  0.00           H  
ATOM    480 2HB  LEU A  33       1.689   6.402  18.341  1.00  0.00           H  
ATOM    481  HG  LEU A  33      -0.624   5.590  20.136  1.00  0.00           H  
ATOM    482 1HD1 LEU A  33      -0.261   7.769  21.206  1.00  0.00           H  
ATOM    483 2HD1 LEU A  33       1.150   6.701  21.392  1.00  0.00           H  
ATOM    484 3HD1 LEU A  33       1.184   8.022  20.200  1.00  0.00           H  
ATOM    485 1HD2 LEU A  33      -1.693   7.590  19.152  1.00  0.00           H  
ATOM    486 2HD2 LEU A  33      -0.268   7.842  18.116  1.00  0.00           H  
ATOM    487 3HD2 LEU A  33      -1.284   6.398  17.894  1.00  0.00           H  
ATOM    488  N   LEU A  34       2.825   3.288  17.643  1.00  0.00           N  
ATOM    489  CA  LEU A  34       3.967   2.695  16.978  1.00  0.00           C  
ATOM    490  C   LEU A  34       3.629   1.746  15.835  1.00  0.00           C  
ATOM    491  O   LEU A  34       4.057   1.952  14.703  1.00  0.00           O  
ATOM    492  CB  LEU A  34       4.811   1.943  18.015  1.00  0.00           C  
ATOM    493  CG  LEU A  34       6.013   1.167  17.459  1.00  0.00           C  
ATOM    494  CD1 LEU A  34       6.985   2.139  16.803  1.00  0.00           C  
ATOM    495  CD2 LEU A  34       6.685   0.397  18.585  1.00  0.00           C  
ATOM    496  H   LEU A  34       2.675   3.102  18.624  1.00  0.00           H  
ATOM    497  HA  LEU A  34       4.523   3.485  16.474  1.00  0.00           H  
ATOM    498 1HB  LEU A  34       5.188   2.660  18.743  1.00  0.00           H  
ATOM    499 2HB  LEU A  34       4.170   1.231  18.535  1.00  0.00           H  
ATOM    500  HG  LEU A  34       5.673   0.469  16.694  1.00  0.00           H  
ATOM    501 1HD1 LEU A  34       7.839   1.588  16.408  1.00  0.00           H  
ATOM    502 2HD1 LEU A  34       6.483   2.662  15.989  1.00  0.00           H  
ATOM    503 3HD1 LEU A  34       7.330   2.861  17.542  1.00  0.00           H  
ATOM    504 1HD2 LEU A  34       7.539  -0.155  18.190  1.00  0.00           H  
ATOM    505 2HD2 LEU A  34       7.027   1.095  19.350  1.00  0.00           H  
ATOM    506 3HD2 LEU A  34       5.973  -0.302  19.024  1.00  0.00           H  
ATOM    507  N   SER A  35       2.812   0.717  16.089  1.00  0.00           N  
ATOM    508  CA  SER A  35       2.310  -0.214  15.082  1.00  0.00           C  
ATOM    509  C   SER A  35       1.532   0.450  13.966  1.00  0.00           C  
ATOM    510  O   SER A  35       1.783   0.169  12.796  1.00  0.00           O  
ATOM    511  CB  SER A  35       1.429  -1.253  15.748  1.00  0.00           C  
ATOM    512  OG  SER A  35       2.177  -2.070  16.606  1.00  0.00           O  
ATOM    513  H   SER A  35       2.537   0.595  17.053  1.00  0.00           H  
ATOM    514  HA  SER A  35       3.163  -0.670  14.578  1.00  0.00           H  
ATOM    515 1HB  SER A  35       0.641  -0.755  16.311  1.00  0.00           H  
ATOM    516 2HB  SER A  35       0.950  -1.865  14.985  1.00  0.00           H  
ATOM    517  HG  SER A  35       1.794  -1.957  17.479  1.00  0.00           H  
ATOM    518  N   GLY A  36       0.668   1.433  14.255  1.00  0.00           N  
ATOM    519  CA  GLY A  36      -0.091   2.208  13.295  1.00  0.00           C  
ATOM    520  C   GLY A  36       0.822   2.900  12.297  1.00  0.00           C  
ATOM    521  O   GLY A  36       0.794   2.578  11.112  1.00  0.00           O  
ATOM    522  H   GLY A  36       0.559   1.627  15.241  1.00  0.00           H  
ATOM    523 1HA  GLY A  36      -0.783   1.552  12.764  1.00  0.00           H  
ATOM    524 2HA  GLY A  36      -0.691   2.951  13.818  1.00  0.00           H  
ATOM    525  N   LEU A  37       1.746   3.745  12.762  1.00  0.00           N  
ATOM    526  CA  LEU A  37       2.728   4.483  11.982  1.00  0.00           C  
ATOM    527  C   LEU A  37       3.533   3.596  11.042  1.00  0.00           C  
ATOM    528  O   LEU A  37       3.608   3.838   9.840  1.00  0.00           O  
ATOM    529  CB  LEU A  37       3.685   5.222  12.926  1.00  0.00           C  
ATOM    530  CG  LEU A  37       4.814   6.007  12.247  1.00  0.00           C  
ATOM    531  CD1 LEU A  37       4.218   7.107  11.378  1.00  0.00           C  
ATOM    532  CD2 LEU A  37       5.738   6.588  13.307  1.00  0.00           C  
ATOM    533  H   LEU A  37       1.731   3.856  13.765  1.00  0.00           H  
ATOM    534  HA  LEU A  37       2.200   5.182  11.334  1.00  0.00           H  
ATOM    535 1HB  LEU A  37       3.108   5.924  13.526  1.00  0.00           H  
ATOM    536 2HB  LEU A  37       4.143   4.495  13.596  1.00  0.00           H  
ATOM    537  HG  LEU A  37       5.381   5.340  11.597  1.00  0.00           H  
ATOM    538 1HD1 LEU A  37       5.021   7.665  10.896  1.00  0.00           H  
ATOM    539 2HD1 LEU A  37       3.577   6.662  10.617  1.00  0.00           H  
ATOM    540 3HD1 LEU A  37       3.630   7.782  11.999  1.00  0.00           H  
ATOM    541 1HD2 LEU A  37       6.541   7.145  12.824  1.00  0.00           H  
ATOM    542 2HD2 LEU A  37       5.172   7.256  13.956  1.00  0.00           H  
ATOM    543 3HD2 LEU A  37       6.164   5.779  13.901  1.00  0.00           H  
ATOM    544  N   GLY A  38       4.092   2.487  11.530  1.00  0.00           N  
ATOM    545  CA  GLY A  38       4.828   1.500  10.765  1.00  0.00           C  
ATOM    546  C   GLY A  38       4.012   0.930   9.611  1.00  0.00           C  
ATOM    547  O   GLY A  38       4.354   1.146   8.457  1.00  0.00           O  
ATOM    548  H   GLY A  38       3.976   2.353  12.524  1.00  0.00           H  
ATOM    549 1HA  GLY A  38       5.739   1.951  10.368  1.00  0.00           H  
ATOM    550 2HA  GLY A  38       5.135   0.685  11.421  1.00  0.00           H  
ATOM    551  N   ALA A  39       2.870   0.293   9.895  1.00  0.00           N  
ATOM    552  CA  ALA A  39       1.981  -0.312   8.928  1.00  0.00           C  
ATOM    553  C   ALA A  39       1.504   0.734   7.916  1.00  0.00           C  
ATOM    554  O   ALA A  39       1.426   0.463   6.718  1.00  0.00           O  
ATOM    555  CB  ALA A  39       0.800  -0.965   9.630  1.00  0.00           C  
ATOM    556  H   ALA A  39       2.633   0.247  10.876  1.00  0.00           H  
ATOM    557  HA  ALA A  39       2.540  -1.079   8.390  1.00  0.00           H  
ATOM    558 1HB  ALA A  39       0.141  -1.417   8.889  1.00  0.00           H  
ATOM    559 2HB  ALA A  39       1.161  -1.735  10.312  1.00  0.00           H  
ATOM    560 3HB  ALA A  39       0.250  -0.212  10.193  1.00  0.00           H  
ATOM    561  N   LEU A  40       1.176   1.945   8.367  1.00  0.00           N  
ATOM    562  CA  LEU A  40       0.735   3.072   7.574  1.00  0.00           C  
ATOM    563  C   LEU A  40       1.762   3.426   6.505  1.00  0.00           C  
ATOM    564  O   LEU A  40       1.446   3.390   5.308  1.00  0.00           O  
ATOM    565  CB  LEU A  40       0.483   4.285   8.479  1.00  0.00           C  
ATOM    566  CG  LEU A  40       0.075   5.577   7.760  1.00  0.00           C  
ATOM    567  CD1 LEU A  40      -1.284   5.385   7.101  1.00  0.00           C  
ATOM    568  CD2 LEU A  40       0.041   6.724   8.758  1.00  0.00           C  
ATOM    569  H   LEU A  40       1.255   2.047   9.369  1.00  0.00           H  
ATOM    570  HA  LEU A  40      -0.183   2.794   7.060  1.00  0.00           H  
ATOM    571 1HB  LEU A  40      -0.308   4.034   9.183  1.00  0.00           H  
ATOM    572 2HB  LEU A  40       1.392   4.492   9.043  1.00  0.00           H  
ATOM    573  HG  LEU A  40       0.798   5.800   6.975  1.00  0.00           H  
ATOM    574 1HD1 LEU A  40      -1.573   6.303   6.590  1.00  0.00           H  
ATOM    575 2HD1 LEU A  40      -1.226   4.571   6.378  1.00  0.00           H  
ATOM    576 3HD1 LEU A  40      -2.026   5.143   7.861  1.00  0.00           H  
ATOM    577 1HD2 LEU A  40      -0.248   7.643   8.247  1.00  0.00           H  
ATOM    578 2HD2 LEU A  40      -0.682   6.503   9.543  1.00  0.00           H  
ATOM    579 3HD2 LEU A  40       1.030   6.851   9.201  1.00  0.00           H  
ATOM    580  N   LEU A  41       3.010   3.699   6.870  1.00  0.00           N  
ATOM    581  CA  LEU A  41       4.101   4.032   5.974  1.00  0.00           C  
ATOM    582  C   LEU A  41       4.448   2.888   5.025  1.00  0.00           C  
ATOM    583  O   LEU A  41       4.609   3.103   3.818  1.00  0.00           O  
ATOM    584  CB  LEU A  41       5.342   4.415   6.791  1.00  0.00           C  
ATOM    585  CG  LEU A  41       5.237   5.723   7.586  1.00  0.00           C  
ATOM    586  CD1 LEU A  41       6.447   5.860   8.501  1.00  0.00           C  
ATOM    587  CD2 LEU A  41       5.145   6.896   6.622  1.00  0.00           C  
ATOM    588  H   LEU A  41       3.184   3.663   7.864  1.00  0.00           H  
ATOM    589  HA  LEU A  41       3.783   4.853   5.334  1.00  0.00           H  
ATOM    590 1HB  LEU A  41       5.553   3.614   7.498  1.00  0.00           H  
ATOM    591 2HB  LEU A  41       6.190   4.506   6.113  1.00  0.00           H  
ATOM    592  HG  LEU A  41       4.346   5.697   8.213  1.00  0.00           H  
ATOM    593 1HD1 LEU A  41       6.372   6.789   9.065  1.00  0.00           H  
ATOM    594 2HD1 LEU A  41       6.477   5.018   9.192  1.00  0.00           H  
ATOM    595 3HD1 LEU A  41       7.356   5.872   7.901  1.00  0.00           H  
ATOM    596 1HD2 LEU A  41       5.069   7.826   7.187  1.00  0.00           H  
ATOM    597 2HD2 LEU A  41       6.036   6.924   5.995  1.00  0.00           H  
ATOM    598 3HD2 LEU A  41       4.262   6.782   5.993  1.00  0.00           H  
ATOM    599  N   LEU A  42       4.502   1.648   5.513  1.00  0.00           N  
ATOM    600  CA  LEU A  42       4.766   0.453   4.737  1.00  0.00           C  
ATOM    601  C   LEU A  42       3.677   0.187   3.701  1.00  0.00           C  
ATOM    602  O   LEU A  42       3.994  -0.108   2.550  1.00  0.00           O  
ATOM    603  CB  LEU A  42       4.894  -0.756   5.673  1.00  0.00           C  
ATOM    604  CG  LEU A  42       6.136  -0.771   6.574  1.00  0.00           C  
ATOM    605  CD1 LEU A  42       6.014  -1.900   7.588  1.00  0.00           C  
ATOM    606  CD2 LEU A  42       7.383  -0.937   5.718  1.00  0.00           C  
ATOM    607  H   LEU A  42       4.342   1.564   6.506  1.00  0.00           H  
ATOM    608  HA  LEU A  42       5.671   0.613   4.152  1.00  0.00           H  
ATOM    609 1HB  LEU A  42       4.017  -0.791   6.317  1.00  0.00           H  
ATOM    610 2HB  LEU A  42       4.912  -1.663   5.069  1.00  0.00           H  
ATOM    611  HG  LEU A  42       6.197   0.168   7.125  1.00  0.00           H  
ATOM    612 1HD1 LEU A  42       6.896  -1.910   8.229  1.00  0.00           H  
ATOM    613 2HD1 LEU A  42       5.125  -1.745   8.200  1.00  0.00           H  
ATOM    614 3HD1 LEU A  42       5.934  -2.852   7.065  1.00  0.00           H  
ATOM    615 1HD2 LEU A  42       8.265  -0.947   6.358  1.00  0.00           H  
ATOM    616 2HD2 LEU A  42       7.323  -1.876   5.167  1.00  0.00           H  
ATOM    617 3HD2 LEU A  42       7.454  -0.108   5.014  1.00  0.00           H  
ATOM    618  N   SER A  43       2.392   0.307   4.040  1.00  0.00           N  
ATOM    619  CA  SER A  43       1.278   0.170   3.116  1.00  0.00           C  
ATOM    620  C   SER A  43       1.321   1.221   2.013  1.00  0.00           C  
ATOM    621  O   SER A  43       1.166   0.847   0.853  1.00  0.00           O  
ATOM    622  CB  SER A  43      -0.033   0.275   3.872  1.00  0.00           C  
ATOM    623  OG  SER A  43      -0.184  -0.793   4.766  1.00  0.00           O  
ATOM    624  H   SER A  43       2.204   0.505   5.012  1.00  0.00           H  
ATOM    625  HA  SER A  43       1.377  -0.783   2.592  1.00  0.00           H  
ATOM    626 1HB  SER A  43      -0.063   1.218   4.418  1.00  0.00           H  
ATOM    627 2HB  SER A  43      -0.861   0.280   3.164  1.00  0.00           H  
ATOM    628  HG  SER A  43      -1.023  -0.649   5.211  1.00  0.00           H  
ATOM    629  N   LEU A  44       1.602   2.497   2.284  1.00  0.00           N  
ATOM    630  CA  LEU A  44       1.805   3.528   1.290  1.00  0.00           C  
ATOM    631  C   LEU A  44       2.885   3.154   0.279  1.00  0.00           C  
ATOM    632  O   LEU A  44       2.637   3.215  -0.924  1.00  0.00           O  
ATOM    633  CB  LEU A  44       2.179   4.845   1.982  1.00  0.00           C  
ATOM    634  CG  LEU A  44       2.428   6.038   1.051  1.00  0.00           C  
ATOM    635  CD1 LEU A  44       1.156   6.351   0.275  1.00  0.00           C  
ATOM    636  CD2 LEU A  44       2.877   7.238   1.872  1.00  0.00           C  
ATOM    637  H   LEU A  44       1.670   2.738   3.263  1.00  0.00           H  
ATOM    638  HA  LEU A  44       0.902   3.610   0.687  1.00  0.00           H  
ATOM    639 1HB  LEU A  44       1.376   5.119   2.664  1.00  0.00           H  
ATOM    640 2HB  LEU A  44       3.085   4.685   2.566  1.00  0.00           H  
ATOM    641  HG  LEU A  44       3.204   5.781   0.329  1.00  0.00           H  
ATOM    642 1HD1 LEU A  44       1.333   7.199  -0.387  1.00  0.00           H  
ATOM    643 2HD1 LEU A  44       0.868   5.482  -0.318  1.00  0.00           H  
ATOM    644 3HD1 LEU A  44       0.355   6.596   0.972  1.00  0.00           H  
ATOM    645 1HD2 LEU A  44       3.054   8.086   1.210  1.00  0.00           H  
ATOM    646 2HD2 LEU A  44       2.101   7.496   2.593  1.00  0.00           H  
ATOM    647 3HD2 LEU A  44       3.797   6.992   2.402  1.00  0.00           H  
ATOM    648  N   LEU A  45       4.048   2.668   0.709  1.00  0.00           N  
ATOM    649  CA  LEU A  45       5.120   2.170  -0.131  1.00  0.00           C  
ATOM    650  C   LEU A  45       4.648   1.029  -1.023  1.00  0.00           C  
ATOM    651  O   LEU A  45       5.024   0.958  -2.189  1.00  0.00           O  
ATOM    652  CB  LEU A  45       6.291   1.696   0.740  1.00  0.00           C  
ATOM    653  CG  LEU A  45       7.065   2.799   1.473  1.00  0.00           C  
ATOM    654  CD1 LEU A  45       8.074   2.168   2.422  1.00  0.00           C  
ATOM    655  CD2 LEU A  45       7.756   3.695   0.456  1.00  0.00           C  
ATOM    656  H   LEU A  45       4.162   2.659   1.711  1.00  0.00           H  
ATOM    657  HA  LEU A  45       5.418   2.962  -0.818  1.00  0.00           H  
ATOM    658 1HB  LEU A  45       5.909   1.005   1.490  1.00  0.00           H  
ATOM    659 2HB  LEU A  45       6.998   1.158   0.108  1.00  0.00           H  
ATOM    660  HG  LEU A  45       6.373   3.394   2.069  1.00  0.00           H  
ATOM    661 1HD1 LEU A  45       8.623   2.952   2.943  1.00  0.00           H  
ATOM    662 2HD1 LEU A  45       7.550   1.548   3.150  1.00  0.00           H  
ATOM    663 3HD1 LEU A  45       8.771   1.552   1.855  1.00  0.00           H  
ATOM    664 1HD2 LEU A  45       8.306   4.480   0.977  1.00  0.00           H  
ATOM    665 2HD2 LEU A  45       8.450   3.101  -0.140  1.00  0.00           H  
ATOM    666 3HD2 LEU A  45       7.010   4.147  -0.198  1.00  0.00           H  
ATOM    667  N   GLY A  46       3.786   0.157  -0.503  1.00  0.00           N  
ATOM    668  CA  GLY A  46       3.044  -0.898  -1.159  1.00  0.00           C  
ATOM    669  C   GLY A  46       2.141  -0.477  -2.308  1.00  0.00           C  
ATOM    670  O   GLY A  46       2.249  -0.957  -3.430  1.00  0.00           O  
ATOM    671  H   GLY A  46       3.670   0.296   0.492  1.00  0.00           H  
ATOM    672 1HA  GLY A  46       3.739  -1.638  -1.556  1.00  0.00           H  
ATOM    673 2HA  GLY A  46       2.414  -1.406  -0.431  1.00  0.00           H  
ATOM    674  N   LEU A  47       1.260   0.499  -2.037  1.00  0.00           N  
ATOM    675  CA  LEU A  47       0.320   1.120  -2.937  1.00  0.00           C  
ATOM    676  C   LEU A  47       0.954   1.746  -4.167  1.00  0.00           C  
ATOM    677  O   LEU A  47       0.378   1.656  -5.242  1.00  0.00           O  
ATOM    678  CB  LEU A  47      -0.471   2.193  -2.178  1.00  0.00           C  
ATOM    679  CG  LEU A  47      -1.472   1.672  -1.139  1.00  0.00           C  
ATOM    680  CD1 LEU A  47      -2.100   2.847  -0.403  1.00  0.00           C  
ATOM    681  CD2 LEU A  47      -2.533   0.831  -1.833  1.00  0.00           C  
ATOM    682  H   LEU A  47       1.297   0.806  -1.074  1.00  0.00           H  
ATOM    683  HA  LEU A  47      -0.331   0.347  -3.344  1.00  0.00           H  
ATOM    684 1HB  LEU A  47       0.234   2.843  -1.661  1.00  0.00           H  
ATOM    685 2HB  LEU A  47      -1.025   2.793  -2.899  1.00  0.00           H  
ATOM    686  HG  LEU A  47      -0.948   1.060  -0.404  1.00  0.00           H  
ATOM    687 1HD1 LEU A  47      -2.811   2.477   0.336  1.00  0.00           H  
ATOM    688 2HD1 LEU A  47      -1.320   3.420   0.101  1.00  0.00           H  
ATOM    689 3HD1 LEU A  47      -2.618   3.488  -1.116  1.00  0.00           H  
ATOM    690 1HD2 LEU A  47      -3.244   0.460  -1.094  1.00  0.00           H  
ATOM    691 2HD2 LEU A  47      -3.058   1.443  -2.567  1.00  0.00           H  
ATOM    692 3HD2 LEU A  47      -2.058  -0.012  -2.336  1.00  0.00           H  
ATOM    693  N   LEU A  48       2.145   2.353  -4.109  1.00  0.00           N  
ATOM    694  CA  LEU A  48       2.881   2.921  -5.226  1.00  0.00           C  
ATOM    695  C   LEU A  48       2.874   2.058  -6.484  1.00  0.00           C  
ATOM    696  O   LEU A  48       2.918   2.602  -7.589  1.00  0.00           O  
ATOM    697  CB  LEU A  48       4.332   3.174  -4.799  1.00  0.00           C  
ATOM    698  CG  LEU A  48       4.534   4.264  -3.739  1.00  0.00           C  
ATOM    699  CD1 LEU A  48       6.001   4.316  -3.335  1.00  0.00           C  
ATOM    700  CD2 LEU A  48       4.072   5.603  -4.293  1.00  0.00           C  
ATOM    701  H   LEU A  48       2.542   2.403  -3.182  1.00  0.00           H  
ATOM    702  HA  LEU A  48       2.374   3.830  -5.548  1.00  0.00           H  
ATOM    703 1HB  LEU A  48       4.744   2.247  -4.404  1.00  0.00           H  
ATOM    704 2HB  LEU A  48       4.909   3.457  -5.680  1.00  0.00           H  
ATOM    705  HG  LEU A  48       3.952   4.019  -2.850  1.00  0.00           H  
ATOM    706 1HD1 LEU A  48       6.144   5.090  -2.582  1.00  0.00           H  
ATOM    707 2HD1 LEU A  48       6.300   3.351  -2.925  1.00  0.00           H  
ATOM    708 3HD1 LEU A  48       6.611   4.543  -4.209  1.00  0.00           H  
ATOM    709 1HD2 LEU A  48       4.214   6.378  -3.539  1.00  0.00           H  
ATOM    710 2HD2 LEU A  48       4.654   5.850  -5.181  1.00  0.00           H  
ATOM    711 3HD2 LEU A  48       3.015   5.543  -4.556  1.00  0.00           H  
ATOM    712  N   TRP A  49       2.812   0.734  -6.380  1.00  0.00           N  
ATOM    713  CA  TRP A  49       2.815  -0.222  -7.475  1.00  0.00           C  
ATOM    714  C   TRP A  49       1.663  -0.043  -8.446  1.00  0.00           C  
ATOM    715  O   TRP A  49       1.731  -0.485  -9.593  1.00  0.00           O  
ATOM    716  CB  TRP A  49       2.778  -1.646  -6.917  1.00  0.00           C  
ATOM    717  CG  TRP A  49       3.890  -1.941  -5.957  1.00  0.00           C  
ATOM    718  CD1 TRP A  49       5.062  -1.257  -5.831  1.00  0.00           C  
ATOM    719  CD2 TRP A  49       3.940  -3.005  -4.976  1.00  0.00           C  
ATOM    720  NE1 TRP A  49       5.835  -1.820  -4.846  1.00  0.00           N  
ATOM    721  CE2 TRP A  49       5.164  -2.890  -4.311  1.00  0.00           C  
ATOM    722  CE3 TRP A  49       3.057  -4.030  -4.614  1.00  0.00           C  
ATOM    723  CZ2 TRP A  49       5.535  -3.763  -3.300  1.00  0.00           C  
ATOM    724  CZ3 TRP A  49       3.429  -4.905  -3.600  1.00  0.00           C  
ATOM    725  CH2 TRP A  49       4.635  -4.774  -2.960  1.00  0.00           C  
ATOM    726  H   TRP A  49       2.757   0.394  -5.430  1.00  0.00           H  
ATOM    727  HA  TRP A  49       3.736  -0.093  -8.044  1.00  0.00           H  
ATOM    728 1HB  TRP A  49       1.830  -1.812  -6.405  1.00  0.00           H  
ATOM    729 2HB  TRP A  49       2.836  -2.360  -7.738  1.00  0.00           H  
ATOM    730  HD1 TRP A  49       5.344  -0.391  -6.426  1.00  0.00           H  
ATOM    731  HE1 TRP A  49       6.750  -1.500  -4.561  1.00  0.00           H  
ATOM    732  HE3 TRP A  49       2.097  -4.138  -5.117  1.00  0.00           H  
ATOM    733  HZ2 TRP A  49       6.489  -3.675  -2.780  1.00  0.00           H  
ATOM    734  HZ3 TRP A  49       2.736  -5.701  -3.325  1.00  0.00           H  
ATOM    735  HH2 TRP A  49       4.895  -5.477  -2.169  1.00  0.00           H  
ATOM    736  N   ALA A  50       0.563   0.603  -8.044  1.00  0.00           N  
ATOM    737  CA  ALA A  50      -0.624   0.852  -8.850  1.00  0.00           C  
ATOM    738  C   ALA A  50      -0.278   1.507 -10.176  1.00  0.00           C  
ATOM    739  O   ALA A  50      -0.990   1.340 -11.166  1.00  0.00           O  
ATOM    740  CB  ALA A  50      -1.611   1.719  -8.083  1.00  0.00           C  
ATOM    741  H   ALA A  50       0.591   0.935  -7.091  1.00  0.00           H  
ATOM    742  HA  ALA A  50      -1.092  -0.107  -9.069  1.00  0.00           H  
ATOM    743 1HB  ALA A  50      -2.493   1.897  -8.698  1.00  0.00           H  
ATOM    744 2HB  ALA A  50      -1.905   1.210  -7.165  1.00  0.00           H  
ATOM    745 3HB  ALA A  50      -1.144   2.671  -7.835  1.00  0.00           H  
ATOM    746  N   SER A  51       0.811   2.269 -10.254  1.00  0.00           N  
ATOM    747  CA  SER A  51       1.332   3.028 -11.369  1.00  0.00           C  
ATOM    748  C   SER A  51       1.689   2.141 -12.555  1.00  0.00           C  
ATOM    749  O   SER A  51       1.815   2.600 -13.686  1.00  0.00           O  
ATOM    750  CB  SER A  51       2.553   3.810 -10.927  1.00  0.00           C  
ATOM    751  OG  SER A  51       3.609   2.949 -10.598  1.00  0.00           O  
ATOM    752  H   SER A  51       1.309   2.283  -9.374  1.00  0.00           H  
ATOM    753  HA  SER A  51       0.564   3.731 -11.697  1.00  0.00           H  
ATOM    754 1HB  SER A  51       2.864   4.482 -11.726  1.00  0.00           H  
ATOM    755 2HB  SER A  51       2.299   4.424 -10.063  1.00  0.00           H  
ATOM    756  HG  SER A  51       3.211   2.206 -10.138  1.00  0.00           H  
ATOM    757  N   SER A  52       1.865   0.831 -12.344  1.00  0.00           N  
ATOM    758  CA  SER A  52       2.228  -0.246 -13.232  1.00  0.00           C  
ATOM    759  C   SER A  52       1.135  -0.667 -14.210  1.00  0.00           C  
ATOM    760  O   SER A  52       0.607  -1.772 -14.167  1.00  0.00           O  
ATOM    761  CB  SER A  52       2.645  -1.445 -12.402  1.00  0.00           C  
ATOM    762  OG  SER A  52       3.758  -1.142 -11.607  1.00  0.00           O  
ATOM    763  H   SER A  52       1.698   0.629 -11.368  1.00  0.00           H  
ATOM    764  HA  SER A  52       3.008   0.110 -13.908  1.00  0.00           H  
ATOM    765 1HB  SER A  52       1.814  -1.754 -11.768  1.00  0.00           H  
ATOM    766 2HB  SER A  52       2.881  -2.279 -13.061  1.00  0.00           H  
ATOM    767  HG  SER A  52       3.477  -1.271 -10.698  1.00  0.00           H  
ATOM    768  N   GLY A  53       0.759   0.233 -15.118  1.00  0.00           N  
ATOM    769  CA  GLY A  53      -0.258   0.139 -16.152  1.00  0.00           C  
ATOM    770  C   GLY A  53      -0.394   1.485 -16.859  1.00  0.00           C  
ATOM    771  O   GLY A  53       0.195   2.461 -16.401  1.00  0.00           O  
ATOM    772  H   GLY A  53       1.292   1.087 -15.028  1.00  0.00           H  
ATOM    773 1HA  GLY A  53       0.017  -0.639 -16.864  1.00  0.00           H  
ATOM    774 2HA  GLY A  53      -1.206  -0.154 -15.705  1.00  0.00           H  
ATOM    775  N   LYS A  54      -1.119   1.559 -17.982  1.00  0.00           N  
ATOM    776  CA  LYS A  54      -1.296   2.742 -18.804  1.00  0.00           C  
ATOM    777  C   LYS A  54      -2.345   3.699 -18.231  1.00  0.00           C  
ATOM    778  O   LYS A  54      -2.065   4.861 -17.940  1.00  0.00           O  
ATOM    779  CB  LYS A  54      -1.679   2.334 -20.227  1.00  0.00           C  
ATOM    780  CG  LYS A  54      -1.881   3.502 -21.183  1.00  0.00           C  
ATOM    781  CD  LYS A  54      -0.576   4.244 -21.432  1.00  0.00           C  
ATOM    782  CE  LYS A  54      -0.734   5.292 -22.524  1.00  0.00           C  
ATOM    783  NZ  LYS A  54       0.538   6.021 -22.783  1.00  0.00           N  
ATOM    784  H   LYS A  54      -1.574   0.699 -18.256  1.00  0.00           H  
ATOM    785  HA  LYS A  54      -0.386   3.342 -18.743  1.00  0.00           H  
ATOM    786 1HB  LYS A  54      -0.903   1.691 -20.643  1.00  0.00           H  
ATOM    787 2HB  LYS A  54      -2.604   1.757 -20.204  1.00  0.00           H  
ATOM    788 1HG  LYS A  54      -2.266   3.132 -22.134  1.00  0.00           H  
ATOM    789 2HG  LYS A  54      -2.608   4.196 -20.762  1.00  0.00           H  
ATOM    790 1HD  LYS A  54      -0.254   4.734 -20.513  1.00  0.00           H  
ATOM    791 2HD  LYS A  54       0.195   3.534 -21.733  1.00  0.00           H  
ATOM    792 1HE  LYS A  54      -1.057   4.811 -23.446  1.00  0.00           H  
ATOM    793 2HE  LYS A  54      -1.497   6.012 -22.229  1.00  0.00           H  
ATOM    794 1HZ  LYS A  54       0.391   6.706 -23.511  1.00  0.00           H  
ATOM    795 2HZ  LYS A  54       0.837   6.487 -21.938  1.00  0.00           H  
ATOM    796 3HZ  LYS A  54       1.248   5.366 -23.076  1.00  0.00           H  
ATOM    797  N   LYS A  55      -3.584   3.236 -18.096  1.00  0.00           N  
ATOM    798  CA  LYS A  55      -4.780   4.016 -17.841  1.00  0.00           C  
ATOM    799  C   LYS A  55      -5.142   4.083 -16.363  1.00  0.00           C  
ATOM    800  O   LYS A  55      -4.581   4.870 -15.594  1.00  0.00           O  
ATOM    801  CB  LYS A  55      -5.954   3.443 -18.636  1.00  0.00           C  
ATOM    802  CG  LYS A  55      -5.733   3.401 -20.143  1.00  0.00           C  
ATOM    803  CD  LYS A  55      -5.536   4.798 -20.711  1.00  0.00           C  
ATOM    804  CE  LYS A  55      -5.356   4.762 -22.222  1.00  0.00           C  
ATOM    805  NZ  LYS A  55      -5.053   6.108 -22.779  1.00  0.00           N  
ATOM    806  H   LYS A  55      -3.659   2.233 -18.187  1.00  0.00           H  
ATOM    807  HA  LYS A  55      -4.559   5.067 -18.041  1.00  0.00           H  
ATOM    808 1HB  LYS A  55      -6.160   2.426 -18.300  1.00  0.00           H  
ATOM    809 2HB  LYS A  55      -6.848   4.038 -18.446  1.00  0.00           H  
ATOM    810 1HG  LYS A  55      -4.851   2.800 -20.365  1.00  0.00           H  
ATOM    811 2HG  LYS A  55      -6.595   2.941 -20.624  1.00  0.00           H  
ATOM    812 1HD  LYS A  55      -6.403   5.415 -20.471  1.00  0.00           H  
ATOM    813 2HD  LYS A  55      -4.653   5.253 -20.261  1.00  0.00           H  
ATOM    814 1HE  LYS A  55      -4.541   4.085 -22.475  1.00  0.00           H  
ATOM    815 2HE  LYS A  55      -6.268   4.387 -22.687  1.00  0.00           H  
ATOM    816 1HZ  LYS A  55      -4.942   6.041 -23.781  1.00  0.00           H  
ATOM    817 2HZ  LYS A  55      -5.812   6.740 -22.566  1.00  0.00           H  
ATOM    818 3HZ  LYS A  55      -4.199   6.458 -22.369  1.00  0.00           H  
ATOM    819  N   GLY A  56      -6.021   3.212 -15.889  1.00  0.00           N  
ATOM    820  CA  GLY A  56      -6.586   3.186 -14.553  1.00  0.00           C  
ATOM    821  C   GLY A  56      -5.484   3.242 -13.503  1.00  0.00           C  
ATOM    822  O   GLY A  56      -5.721   3.701 -12.390  1.00  0.00           O  
ATOM    823  H   GLY A  56      -6.303   2.508 -16.555  1.00  0.00           H  
ATOM    824 1HA  GLY A  56      -7.263   4.031 -14.429  1.00  0.00           H  
ATOM    825 2HA  GLY A  56      -7.177   2.280 -14.424  1.00  0.00           H  
ATOM    826  N   SER A  57      -4.249   2.855 -13.868  1.00  0.00           N  
ATOM    827  CA  SER A  57      -3.043   2.817 -13.064  1.00  0.00           C  
ATOM    828  C   SER A  57      -2.792   4.102 -12.279  1.00  0.00           C  
ATOM    829  O   SER A  57      -2.049   4.082 -11.296  1.00  0.00           O  
ATOM    830  CB  SER A  57      -1.854   2.532 -13.960  1.00  0.00           C  
ATOM    831  OG  SER A  57      -1.618   3.600 -14.836  1.00  0.00           O  
ATOM    832  H   SER A  57      -4.207   2.562 -14.833  1.00  0.00           H  
ATOM    833  HA  SER A  57      -3.125   1.991 -12.356  1.00  0.00           H  
ATOM    834 1HB  SER A  57      -0.970   2.359 -13.347  1.00  0.00           H  
ATOM    835 2HB  SER A  57      -2.038   1.623 -14.532  1.00  0.00           H  
ATOM    836  HG  SER A  57      -0.900   3.319 -15.408  1.00  0.00           H  
ATOM    837  N   SER A  58      -3.358   5.237 -12.686  1.00  0.00           N  
ATOM    838  CA  SER A  58      -3.244   6.550 -12.066  1.00  0.00           C  
ATOM    839  C   SER A  58      -4.059   6.735 -10.797  1.00  0.00           C  
ATOM    840  O   SER A  58      -3.563   6.572  -9.680  1.00  0.00           O  
ATOM    841  CB  SER A  58      -3.577   7.581 -13.145  1.00  0.00           C  
ATOM    842  OG  SER A  58      -4.926   7.471 -13.539  1.00  0.00           O  
ATOM    843  H   SER A  58      -3.921   5.136 -13.520  1.00  0.00           H  
ATOM    844  HA  SER A  58      -2.218   6.680 -11.721  1.00  0.00           H  
ATOM    845 1HB  SER A  58      -3.384   8.583 -12.761  1.00  0.00           H  
ATOM    846 2HB  SER A  58      -2.927   7.431 -14.006  1.00  0.00           H  
ATOM    847  HG  SER A  58      -5.065   6.543 -13.748  1.00  0.00           H  
ATOM    848  N   TRP A  59      -5.353   7.053 -10.906  1.00  0.00           N  
ATOM    849  CA  TRP A  59      -6.295   7.212  -9.815  1.00  0.00           C  
ATOM    850  C   TRP A  59      -6.163   6.122  -8.774  1.00  0.00           C  
ATOM    851  O   TRP A  59      -6.239   6.384  -7.574  1.00  0.00           O  
ATOM    852  CB  TRP A  59      -7.727   7.224 -10.353  1.00  0.00           C  
ATOM    853  CG  TRP A  59      -8.769   7.077  -9.287  1.00  0.00           C  
ATOM    854  CD1 TRP A  59      -9.581   6.001  -9.083  1.00  0.00           C  
ATOM    855  CD2 TRP A  59      -9.118   8.042  -8.265  1.00  0.00           C  
ATOM    856  NE1 TRP A  59     -10.409   6.229  -8.012  1.00  0.00           N  
ATOM    857  CE2 TRP A  59     -10.138   7.472  -7.498  1.00  0.00           C  
ATOM    858  CE3 TRP A  59      -8.653   9.323  -7.944  1.00  0.00           C  
ATOM    859  CZ2 TRP A  59     -10.709   8.139  -6.425  1.00  0.00           C  
ATOM    860  CZ3 TRP A  59      -9.224   9.991  -6.867  1.00  0.00           C  
ATOM    861  CH2 TRP A  59     -10.225   9.414  -6.128  1.00  0.00           C  
ATOM    862  H   TRP A  59      -5.673   7.187 -11.855  1.00  0.00           H  
ATOM    863  HA  TRP A  59      -6.099   8.166  -9.325  1.00  0.00           H  
ATOM    864 1HB  TRP A  59      -7.909   8.159 -10.883  1.00  0.00           H  
ATOM    865 2HB  TRP A  59      -7.853   6.412 -11.070  1.00  0.00           H  
ATOM    866  HD1 TRP A  59      -9.575   5.094  -9.684  1.00  0.00           H  
ATOM    867  HE1 TRP A  59     -11.105   5.588  -7.659  1.00  0.00           H  
ATOM    868  HE3 TRP A  59      -7.856   9.785  -8.526  1.00  0.00           H  
ATOM    869  HZ2 TRP A  59     -11.505   7.698  -5.825  1.00  0.00           H  
ATOM    870  HZ3 TRP A  59      -8.857  10.989  -6.625  1.00  0.00           H  
ATOM    871  HH2 TRP A  59     -10.651   9.966  -5.290  1.00  0.00           H  
ATOM    872  N   ALA A  60      -5.962   4.867  -9.175  1.00  0.00           N  
ATOM    873  CA  ALA A  60      -5.859   3.685  -8.330  1.00  0.00           C  
ATOM    874  C   ALA A  60      -5.017   3.954  -7.092  1.00  0.00           C  
ATOM    875  O   ALA A  60      -5.321   3.466  -6.004  1.00  0.00           O  
ATOM    876  CB  ALA A  60      -5.278   2.520  -9.116  1.00  0.00           C  
ATOM    877  H   ALA A  60      -5.877   4.764 -10.177  1.00  0.00           H  
ATOM    878  HA  ALA A  60      -6.862   3.420  -7.996  1.00  0.00           H  
ATOM    879 1HB  ALA A  60      -5.207   1.644  -8.471  1.00  0.00           H  
ATOM    880 2HB  ALA A  60      -5.924   2.294  -9.964  1.00  0.00           H  
ATOM    881 3HB  ALA A  60      -4.285   2.784  -9.478  1.00  0.00           H  
ATOM    882  N   LEU A  61      -3.939   4.739  -7.236  1.00  0.00           N  
ATOM    883  CA  LEU A  61      -3.015   5.086  -6.174  1.00  0.00           C  
ATOM    884  C   LEU A  61      -3.692   5.992  -5.155  1.00  0.00           C  
ATOM    885  O   LEU A  61      -3.670   5.711  -3.959  1.00  0.00           O  
ATOM    886  CB  LEU A  61      -1.775   5.780  -6.753  1.00  0.00           C  
ATOM    887  CG  LEU A  61      -0.726   6.231  -5.728  1.00  0.00           C  
ATOM    888  CD1 LEU A  61      -0.254   5.029  -4.921  1.00  0.00           C  
ATOM    889  CD2 LEU A  61       0.436   6.895  -6.450  1.00  0.00           C  
ATOM    890  H   LEU A  61      -3.784   5.104  -8.164  1.00  0.00           H  
ATOM    891  HA  LEU A  61      -2.721   4.172  -5.659  1.00  0.00           H  
ATOM    892 1HB  LEU A  61      -1.288   5.098  -7.447  1.00  0.00           H  
ATOM    893 2HB  LEU A  61      -2.097   6.661  -7.307  1.00  0.00           H  
ATOM    894  HG  LEU A  61      -1.177   6.942  -5.035  1.00  0.00           H  
ATOM    895 1HD1 LEU A  61       0.491   5.349  -4.193  1.00  0.00           H  
ATOM    896 2HD1 LEU A  61      -1.102   4.585  -4.400  1.00  0.00           H  
ATOM    897 3HD1 LEU A  61       0.187   4.292  -5.591  1.00  0.00           H  
ATOM    898 1HD2 LEU A  61       1.181   7.217  -5.722  1.00  0.00           H  
ATOM    899 2HD2 LEU A  61       0.888   6.185  -7.143  1.00  0.00           H  
ATOM    900 3HD2 LEU A  61       0.073   7.761  -7.004  1.00  0.00           H  
ATOM    901  N   LEU A  62      -4.378   7.049  -5.616  1.00  0.00           N  
ATOM    902  CA  LEU A  62      -5.116   8.008  -4.816  1.00  0.00           C  
ATOM    903  C   LEU A  62      -6.261   7.329  -4.070  1.00  0.00           C  
ATOM    904  O   LEU A  62      -6.536   7.667  -2.920  1.00  0.00           O  
ATOM    905  CB  LEU A  62      -5.664   9.129  -5.708  1.00  0.00           C  
ATOM    906  CG  LEU A  62      -4.614  10.063  -6.324  1.00  0.00           C  
ATOM    907  CD1 LEU A  62      -5.290  11.008  -7.308  1.00  0.00           C  
ATOM    908  CD2 LEU A  62      -3.911  10.836  -5.218  1.00  0.00           C  
ATOM    909  H   LEU A  62      -4.359   7.157  -6.619  1.00  0.00           H  
ATOM    910  HA  LEU A  62      -4.448   8.414  -4.057  1.00  0.00           H  
ATOM    911 1HB  LEU A  62      -6.227   8.680  -6.524  1.00  0.00           H  
ATOM    912 2HB  LEU A  62      -6.346   9.741  -5.117  1.00  0.00           H  
ATOM    913  HG  LEU A  62      -3.882   9.473  -6.876  1.00  0.00           H  
ATOM    914 1HD1 LEU A  62      -4.543  11.671  -7.746  1.00  0.00           H  
ATOM    915 2HD1 LEU A  62      -5.768  10.429  -8.098  1.00  0.00           H  
ATOM    916 3HD1 LEU A  62      -6.040  11.601  -6.787  1.00  0.00           H  
ATOM    917 1HD2 LEU A  62      -3.164  11.499  -5.656  1.00  0.00           H  
ATOM    918 2HD2 LEU A  62      -4.642  11.427  -4.666  1.00  0.00           H  
ATOM    919 3HD2 LEU A  62      -3.422  10.137  -4.539  1.00  0.00           H  
ATOM    920  N   SER A  63      -6.892   6.319  -4.670  1.00  0.00           N  
ATOM    921  CA  SER A  63      -7.929   5.492  -4.101  1.00  0.00           C  
ATOM    922  C   SER A  63      -7.433   4.789  -2.846  1.00  0.00           C  
ATOM    923  O   SER A  63      -8.042   4.901  -1.781  1.00  0.00           O  
ATOM    924  CB  SER A  63      -8.398   4.471  -5.120  1.00  0.00           C  
ATOM    925  OG  SER A  63      -9.433   3.683  -4.601  1.00  0.00           O  
ATOM    926  H   SER A  63      -6.587   6.144  -5.617  1.00  0.00           H  
ATOM    927  HA  SER A  63      -8.742   6.137  -3.766  1.00  0.00           H  
ATOM    928 1HB  SER A  63      -8.743   4.985  -6.017  1.00  0.00           H  
ATOM    929 2HB  SER A  63      -7.562   3.835  -5.408  1.00  0.00           H  
ATOM    930  HG  SER A  63      -9.268   2.790  -4.913  1.00  0.00           H  
ATOM    931  N   GLY A  64      -6.290   4.101  -2.931  1.00  0.00           N  
ATOM    932  CA  GLY A  64      -5.533   3.465  -1.876  1.00  0.00           C  
ATOM    933  C   GLY A  64      -5.086   4.391  -0.758  1.00  0.00           C  
ATOM    934  O   GLY A  64      -5.255   4.075   0.423  1.00  0.00           O  
ATOM    935  H   GLY A  64      -5.952   4.046  -3.880  1.00  0.00           H  
ATOM    936 1HA  GLY A  64      -6.128   2.670  -1.429  1.00  0.00           H  
ATOM    937 2HA  GLY A  64      -4.642   3.002  -2.297  1.00  0.00           H  
ATOM    938  N   LEU A  65      -4.583   5.576  -1.107  1.00  0.00           N  
ATOM    939  CA  LEU A  65      -4.192   6.660  -0.217  1.00  0.00           C  
ATOM    940  C   LEU A  65      -5.324   7.125   0.686  1.00  0.00           C  
ATOM    941  O   LEU A  65      -5.160   7.178   1.901  1.00  0.00           O  
ATOM    942  CB  LEU A  65      -3.682   7.848  -1.041  1.00  0.00           C  
ATOM    943  CG  LEU A  65      -3.293   9.096  -0.239  1.00  0.00           C  
ATOM    944  CD1 LEU A  65      -2.141   8.759   0.698  1.00  0.00           C  
ATOM    945  CD2 LEU A  65      -2.910  10.216  -1.196  1.00  0.00           C  
ATOM    946  H   LEU A  65      -4.477   5.696  -2.104  1.00  0.00           H  
ATOM    947  HA  LEU A  65      -3.422   6.291   0.459  1.00  0.00           H  
ATOM    948 1HB  LEU A  65      -2.805   7.529  -1.604  1.00  0.00           H  
ATOM    949 2HB  LEU A  65      -4.457   8.138  -1.750  1.00  0.00           H  
ATOM    950  HG  LEU A  65      -4.138   9.414   0.372  1.00  0.00           H  
ATOM    951 1HD1 LEU A  65      -1.864   9.647   1.268  1.00  0.00           H  
ATOM    952 2HD1 LEU A  65      -2.448   7.970   1.384  1.00  0.00           H  
ATOM    953 3HD1 LEU A  65      -1.284   8.422   0.115  1.00  0.00           H  
ATOM    954 1HD2 LEU A  65      -2.634  11.103  -0.625  1.00  0.00           H  
ATOM    955 2HD2 LEU A  65      -2.064   9.899  -1.806  1.00  0.00           H  
ATOM    956 3HD2 LEU A  65      -3.757  10.448  -1.841  1.00  0.00           H  
ATOM    957  N   GLY A  66      -6.502   7.432   0.128  1.00  0.00           N  
ATOM    958  CA  GLY A  66      -7.698   7.738   0.883  1.00  0.00           C  
ATOM    959  C   GLY A  66      -8.051   6.647   1.870  1.00  0.00           C  
ATOM    960  O   GLY A  66      -8.305   6.930   3.042  1.00  0.00           O  
ATOM    961  H   GLY A  66      -6.540   7.446  -0.882  1.00  0.00           H  
ATOM    962 1HA  GLY A  66      -7.557   8.675   1.422  1.00  0.00           H  
ATOM    963 2HA  GLY A  66      -8.533   7.884   0.198  1.00  0.00           H  
ATOM    964  N   ALA A  67      -7.979   5.367   1.472  1.00  0.00           N  
ATOM    965  CA  ALA A  67      -8.219   4.218   2.327  1.00  0.00           C  
ATOM    966  C   ALA A  67      -7.311   4.231   3.539  1.00  0.00           C  
ATOM    967  O   ALA A  67      -7.748   3.961   4.658  1.00  0.00           O  
ATOM    968  CB  ALA A  67      -8.033   2.926   1.544  1.00  0.00           C  
ATOM    969  H   ALA A  67      -7.739   5.218   0.502  1.00  0.00           H  
ATOM    970  HA  ALA A  67      -9.249   4.270   2.683  1.00  0.00           H  
ATOM    971 1HB  ALA A  67      -8.217   2.075   2.198  1.00  0.00           H  
ATOM    972 2HB  ALA A  67      -8.735   2.902   0.711  1.00  0.00           H  
ATOM    973 3HB  ALA A  67      -7.015   2.877   1.161  1.00  0.00           H  
ATOM    974  N   LEU A  68      -6.021   4.539   3.392  1.00  0.00           N  
ATOM    975  CA  LEU A  68      -5.078   4.706   4.488  1.00  0.00           C  
ATOM    976  C   LEU A  68      -5.441   5.865   5.407  1.00  0.00           C  
ATOM    977  O   LEU A  68      -5.420   5.693   6.619  1.00  0.00           O  
ATOM    978  CB  LEU A  68      -3.667   4.924   3.928  1.00  0.00           C  
ATOM    979  CG  LEU A  68      -3.007   3.695   3.290  1.00  0.00           C  
ATOM    980  CD1 LEU A  68      -1.623   4.070   2.778  1.00  0.00           C  
ATOM    981  CD2 LEU A  68      -2.926   2.573   4.314  1.00  0.00           C  
ATOM    982  H   LEU A  68      -5.699   4.661   2.443  1.00  0.00           H  
ATOM    983  HA  LEU A  68      -5.130   3.824   5.126  1.00  0.00           H  
ATOM    984 1HB  LEU A  68      -3.711   5.707   3.172  1.00  0.00           H  
ATOM    985 2HB  LEU A  68      -3.021   5.265   4.737  1.00  0.00           H  
ATOM    986  HG  LEU A  68      -3.601   3.366   2.437  1.00  0.00           H  
ATOM    987 1HD1 LEU A  68      -1.154   3.196   2.324  1.00  0.00           H  
ATOM    988 2HD1 LEU A  68      -1.713   4.861   2.033  1.00  0.00           H  
ATOM    989 3HD1 LEU A  68      -1.011   4.420   3.608  1.00  0.00           H  
ATOM    990 1HD2 LEU A  68      -2.458   1.699   3.860  1.00  0.00           H  
ATOM    991 2HD2 LEU A  68      -2.332   2.901   5.167  1.00  0.00           H  
ATOM    992 3HD2 LEU A  68      -3.930   2.314   4.650  1.00  0.00           H  
ATOM    993  N   LEU A  69      -5.885   7.029   4.916  1.00  0.00           N  
ATOM    994  CA  LEU A  69      -6.349   8.145   5.715  1.00  0.00           C  
ATOM    995  C   LEU A  69      -7.528   7.743   6.596  1.00  0.00           C  
ATOM    996  O   LEU A  69      -7.645   8.190   7.738  1.00  0.00           O  
ATOM    997  CB  LEU A  69      -6.752   9.311   4.804  1.00  0.00           C  
ATOM    998  CG  LEU A  69      -5.606   9.984   4.038  1.00  0.00           C  
ATOM    999  CD1 LEU A  69      -6.174  11.038   3.097  1.00  0.00           C  
ATOM   1000  CD2 LEU A  69      -4.629  10.604   5.027  1.00  0.00           C  
ATOM   1001  H   LEU A  69      -5.890   7.110   3.909  1.00  0.00           H  
ATOM   1002  HA  LEU A  69      -5.551   8.435   6.398  1.00  0.00           H  
ATOM   1003 1HB  LEU A  69      -7.471   8.947   4.071  1.00  0.00           H  
ATOM   1004 2HB  LEU A  69      -7.239  10.074   5.411  1.00  0.00           H  
ATOM   1005  HG  LEU A  69      -5.087   9.241   3.432  1.00  0.00           H  
ATOM   1006 1HD1 LEU A  69      -5.359  11.517   2.553  1.00  0.00           H  
ATOM   1007 2HD1 LEU A  69      -6.854  10.565   2.388  1.00  0.00           H  
ATOM   1008 3HD1 LEU A  69      -6.714  11.788   3.674  1.00  0.00           H  
ATOM   1009 1HD2 LEU A  69      -3.814  11.082   4.483  1.00  0.00           H  
ATOM   1010 2HD2 LEU A  69      -5.147  11.348   5.632  1.00  0.00           H  
ATOM   1011 3HD2 LEU A  69      -4.226   9.826   5.675  1.00  0.00           H  
ATOM   1012  N   LEU A  70      -8.387   6.839   6.126  1.00  0.00           N  
ATOM   1013  CA  LEU A  70      -9.458   6.208   6.867  1.00  0.00           C  
ATOM   1014  C   LEU A  70      -8.979   5.116   7.814  1.00  0.00           C  
ATOM   1015  O   LEU A  70      -9.510   4.998   8.913  1.00  0.00           O  
ATOM   1016  CB  LEU A  70     -10.478   5.617   5.885  1.00  0.00           C  
ATOM   1017  CG  LEU A  70     -11.256   6.634   5.041  1.00  0.00           C  
ATOM   1018  CD1 LEU A  70     -12.108   5.898   4.016  1.00  0.00           C  
ATOM   1019  CD2 LEU A  70     -12.118   7.496   5.951  1.00  0.00           C  
ATOM   1020  H   LEU A  70      -8.247   6.595   5.156  1.00  0.00           H  
ATOM   1021  HA  LEU A  70      -9.892   6.943   7.543  1.00  0.00           H  
ATOM   1022 1HB  LEU A  70      -9.955   4.950   5.201  1.00  0.00           H  
ATOM   1023 2HB  LEU A  70     -11.203   5.030   6.448  1.00  0.00           H  
ATOM   1024  HG  LEU A  70     -10.555   7.269   4.498  1.00  0.00           H  
ATOM   1025 1HD1 LEU A  70     -12.661   6.622   3.416  1.00  0.00           H  
ATOM   1026 2HD1 LEU A  70     -11.464   5.306   3.366  1.00  0.00           H  
ATOM   1027 3HD1 LEU A  70     -12.809   5.242   4.529  1.00  0.00           H  
ATOM   1028 1HD2 LEU A  70     -12.671   8.219   5.352  1.00  0.00           H  
ATOM   1029 2HD2 LEU A  70     -12.821   6.862   6.494  1.00  0.00           H  
ATOM   1030 3HD2 LEU A  70     -11.483   8.023   6.662  1.00  0.00           H  
ATOM   1031  N   SER A  71      -7.970   4.313   7.468  1.00  0.00           N  
ATOM   1032  CA  SER A  71      -7.461   3.223   8.273  1.00  0.00           C  
ATOM   1033  C   SER A  71      -6.895   3.727   9.597  1.00  0.00           C  
ATOM   1034  O   SER A  71      -6.806   2.981  10.577  1.00  0.00           O  
ATOM   1035  CB  SER A  71      -6.392   2.470   7.506  1.00  0.00           C  
ATOM   1036  OG  SER A  71      -5.202   3.209   7.445  1.00  0.00           O  
ATOM   1037  H   SER A  71      -7.544   4.500   6.571  1.00  0.00           H  
ATOM   1038  HA  SER A  71      -8.300   2.598   8.582  1.00  0.00           H  
ATOM   1039 1HB  SER A  71      -6.203   1.512   7.989  1.00  0.00           H  
ATOM   1040 2HB  SER A  71      -6.746   2.263   6.497  1.00  0.00           H  
ATOM   1041  HG  SER A  71      -5.455   4.094   7.174  1.00  0.00           H  
ATOM   1042  N   LEU A  72      -6.612   5.018   9.727  1.00  0.00           N  
ATOM   1043  CA  LEU A  72      -6.084   5.689  10.897  1.00  0.00           C  
ATOM   1044  C   LEU A  72      -7.027   5.481  12.078  1.00  0.00           C  
ATOM   1045  O   LEU A  72      -6.586   5.374  13.217  1.00  0.00           O  
ATOM   1046  CB  LEU A  72      -5.902   7.187  10.621  1.00  0.00           C  
ATOM   1047  CG  LEU A  72      -4.897   7.542   9.518  1.00  0.00           C  
ATOM   1048  CD1 LEU A  72      -4.857   9.053   9.334  1.00  0.00           C  
ATOM   1049  CD2 LEU A  72      -3.524   7.000   9.888  1.00  0.00           C  
ATOM   1050  H   LEU A  72      -6.801   5.556   8.894  1.00  0.00           H  
ATOM   1051  HA  LEU A  72      -5.108   5.266  11.129  1.00  0.00           H  
ATOM   1052 1HB  LEU A  72      -6.866   7.607  10.338  1.00  0.00           H  
ATOM   1053 2HB  LEU A  72      -5.572   7.672  11.539  1.00  0.00           H  
ATOM   1054  HG  LEU A  72      -5.219   7.100   8.575  1.00  0.00           H  
ATOM   1055 1HD1 LEU A  72      -4.142   9.306   8.550  1.00  0.00           H  
ATOM   1056 2HD1 LEU A  72      -5.847   9.411   9.051  1.00  0.00           H  
ATOM   1057 3HD1 LEU A  72      -4.553   9.525  10.268  1.00  0.00           H  
ATOM   1058 1HD2 LEU A  72      -2.810   7.252   9.104  1.00  0.00           H  
ATOM   1059 2HD2 LEU A  72      -3.200   7.443  10.830  1.00  0.00           H  
ATOM   1060 3HD2 LEU A  72      -3.578   5.917   9.996  1.00  0.00           H  
ATOM   1061  N   LEU A  73      -8.322   5.310  11.828  1.00  0.00           N  
ATOM   1062  CA  LEU A  73      -9.393   5.097  12.780  1.00  0.00           C  
ATOM   1063  C   LEU A  73      -9.229   3.831  13.619  1.00  0.00           C  
ATOM   1064  O   LEU A  73      -9.955   3.619  14.587  1.00  0.00           O  
ATOM   1065  CB  LEU A  73     -10.731   5.038  12.031  1.00  0.00           C  
ATOM   1066  CG  LEU A  73     -11.177   6.344  11.362  1.00  0.00           C  
ATOM   1067  CD1 LEU A  73     -12.417   6.085  10.517  1.00  0.00           C  
ATOM   1068  CD2 LEU A  73     -11.453   7.393  12.430  1.00  0.00           C  
ATOM   1069  H   LEU A  73      -8.539   5.340  10.841  1.00  0.00           H  
ATOM   1070  HA  LEU A  73      -9.376   5.907  13.508  1.00  0.00           H  
ATOM   1071 1HB  LEU A  73     -10.662   4.276  11.257  1.00  0.00           H  
ATOM   1072 2HB  LEU A  73     -11.510   4.743  12.734  1.00  0.00           H  
ATOM   1073  HG  LEU A  73     -10.389   6.701  10.698  1.00  0.00           H  
ATOM   1074 1HD1 LEU A  73     -12.734   7.013  10.042  1.00  0.00           H  
ATOM   1075 2HD1 LEU A  73     -12.186   5.346   9.750  1.00  0.00           H  
ATOM   1076 3HD1 LEU A  73     -13.219   5.711  11.153  1.00  0.00           H  
ATOM   1077 1HD2 LEU A  73     -11.769   8.322  11.954  1.00  0.00           H  
ATOM   1078 2HD2 LEU A  73     -12.241   7.039  13.094  1.00  0.00           H  
ATOM   1079 3HD2 LEU A  73     -10.545   7.572  13.007  1.00  0.00           H  
ATOM   1080  N   GLY A  74      -8.212   3.015  13.338  1.00  0.00           N  
ATOM   1081  CA  GLY A  74      -7.817   1.814  14.056  1.00  0.00           C  
ATOM   1082  C   GLY A  74      -6.326   1.890  14.338  1.00  0.00           C  
ATOM   1083  O   GLY A  74      -5.935   1.835  15.506  1.00  0.00           O  
ATOM   1084  H   GLY A  74      -7.682   3.300  12.528  1.00  0.00           H  
ATOM   1085 1HA  GLY A  74      -8.389   1.738  14.981  1.00  0.00           H  
ATOM   1086 2HA  GLY A  74      -8.058   0.937  13.457  1.00  0.00           H  
ATOM   1087  N   LEU A  75      -5.489   2.094  13.322  1.00  0.00           N  
ATOM   1088  CA  LEU A  75      -4.048   2.132  13.362  1.00  0.00           C  
ATOM   1089  C   LEU A  75      -3.447   3.018  14.452  1.00  0.00           C  
ATOM   1090  O   LEU A  75      -2.564   2.580  15.194  1.00  0.00           O  
ATOM   1091  CB  LEU A  75      -3.531   2.601  11.996  1.00  0.00           C  
ATOM   1092  CG  LEU A  75      -3.719   1.612  10.838  1.00  0.00           C  
ATOM   1093  CD1 LEU A  75      -3.224   2.244   9.544  1.00  0.00           C  
ATOM   1094  CD2 LEU A  75      -2.964   0.326  11.142  1.00  0.00           C  
ATOM   1095  H   LEU A  75      -5.962   2.234  12.441  1.00  0.00           H  
ATOM   1096  HA  LEU A  75      -3.683   1.141  13.629  1.00  0.00           H  
ATOM   1097 1HB  LEU A  75      -4.043   3.524  11.728  1.00  0.00           H  
ATOM   1098 2HB  LEU A  75      -2.466   2.813  12.081  1.00  0.00           H  
ATOM   1099  HG  LEU A  75      -4.779   1.390  10.717  1.00  0.00           H  
ATOM   1100 1HD1 LEU A  75      -3.358   1.541   8.722  1.00  0.00           H  
ATOM   1101 2HD1 LEU A  75      -3.794   3.150   9.341  1.00  0.00           H  
ATOM   1102 3HD1 LEU A  75      -2.168   2.492   9.641  1.00  0.00           H  
ATOM   1103 1HD2 LEU A  75      -3.098  -0.378  10.320  1.00  0.00           H  
ATOM   1104 2HD2 LEU A  75      -1.903   0.546  11.262  1.00  0.00           H  
ATOM   1105 3HD2 LEU A  75      -3.350  -0.114  12.062  1.00  0.00           H  
ATOM   1106  N   LEU A  76      -3.889   4.276  14.579  1.00  0.00           N  
ATOM   1107  CA  LEU A  76      -3.475   5.234  15.586  1.00  0.00           C  
ATOM   1108  C   LEU A  76      -4.548   5.553  16.613  1.00  0.00           C  
ATOM   1109  O   LEU A  76      -4.254   5.670  17.803  1.00  0.00           O  
ATOM   1110  CB  LEU A  76      -3.034   6.533  14.901  1.00  0.00           C  
ATOM   1111  CG  LEU A  76      -1.861   6.404  13.921  1.00  0.00           C  
ATOM   1112  CD1 LEU A  76      -1.566   7.762  13.300  1.00  0.00           C  
ATOM   1113  CD2 LEU A  76      -0.644   5.862  14.655  1.00  0.00           C  
ATOM   1114  H   LEU A  76      -4.576   4.552  13.891  1.00  0.00           H  
ATOM   1115  HA  LEU A  76      -2.647   4.805  16.152  1.00  0.00           H  
ATOM   1116 1HB  LEU A  76      -3.881   6.941  14.351  1.00  0.00           H  
ATOM   1117 2HB  LEU A  76      -2.747   7.251  15.669  1.00  0.00           H  
ATOM   1118  HG  LEU A  76      -2.133   5.721  13.116  1.00  0.00           H  
ATOM   1119 1HD1 LEU A  76      -0.732   7.670  12.603  1.00  0.00           H  
ATOM   1120 2HD1 LEU A  76      -2.447   8.118  12.765  1.00  0.00           H  
ATOM   1121 3HD1 LEU A  76      -1.306   8.472  14.084  1.00  0.00           H  
ATOM   1122 1HD2 LEU A  76       0.190   5.769  13.958  1.00  0.00           H  
ATOM   1123 2HD2 LEU A  76      -0.370   6.544  15.460  1.00  0.00           H  
ATOM   1124 3HD2 LEU A  76      -0.877   4.883  15.073  1.00  0.00           H  
ATOM   1125  N   TRP A  77      -5.819   5.652  16.217  1.00  0.00           N  
ATOM   1126  CA  TRP A  77      -6.944   6.034  17.045  1.00  0.00           C  
ATOM   1127  C   TRP A  77      -7.119   5.112  18.239  1.00  0.00           C  
ATOM   1128  O   TRP A  77      -7.468   5.557  19.332  1.00  0.00           O  
ATOM   1129  CB  TRP A  77      -8.229   6.040  16.215  1.00  0.00           C  
ATOM   1130  CG  TRP A  77      -9.440   6.467  16.988  1.00  0.00           C  
ATOM   1131  CD1 TRP A  77     -10.575   5.741  17.190  1.00  0.00           C  
ATOM   1132  CD2 TRP A  77      -9.643   7.727  17.671  1.00  0.00           C  
ATOM   1133  NE1 TRP A  77     -11.468   6.459  17.947  1.00  0.00           N  
ATOM   1134  CE2 TRP A  77     -10.913   7.677  18.251  1.00  0.00           C  
ATOM   1135  CE3 TRP A  77      -8.860   8.877  17.835  1.00  0.00           C  
ATOM   1136  CZ2 TRP A  77     -11.426   8.734  18.986  1.00  0.00           C  
ATOM   1137  CZ3 TRP A  77      -9.374   9.936  18.572  1.00  0.00           C  
ATOM   1138  CH2 TRP A  77     -10.624   9.866  19.133  1.00  0.00           C  
ATOM   1139  H   TRP A  77      -5.977   5.434  15.243  1.00  0.00           H  
ATOM   1140  HA  TRP A  77      -6.769   7.042  17.423  1.00  0.00           H  
ATOM   1141 1HB  TRP A  77      -8.110   6.713  15.365  1.00  0.00           H  
ATOM   1142 2HB  TRP A  77      -8.410   5.041  15.818  1.00  0.00           H  
ATOM   1143  HD1 TRP A  77     -10.749   4.737  16.806  1.00  0.00           H  
ATOM   1144  HE1 TRP A  77     -12.384   6.145  18.233  1.00  0.00           H  
ATOM   1145  HE3 TRP A  77      -7.865   8.937  17.394  1.00  0.00           H  
ATOM   1146  HZ2 TRP A  77     -12.417   8.697  19.439  1.00  0.00           H  
ATOM   1147  HZ3 TRP A  77      -8.758  10.828  18.694  1.00  0.00           H  
ATOM   1148  HH2 TRP A  77     -10.997  10.715  19.706  1.00  0.00           H  
ATOM   1149  N   ALA A  78      -6.884   3.802  18.075  1.00  0.00           N  
ATOM   1150  CA  ALA A  78      -6.969   2.768  19.074  1.00  0.00           C  
ATOM   1151  C   ALA A  78      -6.271   3.140  20.376  1.00  0.00           C  
ATOM   1152  O   ALA A  78      -6.646   2.669  21.449  1.00  0.00           O  
ATOM   1153  CB  ALA A  78      -6.384   1.468  18.543  1.00  0.00           C  
ATOM   1154  H   ALA A  78      -6.622   3.552  17.131  1.00  0.00           H  
ATOM   1155  HA  ALA A  78      -8.021   2.612  19.311  1.00  0.00           H  
ATOM   1156 1HB  ALA A  78      -6.456   0.696  19.310  1.00  0.00           H  
ATOM   1157 2HB  ALA A  78      -6.941   1.153  17.659  1.00  0.00           H  
ATOM   1158 3HB  ALA A  78      -5.339   1.620  18.278  1.00  0.00           H  
ATOM   1159  N   SER A  79      -5.242   3.988  20.340  1.00  0.00           N  
ATOM   1160  CA  SER A  79      -4.453   4.478  21.454  1.00  0.00           C  
ATOM   1161  C   SER A  79      -5.241   5.278  22.490  1.00  0.00           C  
ATOM   1162  O   SER A  79      -4.839   5.399  23.645  1.00  0.00           O  
ATOM   1163  CB  SER A  79      -3.322   5.334  20.918  1.00  0.00           C  
ATOM   1164  OG  SER A  79      -3.814   6.508  20.334  1.00  0.00           O  
ATOM   1165  H   SER A  79      -5.020   4.301  19.405  1.00  0.00           H  
ATOM   1166  HA  SER A  79      -4.094   3.621  22.027  1.00  0.00           H  
ATOM   1167 1HB  SER A  79      -2.640   5.585  21.729  1.00  0.00           H  
ATOM   1168 2HB  SER A  79      -2.756   4.767  20.179  1.00  0.00           H  
ATOM   1169  HG  SER A  79      -4.118   6.262  19.458  1.00  0.00           H  
ATOM   1170  N   SER A  80      -6.404   5.801  22.107  1.00  0.00           N  
ATOM   1171  CA  SER A  80      -7.377   6.564  22.886  1.00  0.00           C  
ATOM   1172  C   SER A  80      -8.303   5.643  23.660  1.00  0.00           C  
ATOM   1173  O   SER A  80      -9.045   6.088  24.530  1.00  0.00           O  
ATOM   1174  CB  SER A  80      -8.192   7.461  21.975  1.00  0.00           C  
ATOM   1175  OG  SER A  80      -9.003   6.704  21.119  1.00  0.00           O  
ATOM   1176  H   SER A  80      -6.593   5.617  21.132  1.00  0.00           H  
ATOM   1177  HA  SER A  80      -6.854   7.053  23.709  1.00  0.00           H  
ATOM   1178 1HB  SER A  80      -8.814   8.123  22.578  1.00  0.00           H  
ATOM   1179 2HB  SER A  80      -7.523   8.087  21.387  1.00  0.00           H  
ATOM   1180  HG  SER A  80      -8.545   6.678  20.276  1.00  0.00           H  
ATOM   1181  N   GLY A  81      -8.313   4.343  23.335  1.00  0.00           N  
ATOM   1182  CA  GLY A  81      -9.127   3.292  23.914  1.00  0.00           C  
ATOM   1183  C   GLY A  81      -8.194   2.305  24.597  1.00  0.00           C  
ATOM   1184  O   GLY A  81      -7.882   1.270  24.003  1.00  0.00           O  
ATOM   1185  H   GLY A  81      -7.665   4.113  22.596  1.00  0.00           H  
ATOM   1186 1HA  GLY A  81      -9.833   3.725  24.622  1.00  0.00           H  
ATOM   1187 2HA  GLY A  81      -9.712   2.809  23.132  1.00  0.00           H  
ATOM   1188  N   GLU A  82      -7.709   2.610  25.799  1.00  0.00           N  
ATOM   1189  CA  GLU A  82      -6.727   1.823  26.516  1.00  0.00           C  
ATOM   1190  C   GLU A  82      -7.056   0.340  26.557  1.00  0.00           C  
ATOM   1191  O   GLU A  82      -6.215  -0.497  26.201  1.00  0.00           O  
ATOM   1192  CB  GLU A  82      -6.587   2.353  27.945  1.00  0.00           C  
ATOM   1193  CG  GLU A  82      -5.832   3.669  28.056  1.00  0.00           C  
ATOM   1194  CD  GLU A  82      -5.787   4.201  29.462  1.00  0.00           C  
ATOM   1195  OE1 GLU A  82      -6.446   3.646  30.308  1.00  0.00           O  
ATOM   1196  OE2 GLU A  82      -5.093   5.163  29.690  1.00  0.00           O  
ATOM   1197  H   GLU A  82      -8.065   3.455  26.220  1.00  0.00           H  
ATOM   1198  HA  GLU A  82      -5.775   1.890  25.988  1.00  0.00           H  
ATOM   1199 1HB  GLU A  82      -7.577   2.497  28.378  1.00  0.00           H  
ATOM   1200 2HB  GLU A  82      -6.067   1.616  28.557  1.00  0.00           H  
ATOM   1201 1HG  GLU A  82      -4.811   3.522  27.703  1.00  0.00           H  
ATOM   1202 2HG  GLU A  82      -6.308   4.405  27.410  1.00  0.00           H  
ATOM   1203  N   GLU A  83      -8.263  -0.039  26.985  1.00  0.00           N  
ATOM   1204  CA  GLU A  83      -8.764  -1.394  27.114  1.00  0.00           C  
ATOM   1205  C   GLU A  83      -8.689  -2.125  25.780  1.00  0.00           C  
ATOM   1206  O   GLU A  83      -9.082  -1.580  24.750  1.00  0.00           O  
ATOM   1207  CB  GLU A  83     -10.205  -1.383  27.628  1.00  0.00           C  
ATOM   1208  CG  GLU A  83     -10.761  -2.758  27.969  1.00  0.00           C  
ATOM   1209  CD  GLU A  83     -12.153  -2.703  28.534  1.00  0.00           C  
ATOM   1210  OE1 GLU A  83     -12.669  -1.622  28.689  1.00  0.00           O  
ATOM   1211  OE2 GLU A  83     -12.702  -3.743  28.811  1.00  0.00           O  
ATOM   1212  H   GLU A  83      -8.863   0.734  27.235  1.00  0.00           H  
ATOM   1213  HA  GLU A  83      -8.128  -1.931  27.819  1.00  0.00           H  
ATOM   1214 1HB  GLU A  83     -10.268  -0.765  28.524  1.00  0.00           H  
ATOM   1215 2HB  GLU A  83     -10.856  -0.936  26.876  1.00  0.00           H  
ATOM   1216 1HG  GLU A  83     -10.772  -3.369  27.066  1.00  0.00           H  
ATOM   1217 2HG  GLU A  83     -10.100  -3.237  28.690  1.00  0.00           H  
ATOM   1218  N   GLY A  84      -8.226  -3.381  25.752  1.00  0.00           N  
ATOM   1219  CA  GLY A  84      -8.143  -4.190  24.559  1.00  0.00           C  
ATOM   1220  C   GLY A  84      -9.431  -4.226  23.746  1.00  0.00           C  
ATOM   1221  O   GLY A  84      -9.389  -4.218  22.524  1.00  0.00           O  
ATOM   1222  H   GLY A  84      -7.922  -3.771  26.633  1.00  0.00           H  
ATOM   1223 1HA  GLY A  84      -7.345  -3.811  23.919  1.00  0.00           H  
ATOM   1224 2HA  GLY A  84      -7.880  -5.211  24.831  1.00  0.00           H  
ATOM   1225  N   SER A  85     -10.585  -4.178  24.412  1.00  0.00           N  
ATOM   1226  CA  SER A  85     -11.926  -4.176  23.856  1.00  0.00           C  
ATOM   1227  C   SER A  85     -12.148  -2.938  22.999  1.00  0.00           C  
ATOM   1228  O   SER A  85     -12.472  -3.040  21.817  1.00  0.00           O  
ATOM   1229  CB  SER A  85     -12.955  -4.230  24.968  1.00  0.00           C  
ATOM   1230  OG  SER A  85     -14.257  -4.215  24.449  1.00  0.00           O  
ATOM   1231  H   SER A  85     -10.468  -4.140  25.414  1.00  0.00           H  
ATOM   1232  HA  SER A  85     -12.043  -5.061  23.229  1.00  0.00           H  
ATOM   1233 1HB  SER A  85     -12.806  -5.134  25.558  1.00  0.00           H  
ATOM   1234 2HB  SER A  85     -12.817  -3.379  25.634  1.00  0.00           H  
ATOM   1235  HG  SER A  85     -14.336  -3.394  23.957  1.00  0.00           H  
ATOM   1236  N   TRP A  86     -11.890  -1.756  23.566  1.00  0.00           N  
ATOM   1237  CA  TRP A  86     -11.955  -0.431  22.990  1.00  0.00           C  
ATOM   1238  C   TRP A  86     -11.022  -0.286  21.793  1.00  0.00           C  
ATOM   1239  O   TRP A  86     -11.408   0.254  20.756  1.00  0.00           O  
ATOM   1240  CB  TRP A  86     -11.602   0.616  24.048  1.00  0.00           C  
ATOM   1241  CG  TRP A  86     -12.582   0.678  25.180  1.00  0.00           C  
ATOM   1242  CD1 TRP A  86     -13.844   0.164  25.194  1.00  0.00           C  
ATOM   1243  CD2 TRP A  86     -12.385   1.292  26.477  1.00  0.00           C  
ATOM   1244  NE1 TRP A  86     -14.443   0.415  26.404  1.00  0.00           N  
ATOM   1245  CE2 TRP A  86     -13.564   1.103  27.201  1.00  0.00           C  
ATOM   1246  CE3 TRP A  86     -11.317   1.976  27.071  1.00  0.00           C  
ATOM   1247  CZ2 TRP A  86     -13.714   1.575  28.496  1.00  0.00           C  
ATOM   1248  CZ3 TRP A  86     -11.466   2.448  28.370  1.00  0.00           C  
ATOM   1249  CH2 TRP A  86     -12.634   2.252  29.063  1.00  0.00           C  
ATOM   1250  H   TRP A  86     -11.616  -1.860  24.532  1.00  0.00           H  
ATOM   1251  HA  TRP A  86     -12.974  -0.251  22.647  1.00  0.00           H  
ATOM   1252 1HB  TRP A  86     -10.616   0.400  24.460  1.00  0.00           H  
ATOM   1253 2HB  TRP A  86     -11.553   1.601  23.583  1.00  0.00           H  
ATOM   1254  HD1 TRP A  86     -14.309  -0.369  24.367  1.00  0.00           H  
ATOM   1255  HE1 TRP A  86     -15.379   0.139  26.665  1.00  0.00           H  
ATOM   1256  HE3 TRP A  86     -10.387   2.132  26.526  1.00  0.00           H  
ATOM   1257  HZ2 TRP A  86     -14.633   1.430  29.063  1.00  0.00           H  
ATOM   1258  HZ3 TRP A  86     -10.631   2.980  28.825  1.00  0.00           H  
ATOM   1259  HH2 TRP A  86     -12.717   2.635  30.081  1.00  0.00           H  
ATOM   1260  N   ALA A  87      -9.781  -0.758  21.903  1.00  0.00           N  
ATOM   1261  CA  ALA A  87      -8.747  -0.797  20.880  1.00  0.00           C  
ATOM   1262  C   ALA A  87      -9.142  -1.695  19.720  1.00  0.00           C  
ATOM   1263  O   ALA A  87      -8.941  -1.347  18.557  1.00  0.00           O  
ATOM   1264  CB  ALA A  87      -7.428  -1.263  21.478  1.00  0.00           C  
ATOM   1265  H   ALA A  87      -9.577  -1.122  22.822  1.00  0.00           H  
ATOM   1266  HA  ALA A  87      -8.621   0.212  20.489  1.00  0.00           H  
ATOM   1267 1HB  ALA A  87      -6.666  -1.288  20.701  1.00  0.00           H  
ATOM   1268 2HB  ALA A  87      -7.122  -0.574  22.266  1.00  0.00           H  
ATOM   1269 3HB  ALA A  87      -7.551  -2.261  21.896  1.00  0.00           H  
ATOM   1270  N   LEU A  88      -9.716  -2.879  19.995  1.00  0.00           N  
ATOM   1271  CA  LEU A  88     -10.205  -3.844  19.041  1.00  0.00           C  
ATOM   1272  C   LEU A  88     -11.294  -3.227  18.176  1.00  0.00           C  
ATOM   1273  O   LEU A  88     -11.203  -3.291  16.948  1.00  0.00           O  
ATOM   1274  CB  LEU A  88     -10.746  -5.082  19.768  1.00  0.00           C  
ATOM   1275  CG  LEU A  88     -11.407  -6.141  18.876  1.00  0.00           C  
ATOM   1276  CD1 LEU A  88     -10.386  -6.677  17.881  1.00  0.00           C  
ATOM   1277  CD2 LEU A  88     -11.964  -7.260  19.744  1.00  0.00           C  
ATOM   1278  H   LEU A  88      -9.793  -3.077  20.982  1.00  0.00           H  
ATOM   1279  HA  LEU A  88      -9.372  -4.166  18.416  1.00  0.00           H  
ATOM   1280 1HB  LEU A  88      -9.924  -5.561  20.297  1.00  0.00           H  
ATOM   1281 2HB  LEU A  88     -11.485  -4.759  20.502  1.00  0.00           H  
ATOM   1282  HG  LEU A  88     -12.218  -5.684  18.308  1.00  0.00           H  
ATOM   1283 1HD1 LEU A  88     -10.856  -7.429  17.247  1.00  0.00           H  
ATOM   1284 2HD1 LEU A  88     -10.019  -5.859  17.261  1.00  0.00           H  
ATOM   1285 3HD1 LEU A  88      -9.554  -7.126  18.421  1.00  0.00           H  
ATOM   1286 1HD2 LEU A  88     -12.435  -8.012  19.110  1.00  0.00           H  
ATOM   1287 2HD2 LEU A  88     -11.154  -7.718  20.311  1.00  0.00           H  
ATOM   1288 3HD2 LEU A  88     -12.704  -6.852  20.433  1.00  0.00           H  
ATOM   1289  N   LEU A  89     -12.302  -2.592  18.774  1.00  0.00           N  
ATOM   1290  CA  LEU A  89     -13.398  -1.889  18.131  1.00  0.00           C  
ATOM   1291  C   LEU A  89     -12.910  -0.771  17.226  1.00  0.00           C  
ATOM   1292  O   LEU A  89     -13.411  -0.620  16.113  1.00  0.00           O  
ATOM   1293  CB  LEU A  89     -14.343  -1.313  19.193  1.00  0.00           C  
ATOM   1294  CG  LEU A  89     -15.162  -2.342  19.983  1.00  0.00           C  
ATOM   1295  CD1 LEU A  89     -15.870  -1.648  21.139  1.00  0.00           C  
ATOM   1296  CD2 LEU A  89     -16.161  -3.017  19.055  1.00  0.00           C  
ATOM   1297  H   LEU A  89     -12.263  -2.625  19.782  1.00  0.00           H  
ATOM   1298  HA  LEU A  89     -13.918  -2.588  17.475  1.00  0.00           H  
ATOM   1299 1HB  LEU A  89     -13.755  -0.739  19.907  1.00  0.00           H  
ATOM   1300 2HB  LEU A  89     -15.044  -0.637  18.704  1.00  0.00           H  
ATOM   1301  HG  LEU A  89     -14.493  -3.093  20.404  1.00  0.00           H  
ATOM   1302 1HD1 LEU A  89     -16.452  -2.379  21.700  1.00  0.00           H  
ATOM   1303 2HD1 LEU A  89     -15.131  -1.191  21.797  1.00  0.00           H  
ATOM   1304 3HD1 LEU A  89     -16.535  -0.879  20.748  1.00  0.00           H  
ATOM   1305 1HD2 LEU A  89     -16.742  -3.749  19.616  1.00  0.00           H  
ATOM   1306 2HD2 LEU A  89     -16.831  -2.267  18.634  1.00  0.00           H  
ATOM   1307 3HD2 LEU A  89     -15.626  -3.519  18.249  1.00  0.00           H  
ATOM   1308  N   SER A  90     -11.920   0.021  17.660  1.00  0.00           N  
ATOM   1309  CA  SER A  90     -11.262   1.018  16.840  1.00  0.00           C  
ATOM   1310  C   SER A  90     -10.705   0.358  15.578  1.00  0.00           C  
ATOM   1311  O   SER A  90     -10.971   0.834  14.480  1.00  0.00           O  
ATOM   1312  CB  SER A  90     -10.151   1.693  17.620  1.00  0.00           C  
ATOM   1313  OG  SER A  90      -9.497   2.652  16.834  1.00  0.00           O  
ATOM   1314  H   SER A  90     -11.627  -0.098  18.620  1.00  0.00           H  
ATOM   1315  HA  SER A  90     -12.012   1.728  16.492  1.00  0.00           H  
ATOM   1316 1HB  SER A  90     -10.567   2.169  18.508  1.00  0.00           H  
ATOM   1317 2HB  SER A  90      -9.435   0.944  17.956  1.00  0.00           H  
ATOM   1318  HG  SER A  90      -9.916   2.617  15.971  1.00  0.00           H  
ATOM   1319  N   GLY A  91      -9.975  -0.753  15.725  1.00  0.00           N  
ATOM   1320  CA  GLY A  91      -9.402  -1.658  14.748  1.00  0.00           C  
ATOM   1321  C   GLY A  91     -10.334  -2.241  13.684  1.00  0.00           C  
ATOM   1322  O   GLY A  91     -10.116  -2.061  12.489  1.00  0.00           O  
ATOM   1323  H   GLY A  91      -9.836  -0.938  16.707  1.00  0.00           H  
ATOM   1324 1HA  GLY A  91      -8.604  -1.148  14.205  1.00  0.00           H  
ATOM   1325 2HA  GLY A  91      -8.953  -2.507  15.258  1.00  0.00           H  
ATOM   1326  N   LEU A  92     -11.421  -2.879  14.130  1.00  0.00           N  
ATOM   1327  CA  LEU A  92     -12.454  -3.541  13.355  1.00  0.00           C  
ATOM   1328  C   LEU A  92     -13.186  -2.620  12.386  1.00  0.00           C  
ATOM   1329  O   LEU A  92     -13.410  -2.962  11.228  1.00  0.00           O  
ATOM   1330  CB  LEU A  92     -13.471  -4.182  14.308  1.00  0.00           C  
ATOM   1331  CG  LEU A  92     -12.972  -5.404  15.089  1.00  0.00           C  
ATOM   1332  CD1 LEU A  92     -14.016  -5.807  16.122  1.00  0.00           C  
ATOM   1333  CD2 LEU A  92     -12.690  -6.544  14.123  1.00  0.00           C  
ATOM   1334  H   LEU A  92     -11.491  -2.875  15.137  1.00  0.00           H  
ATOM   1335  HA  LEU A  92     -11.982  -4.295  12.723  1.00  0.00           H  
ATOM   1336 1HB  LEU A  92     -13.788  -3.433  15.032  1.00  0.00           H  
ATOM   1337 2HB  LEU A  92     -14.342  -4.490  13.730  1.00  0.00           H  
ATOM   1338  HG  LEU A  92     -12.057  -5.146  15.623  1.00  0.00           H  
ATOM   1339 1HD1 LEU A  92     -13.661  -6.675  16.678  1.00  0.00           H  
ATOM   1340 2HD1 LEU A  92     -14.183  -4.980  16.812  1.00  0.00           H  
ATOM   1341 3HD1 LEU A  92     -14.949  -6.055  15.619  1.00  0.00           H  
ATOM   1342 1HD2 LEU A  92     -12.335  -7.413  14.678  1.00  0.00           H  
ATOM   1343 2HD2 LEU A  92     -13.605  -6.804  13.590  1.00  0.00           H  
ATOM   1344 3HD2 LEU A  92     -11.928  -6.235  13.407  1.00  0.00           H  
ATOM   1345  N   GLY A  93     -13.527  -1.408  12.829  1.00  0.00           N  
ATOM   1346  CA  GLY A  93     -14.093  -0.353  12.020  1.00  0.00           C  
ATOM   1347  C   GLY A  93     -13.142   0.073  10.909  1.00  0.00           C  
ATOM   1348  O   GLY A  93     -13.519  -0.013   9.750  1.00  0.00           O  
ATOM   1349  H   GLY A  93     -13.365  -1.242  13.812  1.00  0.00           H  
ATOM   1350 1HA  GLY A  93     -15.032  -0.693  11.585  1.00  0.00           H  
ATOM   1351 2HA  GLY A  93     -14.323   0.505  12.650  1.00  0.00           H  
ATOM   1352  N   ALA A  94     -11.887   0.429  11.224  1.00  0.00           N  
ATOM   1353  CA  ALA A  94     -10.863   0.822  10.264  1.00  0.00           C  
ATOM   1354  C   ALA A  94     -10.618  -0.317   9.282  1.00  0.00           C  
ATOM   1355  O   ALA A  94     -10.437  -0.091   8.085  1.00  0.00           O  
ATOM   1356  CB  ALA A  94      -9.582   1.212  10.987  1.00  0.00           C  
ATOM   1357  H   ALA A  94     -11.659   0.412  12.207  1.00  0.00           H  
ATOM   1358  HA  ALA A  94     -11.232   1.685   9.710  1.00  0.00           H  
ATOM   1359 1HB  ALA A  94      -8.827   1.505  10.257  1.00  0.00           H  
ATOM   1360 2HB  ALA A  94      -9.782   2.049  11.656  1.00  0.00           H  
ATOM   1361 3HB  ALA A  94      -9.218   0.364  11.565  1.00  0.00           H  
ATOM   1362  N   LEU A  95     -10.610  -1.553   9.782  1.00  0.00           N  
ATOM   1363  CA  LEU A  95     -10.390  -2.788   9.033  1.00  0.00           C  
ATOM   1364  C   LEU A  95     -11.371  -2.890   7.877  1.00  0.00           C  
ATOM   1365  O   LEU A  95     -10.931  -3.009   6.731  1.00  0.00           O  
ATOM   1366  CB  LEU A  95     -10.541  -4.007   9.951  1.00  0.00           C  
ATOM   1367  CG  LEU A  95     -10.387  -5.374   9.272  1.00  0.00           C  
ATOM   1368  CD1 LEU A  95      -8.985  -5.497   8.690  1.00  0.00           C  
ATOM   1369  CD2 LEU A  95     -10.658  -6.477  10.284  1.00  0.00           C  
ATOM   1370  H   LEU A  95     -10.774  -1.605  10.777  1.00  0.00           H  
ATOM   1371  HA  LEU A  95      -9.406  -2.740   8.569  1.00  0.00           H  
ATOM   1372 1HB  LEU A  95      -9.793  -3.943  10.740  1.00  0.00           H  
ATOM   1373 2HB  LEU A  95     -11.528  -3.976  10.412  1.00  0.00           H  
ATOM   1374  HG  LEU A  95     -11.097  -5.454   8.449  1.00  0.00           H  
ATOM   1375 1HD1 LEU A  95      -8.875  -6.468   8.208  1.00  0.00           H  
ATOM   1376 2HD1 LEU A  95      -8.825  -4.708   7.956  1.00  0.00           H  
ATOM   1377 3HD1 LEU A  95      -8.250  -5.404   9.490  1.00  0.00           H  
ATOM   1378 1HD2 LEU A  95     -10.548  -7.449   9.801  1.00  0.00           H  
ATOM   1379 2HD2 LEU A  95      -9.947  -6.399  11.107  1.00  0.00           H  
ATOM   1380 3HD2 LEU A  95     -11.672  -6.376  10.670  1.00  0.00           H  
ATOM   1381  N   LEU A  96     -12.687  -2.776   8.084  1.00  0.00           N  
ATOM   1382  CA  LEU A  96     -13.706  -2.778   7.066  1.00  0.00           C  
ATOM   1383  C   LEU A  96     -13.578  -1.681   6.012  1.00  0.00           C  
ATOM   1384  O   LEU A  96     -13.713  -1.969   4.825  1.00  0.00           O  
ATOM   1385  CB  LEU A  96     -15.077  -2.664   7.742  1.00  0.00           C  
ATOM   1386  CG  LEU A  96     -15.519  -3.884   8.561  1.00  0.00           C  
ATOM   1387  CD1 LEU A  96     -16.790  -3.548   9.328  1.00  0.00           C  
ATOM   1388  CD2 LEU A  96     -15.738  -5.067   7.630  1.00  0.00           C  
ATOM   1389  H   LEU A  96     -12.959  -2.680   9.051  1.00  0.00           H  
ATOM   1390  HA  LEU A  96     -13.581  -3.672   6.454  1.00  0.00           H  
ATOM   1391 1HB  LEU A  96     -15.065  -1.804   8.411  1.00  0.00           H  
ATOM   1392 2HB  LEU A  96     -15.831  -2.490   6.974  1.00  0.00           H  
ATOM   1393  HG  LEU A  96     -14.746  -4.133   9.289  1.00  0.00           H  
ATOM   1394 1HD1 LEU A  96     -17.104  -4.415   9.910  1.00  0.00           H  
ATOM   1395 2HD1 LEU A  96     -16.600  -2.711  10.000  1.00  0.00           H  
ATOM   1396 3HD1 LEU A  96     -17.578  -3.278   8.626  1.00  0.00           H  
ATOM   1397 1HD2 LEU A  96     -16.052  -5.935   8.212  1.00  0.00           H  
ATOM   1398 2HD2 LEU A  96     -16.512  -4.820   6.903  1.00  0.00           H  
ATOM   1399 3HD2 LEU A  96     -14.809  -5.297   7.108  1.00  0.00           H  
ATOM   1400  N   LEU A  97     -13.233  -0.447   6.392  1.00  0.00           N  
ATOM   1401  CA  LEU A  97     -12.970   0.679   5.512  1.00  0.00           C  
ATOM   1402  C   LEU A  97     -11.712   0.479   4.679  1.00  0.00           C  
ATOM   1403  O   LEU A  97     -11.758   0.614   3.456  1.00  0.00           O  
ATOM   1404  CB  LEU A  97     -12.839   1.965   6.336  1.00  0.00           C  
ATOM   1405  CG  LEU A  97     -14.124   2.455   7.015  1.00  0.00           C  
ATOM   1406  CD1 LEU A  97     -13.794   3.597   7.967  1.00  0.00           C  
ATOM   1407  CD2 LEU A  97     -15.122   2.897   5.955  1.00  0.00           C  
ATOM   1408  H   LEU A  97     -13.157  -0.319   7.391  1.00  0.00           H  
ATOM   1409  HA  LEU A  97     -13.768   0.732   4.771  1.00  0.00           H  
ATOM   1410 1HB  LEU A  97     -12.094   1.805   7.114  1.00  0.00           H  
ATOM   1411 2HB  LEU A  97     -12.485   2.763   5.683  1.00  0.00           H  
ATOM   1412  HG  LEU A  97     -14.556   1.645   7.604  1.00  0.00           H  
ATOM   1413 1HD1 LEU A  97     -14.707   3.944   8.449  1.00  0.00           H  
ATOM   1414 2HD1 LEU A  97     -13.094   3.247   8.726  1.00  0.00           H  
ATOM   1415 3HD1 LEU A  97     -13.345   4.417   7.408  1.00  0.00           H  
ATOM   1416 1HD2 LEU A  97     -16.036   3.244   6.438  1.00  0.00           H  
ATOM   1417 2HD2 LEU A  97     -14.692   3.708   5.367  1.00  0.00           H  
ATOM   1418 3HD2 LEU A  97     -15.354   2.057   5.300  1.00  0.00           H  
ATOM   1419  N   SER A  98     -10.586   0.103   5.281  1.00  0.00           N  
ATOM   1420  CA  SER A  98      -9.326  -0.180   4.620  1.00  0.00           C  
ATOM   1421  C   SER A  98      -9.375  -1.426   3.748  1.00  0.00           C  
ATOM   1422  O   SER A  98      -8.704  -1.496   2.721  1.00  0.00           O  
ATOM   1423  CB  SER A  98      -8.232  -0.333   5.659  1.00  0.00           C  
ATOM   1424  OG  SER A  98      -8.436  -1.481   6.436  1.00  0.00           O  
ATOM   1425  H   SER A  98     -10.645   0.018   6.285  1.00  0.00           H  
ATOM   1426  HA  SER A  98      -9.138   0.601   3.884  1.00  0.00           H  
ATOM   1427 1HB  SER A  98      -7.264  -0.394   5.162  1.00  0.00           H  
ATOM   1428 2HB  SER A  98      -8.215   0.546   6.302  1.00  0.00           H  
ATOM   1429  HG  SER A  98      -9.289  -1.365   6.860  1.00  0.00           H  
ATOM   1430  N   LEU A  99     -10.211  -2.426   4.079  1.00  0.00           N  
ATOM   1431  CA  LEU A  99     -10.450  -3.634   3.321  1.00  0.00           C  
ATOM   1432  C   LEU A  99     -10.886  -3.342   1.888  1.00  0.00           C  
ATOM   1433  O   LEU A  99     -10.124  -3.589   0.958  1.00  0.00           O  
ATOM   1434  CB  LEU A  99     -11.518  -4.481   4.024  1.00  0.00           C  
ATOM   1435  CG  LEU A  99     -11.928  -5.770   3.300  1.00  0.00           C  
ATOM   1436  CD1 LEU A  99     -10.714  -6.679   3.155  1.00  0.00           C  
ATOM   1437  CD2 LEU A  99     -13.038  -6.459   4.079  1.00  0.00           C  
ATOM   1438  H   LEU A  99     -10.705  -2.285   4.949  1.00  0.00           H  
ATOM   1439  HA  LEU A  99      -9.513  -4.183   3.243  1.00  0.00           H  
ATOM   1440 1HB  LEU A  99     -11.149  -4.758   5.010  1.00  0.00           H  
ATOM   1441 2HB  LEU A  99     -12.414  -3.874   4.152  1.00  0.00           H  
ATOM   1442  HG  LEU A  99     -12.284  -5.527   2.298  1.00  0.00           H  
ATOM   1443 1HD1 LEU A  99     -11.005  -7.595   2.641  1.00  0.00           H  
ATOM   1444 2HD1 LEU A  99      -9.944  -6.168   2.578  1.00  0.00           H  
ATOM   1445 3HD1 LEU A  99     -10.325  -6.925   4.142  1.00  0.00           H  
ATOM   1446 1HD2 LEU A  99     -13.329  -7.375   3.564  1.00  0.00           H  
ATOM   1447 2HD2 LEU A  99     -12.682  -6.703   5.080  1.00  0.00           H  
ATOM   1448 3HD2 LEU A  99     -13.898  -5.794   4.152  1.00  0.00           H  
ATOM   1449  N   LEU A 100     -12.069  -2.754   1.675  1.00  0.00           N  
ATOM   1450  CA  LEU A 100     -12.617  -2.374   0.394  1.00  0.00           C  
ATOM   1451  C   LEU A 100     -11.760  -1.297  -0.248  1.00  0.00           C  
ATOM   1452  O   LEU A 100     -11.399  -1.375  -1.418  1.00  0.00           O  
ATOM   1453  CB  LEU A 100     -14.057  -1.871   0.558  1.00  0.00           C  
ATOM   1454  CG  LEU A 100     -15.088  -2.929   0.972  1.00  0.00           C  
ATOM   1455  CD1 LEU A 100     -16.422  -2.254   1.261  1.00  0.00           C  
ATOM   1456  CD2 LEU A 100     -15.227  -3.963  -0.136  1.00  0.00           C  
ATOM   1457  H   LEU A 100     -12.605  -2.575   2.513  1.00  0.00           H  
ATOM   1458  HA  LEU A 100     -12.582  -3.237  -0.268  1.00  0.00           H  
ATOM   1459 1HB  LEU A 100     -14.067  -1.087   1.313  1.00  0.00           H  
ATOM   1460 2HB  LEU A 100     -14.386  -1.441  -0.388  1.00  0.00           H  
ATOM   1461  HG  LEU A 100     -14.758  -3.421   1.887  1.00  0.00           H  
ATOM   1462 1HD1 LEU A 100     -17.154  -3.006   1.555  1.00  0.00           H  
ATOM   1463 2HD1 LEU A 100     -16.297  -1.534   2.070  1.00  0.00           H  
ATOM   1464 3HD1 LEU A 100     -16.770  -1.739   0.367  1.00  0.00           H  
ATOM   1465 1HD2 LEU A 100     -15.959  -4.716   0.158  1.00  0.00           H  
ATOM   1466 2HD2 LEU A 100     -15.559  -3.473  -1.052  1.00  0.00           H  
ATOM   1467 3HD2 LEU A 100     -14.264  -4.442  -0.310  1.00  0.00           H  
ATOM   1468  N   GLY A 101     -11.343  -0.306   0.548  1.00  0.00           N  
ATOM   1469  CA  GLY A 101     -10.527   0.845   0.211  1.00  0.00           C  
ATOM   1470  C   GLY A 101      -9.188   0.510  -0.430  1.00  0.00           C  
ATOM   1471  O   GLY A 101      -8.949   0.904  -1.576  1.00  0.00           O  
ATOM   1472  H   GLY A 101     -11.662  -0.422   1.500  1.00  0.00           H  
ATOM   1473 1HA  GLY A 101     -11.076   1.490  -0.476  1.00  0.00           H  
ATOM   1474 2HA  GLY A 101     -10.332   1.428   1.110  1.00  0.00           H  
ATOM   1475  N   LEU A 102      -8.296  -0.232   0.227  1.00  0.00           N  
ATOM   1476  CA  LEU A 102      -7.010  -0.658  -0.266  1.00  0.00           C  
ATOM   1477  C   LEU A 102      -7.051  -1.646  -1.432  1.00  0.00           C  
ATOM   1478  O   LEU A 102      -6.236  -1.549  -2.343  1.00  0.00           O  
ATOM   1479  CB  LEU A 102      -6.221  -1.282   0.892  1.00  0.00           C  
ATOM   1480  CG  LEU A 102      -5.830  -0.322   2.023  1.00  0.00           C  
ATOM   1481  CD1 LEU A 102      -5.201  -1.111   3.164  1.00  0.00           C  
ATOM   1482  CD2 LEU A 102      -4.868   0.728   1.489  1.00  0.00           C  
ATOM   1483  H   LEU A 102      -8.581  -0.504   1.157  1.00  0.00           H  
ATOM   1484  HA  LEU A 102      -6.526   0.191  -0.749  1.00  0.00           H  
ATOM   1485 1HB  LEU A 102      -6.818  -2.081   1.327  1.00  0.00           H  
ATOM   1486 2HB  LEU A 102      -5.305  -1.716   0.494  1.00  0.00           H  
ATOM   1487  HG  LEU A 102      -6.724   0.168   2.410  1.00  0.00           H  
ATOM   1488 1HD1 LEU A 102      -4.923  -0.429   3.968  1.00  0.00           H  
ATOM   1489 2HD1 LEU A 102      -5.917  -1.841   3.540  1.00  0.00           H  
ATOM   1490 3HD1 LEU A 102      -4.312  -1.627   2.802  1.00  0.00           H  
ATOM   1491 1HD2 LEU A 102      -4.591   1.410   2.293  1.00  0.00           H  
ATOM   1492 2HD2 LEU A 102      -3.973   0.239   1.103  1.00  0.00           H  
ATOM   1493 3HD2 LEU A 102      -5.350   1.288   0.687  1.00  0.00           H  
ATOM   1494  N   LEU A 103      -8.018  -2.568  -1.481  1.00  0.00           N  
ATOM   1495  CA  LEU A 103      -8.228  -3.495  -2.577  1.00  0.00           C  
ATOM   1496  C   LEU A 103      -8.489  -2.773  -3.896  1.00  0.00           C  
ATOM   1497  O   LEU A 103      -8.007  -3.196  -4.941  1.00  0.00           O  
ATOM   1498  CB  LEU A 103      -9.406  -4.424  -2.256  1.00  0.00           C  
ATOM   1499  CG  LEU A 103      -9.128  -5.515  -1.214  1.00  0.00           C  
ATOM   1500  CD1 LEU A 103     -10.433  -6.206  -0.842  1.00  0.00           C  
ATOM   1501  CD2 LEU A 103      -8.124  -6.510  -1.777  1.00  0.00           C  
ATOM   1502  H   LEU A 103      -8.636  -2.601  -0.682  1.00  0.00           H  
ATOM   1503  HA  LEU A 103      -7.313  -4.067  -2.726  1.00  0.00           H  
ATOM   1504 1HB  LEU A 103     -10.235  -3.819  -1.889  1.00  0.00           H  
ATOM   1505 2HB  LEU A 103      -9.722  -4.916  -3.176  1.00  0.00           H  
ATOM   1506  HG  LEU A 103      -8.722  -5.060  -0.310  1.00  0.00           H  
ATOM   1507 1HD1 LEU A 103     -10.235  -6.981  -0.101  1.00  0.00           H  
ATOM   1508 2HD1 LEU A 103     -11.125  -5.475  -0.424  1.00  0.00           H  
ATOM   1509 3HD1 LEU A 103     -10.872  -6.657  -1.730  1.00  0.00           H  
ATOM   1510 1HD2 LEU A 103      -7.926  -7.285  -1.036  1.00  0.00           H  
ATOM   1511 2HD2 LEU A 103      -8.530  -6.966  -2.680  1.00  0.00           H  
ATOM   1512 3HD2 LEU A 103      -7.195  -5.992  -2.018  1.00  0.00           H  
ATOM   1513  N   TRP A 104      -9.201  -1.643  -3.906  1.00  0.00           N  
ATOM   1514  CA  TRP A 104      -9.499  -0.823  -5.060  1.00  0.00           C  
ATOM   1515  C   TRP A 104      -8.236  -0.449  -5.819  1.00  0.00           C  
ATOM   1516  O   TRP A 104      -8.232  -0.398  -7.048  1.00  0.00           O  
ATOM   1517  CB  TRP A 104     -10.235   0.447  -4.629  1.00  0.00           C  
ATOM   1518  CG  TRP A 104     -11.611   0.188  -4.094  1.00  0.00           C  
ATOM   1519  CD1 TRP A 104     -12.348  -0.947  -4.253  1.00  0.00           C  
ATOM   1520  CD2 TRP A 104     -12.426   1.088  -3.304  1.00  0.00           C  
ATOM   1521  NE1 TRP A 104     -13.560  -0.817  -3.622  1.00  0.00           N  
ATOM   1522  CE2 TRP A 104     -13.624   0.422  -3.034  1.00  0.00           C  
ATOM   1523  CE3 TRP A 104     -12.237   2.385  -2.811  1.00  0.00           C  
ATOM   1524  CZ2 TRP A 104     -14.638   1.007  -2.292  1.00  0.00           C  
ATOM   1525  CZ3 TRP A 104     -13.253   2.971  -2.066  1.00  0.00           C  
ATOM   1526  CH2 TRP A 104     -14.422   2.299  -1.813  1.00  0.00           C  
ATOM   1527  H   TRP A 104      -9.549  -1.363  -2.999  1.00  0.00           H  
ATOM   1528  HA  TRP A 104     -10.144  -1.391  -5.730  1.00  0.00           H  
ATOM   1529 1HB  TRP A 104      -9.658   0.959  -3.859  1.00  0.00           H  
ATOM   1530 2HB  TRP A 104     -10.320   1.124  -5.479  1.00  0.00           H  
ATOM   1531  HD1 TRP A 104     -12.022  -1.828  -4.802  1.00  0.00           H  
ATOM   1532  HE1 TRP A 104     -14.287  -1.517  -3.594  1.00  0.00           H  
ATOM   1533  HE3 TRP A 104     -11.309   2.922  -3.006  1.00  0.00           H  
ATOM   1534  HZ2 TRP A 104     -15.574   0.489  -2.081  1.00  0.00           H  
ATOM   1535  HZ3 TRP A 104     -13.098   3.982  -1.687  1.00  0.00           H  
ATOM   1536  HH2 TRP A 104     -15.199   2.789  -1.225  1.00  0.00           H  
ATOM   1537  N   ALA A 105      -7.113  -0.172  -5.151  1.00  0.00           N  
ATOM   1538  CA  ALA A 105      -5.825   0.170  -5.714  1.00  0.00           C  
ATOM   1539  C   ALA A 105      -5.307  -0.904  -6.666  1.00  0.00           C  
ATOM   1540  O   ALA A 105      -4.379  -0.665  -7.440  1.00  0.00           O  
ATOM   1541  CB  ALA A 105      -4.809   0.408  -4.606  1.00  0.00           C  
ATOM   1542  H   ALA A 105      -7.215  -0.217  -4.148  1.00  0.00           H  
ATOM   1543  HA  ALA A 105      -5.941   1.087  -6.290  1.00  0.00           H  
ATOM   1544 1HB  ALA A 105      -3.845   0.664  -5.045  1.00  0.00           H  
ATOM   1545 2HB  ALA A 105      -5.149   1.227  -3.971  1.00  0.00           H  
ATOM   1546 3HB  ALA A 105      -4.706  -0.495  -4.007  1.00  0.00           H  
ATOM   1547  N   SER A 106      -5.872  -2.113  -6.651  1.00  0.00           N  
ATOM   1548  CA  SER A 106      -5.604  -3.217  -7.549  1.00  0.00           C  
ATOM   1549  C   SER A 106      -6.848  -3.598  -8.344  1.00  0.00           C  
ATOM   1550  O   SER A 106      -6.759  -3.892  -9.534  1.00  0.00           O  
ATOM   1551  CB  SER A 106      -5.105  -4.414  -6.763  1.00  0.00           C  
ATOM   1552  OG  SER A 106      -3.768  -4.241  -6.380  1.00  0.00           O  
ATOM   1553  H   SER A 106      -6.557  -2.230  -5.918  1.00  0.00           H  
ATOM   1554  HA  SER A 106      -4.882  -2.887  -8.297  1.00  0.00           H  
ATOM   1555 1HB  SER A 106      -5.725  -4.553  -5.878  1.00  0.00           H  
ATOM   1556 2HB  SER A 106      -5.198  -5.313  -7.371  1.00  0.00           H  
ATOM   1557  HG  SER A 106      -3.297  -3.977  -7.174  1.00  0.00           H  
ATOM   1558  N   GLY A 107      -8.065  -3.461  -7.807  1.00  0.00           N  
ATOM   1559  CA  GLY A 107      -9.324  -3.756  -8.451  1.00  0.00           C  
ATOM   1560  C   GLY A 107      -9.666  -2.890  -9.655  1.00  0.00           C  
ATOM   1561  O   GLY A 107      -9.934  -3.377 -10.755  1.00  0.00           O  
ATOM   1562  H   GLY A 107      -8.066  -3.115  -6.858  1.00  0.00           H  
ATOM   1563 1HA  GLY A 107      -9.330  -4.794  -8.783  1.00  0.00           H  
ATOM   1564 2HA  GLY A 107     -10.135  -3.646  -7.732  1.00  0.00           H  
ATOM   1565  N   LYS A 108      -9.632  -1.567  -9.476  1.00  0.00           N  
ATOM   1566  CA  LYS A 108      -9.945  -0.479 -10.373  1.00  0.00           C  
ATOM   1567  C   LYS A 108      -8.976  -0.470 -11.554  1.00  0.00           C  
ATOM   1568  O   LYS A 108      -9.455  -0.445 -12.687  1.00  0.00           O  
ATOM   1569  CB  LYS A 108      -9.900   0.857  -9.629  1.00  0.00           C  
ATOM   1570  CG  LYS A 108     -11.081   1.099  -8.699  1.00  0.00           C  
ATOM   1571  CD  LYS A 108     -10.956   2.436  -7.984  1.00  0.00           C  
ATOM   1572  CE  LYS A 108     -12.131   2.675  -7.047  1.00  0.00           C  
ATOM   1573  NZ  LYS A 108     -11.931   3.883  -6.201  1.00  0.00           N  
ATOM   1574  H   LYS A 108      -9.329  -1.358  -8.534  1.00  0.00           H  
ATOM   1575  HA  LYS A 108     -10.862  -0.727 -10.909  1.00  0.00           H  
ATOM   1576 1HB  LYS A 108      -8.988   0.911  -9.034  1.00  0.00           H  
ATOM   1577 2HB  LYS A 108      -9.869   1.674 -10.351  1.00  0.00           H  
ATOM   1578 1HG  LYS A 108     -12.007   1.091  -9.277  1.00  0.00           H  
ATOM   1579 2HG  LYS A 108     -11.130   0.303  -7.958  1.00  0.00           H  
ATOM   1580 1HD  LYS A 108     -10.031   2.454  -7.406  1.00  0.00           H  
ATOM   1581 2HD  LYS A 108     -10.921   3.240  -8.719  1.00  0.00           H  
ATOM   1582 1HE  LYS A 108     -13.041   2.802  -7.631  1.00  0.00           H  
ATOM   1583 2HE  LYS A 108     -12.260   1.810  -6.397  1.00  0.00           H  
ATOM   1584 1HZ  LYS A 108     -12.729   4.007  -5.595  1.00  0.00           H  
ATOM   1585 2HZ  LYS A 108     -11.098   3.768  -5.641  1.00  0.00           H  
ATOM   1586 3HZ  LYS A 108     -11.829   4.696  -6.792  1.00  0.00           H  
ATOM   1587  N   PRO A 109      -7.658  -0.545 -11.390  1.00  0.00           N  
ATOM   1588  CA  PRO A 109      -6.703  -0.578 -12.483  1.00  0.00           C  
ATOM   1589  C   PRO A 109      -6.511  -1.918 -13.194  1.00  0.00           C  
ATOM   1590  O   PRO A 109      -5.388  -2.413 -13.228  1.00  0.00           O  
ATOM   1591  CB  PRO A 109      -5.416  -0.153 -11.769  1.00  0.00           C  
ATOM   1592  CG  PRO A 109      -5.549  -0.730 -10.401  1.00  0.00           C  
ATOM   1593  CD  PRO A 109      -6.996  -0.516 -10.044  1.00  0.00           C  
ATOM   1594  HA  PRO A 109      -7.073   0.056 -13.303  1.00  0.00           H  
ATOM   1595 1HB  PRO A 109      -4.540  -0.539 -12.312  1.00  0.00           H  
ATOM   1596 2HB  PRO A 109      -5.333   0.943 -11.764  1.00  0.00           H  
ATOM   1597 1HG  PRO A 109      -5.268  -1.794 -10.409  1.00  0.00           H  
ATOM   1598 2HG  PRO A 109      -4.862  -0.224  -9.707  1.00  0.00           H  
ATOM   1599 1HD  PRO A 109      -7.338  -1.333  -9.393  1.00  0.00           H  
ATOM   1600 2HD  PRO A 109      -7.109   0.455  -9.539  1.00  0.00           H  
ATOM   1601  N   ILE A 110      -7.504  -2.532 -13.828  1.00  0.00           N  
ATOM   1602  CA  ILE A 110      -7.423  -3.778 -14.559  1.00  0.00           C  
ATOM   1603  C   ILE A 110      -8.110  -3.656 -15.918  1.00  0.00           C  
ATOM   1604  O   ILE A 110      -7.418  -3.829 -16.921  1.00  0.00           O  
ATOM   1605  CB  ILE A 110      -8.058  -4.926 -13.753  1.00  0.00           C  
ATOM   1606  CG1 ILE A 110      -7.288  -5.153 -12.449  1.00  0.00           C  
ATOM   1607  CG2 ILE A 110      -8.096  -6.200 -14.582  1.00  0.00           C  
ATOM   1608  CD1 ILE A 110      -7.941  -6.151 -11.521  1.00  0.00           C  
ATOM   1609  H   ILE A 110      -8.391  -2.049 -13.776  1.00  0.00           H  
ATOM   1610  HA  ILE A 110      -6.396  -3.914 -14.893  1.00  0.00           H  
ATOM   1611  HB  ILE A 110      -9.076  -4.654 -13.474  1.00  0.00           H  
ATOM   1612 1HG1 ILE A 110      -6.283  -5.506 -12.678  1.00  0.00           H  
ATOM   1613 2HG1 ILE A 110      -7.188  -4.207 -11.916  1.00  0.00           H  
ATOM   1614 1HG2 ILE A 110      -8.547  -7.001 -13.997  1.00  0.00           H  
ATOM   1615 2HG2 ILE A 110      -8.686  -6.031 -15.481  1.00  0.00           H  
ATOM   1616 3HG2 ILE A 110      -7.081  -6.483 -14.861  1.00  0.00           H  
ATOM   1617 1HD1 ILE A 110      -7.337  -6.258 -10.619  1.00  0.00           H  
ATOM   1618 2HD1 ILE A 110      -8.937  -5.800 -11.250  1.00  0.00           H  
ATOM   1619 3HD1 ILE A 110      -8.019  -7.116 -12.021  1.00  0.00           H  
ATOM   1620  N   PRO A 111      -9.401  -3.350 -16.047  1.00  0.00           N  
ATOM   1621  CA  PRO A 111     -10.103  -3.253 -17.306  1.00  0.00           C  
ATOM   1622  C   PRO A 111      -9.580  -2.292 -18.371  1.00  0.00           C  
ATOM   1623  O   PRO A 111      -9.820  -2.564 -19.547  1.00  0.00           O  
ATOM   1624  CB  PRO A 111     -11.580  -2.998 -16.990  1.00  0.00           C  
ATOM   1625  CG  PRO A 111     -11.561  -2.422 -15.569  1.00  0.00           C  
ATOM   1626  CD  PRO A 111     -10.401  -3.180 -14.908  1.00  0.00           C  
ATOM   1627  HA  PRO A 111     -10.013  -4.208 -17.844  1.00  0.00           H  
ATOM   1628 1HB  PRO A 111     -12.009  -2.305 -17.728  1.00  0.00           H  
ATOM   1629 2HB  PRO A 111     -12.149  -3.938 -17.062  1.00  0.00           H  
ATOM   1630 1HG  PRO A 111     -11.408  -1.332 -15.604  1.00  0.00           H  
ATOM   1631 2HG  PRO A 111     -12.530  -2.590 -15.078  1.00  0.00           H  
ATOM   1632 1HD  PRO A 111      -9.990  -2.575 -14.087  1.00  0.00           H  
ATOM   1633 2HD  PRO A 111     -10.763  -4.148 -14.534  1.00  0.00           H  
ATOM   1634  N   ASN A 112      -8.853  -1.210 -18.076  1.00  0.00           N  
ATOM   1635  CA  ASN A 112      -8.297  -0.224 -18.989  1.00  0.00           C  
ATOM   1636  C   ASN A 112      -6.783  -0.181 -19.117  1.00  0.00           C  
ATOM   1637  O   ASN A 112      -6.274  -0.073 -20.226  1.00  0.00           O  
ATOM   1638  CB  ASN A 112      -8.802   1.151 -18.593  1.00  0.00           C  
ATOM   1639  CG  ASN A 112     -10.293   1.284 -18.741  1.00  0.00           C  
ATOM   1640  OD1 ASN A 112     -10.879   0.787 -19.709  1.00  0.00           O  
ATOM   1641  ND2 ASN A 112     -10.916   1.944 -17.799  1.00  0.00           N  
ATOM   1642  H   ASN A 112      -8.695  -1.107 -17.084  1.00  0.00           H  
ATOM   1643  HA  ASN A 112      -8.457  -0.570 -20.011  1.00  0.00           H  
ATOM   1644 1HB  ASN A 112      -8.532   1.353 -17.556  1.00  0.00           H  
ATOM   1645 2HB  ASN A 112      -8.319   1.908 -19.211  1.00  0.00           H  
ATOM   1646 1HD2 ASN A 112     -11.908   2.064 -17.845  1.00  0.00           H  
ATOM   1647 2HD2 ASN A 112     -10.401   2.329 -17.034  1.00  0.00           H  
ATOM   1648  N   PRO A 113      -6.016  -0.285 -18.027  1.00  0.00           N  
ATOM   1649  CA  PRO A 113      -4.565  -0.226 -18.038  1.00  0.00           C  
ATOM   1650  C   PRO A 113      -3.861  -1.543 -18.339  1.00  0.00           C  
ATOM   1651  O   PRO A 113      -2.723  -1.515 -18.790  1.00  0.00           O  
ATOM   1652  CB  PRO A 113      -4.261   0.243 -16.611  1.00  0.00           C  
ATOM   1653  CG  PRO A 113      -5.305  -0.418 -15.778  1.00  0.00           C  
ATOM   1654  CD  PRO A 113      -6.551  -0.356 -16.621  1.00  0.00           C  
ATOM   1655  HA  PRO A 113      -4.237   0.479 -18.816  1.00  0.00           H  
ATOM   1656 1HB  PRO A 113      -3.239  -0.052 -16.328  1.00  0.00           H  
ATOM   1657 2HB  PRO A 113      -4.305   1.341 -16.559  1.00  0.00           H  
ATOM   1658 1HG  PRO A 113      -5.005  -1.449 -15.541  1.00  0.00           H  
ATOM   1659 2HG  PRO A 113      -5.416   0.109 -14.819  1.00  0.00           H  
ATOM   1660 1HD  PRO A 113      -7.148  -1.267 -16.462  1.00  0.00           H  
ATOM   1661 2HD  PRO A 113      -7.131   0.540 -16.355  1.00  0.00           H  
ATOM   1662  N   LEU A 114      -4.482  -2.714 -18.189  1.00  0.00           N  
ATOM   1663  CA  LEU A 114      -3.973  -3.996 -18.653  1.00  0.00           C  
ATOM   1664  C   LEU A 114      -3.786  -4.032 -20.164  1.00  0.00           C  
ATOM   1665  O   LEU A 114      -2.663  -4.166 -20.651  1.00  0.00           O  
ATOM   1666  CB  LEU A 114      -4.928  -5.119 -18.228  1.00  0.00           C  
ATOM   1667  CG  LEU A 114      -4.587  -6.517 -18.759  1.00  0.00           C  
ATOM   1668  CD1 LEU A 114      -3.237  -6.955 -18.209  1.00  0.00           C  
ATOM   1669  CD2 LEU A 114      -5.684  -7.493 -18.359  1.00  0.00           C  
ATOM   1670  H   LEU A 114      -5.373  -2.682 -17.715  1.00  0.00           H  
ATOM   1671  HA  LEU A 114      -2.977  -4.143 -18.235  1.00  0.00           H  
ATOM   1672 1HB  LEU A 114      -4.940  -5.172 -17.141  1.00  0.00           H  
ATOM   1673 2HB  LEU A 114      -5.932  -4.870 -18.571  1.00  0.00           H  
ATOM   1674  HG  LEU A 114      -4.510  -6.485 -19.847  1.00  0.00           H  
ATOM   1675 1HD1 LEU A 114      -2.995  -7.949 -18.586  1.00  0.00           H  
ATOM   1676 2HD1 LEU A 114      -2.469  -6.250 -18.527  1.00  0.00           H  
ATOM   1677 3HD1 LEU A 114      -3.279  -6.981 -17.121  1.00  0.00           H  
ATOM   1678 1HD2 LEU A 114      -5.442  -8.487 -18.737  1.00  0.00           H  
ATOM   1679 2HD2 LEU A 114      -5.761  -7.528 -17.272  1.00  0.00           H  
ATOM   1680 3HD2 LEU A 114      -6.634  -7.166 -18.781  1.00  0.00           H  
ATOM   1681  N   LEU A 115      -4.865  -3.825 -20.927  1.00  0.00           N  
ATOM   1682  CA  LEU A 115      -4.919  -3.708 -22.375  1.00  0.00           C  
ATOM   1683  C   LEU A 115      -4.234  -2.448 -22.891  1.00  0.00           C  
ATOM   1684  O   LEU A 115      -3.593  -2.478 -23.949  1.00  0.00           O  
ATOM   1685  CB  LEU A 115      -6.381  -3.720 -22.839  1.00  0.00           C  
ATOM   1686  CG  LEU A 115      -7.135  -5.039 -22.628  1.00  0.00           C  
ATOM   1687  CD1 LEU A 115      -8.600  -4.851 -22.997  1.00  0.00           C  
ATOM   1688  CD2 LEU A 115      -6.494  -6.131 -23.472  1.00  0.00           C  
ATOM   1689  H   LEU A 115      -5.719  -3.747 -20.396  1.00  0.00           H  
ATOM   1690  HA  LEU A 115      -4.409  -4.566 -22.811  1.00  0.00           H  
ATOM   1691 1HB  LEU A 115      -6.922  -2.940 -22.305  1.00  0.00           H  
ATOM   1692 2HB  LEU A 115      -6.409  -3.489 -23.904  1.00  0.00           H  
ATOM   1693  HG  LEU A 115      -7.090  -5.320 -21.575  1.00  0.00           H  
ATOM   1694 1HD1 LEU A 115      -9.136  -5.789 -22.847  1.00  0.00           H  
ATOM   1695 2HD1 LEU A 115      -9.039  -4.079 -22.365  1.00  0.00           H  
ATOM   1696 3HD1 LEU A 115      -8.677  -4.554 -24.042  1.00  0.00           H  
ATOM   1697 1HD2 LEU A 115      -7.030  -7.069 -23.321  1.00  0.00           H  
ATOM   1698 2HD2 LEU A 115      -6.541  -5.852 -24.524  1.00  0.00           H  
ATOM   1699 3HD2 LEU A 115      -5.453  -6.256 -23.175  1.00  0.00           H  
ATOM   1700  N   GLY A 116      -4.330  -1.330 -22.171  1.00  0.00           N  
ATOM   1701  CA  GLY A 116      -3.675  -0.066 -22.451  1.00  0.00           C  
ATOM   1702  C   GLY A 116      -2.160  -0.250 -22.454  1.00  0.00           C  
ATOM   1703  O   GLY A 116      -1.524  -0.033 -23.495  1.00  0.00           O  
ATOM   1704  H   GLY A 116      -4.924  -1.408 -21.359  1.00  0.00           H  
ATOM   1705 1HA  GLY A 116      -4.013   0.315 -23.414  1.00  0.00           H  
ATOM   1706 2HA  GLY A 116      -3.963   0.667 -21.697  1.00  0.00           H  
ATOM   1707  N   LEU A 117      -1.574  -0.776 -21.384  1.00  0.00           N  
ATOM   1708  CA  LEU A 117      -0.165  -1.083 -21.237  1.00  0.00           C  
ATOM   1709  C   LEU A 117       0.347  -1.980 -22.370  1.00  0.00           C  
ATOM   1710  O   LEU A 117       1.325  -1.646 -23.038  1.00  0.00           O  
ATOM   1711  CB  LEU A 117       0.079  -1.765 -19.885  1.00  0.00           C  
ATOM   1712  CG  LEU A 117       1.525  -2.192 -19.606  1.00  0.00           C  
ATOM   1713  CD1 LEU A 117       2.413  -0.958 -19.527  1.00  0.00           C  
ATOM   1714  CD2 LEU A 117       1.579  -2.988 -18.311  1.00  0.00           C  
ATOM   1715  H   LEU A 117      -2.202  -0.969 -20.618  1.00  0.00           H  
ATOM   1716  HA  LEU A 117       0.400  -0.153 -21.298  1.00  0.00           H  
ATOM   1717 1HB  LEU A 117      -0.224  -1.083 -19.093  1.00  0.00           H  
ATOM   1718 2HB  LEU A 117      -0.547  -2.656 -19.827  1.00  0.00           H  
ATOM   1719  HG  LEU A 117       1.887  -2.811 -20.428  1.00  0.00           H  
ATOM   1720 1HD1 LEU A 117       3.442  -1.261 -19.329  1.00  0.00           H  
ATOM   1721 2HD1 LEU A 117       2.371  -0.418 -20.474  1.00  0.00           H  
ATOM   1722 3HD1 LEU A 117       2.065  -0.310 -18.724  1.00  0.00           H  
ATOM   1723 1HD2 LEU A 117       2.608  -3.292 -18.113  1.00  0.00           H  
ATOM   1724 2HD2 LEU A 117       1.219  -2.370 -17.488  1.00  0.00           H  
ATOM   1725 3HD2 LEU A 117       0.950  -3.874 -18.401  1.00  0.00           H  
ATOM   1726  N   ASP A 118      -0.350  -3.087 -22.625  1.00  0.00           N  
ATOM   1727  CA  ASP A 118      -0.096  -4.032 -23.705  1.00  0.00           C  
ATOM   1728  C   ASP A 118      -0.034  -3.332 -25.053  1.00  0.00           C  
ATOM   1729  O   ASP A 118       1.000  -3.395 -25.720  1.00  0.00           O  
ATOM   1730  CB  ASP A 118      -1.178  -5.114 -23.736  1.00  0.00           C  
ATOM   1731  CG  ASP A 118      -1.080  -6.084 -22.566  1.00  0.00           C  
ATOM   1732  OD1 ASP A 118      -0.064  -6.095 -21.913  1.00  0.00           O  
ATOM   1733  OD2 ASP A 118      -2.022  -6.804 -22.338  1.00  0.00           O  
ATOM   1734  H   ASP A 118      -1.118  -3.259 -21.993  1.00  0.00           H  
ATOM   1735  HA  ASP A 118       0.901  -4.456 -23.566  1.00  0.00           H  
ATOM   1736 1HB  ASP A 118      -2.162  -4.644 -23.718  1.00  0.00           H  
ATOM   1737 2HB  ASP A 118      -1.101  -5.679 -24.665  1.00  0.00           H  
ATOM   1738  N   SER A 119      -1.052  -2.574 -25.475  1.00  0.00           N  
ATOM   1739  CA  SER A 119      -1.068  -1.804 -26.697  1.00  0.00           C  
ATOM   1740  C   SER A 119      -0.012  -0.711 -26.748  1.00  0.00           C  
ATOM   1741  O   SER A 119       0.571  -0.488 -27.808  1.00  0.00           O  
ATOM   1742  CB  SER A 119      -2.440  -1.185 -26.879  1.00  0.00           C  
ATOM   1743  OG  SER A 119      -2.700  -0.237 -25.880  1.00  0.00           O  
ATOM   1744  H   SER A 119      -1.861  -2.556 -24.870  1.00  0.00           H  
ATOM   1745  HA  SER A 119      -0.736  -2.445 -27.515  1.00  0.00           H  
ATOM   1746 1HB  SER A 119      -2.498  -0.711 -27.858  1.00  0.00           H  
ATOM   1747 2HB  SER A 119      -3.198  -1.966 -26.848  1.00  0.00           H  
ATOM   1748  HG  SER A 119      -2.349  -0.606 -25.067  1.00  0.00           H  
ATOM   1749  N   THR A 120       0.373  -0.066 -25.641  1.00  0.00           N  
ATOM   1750  CA  THR A 120       1.414   0.939 -25.543  1.00  0.00           C  
ATOM   1751  C   THR A 120       2.804   0.343 -25.772  1.00  0.00           C  
ATOM   1752  O   THR A 120       3.589   0.869 -26.570  1.00  0.00           O  
ATOM   1753  CB  THR A 120       1.369   1.638 -24.171  1.00  0.00           C  
ATOM   1754  OG1 THR A 120       0.100   2.282 -24.002  1.00  0.00           O  
ATOM   1755  CG2 THR A 120       2.478   2.673 -24.063  1.00  0.00           C  
ATOM   1756  H   THR A 120      -0.134  -0.332 -24.808  1.00  0.00           H  
ATOM   1757  HA  THR A 120       1.295   1.642 -26.367  1.00  0.00           H  
ATOM   1758  HB  THR A 120       1.493   0.897 -23.382  1.00  0.00           H  
ATOM   1759  HG1 THR A 120      -0.465   1.736 -23.450  1.00  0.00           H  
ATOM   1760 1HG2 THR A 120       2.431   3.156 -23.088  1.00  0.00           H  
ATOM   1761 2HG2 THR A 120       3.445   2.184 -24.180  1.00  0.00           H  
ATOM   1762 3HG2 THR A 120       2.354   3.421 -24.845  1.00  0.00           H  
ATOM   1763  N   SER A 121       3.133  -0.804 -25.177  1.00  0.00           N  
ATOM   1764  CA  SER A 121       4.386  -1.510 -25.365  1.00  0.00           C  
ATOM   1765  C   SER A 121       4.557  -1.991 -26.805  1.00  0.00           C  
ATOM   1766  O   SER A 121       5.610  -1.803 -27.421  1.00  0.00           O  
ATOM   1767  CB  SER A 121       4.456  -2.690 -24.415  1.00  0.00           C  
ATOM   1768  OG  SER A 121       4.498  -2.260 -23.082  1.00  0.00           O  
ATOM   1769  H   SER A 121       2.440  -1.192 -24.551  1.00  0.00           H  
ATOM   1770  HA  SER A 121       5.205  -0.805 -25.219  1.00  0.00           H  
ATOM   1771 1HB  SER A 121       3.588  -3.331 -24.566  1.00  0.00           H  
ATOM   1772 2HB  SER A 121       5.343  -3.283 -24.637  1.00  0.00           H  
ATOM   1773  HG  SER A 121       3.592  -2.050 -22.843  1.00  0.00           H  
ATOM   1774  N   LEU A 122       3.514  -2.559 -27.403  1.00  0.00           N  
ATOM   1775  CA  LEU A 122       3.416  -3.035 -28.769  1.00  0.00           C  
ATOM   1776  C   LEU A 122       3.584  -1.916 -29.791  1.00  0.00           C  
ATOM   1777  O   LEU A 122       4.286  -2.107 -30.786  1.00  0.00           O  
ATOM   1778  CB  LEU A 122       2.062  -3.724 -28.980  1.00  0.00           C  
ATOM   1779  CG  LEU A 122       1.881  -5.067 -28.261  1.00  0.00           C  
ATOM   1780  CD1 LEU A 122       0.433  -5.522 -28.392  1.00  0.00           C  
ATOM   1781  CD2 LEU A 122       2.832  -6.095 -28.857  1.00  0.00           C  
ATOM   1782  H   LEU A 122       2.716  -2.647 -26.793  1.00  0.00           H  
ATOM   1783  HA  LEU A 122       4.229  -3.739 -28.949  1.00  0.00           H  
ATOM   1784 1HB  LEU A 122       1.275  -3.056 -28.636  1.00  0.00           H  
ATOM   1785 2HB  LEU A 122       1.923  -3.897 -30.047  1.00  0.00           H  
ATOM   1786  HG  LEU A 122       2.097  -4.945 -27.200  1.00  0.00           H  
ATOM   1787 1HD1 LEU A 122       0.304  -6.476 -27.881  1.00  0.00           H  
ATOM   1788 2HD1 LEU A 122      -0.224  -4.778 -27.941  1.00  0.00           H  
ATOM   1789 3HD1 LEU A 122       0.182  -5.638 -29.446  1.00  0.00           H  
ATOM   1790 1HD2 LEU A 122       2.704  -7.049 -28.346  1.00  0.00           H  
ATOM   1791 2HD2 LEU A 122       2.616  -6.219 -29.918  1.00  0.00           H  
ATOM   1792 3HD2 LEU A 122       3.860  -5.753 -28.734  1.00  0.00           H  
ATOM   1793  N   GLU A 123       3.009  -0.731 -29.564  1.00  0.00           N  
ATOM   1794  CA  GLU A 123       3.118   0.498 -30.306  1.00  0.00           C  
ATOM   1795  C   GLU A 123       4.567   0.965 -30.359  1.00  0.00           C  
ATOM   1796  O   GLU A 123       5.110   1.260 -31.428  1.00  0.00           O  
ATOM   1797  CB  GLU A 123       2.236   1.578 -29.676  1.00  0.00           C  
ATOM   1798  CG  GLU A 123       2.320   2.936 -30.360  1.00  0.00           C  
ATOM   1799  CD  GLU A 123       1.451   3.974 -29.707  1.00  0.00           C  
ATOM   1800  OE1 GLU A 123       0.803   3.656 -28.739  1.00  0.00           O  
ATOM   1801  OE2 GLU A 123       1.436   5.088 -30.177  1.00  0.00           O  
ATOM   1802  H   GLU A 123       2.424  -0.759 -28.740  1.00  0.00           H  
ATOM   1803  HA  GLU A 123       2.819   0.308 -31.337  1.00  0.00           H  
ATOM   1804 1HB  GLU A 123       1.195   1.256 -29.698  1.00  0.00           H  
ATOM   1805 2HB  GLU A 123       2.515   1.713 -28.631  1.00  0.00           H  
ATOM   1806 1HG  GLU A 123       3.354   3.278 -30.340  1.00  0.00           H  
ATOM   1807 2HG  GLU A 123       2.023   2.824 -31.403  1.00  0.00           H  
ATOM   1808  N   HIS A 124       5.243   1.006 -29.212  1.00  0.00           N  
ATOM   1809  CA  HIS A 124       6.645   1.350 -29.079  1.00  0.00           C  
ATOM   1810  C   HIS A 124       7.567   0.355 -29.768  1.00  0.00           C  
ATOM   1811  O   HIS A 124       8.495   0.758 -30.462  1.00  0.00           O  
ATOM   1812  CB  HIS A 124       7.024   1.453 -27.598  1.00  0.00           C  
ATOM   1813  CG  HIS A 124       6.340   2.573 -26.878  1.00  0.00           C  
ATOM   1814  ND1 HIS A 124       6.347   2.689 -25.504  1.00  0.00           N  
ATOM   1815  CD2 HIS A 124       5.627   3.627 -27.341  1.00  0.00           C  
ATOM   1816  CE1 HIS A 124       5.668   3.767 -25.152  1.00  0.00           C  
ATOM   1817  NE2 HIS A 124       5.221   4.353 -26.248  1.00  0.00           N  
ATOM   1818  H   HIS A 124       4.711   0.772 -28.385  1.00  0.00           H  
ATOM   1819  HA  HIS A 124       6.836   2.297 -29.582  1.00  0.00           H  
ATOM   1820 1HB  HIS A 124       6.774   0.519 -27.092  1.00  0.00           H  
ATOM   1821 2HB  HIS A 124       8.100   1.596 -27.507  1.00  0.00           H  
ATOM   1822  HD2 HIS A 124       5.414   3.856 -28.385  1.00  0.00           H  
ATOM   1823  HE1 HIS A 124       5.506   4.114 -24.132  1.00  0.00           H  
ATOM   1824  HE2 HIS A 124       4.670   5.198 -26.283  1.00  0.00           H  
ATOM   1825  N   HIS A 125       7.280  -0.949 -29.690  1.00  0.00           N  
ATOM   1826  CA  HIS A 125       8.008  -2.030 -30.338  1.00  0.00           C  
ATOM   1827  C   HIS A 125       7.939  -1.954 -31.852  1.00  0.00           C  
ATOM   1828  O   HIS A 125       8.936  -2.231 -32.517  1.00  0.00           O  
ATOM   1829  CB  HIS A 125       7.469  -3.387 -29.873  1.00  0.00           C  
ATOM   1830  CG  HIS A 125       7.718  -3.669 -28.424  1.00  0.00           C  
ATOM   1831  ND1 HIS A 125       7.062  -4.669 -27.738  1.00  0.00           N  
ATOM   1832  CD2 HIS A 125       8.550  -3.083 -27.532  1.00  0.00           C  
ATOM   1833  CE1 HIS A 125       7.481  -4.686 -26.484  1.00  0.00           C  
ATOM   1834  NE2 HIS A 125       8.383  -3.733 -26.334  1.00  0.00           N  
ATOM   1835  H   HIS A 125       6.475  -1.170 -29.120  1.00  0.00           H  
ATOM   1836  HA  HIS A 125       9.065  -1.956 -30.087  1.00  0.00           H  
ATOM   1837 1HB  HIS A 125       6.394  -3.432 -30.050  1.00  0.00           H  
ATOM   1838 2HB  HIS A 125       7.931  -4.181 -30.460  1.00  0.00           H  
ATOM   1839  HD2 HIS A 125       9.225  -2.249 -27.727  1.00  0.00           H  
ATOM   1840  HE1 HIS A 125       7.140  -5.370 -25.707  1.00  0.00           H  
ATOM   1841  HE2 HIS A 125       8.874  -3.514 -25.479  1.00  0.00           H  
ATOM   1842  N   HIS A 126       6.793  -1.600 -32.437  1.00  0.00           N  
ATOM   1843  CA  HIS A 126       6.524  -1.364 -33.836  1.00  0.00           C  
ATOM   1844  C   HIS A 126       7.364  -0.219 -34.389  1.00  0.00           C  
ATOM   1845  O   HIS A 126       8.010  -0.350 -35.426  1.00  0.00           O  
ATOM   1846  CB  HIS A 126       5.036  -1.066 -34.048  1.00  0.00           C  
ATOM   1847  CG  HIS A 126       4.645  -0.948 -35.488  1.00  0.00           C  
ATOM   1848  ND1 HIS A 126       4.540  -2.041 -36.322  1.00  0.00           N  
ATOM   1849  CD2 HIS A 126       4.335   0.132 -36.243  1.00  0.00           C  
ATOM   1850  CE1 HIS A 126       4.181  -1.637 -37.529  1.00  0.00           C  
ATOM   1851  NE2 HIS A 126       4.051  -0.324 -37.506  1.00  0.00           N  
ATOM   1852  H   HIS A 126       6.045  -1.492 -31.767  1.00  0.00           H  
ATOM   1853  HA  HIS A 126       6.790  -2.249 -34.411  1.00  0.00           H  
ATOM   1854 1HB  HIS A 126       4.438  -1.858 -33.595  1.00  0.00           H  
ATOM   1855 2HB  HIS A 126       4.777  -0.133 -33.547  1.00  0.00           H  
ATOM   1856  HD1 HIS A 126       4.633  -3.001 -36.054  1.00  0.00           H  
ATOM   1857  HD2 HIS A 126       4.282   1.199 -36.022  1.00  0.00           H  
ATOM   1858  HE1 HIS A 126       4.043  -2.356 -38.336  1.00  0.00           H  
ATOM   1859  N   HIS A 127       7.390   0.896 -33.644  1.00  0.00           N  
ATOM   1860  CA  HIS A 127       8.153   2.098 -33.899  1.00  0.00           C  
ATOM   1861  C   HIS A 127       9.647   1.858 -33.855  1.00  0.00           C  
ATOM   1862  O   HIS A 127      10.387   2.365 -34.704  1.00  0.00           O  
ATOM   1863  CB  HIS A 127       7.783   3.186 -32.887  1.00  0.00           C  
ATOM   1864  CG  HIS A 127       6.381   3.691 -33.031  1.00  0.00           C  
ATOM   1865  ND1 HIS A 127       5.766   4.464 -32.069  1.00  0.00           N  
ATOM   1866  CD2 HIS A 127       5.474   3.531 -34.023  1.00  0.00           C  
ATOM   1867  CE1 HIS A 127       4.540   4.760 -32.465  1.00  0.00           C  
ATOM   1868  NE2 HIS A 127       4.339   4.206 -33.646  1.00  0.00           N  
ATOM   1869  H   HIS A 127       6.800   0.850 -32.827  1.00  0.00           H  
ATOM   1870  HA  HIS A 127       7.926   2.468 -34.898  1.00  0.00           H  
ATOM   1871 1HB  HIS A 127       7.904   2.798 -31.875  1.00  0.00           H  
ATOM   1872 2HB  HIS A 127       8.463   4.031 -32.996  1.00  0.00           H  
ATOM   1873  HD2 HIS A 127       5.617   2.972 -34.948  1.00  0.00           H  
ATOM   1874  HE1 HIS A 127       3.819   5.360 -31.910  1.00  0.00           H  
ATOM   1875  HE2 HIS A 127       3.489   4.265 -34.189  1.00  0.00           H  
ATOM   1876  N   HIS A 128      10.123   1.042 -32.911  1.00  0.00           N  
ATOM   1877  CA  HIS A 128      11.497   0.637 -32.720  1.00  0.00           C  
ATOM   1878  C   HIS A 128      12.043  -0.144 -33.908  1.00  0.00           C  
ATOM   1879  O   HIS A 128      13.194   0.047 -34.304  1.00  0.00           O  
ATOM   1880  CB  HIS A 128      11.627  -0.207 -31.448  1.00  0.00           C  
ATOM   1881  CG  HIS A 128      11.419   0.571 -30.186  1.00  0.00           C  
ATOM   1882  ND1 HIS A 128      11.179  -0.034 -28.970  1.00  0.00           N  
ATOM   1883  CD2 HIS A 128      11.414   1.904 -29.951  1.00  0.00           C  
ATOM   1884  CE1 HIS A 128      11.036   0.895 -28.041  1.00  0.00           C  
ATOM   1885  NE2 HIS A 128      11.174   2.078 -28.610  1.00  0.00           N  
ATOM   1886  H   HIS A 128       9.414   0.691 -32.283  1.00  0.00           H  
ATOM   1887  HA  HIS A 128      12.123   1.521 -32.592  1.00  0.00           H  
ATOM   1888 1HB  HIS A 128      10.898  -1.018 -31.473  1.00  0.00           H  
ATOM   1889 2HB  HIS A 128      12.618  -0.659 -31.411  1.00  0.00           H  
ATOM   1890  HD1 HIS A 128      11.193  -1.017 -28.786  1.00  0.00           H  
ATOM   1891  HD2 HIS A 128      11.557   2.771 -30.597  1.00  0.00           H  
ATOM   1892  HE1 HIS A 128      10.840   0.618 -27.005  1.00  0.00           H  
ATOM   1893  N   HIS A 129      11.226  -1.012 -34.499  1.00  0.00           N  
ATOM   1894  CA  HIS A 129      11.495  -1.748 -35.727  1.00  0.00           C  
ATOM   1895  C   HIS A 129      11.772  -0.830 -36.899  1.00  0.00           C  
ATOM   1896  O   HIS A 129      12.822  -0.942 -37.525  1.00  0.00           O  
ATOM   1897  CB  HIS A 129      10.319  -2.667 -36.070  1.00  0.00           C  
ATOM   1898  CG  HIS A 129      10.504  -3.432 -37.344  1.00  0.00           C  
ATOM   1899  ND1 HIS A 129      11.299  -4.555 -37.428  1.00  0.00           N  
ATOM   1900  CD2 HIS A 129       9.998  -3.234 -38.584  1.00  0.00           C  
ATOM   1901  CE1 HIS A 129      11.273  -5.017 -38.666  1.00  0.00           C  
ATOM   1902  NE2 HIS A 129      10.492  -4.233 -39.387  1.00  0.00           N  
ATOM   1903  H   HIS A 129      10.346  -1.149 -34.026  1.00  0.00           H  
ATOM   1904  HA  HIS A 129      12.397  -2.346 -35.602  1.00  0.00           H  
ATOM   1905 1HB  HIS A 129      10.168  -3.383 -35.261  1.00  0.00           H  
ATOM   1906 2HB  HIS A 129       9.408  -2.075 -36.157  1.00  0.00           H  
ATOM   1907  HD2 HIS A 129       9.325  -2.432 -38.889  1.00  0.00           H  
ATOM   1908  HE1 HIS A 129      11.806  -5.895 -39.031  1.00  0.00           H  
ATOM   1909  HE2 HIS A 129      10.287  -4.345 -40.369  1.00  0.00           H  
ATOM   1910  N   HIS A 130      10.885   0.123 -37.199  1.00  0.00           N  
ATOM   1911  CA  HIS A 130      11.007   1.118 -38.246  1.00  0.00           C  
ATOM   1912  C   HIS A 130      12.257   1.966 -38.091  1.00  0.00           C  
ATOM   1913  O   HIS A 130      12.884   2.342 -39.077  1.00  0.00           O  
ATOM   1914  CB  HIS A 130       9.773   2.026 -38.263  1.00  0.00           C  
ATOM   1915  CG  HIS A 130       8.513   1.321 -38.659  1.00  0.00           C  
ATOM   1916  ND1 HIS A 130       8.376   0.662 -39.863  1.00  0.00           N  
ATOM   1917  CD2 HIS A 130       7.334   1.172 -38.011  1.00  0.00           C  
ATOM   1918  CE1 HIS A 130       7.165   0.137 -39.938  1.00  0.00           C  
ATOM   1919  NE2 HIS A 130       6.514   0.432 -38.828  1.00  0.00           N  
ATOM   1920  H   HIS A 130      10.060   0.118 -36.616  1.00  0.00           H  
ATOM   1921  HA  HIS A 130      11.073   0.623 -39.214  1.00  0.00           H  
ATOM   1922 1HB  HIS A 130       9.626   2.459 -37.274  1.00  0.00           H  
ATOM   1923 2HB  HIS A 130       9.936   2.848 -38.959  1.00  0.00           H  
ATOM   1924  HD2 HIS A 130       7.082   1.565 -37.026  1.00  0.00           H  
ATOM   1925  HE1 HIS A 130       6.772  -0.441 -40.774  1.00  0.00           H  
ATOM   1926  HE2 HIS A 130       5.566   0.161 -38.609  1.00  0.00           H  
ATOM   1927  N   HIS A 131      12.669   2.306 -36.858  1.00  0.00           N  
ATOM   1928  CA  HIS A 131      13.839   3.101 -36.535  1.00  0.00           C  
ATOM   1929  C   HIS A 131      15.151   2.439 -36.930  1.00  0.00           C  
ATOM   1930  O   HIS A 131      16.144   3.101 -37.193  1.00  0.00           O  
ATOM   1931  CB  HIS A 131      13.863   3.410 -35.034  1.00  0.00           C  
ATOM   1932  CG  HIS A 131      12.744   4.297 -34.585  1.00  0.00           C  
ATOM   1933  ND1 HIS A 131      12.433   4.486 -33.255  1.00  0.00           N  
ATOM   1934  CD2 HIS A 131      11.862   5.045 -35.288  1.00  0.00           C  
ATOM   1935  CE1 HIS A 131      11.407   5.314 -33.160  1.00  0.00           C  
ATOM   1936  NE2 HIS A 131      11.042   5.667 -34.378  1.00  0.00           N  
ATOM   1937  H   HIS A 131      12.088   1.959 -36.109  1.00  0.00           H  
ATOM   1938  HA  HIS A 131      13.808   4.035 -37.094  1.00  0.00           H  
ATOM   1939 1HB  HIS A 131      13.808   2.478 -34.470  1.00  0.00           H  
ATOM   1940 2HB  HIS A 131      14.805   3.893 -34.777  1.00  0.00           H  
ATOM   1941  HD2 HIS A 131      11.811   5.137 -36.373  1.00  0.00           H  
ATOM   1942  HE1 HIS A 131      10.942   5.649 -32.233  1.00  0.00           H  
ATOM   1943  HE2 HIS A 131      10.284   6.293 -34.610  1.00  0.00           H  
ATOM   1944  N   HIS A 132      15.141   1.112 -37.052  1.00  0.00           N  
ATOM   1945  CA  HIS A 132      16.236   0.221 -37.394  1.00  0.00           C  
ATOM   1946  C   HIS A 132      16.025  -0.487 -38.731  1.00  0.00           C  
ATOM   1947  O   HIS A 132      16.923  -1.147 -39.236  1.00  0.00           O  
ATOM   1948  CB  HIS A 132      16.430  -0.823 -36.289  1.00  0.00           C  
ATOM   1949  CG  HIS A 132      16.815  -0.235 -34.967  1.00  0.00           C  
ATOM   1950  ND1 HIS A 132      15.890   0.291 -34.090  1.00  0.00           N  
ATOM   1951  CD2 HIS A 132      18.022  -0.088 -34.373  1.00  0.00           C  
ATOM   1952  CE1 HIS A 132      16.513   0.735 -33.012  1.00  0.00           C  
ATOM   1953  NE2 HIS A 132      17.807   0.517 -33.160  1.00  0.00           N  
ATOM   1954  H   HIS A 132      14.227   0.722 -36.873  1.00  0.00           H  
ATOM   1955  HA  HIS A 132      17.151   0.799 -37.515  1.00  0.00           H  
ATOM   1956 1HB  HIS A 132      15.507  -1.388 -36.156  1.00  0.00           H  
ATOM   1957 2HB  HIS A 132      17.206  -1.528 -36.587  1.00  0.00           H  
ATOM   1958  HD1 HIS A 132      14.895   0.271 -34.197  1.00  0.00           H  
ATOM   1959  HD2 HIS A 132      19.035  -0.350 -34.681  1.00  0.00           H  
ATOM   1960  HE1 HIS A 132      15.953   1.189 -32.194  1.00  0.00           H  
ATOM   1961  N   HIS A 133      14.845  -0.384 -39.340  1.00  0.00           N  
ATOM   1962  CA  HIS A 133      14.393  -0.977 -40.583  1.00  0.00           C  
ATOM   1963  C   HIS A 133      13.672   0.071 -41.423  1.00  0.00           C  
ATOM   1964  O   HIS A 133      14.305   0.859 -42.070  1.00  0.00           O  
ATOM   1965  OXT HIS A 133      12.473   0.107 -41.438  1.00  0.00           O  
ATOM   1966  CB  HIS A 133      13.468  -2.169 -40.316  1.00  0.00           C  
ATOM   1967  CG  HIS A 133      14.099  -3.247 -39.491  1.00  0.00           C  
ATOM   1968  ND1 HIS A 133      14.185  -3.177 -38.116  1.00  0.00           N  
ATOM   1969  CD2 HIS A 133      14.675  -4.420 -39.845  1.00  0.00           C  
ATOM   1970  CE1 HIS A 133      14.786  -4.263 -37.660  1.00  0.00           C  
ATOM   1971  NE2 HIS A 133      15.094  -5.031 -38.689  1.00  0.00           N  
ATOM   1972  H   HIS A 133      14.214   0.207 -38.817  1.00  0.00           H  
ATOM   1973  HA  HIS A 133      15.254  -1.301 -41.166  1.00  0.00           H  
ATOM   1974 1HB  HIS A 133      12.571  -1.826 -39.801  1.00  0.00           H  
ATOM   1975 2HB  HIS A 133      13.154  -2.605 -41.265  1.00  0.00           H  
ATOM   1976  HD1 HIS A 133      13.785  -2.469 -37.534  1.00  0.00           H  
ATOM   1977  HD2 HIS A 133      14.841  -4.903 -40.809  1.00  0.00           H  
ATOM   1978  HE1 HIS A 133      14.950  -4.399 -36.592  1.00  0.00           H  
TER                                                                             
HETATM 1980 THKN MEM B 134      15.106   0.522   1.429  1.00  0.00           X  
HETATM 1981 CNTR MEM B 134      -2.491  -0.828   3.473  1.00  0.00           X  
HETATM 1982 NORM MEM B 134      -2.582  -0.808   4.468  1.00  0.00           X  
TER                                                                             
CONECT 1980 1981                                                                
CONECT 1981 1980 1982                                                           
CONECT 1982 1981                                                                
TM_RMSD 0
TM_score -277.489
maxsub 116
rms 6.006
score -141.711
silent_score -141.711
time 1
