# Supplementary material for: Small-residue packing motifs modulate the structure and function of a minimal de novo membrane protein
Source: Sci Rep. 2020 Sep 16;10:15203. doi: 10.1038/s41598-020-71585-8 (PMC7495484; doi:10.1038/s41598-020-71585-8)
Supplement: Supplementary file 2 — Supplementary file2 [file 41598_2020_71585_MOESM2_ESM.zip › Modelling/rescored_rmsd_tm_all_SL.dat]

0.000	-277.489	3569242reamp2_short_loops7_0276_0001
0.564	-275.106	3569240reamp2_short_loops5_0202_0001
0.808	-274.669	3569252reamp2_short_loops17_0410_0001
0.723	-274.451	3569252reamp2_short_loops17_0153_0001
1.066	-274.329	3569248reamp2_short_loops13_0394_0001
1.227	-274.175	3569252reamp2_short_loops17_0097_0001
0.743	-273.913	3569252reamp2_short_loops17_0442_0001
0.517	-273.828	3569171reamp2_short_loops1_0078_0001
1.118	-273.644	3569246reamp2_short_loops11_0418_0001
0.903	-273.614	3569252reamp2_short_loops17_0348_0001
0.932	-273.328	3565303reamp2_short_loops20_0054_0001
1.124	-273.155	3569245reamp2_short_loops10_0425_0001
1.253	-273.083	3569273reamp2_short_loops19_0059_0001
0.887	-273.047	3569249reamp2_short_loops14_0470_0001
0.854	-272.970	3569171reamp2_short_loops1_0062_0001
0.828	-272.875	3569244reamp2_short_loops9_0113_0001
0.630	-272.750	3569272reamp2_short_loops18_0482_0001
0.857	-272.750	3569240reamp2_short_loops5_0243_0001
1.216	-272.715	3569243reamp2_short_loops8_0012_0001
1.492	-272.652	3569242reamp2_short_loops7_0246_0001
0.791	-272.462	3569174reamp2_short_loops4_0447_0001
0.757	-272.422	3569171reamp2_short_loops1_0085_0001
1.283	-272.238	3569243reamp2_short_loops8_0446_0001
1.002	-272.223	3569249reamp2_short_loops14_0032_0001
0.887	-272.208	3569273reamp2_short_loops19_0354_0001
1.055	-272.176	3569240reamp2_short_loops5_0401_0001
0.946	-272.069	3569252reamp2_short_loops17_0161_0001
1.151	-271.827	3565303reamp2_short_loops20_0225_0001
0.862	-271.600	3569244reamp2_short_loops9_0106_0001
0.728	-271.553	3569252reamp2_short_loops17_0368_0001
0.948	-271.547	3569246reamp2_short_loops11_0228_0001
0.872	-271.501	3569272reamp2_short_loops18_0421_0001
1.520	-271.496	3569249reamp2_short_loops14_0132_0001
1.241	-271.420	3569272reamp2_short_loops18_0110_0001
1.240	-271.346	3569247reamp2_short_loops12_0022_0001
1.218	-271.339	3569251reamp2_short_loops16_0183_0001
0.935	-271.329	3569273reamp2_short_loops19_0465_0001
1.030	-271.243	3569174reamp2_short_loops4_0151_0001
1.284	-270.954	3569252reamp2_short_loops17_0459_0001
1.290	-270.908	3569174reamp2_short_loops4_0048_0001
0.983	-270.877	3569252reamp2_short_loops17_0126_0001
1.244	-270.859	3565303reamp2_short_loops20_0115_0001
1.235	-270.856	3569245reamp2_short_loops10_0350_0001
1.325	-270.848	3565303reamp2_short_loops20_0355_0001
0.936	-270.733	3569173reamp2_short_loops3_0070_0001
1.069	-270.647	3569250reamp2_short_loops15_0243_0001
0.903	-270.570	3569245reamp2_short_loops10_0211_0001
0.884	-270.523	3569272reamp2_short_loops18_0053_0001
0.886	-270.497	3569242reamp2_short_loops7_0488_0001
0.882	-270.400	3569248reamp2_short_loops13_0366_0001
0.915	-270.399	3565303reamp2_short_loops20_0481_0001
1.060	-270.266	3569248reamp2_short_loops13_0298_0001
0.801	-270.248	3569272reamp2_short_loops18_0096_0001
1.553	-270.248	3569252reamp2_short_loops17_0215_0001
1.491	-270.220	3569241reamp2_short_loops6_0041_0001
1.030	-270.192	3569245reamp2_short_loops10_0018_0001
0.820	-270.149	3569171reamp2_short_loops1_0389_0001
0.533	-270.103	3569242reamp2_short_loops7_0123_0001
0.972	-270.086	3569272reamp2_short_loops18_0105_0001
0.799	-270.062	3569244reamp2_short_loops9_0425_0001
1.143	-270.041	3569243reamp2_short_loops8_0051_0001
0.930	-269.972	3569249reamp2_short_loops14_0366_0001
1.198	-269.882	3569171reamp2_short_loops1_0486_0001
0.728	-269.872	3569249reamp2_short_loops14_0491_0001
1.259	-269.835	3569240reamp2_short_loops5_0404_0001
1.258	-269.820	3569249reamp2_short_loops14_0499_0001
0.971	-269.781	3569172reamp2_short_loops2_0382_0001
1.277	-269.767	3569272reamp2_short_loops18_0165_0001
1.139	-269.760	3569247reamp2_short_loops12_0384_0001
0.626	-269.760	3569250reamp2_short_loops15_0409_0001
0.897	-269.735	3569172reamp2_short_loops2_0011_0001
0.986	-269.732	3569247reamp2_short_loops12_0335_0001
0.808	-269.716	3569246reamp2_short_loops11_0145_0001
1.018	-269.683	3569241reamp2_short_loops6_0377_0001
1.193	-269.637	3569251reamp2_short_loops16_0471_0001
0.848	-269.560	3569247reamp2_short_loops12_0193_0001
0.813	-269.547	3569173reamp2_short_loops3_0227_0001
1.310	-269.485	3569246reamp2_short_loops11_0284_0001
1.367	-269.468	3569249reamp2_short_loops14_0202_0001
1.292	-269.402	3569251reamp2_short_loops16_0268_0001
1.466	-269.387	3569173reamp2_short_loops3_0460_0001
0.905	-269.345	3569243reamp2_short_loops8_0066_0001
1.115	-269.338	3569252reamp2_short_loops17_0109_0001
0.843	-269.324	3569243reamp2_short_loops8_0059_0001
1.311	-269.320	3569171reamp2_short_loops1_0012_0001
0.690	-269.219	3569174reamp2_short_loops4_0350_0001
1.190	-269.208	3569172reamp2_short_loops2_0474_0001
1.494	-269.204	3569250reamp2_short_loops15_0214_0001
0.761	-269.199	3569252reamp2_short_loops17_0435_0001
1.170	-269.154	3569240reamp2_short_loops5_0402_0001
1.444	-269.121	3569242reamp2_short_loops7_0340_0001
1.546	-269.088	3569171reamp2_short_loops1_0381_0001
1.292	-269.088	3569171reamp2_short_loops1_0319_0001
1.303	-269.064	3569241reamp2_short_loops6_0119_0001
1.066	-269.054	3569172reamp2_short_loops2_0100_0001
1.428	-269.021	3569245reamp2_short_loops10_0289_0001
0.874	-269.019	3569249reamp2_short_loops14_0096_0001
1.197	-269.015	3569240reamp2_short_loops5_0233_0001
0.943	-269.014	3569241reamp2_short_loops6_0392_0001
1.042	-269.007	3569273reamp2_short_loops19_0269_0001
1.261	-268.988	3569240reamp2_short_loops5_0064_0001
1.139	-268.977	3569252reamp2_short_loops17_0458_0001
0.993	-268.901	3569244reamp2_short_loops9_0451_0001
1.460	-268.862	3569172reamp2_short_loops2_0109_0001
0.717	-268.840	3569273reamp2_short_loops19_0498_0001
0.984	-268.772	3569240reamp2_short_loops5_0222_0001
1.226	-268.771	3569174reamp2_short_loops4_0227_0001
1.370	-268.771	3569248reamp2_short_loops13_0059_0001
0.758	-268.736	3569250reamp2_short_loops15_0473_0001
1.178	-268.732	3569245reamp2_short_loops10_0303_0001
1.018	-268.724	3569174reamp2_short_loops4_0117_0001
0.749	-268.705	3569173reamp2_short_loops3_0137_0001
1.088	-268.702	3569172reamp2_short_loops2_0027_0001
1.138	-268.652	3569245reamp2_short_loops10_0039_0001
1.129	-268.652	3565303reamp2_short_loops20_0391_0001
0.836	-268.650	3569247reamp2_short_loops12_0347_0001
0.829	-268.637	3565303reamp2_short_loops20_0309_0001
1.123	-268.604	3569273reamp2_short_loops19_0200_0001
1.327	-268.574	3569241reamp2_short_loops6_0439_0001
0.872	-268.573	3569173reamp2_short_loops3_0474_0001
1.403	-268.493	3569252reamp2_short_loops17_0447_0001
0.801	-268.481	3569248reamp2_short_loops13_0473_0001
1.333	-268.480	3569241reamp2_short_loops6_0053_0001
1.289	-268.466	3569273reamp2_short_loops19_0437_0001
0.968	-268.454	3569248reamp2_short_loops13_0341_0001
1.627	-268.451	3569240reamp2_short_loops5_0328_0001
0.933	-268.450	3569252reamp2_short_loops17_0392_0001
1.021	-268.410	3569174reamp2_short_loops4_0308_0001
0.915	-268.397	3569252reamp2_short_loops17_0498_0001
0.642	-268.352	3569248reamp2_short_loops13_0179_0001
1.029	-268.341	3569173reamp2_short_loops3_0050_0001
1.185	-268.330	3569252reamp2_short_loops17_0360_0001
1.155	-268.246	3569246reamp2_short_loops11_0122_0001
1.527	-268.231	3569246reamp2_short_loops11_0191_0001
0.832	-268.228	3569244reamp2_short_loops9_0100_0001
1.029	-268.228	3569252reamp2_short_loops17_0175_0001
1.120	-268.206	3569171reamp2_short_loops1_0003_0001
1.051	-268.194	3569171reamp2_short_loops1_0142_0001
0.970	-268.182	3569272reamp2_short_loops18_0101_0001
1.218	-268.174	3569246reamp2_short_loops11_0489_0001
1.043	-268.167	3569273reamp2_short_loops19_0406_0001
1.257	-268.138	3569248reamp2_short_loops13_0457_0001
0.757	-268.133	3569171reamp2_short_loops1_0190_0001
1.023	-268.104	3569174reamp2_short_loops4_0344_0001
1.247	-268.074	3569251reamp2_short_loops16_0075_0001
1.037	-268.027	3569173reamp2_short_loops3_0470_0001
1.074	-268.013	3569248reamp2_short_loops13_0240_0001
1.369	-267.972	3569273reamp2_short_loops19_0374_0001
0.787	-267.921	3569241reamp2_short_loops6_0150_0001
0.728	-267.907	3569243reamp2_short_loops8_0466_0001
1.059	-267.890	3569249reamp2_short_loops14_0118_0001
0.989	-267.889	3569240reamp2_short_loops5_0174_0001
1.267	-267.878	3569244reamp2_short_loops9_0153_0001
1.833	-267.860	3569250reamp2_short_loops15_0427_0001
1.024	-267.827	3569252reamp2_short_loops17_0328_0001
1.441	-267.807	3569241reamp2_short_loops6_0034_0001
1.216	-267.793	3569245reamp2_short_loops10_0361_0001
0.652	-267.781	3569245reamp2_short_loops10_0274_0001
1.417	-267.764	3569248reamp2_short_loops13_0115_0001
1.043	-267.748	3569245reamp2_short_loops10_0437_0001
1.022	-267.741	3569248reamp2_short_loops13_0381_0001
1.429	-267.718	3569172reamp2_short_loops2_0006_0001
0.896	-267.718	3569250reamp2_short_loops15_0304_0001
1.289	-267.682	3569174reamp2_short_loops4_0403_0001
0.983	-267.664	3569241reamp2_short_loops6_0431_0001
0.749	-267.659	3569248reamp2_short_loops13_0129_0001
0.903	-267.657	3569172reamp2_short_loops2_0232_0001
0.898	-267.624	3569248reamp2_short_loops13_0090_0001
0.918	-267.607	3569243reamp2_short_loops8_0497_0001
1.468	-267.595	3569174reamp2_short_loops4_0355_0001
1.260	-267.569	3569240reamp2_short_loops5_0199_0001
0.962	-267.558	3569174reamp2_short_loops4_0252_0001
1.312	-267.555	3569250reamp2_short_loops15_0014_0001
0.944	-267.547	3569248reamp2_short_loops13_0210_0001
1.447	-267.526	3569172reamp2_short_loops2_0236_0001
0.546	-267.525	3569273reamp2_short_loops19_0324_0001
0.915	-267.525	3569247reamp2_short_loops12_0153_0001
1.413	-267.523	3569273reamp2_short_loops19_0102_0001
0.791	-267.512	3569251reamp2_short_loops16_0231_0001
0.863	-267.504	3569172reamp2_short_loops2_0072_0001
1.473	-267.481	3569240reamp2_short_loops5_0086_0001
0.784	-267.471	3569251reamp2_short_loops16_0436_0001
1.027	-267.437	3569172reamp2_short_loops2_0421_0001
1.064	-267.429	3569242reamp2_short_loops7_0004_0001
0.934	-267.423	3569246reamp2_short_loops11_0052_0001
0.721	-267.418	3569240reamp2_short_loops5_0400_0001
0.912	-267.412	3569173reamp2_short_loops3_0476_0001
0.901	-267.404	3569173reamp2_short_loops3_0185_0001
0.786	-267.395	3569172reamp2_short_loops2_0178_0001
0.873	-267.385	3569244reamp2_short_loops9_0126_0001
0.876	-267.375	3569249reamp2_short_loops14_0207_0001
1.294	-267.333	3569246reamp2_short_loops11_0498_0001
1.458	-267.313	3569171reamp2_short_loops1_0271_0001
1.395	-267.277	3569251reamp2_short_loops16_0187_0001
1.010	-267.262	3569246reamp2_short_loops11_0094_0001
0.955	-267.262	3569242reamp2_short_loops7_0132_0001
0.927	-267.257	3569173reamp2_short_loops3_0277_0001
1.113	-267.244	3569249reamp2_short_loops14_0231_0001
0.868	-267.243	3569251reamp2_short_loops16_0380_0001
1.034	-267.231	3569244reamp2_short_loops9_0379_0001
1.611	-267.227	3569245reamp2_short_loops10_0054_0001
0.842	-267.225	3569252reamp2_short_loops17_0394_0001
1.258	-267.191	3569272reamp2_short_loops18_0310_0001
1.058	-267.186	3569244reamp2_short_loops9_0061_0001
1.118	-267.173	3569240reamp2_short_loops5_0145_0001
1.001	-267.165	3569273reamp2_short_loops19_0044_0001
1.136	-267.157	3569252reamp2_short_loops17_0250_0001
1.251	-267.138	3569243reamp2_short_loops8_0349_0001
0.628	-267.135	3569241reamp2_short_loops6_0492_0001
1.306	-267.102	3569249reamp2_short_loops14_0108_0001
0.951	-267.079	3569249reamp2_short_loops14_0310_0001
0.892	-267.075	3569173reamp2_short_loops3_0445_0001
0.881	-267.049	3569251reamp2_short_loops16_0193_0001
0.997	-267.040	3569246reamp2_short_loops11_0259_0001
0.742	-267.026	3569250reamp2_short_loops15_0158_0001
1.150	-267.023	3569242reamp2_short_loops7_0119_0001
1.370	-267.000	3569252reamp2_short_loops17_0133_0001
1.018	-266.999	3569249reamp2_short_loops14_0035_0001
1.574	-266.985	3569244reamp2_short_loops9_0175_0001
1.024	-266.980	3569272reamp2_short_loops18_0158_0001
1.253	-266.937	3569172reamp2_short_loops2_0190_0001
1.006	-266.936	3569246reamp2_short_loops11_0344_0001
0.965	-266.926	3569273reamp2_short_loops19_0414_0001
1.551	-266.908	3569247reamp2_short_loops12_0136_0001
1.490	-266.889	3569273reamp2_short_loops19_0193_0001
0.872	-266.881	3569252reamp2_short_loops17_0350_0001
1.208	-266.879	3569251reamp2_short_loops16_0093_0001
1.024	-266.869	3569247reamp2_short_loops12_0014_0001
1.024	-266.863	3569246reamp2_short_loops11_0229_0001
1.436	-266.854	3569171reamp2_short_loops1_0207_0001
1.325	-266.851	3569244reamp2_short_loops9_0302_0001
1.032	-266.850	3569273reamp2_short_loops19_0405_0001
1.233	-266.848	3569247reamp2_short_loops12_0138_0001
1.158	-266.844	3569173reamp2_short_loops3_0089_0001
1.098	-266.841	3569242reamp2_short_loops7_0282_0001
1.377	-266.831	3569247reamp2_short_loops12_0463_0001
1.381	-266.828	3569246reamp2_short_loops11_0014_0001
1.215	-266.825	3569240reamp2_short_loops5_0366_0001
1.212	-266.798	3569243reamp2_short_loops8_0057_0001
0.942	-266.781	3569250reamp2_short_loops15_0200_0001
1.221	-266.772	3569248reamp2_short_loops13_0018_0001
0.800	-266.735	3569272reamp2_short_loops18_0293_0001
1.027	-266.712	3569241reamp2_short_loops6_0326_0001
1.709	-266.711	3569241reamp2_short_loops6_0084_0001
1.462	-266.702	3569243reamp2_short_loops8_0121_0001
0.818	-266.686	3569250reamp2_short_loops15_0108_0001
0.954	-266.672	3569248reamp2_short_loops13_0337_0001
1.173	-266.665	3569173reamp2_short_loops3_0496_0001
1.234	-266.637	3569272reamp2_short_loops18_0156_0001
0.901	-266.635	3569240reamp2_short_loops5_0412_0001
1.006	-266.635	3569272reamp2_short_loops18_0381_0001
1.078	-266.634	3569249reamp2_short_loops14_0359_0001
0.956	-266.634	3569245reamp2_short_loops10_0328_0001
1.236	-266.626	3569242reamp2_short_loops7_0416_0001
0.545	-266.623	3569244reamp2_short_loops9_0212_0001
1.913	-266.606	3569174reamp2_short_loops4_0171_0001
0.898	-266.582	3569245reamp2_short_loops10_0322_0001
0.822	-266.572	3569172reamp2_short_loops2_0345_0001
0.923	-266.555	3569273reamp2_short_loops19_0420_0001
1.587	-266.554	3569243reamp2_short_loops8_0277_0001
0.879	-266.525	3569247reamp2_short_loops12_0442_0001
0.994	-266.523	3569240reamp2_short_loops5_0172_0001
0.917	-266.516	3569273reamp2_short_loops19_0008_0001
1.405	-266.510	3569173reamp2_short_loops3_0321_0001
1.043	-266.506	3569171reamp2_short_loops1_0396_0001
1.117	-266.490	3569172reamp2_short_loops2_0010_0001
1.289	-266.453	3569242reamp2_short_loops7_0019_0001
1.235	-266.452	3569251reamp2_short_loops16_0314_0001
1.267	-266.438	3569251reamp2_short_loops16_0368_0001
1.164	-266.405	3569173reamp2_short_loops3_0418_0001
1.317	-266.387	3569246reamp2_short_loops11_0433_0001
0.937	-266.382	3569173reamp2_short_loops3_0389_0001
0.754	-266.380	3569248reamp2_short_loops13_0068_0001
0.967	-266.370	3569172reamp2_short_loops2_0200_0001
1.047	-266.368	3569250reamp2_short_loops15_0250_0001
0.931	-266.363	3569272reamp2_short_loops18_0354_0001
0.835	-266.360	3569243reamp2_short_loops8_0166_0001
0.879	-266.358	3569244reamp2_short_loops9_0223_0001
1.063	-266.357	3569251reamp2_short_loops16_0135_0001
1.190	-266.340	3569174reamp2_short_loops4_0386_0001
0.936	-266.336	3569173reamp2_short_loops3_0132_0001
1.273	-266.330	3569273reamp2_short_loops19_0337_0001
1.198	-266.329	3569244reamp2_short_loops9_0331_0001
0.837	-266.320	3569251reamp2_short_loops16_0305_0001
1.081	-266.312	3569246reamp2_short_loops11_0387_0001
1.421	-266.308	3569174reamp2_short_loops4_0485_0001
1.092	-266.284	3569252reamp2_short_loops17_0383_0001
1.413	-266.283	3569172reamp2_short_loops2_0425_0001
1.311	-266.281	3569173reamp2_short_loops3_0158_0001
0.955	-266.266	3569248reamp2_short_loops13_0419_0001
1.162	-266.248	3569172reamp2_short_loops2_0239_0001
1.149	-266.241	3569247reamp2_short_loops12_0219_0001
1.253	-266.235	3569247reamp2_short_loops12_0178_0001
1.287	-266.216	3569252reamp2_short_loops17_0146_0001
1.544	-266.195	3565303reamp2_short_loops20_0117_0001
1.118	-266.191	3569245reamp2_short_loops10_0203_0001
0.958	-266.190	3569242reamp2_short_loops7_0364_0001
1.104	-266.189	3569247reamp2_short_loops12_0202_0001
1.249	-266.187	3569247reamp2_short_loops12_0434_0001
1.120	-266.182	3569171reamp2_short_loops1_0107_0001
0.987	-266.178	3569247reamp2_short_loops12_0406_0001
0.990	-266.174	3569244reamp2_short_loops9_0328_0001
1.275	-266.166	3569252reamp2_short_loops17_0033_0001
1.520	-266.166	3569241reamp2_short_loops6_0268_0001
1.314	-266.164	3569242reamp2_short_loops7_0022_0001
1.379	-266.150	3569243reamp2_short_loops8_0449_0001
1.488	-266.133	3569241reamp2_short_loops6_0213_0001
1.305	-266.119	3569174reamp2_short_loops4_0270_0001
1.132	-266.113	3569241reamp2_short_loops6_0132_0001
1.276	-266.103	3569250reamp2_short_loops15_0402_0001
1.419	-266.097	3569244reamp2_short_loops9_0008_0001
0.980	-266.095	3569174reamp2_short_loops4_0330_0001
1.033	-266.071	3569243reamp2_short_loops8_0310_0001
1.213	-266.068	3569172reamp2_short_loops2_0286_0001
1.301	-266.067	3565303reamp2_short_loops20_0204_0001
1.409	-266.067	3569244reamp2_short_loops9_0060_0001
1.179	-266.063	3569171reamp2_short_loops1_0147_0001
0.650	-266.043	3569241reamp2_short_loops6_0152_0001
0.984	-266.042	3569252reamp2_short_loops17_0088_0001
0.655	-266.020	3565303reamp2_short_loops20_0145_0001
1.432	-266.015	3569273reamp2_short_loops19_0120_0001
1.190	-266.009	3569272reamp2_short_loops18_0157_0001
1.177	-265.998	3569243reamp2_short_loops8_0087_0001
1.502	-265.988	3569173reamp2_short_loops3_0429_0001
0.846	-265.959	3569247reamp2_short_loops12_0116_0001
1.297	-265.955	3569272reamp2_short_loops18_0445_0001
0.963	-265.953	3569172reamp2_short_loops2_0211_0001
1.374	-265.950	3569272reamp2_short_loops18_0148_0001
1.476	-265.948	3569171reamp2_short_loops1_0183_0001
0.913	-265.943	3569250reamp2_short_loops15_0208_0001
1.075	-265.935	3569272reamp2_short_loops18_0232_0001
1.116	-265.905	3569252reamp2_short_loops17_0064_0001
1.275	-265.897	3569246reamp2_short_loops11_0040_0001
1.087	-265.896	3569252reamp2_short_loops17_0103_0001
0.710	-265.895	3569246reamp2_short_loops11_0070_0001
1.189	-265.891	3569240reamp2_short_loops5_0156_0001
1.350	-265.886	3569249reamp2_short_loops14_0318_0001
1.054	-265.878	3569272reamp2_short_loops18_0372_0001
1.200	-265.867	3569252reamp2_short_loops17_0248_0001
1.107	-265.854	3569240reamp2_short_loops5_0247_0001
1.092	-265.824	3569248reamp2_short_loops13_0184_0001
1.305	-265.821	3569171reamp2_short_loops1_0385_0001
0.911	-265.809	3569241reamp2_short_loops6_0004_0001
0.979	-265.809	3569171reamp2_short_loops1_0124_0001
1.434	-265.801	3569244reamp2_short_loops9_0423_0001
0.896	-265.800	3569245reamp2_short_loops10_0287_0001
1.220	-265.798	3569241reamp2_short_loops6_0130_0001
0.944	-265.793	3565303reamp2_short_loops20_0240_0001
0.865	-265.787	3569252reamp2_short_loops17_0020_0001
1.086	-265.786	3569250reamp2_short_loops15_0077_0001
0.983	-265.776	3569273reamp2_short_loops19_0321_0001
1.279	-265.771	3569247reamp2_short_loops12_0187_0001
0.788	-265.762	3569252reamp2_short_loops17_0481_0001
1.207	-265.757	3569249reamp2_short_loops14_0163_0001
0.630	-265.745	3569248reamp2_short_loops13_0279_0001
1.154	-265.744	3569245reamp2_short_loops10_0053_0001
1.113	-265.736	3569173reamp2_short_loops3_0010_0001
1.273	-265.733	3565303reamp2_short_loops20_0314_0001
1.312	-265.732	3569248reamp2_short_loops13_0105_0001
1.127	-265.713	3569251reamp2_short_loops16_0419_0001
1.094	-265.710	3569172reamp2_short_loops2_0263_0001
0.960	-265.706	3569252reamp2_short_loops17_0340_0001
0.962	-265.694	3569248reamp2_short_loops13_0076_0001
1.349	-265.682	3569243reamp2_short_loops8_0086_0001
0.849	-265.653	3569250reamp2_short_loops15_0284_0001
0.989	-265.643	3569174reamp2_short_loops4_0405_0001
1.076	-265.638	3569246reamp2_short_loops11_0092_0001
0.569	-265.601	3569173reamp2_short_loops3_0096_0001
1.432	-265.588	3569251reamp2_short_loops16_0027_0001
1.398	-265.582	3569173reamp2_short_loops3_0422_0001
1.323	-265.572	3569240reamp2_short_loops5_0109_0001
1.139	-265.565	3569172reamp2_short_loops2_0380_0001
0.777	-265.561	3569248reamp2_short_loops13_0347_0001
1.525	-265.556	3569173reamp2_short_loops3_0065_0001
1.039	-265.552	3569242reamp2_short_loops7_0052_0001
0.929	-265.550	3569172reamp2_short_loops2_0037_0001
0.813	-265.536	3569174reamp2_short_loops4_0100_0001
0.950	-265.536	3569249reamp2_short_loops14_0400_0001
0.997	-265.521	3569171reamp2_short_loops1_0054_0001
1.587	-265.517	3569251reamp2_short_loops16_0091_0001
0.822	-265.515	3569174reamp2_short_loops4_0080_0001
1.411	-265.509	3569249reamp2_short_loops14_0403_0001
1.137	-265.507	3569241reamp2_short_loops6_0481_0001
0.859	-265.500	3569171reamp2_short_loops1_0308_0001
1.239	-265.497	3569245reamp2_short_loops10_0347_0001
0.902	-265.485	3569245reamp2_short_loops10_0103_0001
0.960	-265.484	3569241reamp2_short_loops6_0142_0001
0.898	-265.476	3569246reamp2_short_loops11_0355_0001
1.339	-265.466	3569251reamp2_short_loops16_0219_0001
0.973	-265.454	3569174reamp2_short_loops4_0338_0001
1.154	-265.452	3569245reamp2_short_loops10_0387_0001
0.960	-265.429	3569246reamp2_short_loops11_0451_0001
0.706	-265.423	3569249reamp2_short_loops14_0464_0001
1.078	-265.420	3569241reamp2_short_loops6_0138_0001
1.256	-265.419	3565303reamp2_short_loops20_0167_0001
1.463	-265.413	3569240reamp2_short_loops5_0362_0001
1.123	-265.409	3569173reamp2_short_loops3_0480_0001
1.185	-265.400	3569172reamp2_short_loops2_0161_0001
1.293	-265.393	3569174reamp2_short_loops4_0126_0001
0.581	-265.389	3569171reamp2_short_loops1_0343_0001
0.863	-265.388	3569171reamp2_short_loops1_0477_0001
1.316	-265.384	3569247reamp2_short_loops12_0128_0001
1.118	-265.381	3569247reamp2_short_loops12_0181_0001
0.895	-265.380	3569241reamp2_short_loops6_0081_0001
1.419	-265.379	3569172reamp2_short_loops2_0138_0001
1.513	-265.375	3569244reamp2_short_loops9_0180_0001
1.050	-265.374	3569240reamp2_short_loops5_0055_0001
1.249	-265.374	3569173reamp2_short_loops3_0430_0001
1.694	-265.369	3569173reamp2_short_loops3_0171_0001
0.964	-265.363	3569240reamp2_short_loops5_0379_0001
1.473	-265.362	3569250reamp2_short_loops15_0478_0001
1.403	-265.353	3569174reamp2_short_loops4_0333_0001
1.360	-265.351	3569249reamp2_short_loops14_0223_0001
1.091	-265.344	3569174reamp2_short_loops4_0317_0001
1.079	-265.338	3569242reamp2_short_loops7_0037_0001
1.357	-265.330	3569249reamp2_short_loops14_0432_0001
1.490	-265.328	3569172reamp2_short_loops2_0279_0001
1.018	-265.325	3565303reamp2_short_loops20_0136_0001
0.905	-265.313	3569244reamp2_short_loops9_0268_0001
1.239	-265.312	3569273reamp2_short_loops19_0454_0001
0.857	-265.310	3569240reamp2_short_loops5_0368_0001
1.165	-265.307	3569250reamp2_short_loops15_0372_0001
1.094	-265.305	3569249reamp2_short_loops14_0167_0001
1.435	-265.298	3569174reamp2_short_loops4_0083_0001
1.359	-265.294	3569241reamp2_short_loops6_0409_0001
1.456	-265.290	3569173reamp2_short_loops3_0082_0001
0.942	-265.286	3569174reamp2_short_loops4_0093_0001
1.168	-265.285	3569242reamp2_short_loops7_0196_0001
1.083	-265.273	3569251reamp2_short_loops16_0080_0001
1.464	-265.268	3569252reamp2_short_loops17_0181_0001
1.123	-265.252	3569171reamp2_short_loops1_0299_0001
0.742	-265.252	3569241reamp2_short_loops6_0486_0001
1.151	-265.250	3569273reamp2_short_loops19_0395_0001
1.394	-265.249	3569272reamp2_short_loops18_0299_0001
1.250	-265.246	3569247reamp2_short_loops12_0222_0001
1.264	-265.224	3569172reamp2_short_loops2_0195_0001
1.388	-265.205	3569273reamp2_short_loops19_0150_0001
0.989	-265.200	3565303reamp2_short_loops20_0154_0001
1.278	-265.196	3569241reamp2_short_loops6_0460_0001
0.921	-265.189	3569245reamp2_short_loops10_0281_0001
1.218	-265.181	3569242reamp2_short_loops7_0392_0001
0.724	-265.177	3569246reamp2_short_loops11_0408_0001
1.089	-265.172	3565303reamp2_short_loops20_0153_0001
1.188	-265.168	3569240reamp2_short_loops5_0389_0001
1.043	-265.166	3569245reamp2_short_loops10_0005_0001
1.152	-265.162	3569249reamp2_short_loops14_0281_0001
1.045	-265.156	3569273reamp2_short_loops19_0377_0001
1.079	-265.143	3569248reamp2_short_loops13_0034_0001
1.326	-265.136	3569244reamp2_short_loops9_0195_0001
1.269	-265.130	3569240reamp2_short_loops5_0495_0001
1.395	-265.129	3569244reamp2_short_loops9_0103_0001
0.991	-265.127	3569246reamp2_short_loops11_0086_0001
1.228	-265.117	3569272reamp2_short_loops18_0127_0001
0.740	-265.108	3569272reamp2_short_loops18_0019_0001
0.874	-265.102	3569273reamp2_short_loops19_0078_0001
1.405	-265.099	3569173reamp2_short_loops3_0402_0001
1.054	-265.080	3569252reamp2_short_loops17_0168_0001
0.880	-265.066	3569240reamp2_short_loops5_0154_0001
0.998	-265.065	3569272reamp2_short_loops18_0173_0001
1.052	-265.061	3569244reamp2_short_loops9_0402_0001
1.410	-265.052	3569243reamp2_short_loops8_0264_0001
0.754	-265.046	3569172reamp2_short_loops2_0078_0001
1.057	-265.046	3569250reamp2_short_loops15_0080_0001
1.128	-265.043	3569272reamp2_short_loops18_0365_0001
1.188	-265.041	3569273reamp2_short_loops19_0111_0001
0.966	-265.030	3569245reamp2_short_loops10_0015_0001
1.154	-265.029	3569252reamp2_short_loops17_0323_0001
0.663	-265.027	3569248reamp2_short_loops13_0283_0001
1.491	-265.025	3565303reamp2_short_loops20_0164_0001
1.236	-265.022	3569172reamp2_short_loops2_0020_0001
1.063	-265.019	3569248reamp2_short_loops13_0247_0001
0.670	-265.019	3569245reamp2_short_loops10_0271_0001
1.113	-265.004	3569250reamp2_short_loops15_0246_0001
1.001	-264.996	3569240reamp2_short_loops5_0465_0001
1.348	-264.995	3569172reamp2_short_loops2_0322_0001
0.866	-264.978	3569171reamp2_short_loops1_0332_0001
0.984	-264.976	3569172reamp2_short_loops2_0051_0001
1.011	-264.960	3569241reamp2_short_loops6_0473_0001
1.394	-264.957	3569173reamp2_short_loops3_0354_0001
0.983	-264.952	3569244reamp2_short_loops9_0428_0001
1.020	-264.951	3569247reamp2_short_loops12_0440_0001
1.177	-264.935	3569248reamp2_short_loops13_0172_0001
1.495	-264.930	3569242reamp2_short_loops7_0360_0001
1.014	-264.927	3569246reamp2_short_loops11_0252_0001
1.137	-264.923	3569172reamp2_short_loops2_0139_0001
0.986	-264.922	3569248reamp2_short_loops13_0388_0001
1.431	-264.921	3569249reamp2_short_loops14_0057_0001
1.461	-264.912	3569250reamp2_short_loops15_0325_0001
0.960	-264.910	3569252reamp2_short_loops17_0490_0001
1.253	-264.908	3569242reamp2_short_loops7_0397_0001
1.264	-264.908	3569272reamp2_short_loops18_0106_0001
0.916	-264.904	3569243reamp2_short_loops8_0216_0001
1.327	-264.897	3569250reamp2_short_loops15_0198_0001
0.965	-264.891	3569246reamp2_short_loops11_0213_0001
1.039	-264.882	3569243reamp2_short_loops8_0150_0001
1.418	-264.880	3569171reamp2_short_loops1_0092_0001
1.462	-264.852	3569250reamp2_short_loops15_0265_0001
0.871	-264.847	3569172reamp2_short_loops2_0068_0001
0.834	-264.843	3569252reamp2_short_loops17_0401_0001
1.176	-264.819	3569250reamp2_short_loops15_0428_0001
1.026	-264.816	3569173reamp2_short_loops3_0361_0001
0.927	-264.814	3569252reamp2_short_loops17_0012_0001
1.193	-264.805	3569174reamp2_short_loops4_0354_0001
0.915	-264.802	3569243reamp2_short_loops8_0442_0001
1.277	-264.800	3569173reamp2_short_loops3_0452_0001
1.306	-264.796	3569252reamp2_short_loops17_0343_0001
1.427	-264.789	3569246reamp2_short_loops11_0251_0001
0.879	-264.789	3569174reamp2_short_loops4_0257_0001
1.287	-264.784	3569272reamp2_short_loops18_0362_0001
1.059	-264.783	3569247reamp2_short_loops12_0366_0001
1.034	-264.783	3569251reamp2_short_loops16_0011_0001
1.085	-264.780	3569243reamp2_short_loops8_0152_0001
0.604	-264.776	3569244reamp2_short_loops9_0397_0001
0.959	-264.765	3569172reamp2_short_loops2_0048_0001
1.633	-264.762	3569241reamp2_short_loops6_0496_0001
0.928	-264.761	3569172reamp2_short_loops2_0400_0001
1.313	-264.759	3569240reamp2_short_loops5_0457_0001
1.449	-264.757	3569273reamp2_short_loops19_0169_0001
0.911	-264.755	3569252reamp2_short_loops17_0179_0001
1.474	-264.746	3569243reamp2_short_loops8_0074_0001
0.866	-264.746	3569172reamp2_short_loops2_0291_0001
1.237	-264.746	3569248reamp2_short_loops13_0103_0001
1.123	-264.742	3569251reamp2_short_loops16_0100_0001
1.169	-264.741	3569248reamp2_short_loops13_0500_0001
0.995	-264.741	3565303reamp2_short_loops20_0458_0001
1.459	-264.735	3569247reamp2_short_loops12_0162_0001
1.289	-264.722	3569250reamp2_short_loops15_0226_0001
1.351	-264.719	3569174reamp2_short_loops4_0098_0001
1.064	-264.717	3569243reamp2_short_loops8_0221_0001
1.119	-264.707	3569252reamp2_short_loops17_0280_0001
1.160	-264.685	3569244reamp2_short_loops9_0139_0001
1.463	-264.678	3569243reamp2_short_loops8_0169_0001
1.654	-264.671	3569171reamp2_short_loops1_0097_0001
1.183	-264.664	3569245reamp2_short_loops10_0055_0001
1.609	-264.663	3569174reamp2_short_loops4_0169_0001
1.403	-264.662	3569171reamp2_short_loops1_0450_0001
0.966	-264.656	3569273reamp2_short_loops19_0232_0001
0.918	-264.653	3569242reamp2_short_loops7_0088_0001
1.431	-264.640	3569241reamp2_short_loops6_0250_0001
1.242	-264.629	3569242reamp2_short_loops7_0482_0001
1.385	-264.622	3569244reamp2_short_loops9_0318_0001
1.219	-264.621	3569248reamp2_short_loops13_0197_0001
1.036	-264.619	3569272reamp2_short_loops18_0428_0001
0.796	-264.618	3569244reamp2_short_loops9_0416_0001
0.703	-264.615	3569251reamp2_short_loops16_0210_0001
1.307	-264.612	3565303reamp2_short_loops20_0096_0001
1.635	-264.609	3569272reamp2_short_loops18_0265_0001
1.425	-264.607	3569251reamp2_short_loops16_0367_0001
0.847	-264.605	3569246reamp2_short_loops11_0090_0001
1.650	-264.599	3569245reamp2_short_loops10_0334_0001
1.459	-264.592	3569246reamp2_short_loops11_0028_0001
1.417	-264.589	3569243reamp2_short_loops8_0405_0001
1.045	-264.575	3569245reamp2_short_loops10_0021_0001
0.778	-264.570	3569242reamp2_short_loops7_0358_0001
0.994	-264.565	3569174reamp2_short_loops4_0210_0001
1.072	-264.558	3569250reamp2_short_loops15_0053_0001
1.157	-264.557	3569245reamp2_short_loops10_0398_0001
1.228	-264.553	3565303reamp2_short_loops20_0343_0001
1.309	-264.550	3569172reamp2_short_loops2_0443_0001
0.791	-264.550	3569244reamp2_short_loops9_0122_0001
1.425	-264.549	3569174reamp2_short_loops4_0329_0001
0.494	-264.549	3569244reamp2_short_loops9_0420_0001
1.270	-264.544	3569244reamp2_short_loops9_0385_0001
0.894	-264.544	3569272reamp2_short_loops18_0225_0001
1.254	-264.533	3569250reamp2_short_loops15_0138_0001
1.104	-264.531	3569172reamp2_short_loops2_0177_0001
1.473	-264.528	3569171reamp2_short_loops1_0205_0001
1.038	-264.524	3569244reamp2_short_loops9_0246_0001
1.372	-264.524	3569248reamp2_short_loops13_0293_0001
1.409	-264.517	3569250reamp2_short_loops15_0034_0001
1.035	-264.513	3569246reamp2_short_loops11_0446_0001
1.091	-264.512	3569245reamp2_short_loops10_0101_0001
1.517	-264.512	3569273reamp2_short_loops19_0237_0001
1.555	-264.507	3569251reamp2_short_loops16_0143_0001
1.388	-264.503	3565303reamp2_short_loops20_0331_0001
0.946	-264.499	3569273reamp2_short_loops19_0446_0001
1.098	-264.487	3569172reamp2_short_loops2_0356_0001
1.822	-264.486	3569251reamp2_short_loops16_0045_0001
1.295	-264.482	3569173reamp2_short_loops3_0433_0001
1.040	-264.479	3569242reamp2_short_loops7_0492_0001
1.519	-264.478	3569244reamp2_short_loops9_0032_0001
1.193	-264.474	3569247reamp2_short_loops12_0268_0001
1.517	-264.472	3569249reamp2_short_loops14_0381_0001
1.456	-264.460	3569248reamp2_short_loops13_0428_0001
1.152	-264.445	3569246reamp2_short_loops11_0391_0001
1.022	-264.443	3569251reamp2_short_loops16_0214_0001
1.041	-264.443	3569174reamp2_short_loops4_0444_0001
1.193	-264.441	3569245reamp2_short_loops10_0111_0001
1.074	-264.436	3569245reamp2_short_loops10_0173_0001
1.323	-264.433	3569248reamp2_short_loops13_0321_0001
1.301	-264.428	3569252reamp2_short_loops17_0439_0001
1.250	-264.420	3569272reamp2_short_loops18_0058_0001
0.909	-264.408	3569240reamp2_short_loops5_0173_0001
1.125	-264.408	3569272reamp2_short_loops18_0145_0001
1.060	-264.408	3569246reamp2_short_loops11_0114_0001
1.451	-264.404	3569173reamp2_short_loops3_0385_0001
1.429	-264.402	3569242reamp2_short_loops7_0312_0001
1.052	-264.396	3569273reamp2_short_loops19_0448_0001
1.077	-264.393	3569247reamp2_short_loops12_0048_0001
0.903	-264.378	3569172reamp2_short_loops2_0480_0001
1.106	-264.374	3569246reamp2_short_loops11_0059_0001
1.438	-264.368	3569272reamp2_short_loops18_0267_0001
1.252	-264.367	3569273reamp2_short_loops19_0490_0001
1.144	-264.363	3569244reamp2_short_loops9_0105_0001
0.909	-264.358	3569240reamp2_short_loops5_0294_0001
1.527	-264.357	3569244reamp2_short_loops9_0481_0001
1.145	-264.357	3565303reamp2_short_loops20_0122_0001
1.005	-264.355	3569244reamp2_short_loops9_0275_0001
1.112	-264.351	3569244reamp2_short_loops9_0156_0001
1.059	-264.348	3569245reamp2_short_loops10_0462_0001
0.811	-264.347	3569174reamp2_short_loops4_0059_0001
1.001	-264.337	3569249reamp2_short_loops14_0227_0001
0.921	-264.337	3569244reamp2_short_loops9_0146_0001
0.966	-264.337	3569171reamp2_short_loops1_0283_0001
1.279	-264.332	3569248reamp2_short_loops13_0349_0001
1.186	-264.328	3569250reamp2_short_loops15_0365_0001
1.350	-264.325	3569240reamp2_short_loops5_0410_0001
1.411	-264.323	3569172reamp2_short_loops2_0064_0001
1.411	-264.322	3569172reamp2_short_loops2_0444_0001
1.125	-264.321	3569251reamp2_short_loops16_0353_0001
1.103	-264.320	3569173reamp2_short_loops3_0265_0001
1.091	-264.309	3569248reamp2_short_loops13_0002_0001
1.504	-264.308	3569244reamp2_short_loops9_0427_0001
0.781	-264.306	3569252reamp2_short_loops17_0357_0001
0.930	-264.300	3569250reamp2_short_loops15_0159_0001
1.240	-264.297	3569273reamp2_short_loops19_0433_0001
1.319	-264.297	3569245reamp2_short_loops10_0155_0001
1.209	-264.297	3569250reamp2_short_loops15_0317_0001
1.376	-264.293	3569245reamp2_short_loops10_0483_0001
1.058	-264.286	3569272reamp2_short_loops18_0243_0001
1.505	-264.285	3569244reamp2_short_loops9_0250_0001
1.164	-264.277	3569249reamp2_short_loops14_0022_0001
1.153	-264.276	3569173reamp2_short_loops3_0276_0001
1.176	-264.274	3565303reamp2_short_loops20_0264_0001
1.305	-264.271	3569174reamp2_short_loops4_0332_0001
1.373	-264.261	3569249reamp2_short_loops14_0345_0001
0.981	-264.247	3569251reamp2_short_loops16_0140_0001
0.833	-264.242	3565303reamp2_short_loops20_0455_0001
1.235	-264.242	3569251reamp2_short_loops16_0466_0001
1.406	-264.240	3569243reamp2_short_loops8_0345_0001
1.289	-264.232	3569240reamp2_short_loops5_0321_0001
1.417	-264.231	3569173reamp2_short_loops3_0052_0001
1.000	-264.219	3569273reamp2_short_loops19_0361_0001
1.443	-264.218	3569240reamp2_short_loops5_0115_0001
1.143	-264.207	3569250reamp2_short_loops15_0301_0001
1.233	-264.206	3569243reamp2_short_loops8_0016_0001
1.428	-264.205	3569242reamp2_short_loops7_0201_0001
0.933	-264.204	3569246reamp2_short_loops11_0279_0001
1.067	-264.197	3569247reamp2_short_loops12_0057_0001
1.445	-264.192	3569240reamp2_short_loops5_0409_0001
1.352	-264.189	3569241reamp2_short_loops6_0487_0001
0.973	-264.182	3569273reamp2_short_loops19_0277_0001
1.104	-264.181	3569249reamp2_short_loops14_0203_0001
1.252	-264.180	3565303reamp2_short_loops20_0281_0001
0.739	-264.177	3569272reamp2_short_loops18_0231_0001
1.360	-264.175	3569252reamp2_short_loops17_0301_0001
1.446	-264.175	3565303reamp2_short_loops20_0476_0001
1.069	-264.162	3569247reamp2_short_loops12_0436_0001
1.104	-264.159	3569244reamp2_short_loops9_0263_0001
0.971	-264.157	3569244reamp2_short_loops9_0353_0001
1.462	-264.155	3569250reamp2_short_loops15_0224_0001
1.124	-264.152	3569172reamp2_short_loops2_0401_0001
1.197	-264.152	3569242reamp2_short_loops7_0187_0001
1.201	-264.142	3569173reamp2_short_loops3_0169_0001
1.441	-264.131	3569251reamp2_short_loops16_0356_0001
1.133	-264.127	3569173reamp2_short_loops3_0487_0001
1.076	-264.117	3569171reamp2_short_loops1_0348_0001
1.089	-264.111	3569251reamp2_short_loops16_0004_0001
1.386	-264.109	3569246reamp2_short_loops11_0077_0001
1.323	-264.106	3569245reamp2_short_loops10_0042_0001
1.033	-264.106	3569246reamp2_short_loops11_0068_0001
1.255	-264.105	3569272reamp2_short_loops18_0266_0001
1.316	-264.105	3569172reamp2_short_loops2_0270_0001
0.975	-264.096	3569251reamp2_short_loops16_0038_0001
1.433	-264.093	3569240reamp2_short_loops5_0183_0001
1.059	-264.072	3569272reamp2_short_loops18_0029_0001
0.864	-264.072	3569250reamp2_short_loops15_0343_0001
1.100	-264.067	3569246reamp2_short_loops11_0272_0001
1.452	-264.067	3569171reamp2_short_loops1_0086_0001
1.303	-264.064	3569272reamp2_short_loops18_0119_0001
0.924	-264.056	3569246reamp2_short_loops11_0337_0001
1.002	-264.053	3569174reamp2_short_loops4_0245_0001
0.992	-264.049	3569273reamp2_short_loops19_0220_0001
0.908	-264.049	3569247reamp2_short_loops12_0059_0001
1.458	-264.046	3569242reamp2_short_loops7_0285_0001
1.460	-264.045	3569273reamp2_short_loops19_0282_0001
1.469	-264.044	3569172reamp2_short_loops2_0379_0001
1.421	-264.042	3569173reamp2_short_loops3_0215_0001
1.340	-264.041	3569247reamp2_short_loops12_0148_0001
1.149	-264.040	3569248reamp2_short_loops13_0117_0001
1.400	-264.035	3569172reamp2_short_loops2_0012_0001
1.000	-264.031	3569244reamp2_short_loops9_0014_0001
1.171	-264.020	3569248reamp2_short_loops13_0273_0001
0.656	-264.010	3569243reamp2_short_loops8_0142_0001
1.230	-264.007	3565303reamp2_short_loops20_0396_0001
1.459	-263.996	3569248reamp2_short_loops13_0478_0001
1.099	-263.993	3569173reamp2_short_loops3_0147_0001
1.000	-263.990	3565303reamp2_short_loops20_0429_0001
1.043	-263.978	3565303reamp2_short_loops20_0006_0001
1.102	-263.976	3569248reamp2_short_loops13_0074_0001
1.288	-263.968	3569247reamp2_short_loops12_0378_0001
1.023	-263.962	3569248reamp2_short_loops13_0085_0001
1.517	-263.959	3569252reamp2_short_loops17_0384_0001
1.028	-263.956	3569250reamp2_short_loops15_0182_0001
1.595	-263.952	3569243reamp2_short_loops8_0164_0001
1.551	-263.950	3569246reamp2_short_loops11_0378_0001
1.329	-263.948	3569174reamp2_short_loops4_0116_0001
1.260	-263.942	3569172reamp2_short_loops2_0368_0001
1.058	-263.940	3569242reamp2_short_loops7_0342_0001
0.894	-263.938	3569245reamp2_short_loops10_0219_0001
0.757	-263.937	3569250reamp2_short_loops15_0485_0001
1.043	-263.924	3569273reamp2_short_loops19_0130_0001
0.832	-263.919	3569248reamp2_short_loops13_0292_0001
1.423	-263.919	3569252reamp2_short_loops17_0431_0001
1.022	-263.917	3569240reamp2_short_loops5_0103_0001
0.890	-263.916	3569243reamp2_short_loops8_0440_0001
1.312	-263.915	3565303reamp2_short_loops20_0247_0001
0.935	-263.913	3569248reamp2_short_loops13_0266_0001
1.345	-263.909	3569240reamp2_short_loops5_0255_0001
1.260	-263.908	3569243reamp2_short_loops8_0437_0001
0.863	-263.905	3569244reamp2_short_loops9_0094_0001
1.488	-263.904	3569241reamp2_short_loops6_0209_0001
1.146	-263.864	3569251reamp2_short_loops16_0102_0001
1.035	-263.858	3569241reamp2_short_loops6_0181_0001
1.136	-263.856	3569243reamp2_short_loops8_0498_0001
1.306	-263.853	3569241reamp2_short_loops6_0175_0001
1.174	-263.843	3569240reamp2_short_loops5_0078_0001
1.115	-263.838	3569171reamp2_short_loops1_0414_0001
1.218	-263.837	3569244reamp2_short_loops9_0004_0001
0.903	-263.836	3569246reamp2_short_loops11_0432_0001
1.120	-263.834	3569174reamp2_short_loops4_0138_0001
1.092	-263.824	3569244reamp2_short_loops9_0429_0001
1.212	-263.815	3569244reamp2_short_loops9_0372_0001
1.319	-263.810	3569173reamp2_short_loops3_0310_0001
0.621	-263.807	3569172reamp2_short_loops2_0133_0001
1.591	-263.801	3569249reamp2_short_loops14_0486_0001
1.062	-263.796	3569173reamp2_short_loops3_0307_0001
1.156	-263.796	3569246reamp2_short_loops11_0150_0001
1.322	-263.795	3569251reamp2_short_loops16_0244_0001
1.343	-263.787	3569243reamp2_short_loops8_0226_0001
1.380	-263.786	3569273reamp2_short_loops19_0355_0001
0.962	-263.773	3569250reamp2_short_loops15_0328_0001
2.127	-263.773	3569172reamp2_short_loops2_0422_0001
0.817	-263.771	3569245reamp2_short_loops10_0016_0001
0.769	-263.769	3569252reamp2_short_loops17_0309_0001
1.165	-263.767	3569245reamp2_short_loops10_0260_0001
1.475	-263.765	3569251reamp2_short_loops16_0464_0001
1.457	-263.761	3569246reamp2_short_loops11_0226_0001
0.971	-263.754	3569246reamp2_short_loops11_0186_0001
0.980	-263.753	3569273reamp2_short_loops19_0294_0001
1.393	-263.751	3569246reamp2_short_loops11_0263_0001
1.299	-263.750	3569173reamp2_short_loops3_0054_0001
1.323	-263.727	3569247reamp2_short_loops12_0081_0001
0.849	-263.708	3569242reamp2_short_loops7_0012_0001
1.111	-263.707	3569249reamp2_short_loops14_0191_0001
1.155	-263.698	3569273reamp2_short_loops19_0094_0001
0.843	-263.696	3569245reamp2_short_loops10_0410_0001
1.401	-263.695	3569244reamp2_short_loops9_0298_0001
1.177	-263.694	3569246reamp2_short_loops11_0078_0001
0.815	-263.694	3569252reamp2_short_loops17_0460_0001
1.235	-263.692	3569251reamp2_short_loops16_0105_0001
1.364	-263.689	3569171reamp2_short_loops1_0453_0001
0.940	-263.688	3569171reamp2_short_loops1_0413_0001
1.054	-263.683	3569247reamp2_short_loops12_0200_0001
1.312	-263.679	3569244reamp2_short_loops9_0340_0001
1.038	-263.679	3569273reamp2_short_loops19_0460_0001
0.990	-263.666	3565303reamp2_short_loops20_0049_0001
1.065	-263.664	3569245reamp2_short_loops10_0348_0001
0.847	-263.662	3569247reamp2_short_loops12_0498_0001
1.314	-263.660	3569251reamp2_short_loops16_0428_0001
0.587	-263.659	3569251reamp2_short_loops16_0442_0001
1.173	-263.659	3569241reamp2_short_loops6_0040_0001
1.096	-263.658	3569248reamp2_short_loops13_0112_0001
1.358	-263.651	3569173reamp2_short_loops3_0042_0001
1.220	-263.651	3565303reamp2_short_loops20_0498_0001
1.011	-263.650	3569251reamp2_short_loops16_0495_0001
0.808	-263.644	3569171reamp2_short_loops1_0156_0001
1.182	-263.640	3569171reamp2_short_loops1_0177_0001
1.166	-263.638	3569246reamp2_short_loops11_0271_0001
1.392	-263.637	3569245reamp2_short_loops10_0242_0001
1.050	-263.636	3569252reamp2_short_loops17_0011_0001
1.172	-263.629	3569174reamp2_short_loops4_0120_0001
1.356	-263.619	3569242reamp2_short_loops7_0400_0001
1.471	-263.616	3569246reamp2_short_loops11_0473_0001
1.339	-263.616	3569243reamp2_short_loops8_0358_0001
0.865	-263.615	3569251reamp2_short_loops16_0042_0001
0.795	-263.612	3569251reamp2_short_loops16_0407_0001
1.254	-263.612	3569272reamp2_short_loops18_0139_0001
1.173	-263.609	3569241reamp2_short_loops6_0423_0001
1.093	-263.605	3569251reamp2_short_loops16_0181_0001
0.931	-263.604	3569272reamp2_short_loops18_0470_0001
1.408	-263.602	3569174reamp2_short_loops4_0382_0001
1.536	-263.602	3569241reamp2_short_loops6_0415_0001
1.337	-263.594	3569248reamp2_short_loops13_0300_0001
1.191	-263.586	3569241reamp2_short_loops6_0254_0001
1.271	-263.585	3569244reamp2_short_loops9_0276_0001
1.483	-263.580	3569245reamp2_short_loops10_0110_0001
1.307	-263.577	3569244reamp2_short_loops9_0050_0001
0.882	-263.572	3569241reamp2_short_loops6_0057_0001
0.747	-263.568	3569173reamp2_short_loops3_0334_0001
1.049	-263.549	3569172reamp2_short_loops2_0302_0001
1.310	-263.549	3569248reamp2_short_loops13_0384_0001
1.380	-263.542	3569272reamp2_short_loops18_0020_0001
1.251	-263.541	3569174reamp2_short_loops4_0365_0001
1.261	-263.541	3569273reamp2_short_loops19_0239_0001
1.507	-263.535	3569242reamp2_short_loops7_0186_0001
0.967	-263.534	3569245reamp2_short_loops10_0060_0001
1.172	-263.531	3569249reamp2_short_loops14_0423_0001
1.097	-263.523	3569251reamp2_short_loops16_0048_0001
1.328	-263.523	3569252reamp2_short_loops17_0452_0001
1.042	-263.520	3569173reamp2_short_loops3_0275_0001
1.387	-263.517	3569272reamp2_short_loops18_0339_0001
0.885	-263.511	3569246reamp2_short_loops11_0346_0001
1.283	-263.509	3569240reamp2_short_loops5_0265_0001
1.252	-263.505	3569173reamp2_short_loops3_0443_0001
1.394	-263.504	3569240reamp2_short_loops5_0131_0001
0.903	-263.503	3569243reamp2_short_loops8_0136_0001
0.978	-263.497	3569171reamp2_short_loops1_0431_0001
1.325	-263.492	3569247reamp2_short_loops12_0350_0001
1.129	-263.489	3569171reamp2_short_loops1_0339_0001
1.138	-263.476	3569245reamp2_short_loops10_0120_0001
0.982	-263.472	3569246reamp2_short_loops11_0495_0001
1.465	-263.465	3569245reamp2_short_loops10_0468_0001
1.282	-263.461	3569241reamp2_short_loops6_0452_0001
1.076	-263.460	3569173reamp2_short_loops3_0124_0001
1.371	-263.459	3569247reamp2_short_loops12_0426_0001
1.344	-263.458	3569247reamp2_short_loops12_0093_0001
1.063	-263.458	3569174reamp2_short_loops4_0313_0001
0.930	-263.445	3569248reamp2_short_loops13_0474_0001
1.064	-263.444	3569252reamp2_short_loops17_0115_0001
1.510	-263.439	3569244reamp2_short_loops9_0036_0001
0.919	-263.433	3569273reamp2_short_loops19_0235_0001
0.874	-263.432	3569174reamp2_short_loops4_0087_0001
1.592	-263.432	3569252reamp2_short_loops17_0477_0001
1.505	-263.427	3569248reamp2_short_loops13_0356_0001
1.093	-263.423	3569172reamp2_short_loops2_0269_0001
1.291	-263.421	3569241reamp2_short_loops6_0370_0001
1.328	-263.418	3569248reamp2_short_loops13_0155_0001
1.431	-263.417	3569251reamp2_short_loops16_0309_0001
1.010	-263.416	3569250reamp2_short_loops15_0195_0001
1.140	-263.399	3569273reamp2_short_loops19_0471_0001
1.137	-263.393	3569171reamp2_short_loops1_0004_0001
1.286	-263.393	3569252reamp2_short_loops17_0405_0001
0.645	-263.385	3569248reamp2_short_loops13_0342_0001
1.232	-263.384	3569249reamp2_short_loops14_0466_0001
1.088	-263.384	3569272reamp2_short_loops18_0159_0001
1.366	-263.382	3569243reamp2_short_loops8_0350_0001
1.154	-263.382	3569247reamp2_short_loops12_0365_0001
1.117	-263.381	3569251reamp2_short_loops16_0201_0001
0.958	-263.380	3569243reamp2_short_loops8_0488_0001
1.135	-263.379	3569247reamp2_short_loops12_0163_0001
1.315	-263.378	3569247reamp2_short_loops12_0226_0001
1.050	-263.369	3569251reamp2_short_loops16_0111_0001
1.467	-263.367	3569174reamp2_short_loops4_0440_0001
1.344	-263.366	3565303reamp2_short_loops20_0340_0001
1.102	-263.365	3569250reamp2_short_loops15_0107_0001
1.451	-263.360	3569245reamp2_short_loops10_0479_0001
1.203	-263.357	3569240reamp2_short_loops5_0099_0001
1.250	-263.353	3569172reamp2_short_loops2_0098_0001
1.071	-263.353	3569173reamp2_short_loops3_0074_0001
1.093	-263.350	3569251reamp2_short_loops16_0112_0001
1.507	-263.347	3569173reamp2_short_loops3_0033_0001
1.234	-263.343	3565303reamp2_short_loops20_0157_0001
1.065	-263.338	3569248reamp2_short_loops13_0354_0001
1.230	-263.336	3569244reamp2_short_loops9_0335_0001
1.133	-263.332	3569171reamp2_short_loops1_0498_0001
1.221	-263.318	3569243reamp2_short_loops8_0335_0001
1.330	-263.317	3569247reamp2_short_loops12_0143_0001
1.148	-263.315	3569246reamp2_short_loops11_0085_0001
1.133	-263.314	3565303reamp2_short_loops20_0059_0001
1.142	-263.312	3569240reamp2_short_loops5_0360_0001
1.105	-263.310	3565303reamp2_short_loops20_0119_0001
1.320	-263.305	3569273reamp2_short_loops19_0485_0001
1.305	-263.304	3569249reamp2_short_loops14_0314_0001
1.404	-263.300	3569240reamp2_short_loops5_0249_0001
0.959	-263.294	3569171reamp2_short_loops1_0386_0001
0.817	-263.292	3569244reamp2_short_loops9_0297_0001
1.118	-263.278	3569250reamp2_short_loops15_0218_0001
1.067	-263.278	3569249reamp2_short_loops14_0297_0001
1.435	-263.278	3569244reamp2_short_loops9_0021_0001
0.969	-263.273	3569273reamp2_short_loops19_0436_0001
0.975	-263.269	3569272reamp2_short_loops18_0169_0001
1.123	-263.269	3569273reamp2_short_loops19_0088_0001
0.940	-263.268	3565303reamp2_short_loops20_0488_0001
0.905	-263.265	3569247reamp2_short_loops12_0307_0001
1.202	-263.263	3569252reamp2_short_loops17_0049_0001
1.098	-263.260	3565303reamp2_short_loops20_0068_0001
1.143	-263.255	3569250reamp2_short_loops15_0183_0001
0.719	-263.255	3569252reamp2_short_loops17_0260_0001
1.362	-263.251	3569243reamp2_short_loops8_0454_0001
1.571	-263.251	3569240reamp2_short_loops5_0160_0001
1.169	-263.244	3569241reamp2_short_loops6_0070_0001
1.012	-263.242	3569173reamp2_short_loops3_0176_0001
0.951	-263.240	3569246reamp2_short_loops11_0082_0001
1.424	-263.240	3569247reamp2_short_loops12_0480_0001
1.015	-263.238	3569249reamp2_short_loops14_0097_0001
1.526	-263.229	3565303reamp2_short_loops20_0244_0001
1.244	-263.229	3569250reamp2_short_loops15_0362_0001
1.229	-263.220	3569172reamp2_short_loops2_0191_0001
0.697	-263.213	3569273reamp2_short_loops19_0095_0001
1.038	-263.210	3569241reamp2_short_loops6_0349_0001
0.764	-263.196	3569273reamp2_short_loops19_0014_0001
1.091	-263.196	3569241reamp2_short_loops6_0198_0001
1.076	-263.190	3569172reamp2_short_loops2_0497_0001
1.280	-263.171	3569171reamp2_short_loops1_0215_0001
0.927	-263.167	3569243reamp2_short_loops8_0260_0001
0.615	-263.167	3569248reamp2_short_loops13_0456_0001
1.127	-263.166	3569252reamp2_short_loops17_0197_0001
1.364	-263.165	3569244reamp2_short_loops9_0438_0001
0.956	-263.162	3569250reamp2_short_loops15_0355_0001
1.154	-263.160	3569241reamp2_short_loops6_0242_0001
1.391	-263.156	3565303reamp2_short_loops20_0397_0001
1.628	-263.149	3569174reamp2_short_loops4_0260_0001
1.531	-263.148	3569172reamp2_short_loops2_0105_0001
0.865	-263.132	3569251reamp2_short_loops16_0138_0001
0.810	-263.132	3569243reamp2_short_loops8_0333_0001
0.913	-263.131	3569250reamp2_short_loops15_0329_0001
1.140	-263.129	3569273reamp2_short_loops19_0497_0001
1.224	-263.129	3569272reamp2_short_loops18_0476_0001
1.081	-263.127	3569251reamp2_short_loops16_0047_0001
1.071	-263.126	3569240reamp2_short_loops5_0150_0001
1.013	-263.125	3569248reamp2_short_loops13_0203_0001
0.967	-263.124	3569249reamp2_short_loops14_0304_0001
1.088	-263.118	3569172reamp2_short_loops2_0394_0001
0.877	-263.099	3569243reamp2_short_loops8_0227_0001
1.432	-263.097	3569249reamp2_short_loops14_0399_0001
1.109	-263.095	3569251reamp2_short_loops16_0046_0001
1.218	-263.093	3569174reamp2_short_loops4_0315_0001
1.378	-263.092	3569245reamp2_short_loops10_0265_0001
1.414	-263.089	3569173reamp2_short_loops3_0095_0001
1.668	-263.088	3569171reamp2_short_loops1_0176_0001
1.216	-263.086	3569247reamp2_short_loops12_0133_0001
1.056	-263.085	3569272reamp2_short_loops18_0442_0001
0.967	-263.082	3565303reamp2_short_loops20_0300_0001
1.407	-263.082	3569247reamp2_short_loops12_0415_0001
1.026	-263.080	3569240reamp2_short_loops5_0257_0001
1.304	-263.078	3569244reamp2_short_loops9_0015_0001
0.972	-263.078	3569247reamp2_short_loops12_0035_0001
1.093	-263.077	3569247reamp2_short_loops12_0088_0001
1.048	-263.070	3569242reamp2_short_loops7_0433_0001
1.289	-263.069	3569252reamp2_short_loops17_0402_0001
1.027	-263.067	3569273reamp2_short_loops19_0251_0001
1.122	-263.056	3569243reamp2_short_loops8_0232_0001
1.293	-263.049	3569171reamp2_short_loops1_0406_0001
1.372	-263.047	3569174reamp2_short_loops4_0225_0001
1.033	-263.046	3569240reamp2_short_loops5_0161_0001
1.104	-263.042	3569245reamp2_short_loops10_0154_0001
1.508	-263.039	3569244reamp2_short_loops9_0182_0001
1.053	-263.038	3569173reamp2_short_loops3_0301_0001
1.255	-263.036	3569244reamp2_short_loops9_0006_0001
1.056	-263.032	3569243reamp2_short_loops8_0279_0001
1.231	-263.031	3569272reamp2_short_loops18_0222_0001
1.221	-263.031	3569247reamp2_short_loops12_0253_0001
0.977	-263.030	3569247reamp2_short_loops12_0304_0001
1.389	-263.021	3569172reamp2_short_loops2_0386_0001
1.224	-263.020	3565303reamp2_short_loops20_0113_0001
1.146	-263.018	3569241reamp2_short_loops6_0167_0001
1.270	-263.017	3569249reamp2_short_loops14_0037_0001
1.447	-263.016	3569252reamp2_short_loops17_0107_0001
1.072	-263.011	3569250reamp2_short_loops15_0068_0001
0.777	-263.010	3569251reamp2_short_loops16_0064_0001
1.315	-263.010	3565303reamp2_short_loops20_0419_0001
1.443	-263.010	3569245reamp2_short_loops10_0440_0001
0.995	-263.000	3569244reamp2_short_loops9_0213_0001
1.177	-262.997	3569252reamp2_short_loops17_0338_0001
0.977	-262.997	3569273reamp2_short_loops19_0352_0001
1.021	-262.996	3569174reamp2_short_loops4_0307_0001
1.010	-262.991	3569246reamp2_short_loops11_0266_0001
0.996	-262.989	3565303reamp2_short_loops20_0344_0001
1.046	-262.988	3569249reamp2_short_loops14_0258_0001
0.973	-262.988	3569243reamp2_short_loops8_0421_0001
1.092	-262.987	3569244reamp2_short_loops9_0382_0001
0.920	-262.984	3569251reamp2_short_loops16_0246_0001
1.545	-262.979	3569241reamp2_short_loops6_0145_0001
0.937	-262.969	3569243reamp2_short_loops8_0475_0001
1.316	-262.968	3569240reamp2_short_loops5_0074_0001
1.236	-262.967	3569240reamp2_short_loops5_0481_0001
0.767	-262.966	3569250reamp2_short_loops15_0363_0001
1.384	-262.964	3569246reamp2_short_loops11_0245_0001
1.054	-262.958	3569247reamp2_short_loops12_0388_0001
0.879	-262.946	3565303reamp2_short_loops20_0089_0001
1.188	-262.943	3569172reamp2_short_loops2_0490_0001
0.964	-262.942	3569246reamp2_short_loops11_0327_0001
0.964	-262.938	3569174reamp2_short_loops4_0208_0001
0.977	-262.937	3569244reamp2_short_loops9_0012_0001
1.284	-262.931	3569250reamp2_short_loops15_0436_0001
1.117	-262.924	3569245reamp2_short_loops10_0105_0001
1.329	-262.922	3569249reamp2_short_loops14_0140_0001
0.880	-262.917	3569252reamp2_short_loops17_0143_0001
1.028	-262.913	3569273reamp2_short_loops19_0413_0001
1.466	-262.912	3569251reamp2_short_loops16_0204_0001
1.327	-262.901	3569251reamp2_short_loops16_0289_0001
0.707	-262.899	3569243reamp2_short_loops8_0055_0001
0.946	-262.890	3569245reamp2_short_loops10_0224_0001
1.359	-262.890	3569173reamp2_short_loops3_0085_0001
1.132	-262.884	3569240reamp2_short_loops5_0030_0001
1.473	-262.882	3565303reamp2_short_loops20_0094_0001
1.046	-262.881	3569251reamp2_short_loops16_0118_0001
1.118	-262.874	3569244reamp2_short_loops9_0136_0001
1.456	-262.873	3569173reamp2_short_loops3_0314_0001
0.696	-262.870	3569249reamp2_short_loops14_0099_0001
1.126	-262.868	3569245reamp2_short_loops10_0323_0001
1.092	-262.865	3569242reamp2_short_loops7_0206_0001
1.439	-262.862	3569243reamp2_short_loops8_0064_0001
1.387	-262.861	3569247reamp2_short_loops12_0135_0001
1.643	-262.860	3569240reamp2_short_loops5_0290_0001
1.130	-262.858	3569243reamp2_short_loops8_0370_0001
1.129	-262.857	3569240reamp2_short_loops5_0244_0001
0.912	-262.857	3569252reamp2_short_loops17_0144_0001
0.961	-262.856	3569246reamp2_short_loops11_0419_0001
1.290	-262.856	3569244reamp2_short_loops9_0499_0001
1.466	-262.855	3569251reamp2_short_loops16_0070_0001
1.338	-262.852	3569247reamp2_short_loops12_0140_0001
1.101	-262.845	3569241reamp2_short_loops6_0016_0001
1.264	-262.841	3569243reamp2_short_loops8_0269_0001
1.006	-262.840	3569248reamp2_short_loops13_0331_0001
1.533	-262.832	3569272reamp2_short_loops18_0420_0001
1.226	-262.831	3569273reamp2_short_loops19_0415_0001
1.338	-262.825	3569246reamp2_short_loops11_0438_0001
1.138	-262.822	3569172reamp2_short_loops2_0017_0001
1.378	-262.821	3569242reamp2_short_loops7_0102_0001
0.900	-262.819	3569243reamp2_short_loops8_0500_0001
1.339	-262.818	3569172reamp2_short_loops2_0481_0001
1.305	-262.809	3569244reamp2_short_loops9_0225_0001
0.878	-262.808	3569272reamp2_short_loops18_0210_0001
1.262	-262.807	3569246reamp2_short_loops11_0488_0001
1.253	-262.805	3569173reamp2_short_loops3_0243_0001
0.924	-262.805	3569171reamp2_short_loops1_0284_0001
1.003	-262.800	3569240reamp2_short_loops5_0075_0001
1.051	-262.791	3569241reamp2_short_loops6_0153_0001
0.680	-262.790	3565303reamp2_short_loops20_0061_0001
1.002	-262.788	3569248reamp2_short_loops13_0423_0001
0.814	-262.783	3565303reamp2_short_loops20_0422_0001
1.443	-262.780	3569173reamp2_short_loops3_0500_0001
1.048	-262.773	3569171reamp2_short_loops1_0426_0001
1.381	-262.773	3569252reamp2_short_loops17_0304_0001
0.953	-262.770	3569243reamp2_short_loops8_0004_0001
1.356	-262.768	3569248reamp2_short_loops13_0302_0001
0.899	-262.766	3569244reamp2_short_loops9_0202_0001
1.111	-262.761	3569244reamp2_short_loops9_0119_0001
1.246	-262.760	3569248reamp2_short_loops13_0120_0001
1.497	-262.755	3569249reamp2_short_loops14_0446_0001
1.347	-262.755	3569248reamp2_short_loops13_0054_0001
1.566	-262.751	3569248reamp2_short_loops13_0418_0001
0.758	-262.750	3569240reamp2_short_loops5_0439_0001
1.253	-262.732	3569245reamp2_short_loops10_0003_0001
1.494	-262.725	3569241reamp2_short_loops6_0318_0001
1.016	-262.724	3569242reamp2_short_loops7_0218_0001
1.135	-262.721	3569252reamp2_short_loops17_0237_0001
1.091	-262.720	3569172reamp2_short_loops2_0438_0001
1.184	-262.719	3569242reamp2_short_loops7_0297_0001
1.045	-262.719	3569242reamp2_short_loops7_0148_0001
0.962	-262.719	3565303reamp2_short_loops20_0292_0001
1.483	-262.719	3569250reamp2_short_loops15_0247_0001
0.987	-262.718	3569240reamp2_short_loops5_0025_0001
1.437	-262.714	3569249reamp2_short_loops14_0416_0001
1.107	-262.714	3569252reamp2_short_loops17_0416_0001
1.104	-262.706	3569171reamp2_short_loops1_0375_0001
0.960	-262.704	3569241reamp2_short_loops6_0002_0001
1.342	-262.702	3569243reamp2_short_loops8_0396_0001
1.458	-262.699	3569240reamp2_short_loops5_0441_0001
1.161	-262.698	3569172reamp2_short_loops2_0362_0001
1.193	-262.696	3569243reamp2_short_loops8_0369_0001
1.032	-262.695	3569173reamp2_short_loops3_0297_0001
1.441	-262.694	3569245reamp2_short_loops10_0255_0001
1.454	-262.694	3569272reamp2_short_loops18_0205_0001
0.940	-262.686	3569173reamp2_short_loops3_0230_0001
1.141	-262.684	3569244reamp2_short_loops9_0471_0001
1.087	-262.683	3569249reamp2_short_loops14_0253_0001
1.351	-262.682	3569172reamp2_short_loops2_0463_0001
1.430	-262.679	3569252reamp2_short_loops17_0363_0001
1.020	-262.677	3569247reamp2_short_loops12_0261_0001
1.803	-262.670	3569246reamp2_short_loops11_0109_0001
1.020	-262.670	3569272reamp2_short_loops18_0014_0001
1.380	-262.669	3565303reamp2_short_loops20_0047_0001
1.116	-262.666	3569249reamp2_short_loops14_0095_0001
1.049	-262.665	3569249reamp2_short_loops14_0088_0001
1.556	-262.662	3569252reamp2_short_loops17_0339_0001
1.165	-262.658	3569242reamp2_short_loops7_0306_0001
0.904	-262.645	3569241reamp2_short_loops6_0215_0001
1.060	-262.643	3569243reamp2_short_loops8_0426_0001
1.462	-262.642	3569174reamp2_short_loops4_0149_0001
1.250	-262.638	3569244reamp2_short_loops9_0232_0001
1.387	-262.635	3565303reamp2_short_loops20_0451_0001
0.808	-262.630	3569172reamp2_short_loops2_0165_0001
1.286	-262.628	3569246reamp2_short_loops11_0087_0001
1.067	-262.627	3569241reamp2_short_loops6_0164_0001
0.873	-262.623	3569244reamp2_short_loops9_0112_0001
1.214	-262.623	3569172reamp2_short_loops2_0104_0001
1.523	-262.621	3569252reamp2_short_loops17_0232_0001
1.057	-262.619	3565303reamp2_short_loops20_0494_0001
0.844	-262.617	3569273reamp2_short_loops19_0005_0001
1.292	-262.615	3569171reamp2_short_loops1_0185_0001
1.384	-262.612	3569249reamp2_short_loops14_0058_0001
1.059	-262.607	3569244reamp2_short_loops9_0077_0001
0.988	-262.604	3569245reamp2_short_loops10_0288_0001
0.890	-262.602	3569241reamp2_short_loops6_0441_0001
1.306	-262.601	3569251reamp2_short_loops16_0286_0001
1.517	-262.600	3569173reamp2_short_loops3_0249_0001
1.364	-262.595	3569249reamp2_short_loops14_0007_0001
1.428	-262.593	3569244reamp2_short_loops9_0492_0001
0.732	-262.586	3569252reamp2_short_loops17_0212_0001
1.006	-262.586	3569252reamp2_short_loops17_0453_0001
1.409	-262.586	3569240reamp2_short_loops5_0044_0001
1.083	-262.585	3569250reamp2_short_loops15_0358_0001
1.398	-262.576	3569171reamp2_short_loops1_0489_0001
0.851	-262.575	3569248reamp2_short_loops13_0269_0001
1.418	-262.569	3565303reamp2_short_loops20_0471_0001
1.044	-262.562	3569242reamp2_short_loops7_0183_0001
1.154	-262.562	3565303reamp2_short_loops20_0445_0001
0.998	-262.552	3569172reamp2_short_loops2_0148_0001
0.885	-262.543	3569173reamp2_short_loops3_0353_0001
1.338	-262.543	3569241reamp2_short_loops6_0421_0001
1.018	-262.541	3569241reamp2_short_loops6_0277_0001
1.226	-262.540	3569243reamp2_short_loops8_0046_0001
1.543	-262.539	3569244reamp2_short_loops9_0386_0001
1.058	-262.539	3569245reamp2_short_loops10_0404_0001
1.608	-262.535	3569247reamp2_short_loops12_0180_0001
1.069	-262.534	3569242reamp2_short_loops7_0071_0001
1.212	-262.534	3569240reamp2_short_loops5_0349_0001
1.093	-262.532	3569247reamp2_short_loops12_0256_0001
1.065	-262.531	3569174reamp2_short_loops4_0107_0001
1.114	-262.527	3569244reamp2_short_loops9_0373_0001
1.463	-262.521	3569252reamp2_short_loops17_0313_0001
1.251	-262.513	3569245reamp2_short_loops10_0098_0001
0.624	-262.512	3565303reamp2_short_loops20_0426_0001
0.981	-262.509	3569251reamp2_short_loops16_0389_0001
1.072	-262.495	3569244reamp2_short_loops9_0476_0001
1.308	-262.492	3569249reamp2_short_loops14_0444_0001
1.506	-262.483	3569251reamp2_short_loops16_0071_0001
1.364	-262.482	3569244reamp2_short_loops9_0350_0001
1.160	-262.481	3569272reamp2_short_loops18_0296_0001
1.416	-262.480	3569242reamp2_short_loops7_0220_0001
1.404	-262.476	3569240reamp2_short_loops5_0227_0001
1.000	-262.473	3569249reamp2_short_loops14_0387_0001
1.258	-262.471	3565303reamp2_short_loops20_0364_0001
1.236	-262.471	3569240reamp2_short_loops5_0082_0001
1.030	-262.470	3569272reamp2_short_loops18_0256_0001
1.572	-262.469	3569247reamp2_short_loops12_0313_0001
1.349	-262.465	3569252reamp2_short_loops17_0409_0001
1.094	-262.464	3569244reamp2_short_loops9_0067_0001
1.315	-262.462	3569252reamp2_short_loops17_0209_0001
1.133	-262.462	3569173reamp2_short_loops3_0448_0001
1.131	-262.459	3569247reamp2_short_loops12_0117_0001
1.555	-262.455	3569272reamp2_short_loops18_0302_0001
1.139	-262.446	3569172reamp2_short_loops2_0231_0001
1.183	-262.443	3569250reamp2_short_loops15_0443_0001
1.015	-262.442	3569243reamp2_short_loops8_0178_0001
1.151	-262.437	3569174reamp2_short_loops4_0328_0001
1.201	-262.437	3569246reamp2_short_loops11_0174_0001
0.988	-262.431	3569241reamp2_short_loops6_0378_0001
0.687	-262.426	3569251reamp2_short_loops16_0195_0001
1.563	-262.419	3569242reamp2_short_loops7_0126_0001
1.298	-262.417	3569250reamp2_short_loops15_0381_0001
1.427	-262.416	3569243reamp2_short_loops8_0281_0001
1.272	-262.409	3569247reamp2_short_loops12_0387_0001
1.084	-262.404	3569249reamp2_short_loops14_0479_0001
1.569	-262.401	3569242reamp2_short_loops7_0191_0001
1.033	-262.396	3569245reamp2_short_loops10_0383_0001
1.495	-262.395	3569245reamp2_short_loops10_0029_0001
1.117	-262.388	3569171reamp2_short_loops1_0361_0001
1.152	-262.387	3569247reamp2_short_loops12_0235_0001
1.363	-262.387	3569273reamp2_short_loops19_0109_0001
1.465	-262.384	3569250reamp2_short_loops15_0489_0001
1.050	-262.383	3569243reamp2_short_loops8_0429_0001
1.275	-262.383	3569241reamp2_short_loops6_0500_0001
1.073	-262.381	3569252reamp2_short_loops17_0030_0001
1.024	-262.375	3569250reamp2_short_loops15_0256_0001
0.726	-262.372	3569241reamp2_short_loops6_0108_0001
1.450	-262.369	3569250reamp2_short_loops15_0140_0001
1.232	-262.358	3569173reamp2_short_loops3_0347_0001
1.253	-262.357	3569242reamp2_short_loops7_0329_0001
1.096	-262.356	3569272reamp2_short_loops18_0391_0001
1.612	-262.351	3569173reamp2_short_loops3_0177_0001
1.467	-262.351	3569240reamp2_short_loops5_0093_0001
1.461	-262.350	3569245reamp2_short_loops10_0106_0001
1.176	-262.348	3569250reamp2_short_loops15_0106_0001
1.234	-262.346	3569171reamp2_short_loops1_0238_0001
1.303	-262.346	3569249reamp2_short_loops14_0438_0001
1.021	-262.341	3569174reamp2_short_loops4_0275_0001
0.972	-262.340	3569247reamp2_short_loops12_0080_0001
1.104	-262.336	3569240reamp2_short_loops5_0351_0001
1.408	-262.335	3569243reamp2_short_loops8_0406_0001
1.588	-262.334	3569273reamp2_short_loops19_0113_0001
1.102	-262.334	3565303reamp2_short_loops20_0424_0001
1.077	-262.328	3569250reamp2_short_loops15_0146_0001
1.005	-262.326	3569248reamp2_short_loops13_0024_0001
1.404	-262.324	3569172reamp2_short_loops2_0366_0001
1.043	-262.324	3569243reamp2_short_loops8_0189_0001
1.285	-262.318	3569247reamp2_short_loops12_0003_0001
1.029	-262.315	3565303reamp2_short_loops20_0305_0001
1.086	-262.309	3569172reamp2_short_loops2_0136_0001
1.443	-262.308	3569244reamp2_short_loops9_0341_0001
0.973	-262.307	3569241reamp2_short_loops6_0073_0001
1.332	-262.306	3569173reamp2_short_loops3_0210_0001
1.116	-262.306	3569245reamp2_short_loops10_0366_0001
1.239	-262.299	3569240reamp2_short_loops5_0146_0001
1.445	-262.298	3569243reamp2_short_loops8_0407_0001
1.011	-262.296	3569247reamp2_short_loops12_0460_0001
1.060	-262.296	3569243reamp2_short_loops8_0167_0001
1.034	-262.294	3569173reamp2_short_loops3_0289_0001
1.058	-262.291	3569245reamp2_short_loops10_0163_0001
1.411	-262.290	3569243reamp2_short_loops8_0052_0001
1.142	-262.285	3569241reamp2_short_loops6_0399_0001
1.104	-262.284	3569171reamp2_short_loops1_0344_0001
1.386	-262.283	3569252reamp2_short_loops17_0335_0001
0.756	-262.282	3569240reamp2_short_loops5_0325_0001
1.441	-262.280	3569247reamp2_short_loops12_0355_0001
0.965	-262.274	3569173reamp2_short_loops3_0332_0001
1.361	-262.274	3569273reamp2_short_loops19_0351_0001
1.468	-262.271	3569242reamp2_short_loops7_0151_0001
1.177	-262.266	3569252reamp2_short_loops17_0330_0001
1.191	-262.261	3569242reamp2_short_loops7_0382_0001
0.938	-262.258	3569241reamp2_short_loops6_0060_0001
0.992	-262.258	3569240reamp2_short_loops5_0302_0001
1.493	-262.250	3569246reamp2_short_loops11_0073_0001
0.902	-262.248	3569241reamp2_short_loops6_0497_0001
1.587	-262.248	3565303reamp2_short_loops20_0257_0001
1.035	-262.246	3569241reamp2_short_loops6_0007_0001
1.005	-262.246	3569240reamp2_short_loops5_0436_0001
1.497	-262.246	3569248reamp2_short_loops13_0488_0001
1.790	-262.245	3569252reamp2_short_loops17_0499_0001
1.103	-262.245	3565303reamp2_short_loops20_0325_0001
1.353	-262.244	3569248reamp2_short_loops13_0175_0001
1.128	-262.242	3569250reamp2_short_loops15_0496_0001
1.321	-262.234	3565303reamp2_short_loops20_0250_0001
1.010	-262.231	3569246reamp2_short_loops11_0058_0001
1.483	-262.229	3569249reamp2_short_loops14_0264_0001
1.153	-262.229	3569244reamp2_short_loops9_0142_0001
1.590	-262.228	3569273reamp2_short_loops19_0202_0001
1.221	-262.226	3569244reamp2_short_loops9_0086_0001
1.449	-262.224	3569247reamp2_short_loops12_0431_0001
0.675	-262.216	3569245reamp2_short_loops10_0393_0001
0.921	-262.213	3569240reamp2_short_loops5_0334_0001
0.985	-262.211	3569242reamp2_short_loops7_0120_0001
1.136	-262.206	3569240reamp2_short_loops5_0336_0001
1.464	-262.205	3569244reamp2_short_loops9_0216_0001
1.407	-262.202	3569249reamp2_short_loops14_0286_0001
1.343	-262.199	3569244reamp2_short_loops9_0309_0001
0.812	-262.196	3565303reamp2_short_loops20_0315_0001
0.735	-262.188	3569251reamp2_short_loops16_0251_0001
1.198	-262.187	3569243reamp2_short_loops8_0307_0001
1.193	-262.187	3569250reamp2_short_loops15_0196_0001
0.848	-262.187	3565303reamp2_short_loops20_0290_0001
1.135	-262.183	3569249reamp2_short_loops14_0065_0001
0.885	-262.176	3569248reamp2_short_loops13_0417_0001
1.395	-262.172	3569173reamp2_short_loops3_0242_0001
0.916	-262.171	3569174reamp2_short_loops4_0073_0001
1.540	-262.169	3569251reamp2_short_loops16_0465_0001
1.048	-262.167	3569272reamp2_short_loops18_0489_0001
1.527	-262.166	3569173reamp2_short_loops3_0459_0001
1.360	-262.165	3569245reamp2_short_loops10_0026_0001
1.390	-262.161	3569245reamp2_short_loops10_0064_0001
1.416	-262.161	3565303reamp2_short_loops20_0434_0001
1.327	-262.161	3569245reamp2_short_loops10_0192_0001
1.393	-262.156	3569248reamp2_short_loops13_0007_0001
1.597	-262.155	3569252reamp2_short_loops17_0272_0001
1.176	-262.154	3569247reamp2_short_loops12_0456_0001
0.780	-262.153	3569173reamp2_short_loops3_0343_0001
1.169	-262.152	3569242reamp2_short_loops7_0403_0001
0.959	-262.148	3565303reamp2_short_loops20_0202_0001
1.569	-262.147	3569172reamp2_short_loops2_0193_0001
1.175	-262.140	3569246reamp2_short_loops11_0290_0001
1.345	-262.138	3569249reamp2_short_loops14_0102_0001
1.575	-262.136	3569241reamp2_short_loops6_0105_0001
1.629	-262.132	3569241reamp2_short_loops6_0189_0001
1.502	-262.132	3569172reamp2_short_loops2_0156_0001
1.314	-262.127	3569172reamp2_short_loops2_0491_0001
1.563	-262.126	3569243reamp2_short_loops8_0208_0001
1.092	-262.123	3569173reamp2_short_loops3_0440_0001
1.086	-262.122	3569251reamp2_short_loops16_0116_0001
0.912	-262.122	3569273reamp2_short_loops19_0336_0001
0.895	-262.121	3569249reamp2_short_loops14_0288_0001
1.352	-262.120	3569174reamp2_short_loops4_0311_0001
0.936	-262.120	3569246reamp2_short_loops11_0281_0001
1.179	-262.116	3569249reamp2_short_loops14_0301_0001
1.101	-262.113	3569246reamp2_short_loops11_0081_0001
1.087	-262.110	3569247reamp2_short_loops12_0468_0001
0.800	-262.104	3565303reamp2_short_loops20_0420_0001
1.449	-262.103	3569171reamp2_short_loops1_0496_0001
1.265	-262.100	3569248reamp2_short_loops13_0459_0001
0.853	-262.091	3569250reamp2_short_loops15_0464_0001
1.053	-262.090	3569250reamp2_short_loops15_0105_0001
1.042	-262.089	3569171reamp2_short_loops1_0378_0001
0.985	-262.086	3569245reamp2_short_loops10_0349_0001
1.446	-262.079	3569172reamp2_short_loops2_0141_0001
1.282	-262.077	3565303reamp2_short_loops20_0440_0001
0.901	-262.076	3569249reamp2_short_loops14_0437_0001
1.304	-262.071	3569243reamp2_short_loops8_0332_0001
1.465	-262.065	3569241reamp2_short_loops6_0302_0001
1.127	-262.062	3569241reamp2_short_loops6_0444_0001
1.307	-262.060	3569243reamp2_short_loops8_0280_0001
1.242	-262.056	3569171reamp2_short_loops1_0376_0001
0.942	-262.053	3569241reamp2_short_loops6_0177_0001
1.125	-262.052	3569246reamp2_short_loops11_0207_0001
1.495	-262.049	3569173reamp2_short_loops3_0382_0001
1.287	-262.046	3569250reamp2_short_loops15_0311_0001
0.771	-262.045	3569247reamp2_short_loops12_0179_0001
1.140	-262.044	3569243reamp2_short_loops8_0484_0001
0.909	-262.039	3569241reamp2_short_loops6_0240_0001
1.421	-262.039	3569241reamp2_short_loops6_0365_0001
1.374	-262.038	3569172reamp2_short_loops2_0092_0001
0.947	-262.029	3565303reamp2_short_loops20_0072_0001
1.174	-262.029	3569250reamp2_short_loops15_0201_0001
0.902	-262.029	3569172reamp2_short_loops2_0281_0001
1.240	-262.029	3569171reamp2_short_loops1_0342_0001
1.384	-262.026	3569243reamp2_short_loops8_0099_0001
1.083	-262.024	3569240reamp2_short_loops5_0104_0001
1.089	-262.023	3569172reamp2_short_loops2_0467_0001
1.429	-262.021	3569242reamp2_short_loops7_0204_0001
1.246	-262.020	3569171reamp2_short_loops1_0307_0001
1.447	-262.018	3569272reamp2_short_loops18_0163_0001
1.075	-262.016	3569273reamp2_short_loops19_0423_0001
1.103	-262.016	3569247reamp2_short_loops12_0495_0001
1.166	-262.014	3569272reamp2_short_loops18_0071_0001
1.356	-262.014	3569252reamp2_short_loops17_0177_0001
1.127	-262.013	3569241reamp2_short_loops6_0419_0001
1.421	-262.010	3565303reamp2_short_loops20_0270_0001
1.137	-262.010	3565303reamp2_short_loops20_0062_0001
1.262	-262.002	3569246reamp2_short_loops11_0066_0001
1.401	-262.002	3569243reamp2_short_loops8_0470_0001
1.036	-262.000	3569174reamp2_short_loops4_0348_0001
1.456	-261.996	3569242reamp2_short_loops7_0460_0001
1.085	-261.990	3569246reamp2_short_loops11_0383_0001
1.125	-261.987	3569251reamp2_short_loops16_0477_0001
1.029	-261.986	3569173reamp2_short_loops3_0027_0001
1.220	-261.985	3569244reamp2_short_loops9_0197_0001
1.527	-261.984	3569245reamp2_short_loops10_0340_0001
1.105	-261.983	3569171reamp2_short_loops1_0209_0001
1.055	-261.980	3569243reamp2_short_loops8_0177_0001
1.149	-261.976	3569273reamp2_short_loops19_0221_0001
0.758	-261.975	3569249reamp2_short_loops14_0278_0001
1.068	-261.969	3569252reamp2_short_loops17_0063_0001
1.174	-261.968	3569246reamp2_short_loops11_0116_0001
1.126	-261.963	3569242reamp2_short_loops7_0131_0001
0.856	-261.962	3569273reamp2_short_loops19_0170_0001
1.223	-261.959	3569244reamp2_short_loops9_0147_0001
1.344	-261.954	3569244reamp2_short_loops9_0192_0001
1.251	-261.953	3569241reamp2_short_loops6_0113_0001
0.955	-261.952	3569252reamp2_short_loops17_0449_0001
1.025	-261.948	3569273reamp2_short_loops19_0372_0001
1.204	-261.947	3569245reamp2_short_loops10_0252_0001
0.968	-261.943	3569252reamp2_short_loops17_0324_0001
1.147	-261.943	3569242reamp2_short_loops7_0355_0001
0.960	-261.940	3569172reamp2_short_loops2_0271_0001
1.539	-261.935	3569273reamp2_short_loops19_0092_0001
1.536	-261.929	3569246reamp2_short_loops11_0234_0001
1.579	-261.928	3569252reamp2_short_loops17_0233_0001
1.225	-261.925	3569172reamp2_short_loops2_0489_0001
1.040	-261.923	3569248reamp2_short_loops13_0328_0001
1.120	-261.922	3569252reamp2_short_loops17_0288_0001
1.171	-261.921	3569171reamp2_short_loops1_0049_0001
1.037	-261.921	3569272reamp2_short_loops18_0485_0001
1.513	-261.916	3565303reamp2_short_loops20_0400_0001
1.303	-261.911	3569252reamp2_short_loops17_0379_0001
0.803	-261.908	3569172reamp2_short_loops2_0176_0001
0.560	-261.891	3569241reamp2_short_loops6_0296_0001
1.410	-261.890	3569272reamp2_short_loops18_0093_0001
1.289	-261.883	3569247reamp2_short_loops12_0281_0001
1.231	-261.882	3569247reamp2_short_loops12_0411_0001
0.973	-261.880	3569245reamp2_short_loops10_0104_0001
1.160	-261.877	3569249reamp2_short_loops14_0151_0001
1.404	-261.865	3569172reamp2_short_loops2_0285_0001
1.098	-261.861	3569250reamp2_short_loops15_0168_0001
1.040	-261.858	3569243reamp2_short_loops8_0431_0001
1.328	-261.858	3569244reamp2_short_loops9_0303_0001
1.315	-261.855	3569248reamp2_short_loops13_0252_0001
1.016	-261.853	3569171reamp2_short_loops1_0356_0001
1.168	-261.847	3569248reamp2_short_loops13_0255_0001
0.946	-261.846	3569252reamp2_short_loops17_0158_0001
1.017	-261.842	3569245reamp2_short_loops10_0290_0001
1.320	-261.841	3569172reamp2_short_loops2_0393_0001
0.916	-261.841	3569251reamp2_short_loops16_0433_0001
1.464	-261.840	3569248reamp2_short_loops13_0058_0001
0.939	-261.834	3569248reamp2_short_loops13_0126_0001
1.409	-261.832	3569171reamp2_short_loops1_0216_0001
1.028	-261.828	3569249reamp2_short_loops14_0251_0001
1.413	-261.827	3569246reamp2_short_loops11_0050_0001
1.197	-261.824	3569244reamp2_short_loops9_0482_0001
0.840	-261.819	3569171reamp2_short_loops1_0404_0001
1.350	-261.816	3569172reamp2_short_loops2_0152_0001
1.538	-261.814	3569273reamp2_short_loops19_0003_0001
1.413	-261.812	3569243reamp2_short_loops8_0368_0001
0.980	-261.805	3569173reamp2_short_loops3_0328_0001
1.130	-261.804	3569248reamp2_short_loops13_0009_0001
1.268	-261.804	3569272reamp2_short_loops18_0201_0001
1.200	-261.800	3569173reamp2_short_loops3_0397_0001
0.947	-261.798	3569245reamp2_short_loops10_0183_0001
1.442	-261.797	3569172reamp2_short_loops2_0198_0001
1.327	-261.796	3569242reamp2_short_loops7_0179_0001
1.058	-261.796	3569240reamp2_short_loops5_0135_0001
1.270	-261.789	3569249reamp2_short_loops14_0291_0001
1.500	-261.783	3569245reamp2_short_loops10_0231_0001
1.224	-261.769	3569240reamp2_short_loops5_0453_0001
1.359	-261.761	3569173reamp2_short_loops3_0455_0001
1.378	-261.756	3569248reamp2_short_loops13_0390_0001
0.760	-261.755	3569247reamp2_short_loops12_0050_0001
0.907	-261.753	3569252reamp2_short_loops17_0314_0001
1.089	-261.751	3569251reamp2_short_loops16_0180_0001
0.673	-261.750	3569241reamp2_short_loops6_0154_0001
0.968	-261.746	3569249reamp2_short_loops14_0038_0001
0.943	-261.745	3569171reamp2_short_loops1_0354_0001
1.466	-261.744	3569242reamp2_short_loops7_0078_0001
1.072	-261.743	3569251reamp2_short_loops16_0263_0001
0.862	-261.739	3569172reamp2_short_loops2_0041_0001
1.343	-261.736	3569241reamp2_short_loops6_0373_0001
1.333	-261.733	3569247reamp2_short_loops12_0108_0001
1.028	-261.728	3569245reamp2_short_loops10_0442_0001
1.314	-261.728	3569241reamp2_short_loops6_0321_0001
1.119	-261.728	3569252reamp2_short_loops17_0291_0001
0.577	-261.727	3569172reamp2_short_loops2_0079_0001
1.282	-261.727	3569246reamp2_short_loops11_0113_0001
1.691	-261.725	3569172reamp2_short_loops2_0397_0001
1.341	-261.724	3569252reamp2_short_loops17_0194_0001
1.169	-261.723	3569244reamp2_short_loops9_0084_0001
0.507	-261.721	3569174reamp2_short_loops4_0467_0001
1.199	-261.721	3569247reamp2_short_loops12_0462_0001
0.877	-261.717	3569174reamp2_short_loops4_0212_0001
1.299	-261.717	3569252reamp2_short_loops17_0163_0001
1.357	-261.714	3569252reamp2_short_loops17_0438_0001
0.721	-261.714	3569242reamp2_short_loops7_0137_0001
1.090	-261.713	3569243reamp2_short_loops8_0274_0001
1.285	-261.712	3569174reamp2_short_loops4_0487_0001
1.322	-261.711	3569173reamp2_short_loops3_0213_0001
1.220	-261.706	3569244reamp2_short_loops9_0455_0001
1.034	-261.704	3569240reamp2_short_loops5_0158_0001
1.471	-261.701	3569272reamp2_short_loops18_0192_0001
1.415	-261.694	3569243reamp2_short_loops8_0352_0001
1.118	-261.693	3569173reamp2_short_loops3_0436_0001
0.948	-261.692	3569241reamp2_short_loops6_0015_0001
1.638	-261.690	3569242reamp2_short_loops7_0399_0001
1.220	-261.688	3569250reamp2_short_loops15_0392_0001
1.139	-261.676	3569248reamp2_short_loops13_0274_0001
1.179	-261.672	3569249reamp2_short_loops14_0195_0001
0.920	-261.670	3569241reamp2_short_loops6_0279_0001
1.000	-261.668	3569251reamp2_short_loops16_0459_0001
1.137	-261.667	3569243reamp2_short_loops8_0017_0001
1.051	-261.665	3569273reamp2_short_loops19_0435_0001
1.091	-261.664	3569241reamp2_short_loops6_0475_0001
1.154	-261.663	3569172reamp2_short_loops2_0297_0001
1.041	-261.659	3569241reamp2_short_loops6_0286_0001
1.178	-261.650	3569273reamp2_short_loops19_0401_0001
1.431	-261.649	3569250reamp2_short_loops15_0184_0001
1.203	-261.648	3569240reamp2_short_loops5_0475_0001
1.243	-261.648	3569244reamp2_short_loops9_0075_0001
1.382	-261.645	3569242reamp2_short_loops7_0084_0001
1.050	-261.640	3569249reamp2_short_loops14_0311_0001
0.948	-261.637	3569171reamp2_short_loops1_0261_0001
0.998	-261.636	3569245reamp2_short_loops10_0434_0001
1.074	-261.636	3569241reamp2_short_loops6_0166_0001
1.297	-261.634	3565303reamp2_short_loops20_0165_0001
1.052	-261.630	3569174reamp2_short_loops4_0031_0001
1.080	-261.626	3569243reamp2_short_loops8_0394_0001
1.445	-261.625	3569245reamp2_short_loops10_0186_0001
1.555	-261.624	3569242reamp2_short_loops7_0047_0001
1.062	-261.623	3569172reamp2_short_loops2_0390_0001
1.331	-261.622	3569240reamp2_short_loops5_0163_0001
1.009	-261.619	3569246reamp2_short_loops11_0440_0001
1.385	-261.604	3569172reamp2_short_loops2_0043_0001
1.351	-261.604	3569171reamp2_short_loops1_0194_0001
0.931	-261.603	3569246reamp2_short_loops11_0152_0001
1.059	-261.602	3569272reamp2_short_loops18_0117_0001
0.884	-261.602	3569250reamp2_short_loops15_0016_0001
1.349	-261.599	3569247reamp2_short_loops12_0238_0001
1.043	-261.595	3569245reamp2_short_loops10_0097_0001
1.208	-261.595	3569273reamp2_short_loops19_0036_0001
1.122	-261.594	3569174reamp2_short_loops4_0301_0001
0.925	-261.590	3569244reamp2_short_loops9_0245_0001
0.652	-261.590	3569241reamp2_short_loops6_0355_0001
1.186	-261.590	3565303reamp2_short_loops20_0199_0001
1.153	-261.589	3569245reamp2_short_loops10_0429_0001
1.462	-261.588	3569272reamp2_short_loops18_0281_0001
1.027	-261.587	3569244reamp2_short_loops9_0079_0001
1.376	-261.586	3569252reamp2_short_loops17_0007_0001
0.887	-261.585	3569272reamp2_short_loops18_0370_0001
1.145	-261.584	3569249reamp2_short_loops14_0034_0001
1.247	-261.581	3565303reamp2_short_loops20_0182_0001
1.278	-261.580	3569252reamp2_short_loops17_0145_0001
1.503	-261.570	3569248reamp2_short_loops13_0435_0001
0.957	-261.569	3569172reamp2_short_loops2_0029_0001
1.507	-261.567	3569240reamp2_short_loops5_0367_0001
1.406	-261.566	3569273reamp2_short_loops19_0019_0001
1.362	-261.564	3569243reamp2_short_loops8_0162_0001
0.968	-261.562	3565303reamp2_short_loops20_0188_0001
0.935	-261.560	3569243reamp2_short_loops8_0316_0001
0.687	-261.559	3569245reamp2_short_loops10_0187_0001
1.352	-261.558	3569252reamp2_short_loops17_0204_0001
1.059	-261.557	3569243reamp2_short_loops8_0459_0001
1.113	-261.556	3569248reamp2_short_loops13_0206_0001
0.901	-261.555	3569243reamp2_short_loops8_0348_0001
1.221	-261.546	3569243reamp2_short_loops8_0022_0001
1.207	-261.541	3569243reamp2_short_loops8_0168_0001
1.085	-261.540	3569244reamp2_short_loops9_0327_0001
1.432	-261.540	3569272reamp2_short_loops18_0092_0001
1.533	-261.538	3565303reamp2_short_loops20_0073_0001
1.288	-261.536	3569174reamp2_short_loops4_0090_0001
1.020	-261.536	3569246reamp2_short_loops11_0102_0001
1.379	-261.534	3569173reamp2_short_loops3_0021_0001
1.066	-261.533	3569242reamp2_short_loops7_0128_0001
0.951	-261.532	3569174reamp2_short_loops4_0192_0001
1.015	-261.528	3569272reamp2_short_loops18_0183_0001
0.975	-261.523	3565303reamp2_short_loops20_0332_0001
1.213	-261.523	3569243reamp2_short_loops8_0390_0001
0.925	-261.522	3569252reamp2_short_loops17_0398_0001
1.219	-261.522	3569240reamp2_short_loops5_0497_0001
1.039	-261.520	3569248reamp2_short_loops13_0277_0001
0.959	-261.519	3569174reamp2_short_loops4_0115_0001
1.210	-261.517	3569240reamp2_short_loops5_0072_0001
1.373	-261.516	3569252reamp2_short_loops17_0322_0001
0.847	-261.516	3569172reamp2_short_loops2_0070_0001
1.191	-261.514	3569242reamp2_short_loops7_0386_0001
1.391	-261.511	3569243reamp2_short_loops8_0282_0001
1.474	-261.503	3569241reamp2_short_loops6_0146_0001
1.209	-261.495	3569244reamp2_short_loops9_0161_0001
1.032	-261.494	3569242reamp2_short_loops7_0172_0001
1.137	-261.491	3569248reamp2_short_loops13_0190_0001
1.290	-261.485	3569272reamp2_short_loops18_0394_0001
1.121	-261.485	3569243reamp2_short_loops8_0198_0001
1.229	-261.484	3569240reamp2_short_loops5_0414_0001
1.319	-261.480	3569273reamp2_short_loops19_0199_0001
1.229	-261.478	3569248reamp2_short_loops13_0282_0001
1.374	-261.474	3569240reamp2_short_loops5_0467_0001
1.402	-261.470	3569243reamp2_short_loops8_0242_0001
1.212	-261.469	3569246reamp2_short_loops11_0392_0001
1.242	-261.464	3569173reamp2_short_loops3_0394_0001
1.321	-261.462	3569247reamp2_short_loops12_0451_0001
0.937	-261.461	3569250reamp2_short_loops15_0382_0001
1.283	-261.460	3569248reamp2_short_loops13_0339_0001
1.181	-261.453	3569272reamp2_short_loops18_0090_0001
1.566	-261.453	3569243reamp2_short_loops8_0270_0001
1.372	-261.449	3569246reamp2_short_loops11_0151_0001
1.148	-261.447	3569246reamp2_short_loops11_0108_0001
1.174	-261.445	3569174reamp2_short_loops4_0094_0001
1.474	-261.443	3569248reamp2_short_loops13_0235_0001
0.888	-261.442	3569242reamp2_short_loops7_0207_0001
1.210	-261.436	3569174reamp2_short_loops4_0410_0001
1.141	-261.435	3569251reamp2_short_loops16_0489_0001
1.090	-261.434	3569246reamp2_short_loops11_0282_0001
1.002	-261.434	3569172reamp2_short_loops2_0209_0001
1.349	-261.433	3569252reamp2_short_loops17_0403_0001
1.191	-261.430	3569240reamp2_short_loops5_0245_0001
1.249	-261.430	3569171reamp2_short_loops1_0122_0001
1.308	-261.427	3569250reamp2_short_loops15_0239_0001
1.249	-261.426	3569244reamp2_short_loops9_0485_0001
1.222	-261.423	3569242reamp2_short_loops7_0089_0001
1.088	-261.423	3569172reamp2_short_loops2_0003_0001
1.157	-261.422	3569249reamp2_short_loops14_0333_0001
1.535	-261.417	3569242reamp2_short_loops7_0305_0001
0.619	-261.411	3569246reamp2_short_loops11_0291_0001
1.337	-261.410	3569272reamp2_short_loops18_0238_0001
1.070	-261.405	3569244reamp2_short_loops9_0243_0001
1.325	-261.404	3569248reamp2_short_loops13_0231_0001
1.043	-261.399	3569241reamp2_short_loops6_0031_0001
0.998	-261.398	3569247reamp2_short_loops12_0295_0001
1.285	-261.397	3569174reamp2_short_loops4_0127_0001
1.147	-261.397	3569249reamp2_short_loops14_0315_0001
1.408	-261.394	3565303reamp2_short_loops20_0104_0001
1.128	-261.393	3569272reamp2_short_loops18_0319_0001
1.095	-261.390	3569250reamp2_short_loops15_0058_0001
1.432	-261.389	3569172reamp2_short_loops2_0477_0001
1.325	-261.387	3569240reamp2_short_loops5_0239_0001
1.403	-261.386	3569241reamp2_short_loops6_0432_0001
0.972	-261.385	3565303reamp2_short_loops20_0203_0001
0.841	-261.381	3569250reamp2_short_loops15_0273_0001
1.063	-261.381	3569172reamp2_short_loops2_0430_0001
1.243	-261.377	3569173reamp2_short_loops3_0184_0001
1.407	-261.375	3569243reamp2_short_loops8_0114_0001
1.313	-261.370	3569243reamp2_short_loops8_0403_0001
0.779	-261.368	3569248reamp2_short_loops13_0472_0001
1.225	-261.368	3565303reamp2_short_loops20_0064_0001
0.949	-261.367	3569242reamp2_short_loops7_0336_0001
1.400	-261.363	3569246reamp2_short_loops11_0064_0001
1.236	-261.356	3569172reamp2_short_loops2_0094_0001
0.990	-261.351	3569247reamp2_short_loops12_0458_0001
1.365	-261.351	3569248reamp2_short_loops13_0242_0001
1.176	-261.350	3569248reamp2_short_loops13_0444_0001
0.884	-261.346	3569248reamp2_short_loops13_0305_0001
1.022	-261.345	3569247reamp2_short_loops12_0159_0001
1.437	-261.341	3569246reamp2_short_loops11_0045_0001
1.058	-261.336	3569242reamp2_short_loops7_0440_0001
1.327	-261.331	3569172reamp2_short_loops2_0036_0001
1.126	-261.330	3565303reamp2_short_loops20_0004_0001
1.099	-261.329	3569273reamp2_short_loops19_0226_0001
0.820	-261.327	3569240reamp2_short_loops5_0176_0001
1.082	-261.325	3569171reamp2_short_loops1_0057_0001
1.266	-261.325	3569272reamp2_short_loops18_0496_0001
0.984	-261.325	3569249reamp2_short_loops14_0001_0001
0.875	-261.319	3569242reamp2_short_loops7_0029_0001
1.168	-261.319	3569251reamp2_short_loops16_0418_0001
1.471	-261.318	3569247reamp2_short_loops12_0487_0001
1.233	-261.318	3569242reamp2_short_loops7_0354_0001
0.626	-261.316	3569243reamp2_short_loops8_0419_0001
1.206	-261.315	3569243reamp2_short_loops8_0367_0001
1.048	-261.314	3569250reamp2_short_loops15_0357_0001
1.307	-261.313	3569244reamp2_short_loops9_0414_0001
1.266	-261.310	3569243reamp2_short_loops8_0085_0001
1.390	-261.309	3569273reamp2_short_loops19_0100_0001
1.511	-261.302	3569242reamp2_short_loops7_0425_0001
1.401	-261.302	3569250reamp2_short_loops15_0127_0001
1.007	-261.300	3569251reamp2_short_loops16_0490_0001
1.333	-261.300	3569244reamp2_short_loops9_0469_0001
0.823	-261.300	3569273reamp2_short_loops19_0430_0001
1.363	-261.298	3569174reamp2_short_loops4_0066_0001
1.205	-261.297	3569243reamp2_short_loops8_0337_0001
0.989	-261.291	3569173reamp2_short_loops3_0413_0001
1.341	-261.291	3569273reamp2_short_loops19_0027_0001
1.095	-261.290	3569247reamp2_short_loops12_0329_0001
1.337	-261.290	3569247reamp2_short_loops12_0454_0001
0.838	-261.288	3569242reamp2_short_loops7_0491_0001
1.484	-261.288	3569252reamp2_short_loops17_0236_0001
1.328	-261.286	3569245reamp2_short_loops10_0117_0001
1.055	-261.285	3569242reamp2_short_loops7_0189_0001
0.844	-261.279	3569171reamp2_short_loops1_0047_0001
1.174	-261.279	3569273reamp2_short_loops19_0218_0001
1.501	-261.276	3569247reamp2_short_loops12_0446_0001
1.273	-261.272	3569173reamp2_short_loops3_0365_0001
1.208	-261.270	3569249reamp2_short_loops14_0019_0001
1.061	-261.268	3569171reamp2_short_loops1_0210_0001
1.381	-261.266	3569244reamp2_short_loops9_0494_0001
1.133	-261.266	3569248reamp2_short_loops13_0484_0001
1.091	-261.263	3569174reamp2_short_loops4_0326_0001
0.742	-261.262	3569273reamp2_short_loops19_0159_0001
1.084	-261.262	3569249reamp2_short_loops14_0323_0001
0.954	-261.260	3569273reamp2_short_loops19_0122_0001
0.812	-261.256	3569171reamp2_short_loops1_0317_0001
1.018	-261.248	3569173reamp2_short_loops3_0156_0001
1.124	-261.247	3569272reamp2_short_loops18_0486_0001
1.256	-261.245	3569241reamp2_short_loops6_0193_0001
1.079	-261.243	3569173reamp2_short_loops3_0341_0001
1.167	-261.242	3569173reamp2_short_loops3_0483_0001
1.369	-261.239	3569247reamp2_short_loops12_0072_0001
1.417	-261.236	3569245reamp2_short_loops10_0085_0001
1.383	-261.235	3569242reamp2_short_loops7_0221_0001
1.213	-261.235	3569171reamp2_short_loops1_0053_0001
1.182	-261.235	3569242reamp2_short_loops7_0331_0001
1.442	-261.232	3569250reamp2_short_loops15_0114_0001
1.321	-261.224	3569171reamp2_short_loops1_0436_0001
0.802	-261.216	3569172reamp2_short_loops2_0447_0001
1.365	-261.215	3569251reamp2_short_loops16_0028_0001
1.342	-261.214	3569244reamp2_short_loops9_0436_0001
1.402	-261.209	3569172reamp2_short_loops2_0250_0001
1.466	-261.209	3569248reamp2_short_loops13_0445_0001
0.961	-261.205	3569249reamp2_short_loops14_0143_0001
1.586	-261.203	3569171reamp2_short_loops1_0120_0001
1.068	-261.203	3569172reamp2_short_loops2_0171_0001
0.803	-261.201	3569247reamp2_short_loops12_0047_0001
1.484	-261.198	3569173reamp2_short_loops3_0087_0001
1.158	-261.198	3569243reamp2_short_loops8_0323_0001
1.453	-261.197	3569252reamp2_short_loops17_0125_0001
1.021	-261.195	3569251reamp2_short_loops16_0170_0001
1.461	-261.193	3569247reamp2_short_loops12_0262_0001
0.745	-261.192	3569240reamp2_short_loops5_0322_0001
1.462	-261.185	3569250reamp2_short_loops15_0117_0001
1.350	-261.182	3569248reamp2_short_loops13_0294_0001
1.341	-261.182	3569249reamp2_short_loops14_0273_0001
1.118	-261.181	3569244reamp2_short_loops9_0384_0001
1.094	-261.173	3569250reamp2_short_loops15_0207_0001
1.353	-261.172	3569273reamp2_short_loops19_0223_0001
1.262	-261.170	3569247reamp2_short_loops12_0367_0001
0.921	-261.170	3569244reamp2_short_loops9_0080_0001
1.285	-261.169	3569172reamp2_short_loops2_0304_0001
0.968	-261.167	3565303reamp2_short_loops20_0352_0001
1.186	-261.165	3569173reamp2_short_loops3_0477_0001
1.112	-261.162	3565303reamp2_short_loops20_0155_0001
1.058	-261.154	3569171reamp2_short_loops1_0043_0001
1.442	-261.152	3569240reamp2_short_loops5_0399_0001
1.212	-261.152	3569171reamp2_short_loops1_0200_0001
1.326	-261.146	3569250reamp2_short_loops15_0231_0001
1.455	-261.146	3569251reamp2_short_loops16_0403_0001
1.056	-261.146	3569250reamp2_short_loops15_0156_0001
1.448	-261.144	3565303reamp2_short_loops20_0221_0001
1.610	-261.144	3569174reamp2_short_loops4_0337_0001
1.506	-261.142	3569244reamp2_short_loops9_0368_0001
1.306	-261.141	3569245reamp2_short_loops10_0321_0001
1.282	-261.136	3569246reamp2_short_loops11_0212_0001
1.281	-261.133	3569246reamp2_short_loops11_0459_0001
1.331	-261.133	3569174reamp2_short_loops4_0040_0001
1.306	-261.130	3569241reamp2_short_loops6_0217_0001
1.276	-261.128	3569245reamp2_short_loops10_0119_0001
1.103	-261.128	3565303reamp2_short_loops20_0297_0001
1.099	-261.128	3569249reamp2_short_loops14_0185_0001
1.200	-261.127	3569173reamp2_short_loops3_0002_0001
1.189	-261.126	3569244reamp2_short_loops9_0321_0001
1.093	-261.123	3569247reamp2_short_loops12_0476_0001
1.322	-261.122	3569251reamp2_short_loops16_0103_0001
1.406	-261.120	3569273reamp2_short_loops19_0258_0001
1.400	-261.113	3569243reamp2_short_loops8_0298_0001
1.176	-261.109	3569241reamp2_short_loops6_0280_0001
1.342	-261.109	3569252reamp2_short_loops17_0345_0001
1.039	-261.109	3569247reamp2_short_loops12_0353_0001
1.223	-261.108	3569248reamp2_short_loops13_0480_0001
1.467	-261.107	3569248reamp2_short_loops13_0450_0001
1.374	-261.105	3569242reamp2_short_loops7_0031_0001
1.305	-261.104	3569273reamp2_short_loops19_0174_0001
1.418	-261.103	3569244reamp2_short_loops9_0371_0001
1.224	-261.097	3569241reamp2_short_loops6_0488_0001
0.911	-261.096	3569174reamp2_short_loops4_0374_0001
0.871	-261.095	3569245reamp2_short_loops10_0418_0001
1.151	-261.094	3569171reamp2_short_loops1_0094_0001
1.034	-261.092	3569251reamp2_short_loops16_0330_0001
1.015	-261.090	3569252reamp2_short_loops17_0302_0001
1.289	-261.087	3569246reamp2_short_loops11_0158_0001
1.447	-261.079	3569249reamp2_short_loops14_0430_0001
1.094	-261.073	3569172reamp2_short_loops2_0375_0001
1.104	-261.069	3569252reamp2_short_loops17_0478_0001
0.622	-261.067	3569171reamp2_short_loops1_0103_0001
1.258	-261.065	3569273reamp2_short_loops19_0049_0001
0.904	-261.063	3569250reamp2_short_loops15_0086_0001
1.207	-261.061	3565303reamp2_short_loops20_0398_0001
1.491	-261.054	3569240reamp2_short_loops5_0148_0001
1.318	-261.051	3569250reamp2_short_loops15_0027_0001
1.487	-261.050	3569172reamp2_short_loops2_0047_0001
0.812	-261.048	3569240reamp2_short_loops5_0238_0001
0.990	-261.046	3569252reamp2_short_loops17_0317_0001
0.724	-261.037	3569247reamp2_short_loops12_0223_0001
1.048	-261.033	3569244reamp2_short_loops9_0339_0001
1.369	-261.030	3569250reamp2_short_loops15_0480_0001
0.884	-261.028	3569242reamp2_short_loops7_0072_0001
1.465	-261.026	3569248reamp2_short_loops13_0376_0001
1.499	-261.025	3569251reamp2_short_loops16_0176_0001
1.077	-261.025	3569249reamp2_short_loops14_0131_0001
1.397	-261.019	3569171reamp2_short_loops1_0324_0001
1.035	-261.019	3569249reamp2_short_loops14_0492_0001
1.160	-261.019	3565303reamp2_short_loops20_0480_0001
1.287	-261.014	3569248reamp2_short_loops13_0463_0001
1.250	-261.010	3569242reamp2_short_loops7_0116_0001
0.960	-261.005	3565303reamp2_short_loops20_0328_0001
1.185	-261.005	3569240reamp2_short_loops5_0034_0001
1.447	-261.004	3569245reamp2_short_loops10_0129_0001
1.433	-261.003	3569171reamp2_short_loops1_0302_0001
0.919	-260.991	3569172reamp2_short_loops2_0188_0001
0.780	-260.990	3569171reamp2_short_loops1_0226_0001
1.606	-260.985	3569245reamp2_short_loops10_0090_0001
1.191	-260.984	3569243reamp2_short_loops8_0468_0001
1.184	-260.983	3569248reamp2_short_loops13_0260_0001
1.395	-260.982	3569247reamp2_short_loops12_0372_0001
1.349	-260.981	3569248reamp2_short_loops13_0023_0001
1.353	-260.981	3569240reamp2_short_loops5_0251_0001
1.114	-260.979	3569273reamp2_short_loops19_0388_0001
0.945	-260.976	3569273reamp2_short_loops19_0279_0001
1.113	-260.976	3569241reamp2_short_loops6_0420_0001
1.043	-260.975	3569171reamp2_short_loops1_0080_0001
1.389	-260.972	3565303reamp2_short_loops20_0450_0001
1.746	-260.972	3569249reamp2_short_loops14_0402_0001
0.866	-260.971	3569243reamp2_short_loops8_0006_0001
0.913	-260.970	3569250reamp2_short_loops15_0406_0001
1.144	-260.970	3569174reamp2_short_loops4_0025_0001
1.164	-260.969	3569242reamp2_short_loops7_0129_0001
1.351	-260.969	3569272reamp2_short_loops18_0346_0001
0.697	-260.965	3569248reamp2_short_loops13_0401_0001
1.419	-260.962	3569248reamp2_short_loops13_0214_0001
1.059	-260.959	3569249reamp2_short_loops14_0117_0001
1.387	-260.958	3569244reamp2_short_loops9_0023_0001
1.382	-260.957	3569245reamp2_short_loops10_0251_0001
1.343	-260.951	3569172reamp2_short_loops2_0435_0001
1.511	-260.951	3569240reamp2_short_loops5_0309_0001
1.322	-260.949	3569273reamp2_short_loops19_0037_0001
1.327	-260.948	3569251reamp2_short_loops16_0218_0001
1.386	-260.947	3569247reamp2_short_loops12_0041_0001
1.134	-260.941	3569244reamp2_short_loops9_0064_0001
1.399	-260.940	3569272reamp2_short_loops18_0081_0001
1.018	-260.937	3569173reamp2_short_loops3_0453_0001
1.251	-260.937	3569251reamp2_short_loops16_0052_0001
1.238	-260.936	3569171reamp2_short_loops1_0480_0001
0.966	-260.936	3569273reamp2_short_loops19_0438_0001
0.954	-260.935	3569252reamp2_short_loops17_0060_0001
1.363	-260.935	3569242reamp2_short_loops7_0135_0001
0.950	-260.933	3569272reamp2_short_loops18_0235_0001
1.320	-260.924	3569240reamp2_short_loops5_0029_0001
1.238	-260.923	3569251reamp2_short_loops16_0406_0001
1.212	-260.918	3569250reamp2_short_loops15_0073_0001
1.300	-260.915	3569246reamp2_short_loops11_0454_0001
1.408	-260.914	3565303reamp2_short_loops20_0324_0001
1.201	-260.914	3569173reamp2_short_loops3_0221_0001
1.086	-260.911	3569240reamp2_short_loops5_0100_0001
1.472	-260.910	3569247reamp2_short_loops12_0274_0001
1.362	-260.909	3569273reamp2_short_loops19_0081_0001
1.389	-260.907	3569250reamp2_short_loops15_0314_0001
0.961	-260.906	3569245reamp2_short_loops10_0217_0001
0.866	-260.905	3569243reamp2_short_loops8_0373_0001
1.234	-260.903	3569173reamp2_short_loops3_0270_0001
1.310	-260.902	3569174reamp2_short_loops4_0273_0001
1.297	-260.902	3569171reamp2_short_loops1_0411_0001
1.402	-260.900	3569250reamp2_short_loops15_0322_0001
0.905	-260.898	3569252reamp2_short_loops17_0138_0001
1.496	-260.894	3569173reamp2_short_loops3_0114_0001
1.088	-260.894	3565303reamp2_short_loops20_0272_0001
1.272	-260.891	3569174reamp2_short_loops4_0089_0001
1.229	-260.891	3569247reamp2_short_loops12_0191_0001
0.956	-260.888	3569247reamp2_short_loops12_0094_0001
1.111	-260.883	3569272reamp2_short_loops18_0103_0001
1.326	-260.881	3569247reamp2_short_loops12_0076_0001
1.262	-260.878	3569249reamp2_short_loops14_0440_0001
1.297	-260.877	3569250reamp2_short_loops15_0342_0001
0.882	-260.873	3569250reamp2_short_loops15_0351_0001
1.118	-260.868	3565303reamp2_short_loops20_0361_0001
1.454	-260.865	3569172reamp2_short_loops2_0458_0001
0.965	-260.861	3569272reamp2_short_loops18_0186_0001
1.020	-260.861	3569250reamp2_short_loops15_0216_0001
1.016	-260.860	3569273reamp2_short_loops19_0085_0001
1.434	-260.859	3569172reamp2_short_loops2_0371_0001
1.391	-260.859	3569241reamp2_short_loops6_0276_0001
1.320	-260.857	3569273reamp2_short_loops19_0131_0001
1.238	-260.856	3569240reamp2_short_loops5_0036_0001
1.082	-260.855	3569251reamp2_short_loops16_0457_0001
0.962	-260.855	3569273reamp2_short_loops19_0366_0001
1.556	-260.849	3569273reamp2_short_loops19_0154_0001
1.177	-260.844	3569171reamp2_short_loops1_0270_0001
1.031	-260.842	3569247reamp2_short_loops12_0491_0001
1.417	-260.841	3569249reamp2_short_loops14_0075_0001
1.257	-260.833	3569171reamp2_short_loops1_0362_0001
1.413	-260.833	3569273reamp2_short_loops19_0397_0001
1.434	-260.833	3565303reamp2_short_loops20_0452_0001
1.167	-260.824	3565303reamp2_short_loops20_0070_0001
1.420	-260.823	3569243reamp2_short_loops8_0409_0001
1.480	-260.822	3569247reamp2_short_loops12_0232_0001
1.204	-260.820	3569246reamp2_short_loops11_0278_0001
1.490	-260.820	3569246reamp2_short_loops11_0427_0001
1.069	-260.819	3569252reamp2_short_loops17_0467_0001
1.147	-260.815	3569242reamp2_short_loops7_0146_0001
1.257	-260.813	3569251reamp2_short_loops16_0291_0001
1.203	-260.811	3569248reamp2_short_loops13_0422_0001
1.512	-260.810	3569171reamp2_short_loops1_0352_0001
1.284	-260.810	3569250reamp2_short_loops15_0165_0001
1.430	-260.809	3569242reamp2_short_loops7_0383_0001
1.271	-260.807	3569272reamp2_short_loops18_0115_0001
1.219	-260.805	3569272reamp2_short_loops18_0456_0001
1.382	-260.804	3569171reamp2_short_loops1_0212_0001
1.355	-260.800	3569245reamp2_short_loops10_0399_0001
1.153	-260.798	3569242reamp2_short_loops7_0075_0001
0.892	-260.795	3569252reamp2_short_loops17_0470_0001
1.141	-260.794	3569173reamp2_short_loops3_0075_0001
1.571	-260.789	3569244reamp2_short_loops9_0097_0001
1.414	-260.788	3569242reamp2_short_loops7_0472_0001
1.135	-260.785	3569173reamp2_short_loops3_0024_0001
1.240	-260.784	3569173reamp2_short_loops3_0125_0001
1.499	-260.783	3569251reamp2_short_loops16_0146_0001
1.371	-260.777	3569252reamp2_short_loops17_0104_0001
1.205	-260.776	3569240reamp2_short_loops5_0209_0001
1.272	-260.775	3569245reamp2_short_loops10_0312_0001
1.009	-260.772	3569172reamp2_short_loops2_0085_0001
1.512	-260.768	3569171reamp2_short_loops1_0088_0001
1.484	-260.767	3569242reamp2_short_loops7_0438_0001
1.222	-260.766	3569242reamp2_short_loops7_0435_0001
0.991	-260.762	3569243reamp2_short_loops8_0095_0001
1.190	-260.761	3565303reamp2_short_loops20_0063_0001
1.299	-260.760	3569240reamp2_short_loops5_0419_0001
1.025	-260.754	3569252reamp2_short_loops17_0397_0001
1.379	-260.753	3569244reamp2_short_loops9_0480_0001
1.120	-260.750	3569173reamp2_short_loops3_0036_0001
0.948	-260.748	3569244reamp2_short_loops9_0042_0001
1.392	-260.745	3569251reamp2_short_loops16_0467_0001
0.955	-260.733	3569172reamp2_short_loops2_0399_0001
0.944	-260.733	3569173reamp2_short_loops3_0369_0001
1.126	-260.733	3569246reamp2_short_loops11_0182_0001
1.244	-260.731	3569272reamp2_short_loops18_0406_0001
1.333	-260.730	3569251reamp2_short_loops16_0016_0001
1.121	-260.728	3569246reamp2_short_loops11_0340_0001
1.451	-260.728	3565303reamp2_short_loops20_0141_0001
1.206	-260.725	3569252reamp2_short_loops17_0292_0001
0.681	-260.725	3569249reamp2_short_loops14_0337_0001
1.551	-260.724	3569245reamp2_short_loops10_0297_0001
1.022	-260.723	3569248reamp2_short_loops13_0462_0001
1.206	-260.715	3569172reamp2_short_loops2_0143_0001
1.419	-260.715	3569273reamp2_short_loops19_0222_0001
1.187	-260.714	3569243reamp2_short_loops8_0206_0001
1.386	-260.713	3569273reamp2_short_loops19_0265_0001
1.598	-260.711	3569252reamp2_short_loops17_0092_0001
1.292	-260.711	3569172reamp2_short_loops2_0067_0001
1.126	-260.706	3569243reamp2_short_loops8_0089_0001
1.060	-260.702	3569173reamp2_short_loops3_0431_0001
1.240	-260.701	3569246reamp2_short_loops11_0154_0001
1.134	-260.697	3569240reamp2_short_loops5_0206_0001
1.422	-260.691	3569244reamp2_short_loops9_0366_0001
1.319	-260.687	3569251reamp2_short_loops16_0297_0001
1.369	-260.678	3569251reamp2_short_loops16_0492_0001
1.438	-260.672	3569243reamp2_short_loops8_0217_0001
1.038	-260.671	3569248reamp2_short_loops13_0181_0001
0.850	-260.668	3569242reamp2_short_loops7_0030_0001
1.391	-260.661	3569241reamp2_short_loops6_0375_0001
1.034	-260.659	3569272reamp2_short_loops18_0154_0001
1.477	-260.656	3569243reamp2_short_loops8_0073_0001
0.793	-260.653	3569172reamp2_short_loops2_0233_0001
0.751	-260.651	3569250reamp2_short_loops15_0132_0001
0.973	-260.648	3569245reamp2_short_loops10_0461_0001
0.897	-260.646	3569240reamp2_short_loops5_0191_0001
1.379	-260.644	3565303reamp2_short_loops20_0395_0001
1.117	-260.644	3569242reamp2_short_loops7_0369_0001
1.083	-260.643	3569242reamp2_short_loops7_0210_0001
1.426	-260.641	3569251reamp2_short_loops16_0208_0001
1.207	-260.631	3569240reamp2_short_loops5_0045_0001
1.478	-260.630	3569272reamp2_short_loops18_0344_0001
1.321	-260.629	3565303reamp2_short_loops20_0102_0001
1.005	-260.628	3569241reamp2_short_loops6_0088_0001
0.959	-260.624	3569250reamp2_short_loops15_0348_0001
1.091	-260.619	3569252reamp2_short_loops17_0376_0001
0.897	-260.618	3569244reamp2_short_loops9_0054_0001
1.056	-260.617	3569272reamp2_short_loops18_0250_0001
1.501	-260.616	3569251reamp2_short_loops16_0055_0001
1.419	-260.615	3569171reamp2_short_loops1_0445_0001
1.203	-260.615	3569249reamp2_short_loops14_0031_0001
1.196	-260.615	3565303reamp2_short_loops20_0143_0001
1.321	-260.615	3569172reamp2_short_loops2_0488_0001
1.061	-260.613	3569251reamp2_short_loops16_0364_0001
1.027	-260.610	3569241reamp2_short_loops6_0252_0001
1.334	-260.606	3569244reamp2_short_loops9_0022_0001
1.143	-260.605	3569242reamp2_short_loops7_0170_0001
0.891	-260.604	3569252reamp2_short_loops17_0180_0001
1.082	-260.602	3569240reamp2_short_loops5_0101_0001
0.961	-260.600	3569171reamp2_short_loops1_0241_0001
1.099	-260.598	3569246reamp2_short_loops11_0146_0001
1.390	-260.595	3569247reamp2_short_loops12_0207_0001
1.493	-260.592	3569251reamp2_short_loops16_0488_0001
1.114	-260.587	3569173reamp2_short_loops3_0451_0001
0.874	-260.585	3569272reamp2_short_loops18_0258_0001
1.412	-260.583	3569172reamp2_short_loops2_0336_0001
1.247	-260.583	3569249reamp2_short_loops14_0009_0001
1.045	-260.583	3565303reamp2_short_loops20_0469_0001
1.323	-260.576	3569171reamp2_short_loops1_0367_0001
1.354	-260.575	3569250reamp2_short_loops15_0491_0001
1.195	-260.574	3569172reamp2_short_loops2_0174_0001
0.890	-260.569	3569242reamp2_short_loops7_0025_0001
1.054	-260.567	3569246reamp2_short_loops11_0431_0001
0.875	-260.554	3569272reamp2_short_loops18_0024_0001
1.551	-260.551	3569174reamp2_short_loops4_0390_0001
1.210	-260.550	3569273reamp2_short_loops19_0207_0001
1.134	-260.549	3569242reamp2_short_loops7_0139_0001
1.219	-260.549	3569249reamp2_short_loops14_0036_0001
1.096	-260.548	3569244reamp2_short_loops9_0068_0001
1.115	-260.544	3569241reamp2_short_loops6_0225_0001
1.287	-260.544	3569172reamp2_short_loops2_0496_0001
1.201	-260.540	3569248reamp2_short_loops13_0361_0001
1.302	-260.540	3569241reamp2_short_loops6_0075_0001
1.238	-260.539	3569243reamp2_short_loops8_0460_0001
0.941	-260.537	3569241reamp2_short_loops6_0480_0001
1.557	-260.537	3569251reamp2_short_loops16_0125_0001
1.350	-260.532	3565303reamp2_short_loops20_0213_0001
0.961	-260.530	3569172reamp2_short_loops2_0392_0001
1.280	-260.525	3565303reamp2_short_loops20_0076_0001
1.127	-260.525	3569172reamp2_short_loops2_0484_0001
1.110	-260.523	3569248reamp2_short_loops13_0228_0001
1.249	-260.523	3569241reamp2_short_loops6_0287_0001
1.416	-260.520	3569173reamp2_short_loops3_0142_0001
1.419	-260.519	3569243reamp2_short_loops8_0191_0001
1.425	-260.518	3569171reamp2_short_loops1_0481_0001
1.009	-260.516	3569244reamp2_short_loops9_0155_0001
1.132	-260.515	3569247reamp2_short_loops12_0102_0001
1.149	-260.515	3569249reamp2_short_loops14_0109_0001
0.936	-260.513	3569244reamp2_short_loops9_0200_0001
1.162	-260.512	3569174reamp2_short_loops4_0174_0001
1.248	-260.508	3569252reamp2_short_loops17_0100_0001
1.129	-260.506	3569249reamp2_short_loops14_0307_0001
1.366	-260.500	3569174reamp2_short_loops4_0091_0001
1.494	-260.497	3569251reamp2_short_loops16_0453_0001
1.084	-260.496	3569171reamp2_short_loops1_0463_0001
1.046	-260.494	3565303reamp2_short_loops20_0384_0001
1.432	-260.494	3569173reamp2_short_loops3_0253_0001
1.434	-260.493	3569245reamp2_short_loops10_0250_0001
0.904	-260.490	3569171reamp2_short_loops1_0275_0001
1.408	-260.489	3569248reamp2_short_loops13_0460_0001
1.417	-260.487	3569252reamp2_short_loops17_0391_0001
1.505	-260.487	3569250reamp2_short_loops15_0067_0001
1.103	-260.484	3569240reamp2_short_loops5_0056_0001
1.119	-260.480	3569248reamp2_short_loops13_0400_0001
1.319	-260.479	3569252reamp2_short_loops17_0089_0001
1.275	-260.479	3569242reamp2_short_loops7_0368_0001
0.975	-260.478	3569173reamp2_short_loops3_0031_0001
0.907	-260.477	3569250reamp2_short_loops15_0298_0001
1.417	-260.477	3569241reamp2_short_loops6_0161_0001
1.029	-260.475	3569250reamp2_short_loops15_0070_0001
1.110	-260.471	3569174reamp2_short_loops4_0041_0001
1.314	-260.466	3569174reamp2_short_loops4_0105_0001
0.941	-260.465	3565303reamp2_short_loops20_0032_0001
1.495	-260.462	3569171reamp2_short_loops1_0461_0001
1.098	-260.459	3569249reamp2_short_loops14_0133_0001
1.052	-260.456	3565303reamp2_short_loops20_0023_0001
1.347	-260.456	3569241reamp2_short_loops6_0197_0001
0.993	-260.456	3569173reamp2_short_loops3_0211_0001
0.975	-260.455	3569172reamp2_short_loops2_0367_0001
1.297	-260.454	3569249reamp2_short_loops14_0010_0001
1.364	-260.452	3569245reamp2_short_loops10_0487_0001
0.878	-260.450	3569171reamp2_short_loops1_0340_0001
1.222	-260.449	3569272reamp2_short_loops18_0397_0001
1.123	-260.449	3569242reamp2_short_loops7_0476_0001
1.458	-260.442	3569240reamp2_short_loops5_0203_0001
0.606	-260.439	3569243reamp2_short_loops8_0215_0001
1.420	-260.438	3569243reamp2_short_loops8_0451_0001
0.989	-260.438	3569252reamp2_short_loops17_0174_0001
1.108	-260.431	3569174reamp2_short_loops4_0349_0001
1.454	-260.429	3569252reamp2_short_loops17_0475_0001
1.155	-260.425	3569241reamp2_short_loops6_0410_0001
0.957	-260.422	3569249reamp2_short_loops14_0302_0001
1.422	-260.422	3569250reamp2_short_loops15_0055_0001
1.705	-260.419	3569240reamp2_short_loops5_0386_0001
1.205	-260.415	3569242reamp2_short_loops7_0495_0001
1.196	-260.415	3569240reamp2_short_loops5_0353_0001
1.452	-260.415	3569245reamp2_short_loops10_0422_0001
1.167	-260.413	3569273reamp2_short_loops19_0187_0001
1.032	-260.412	3569248reamp2_short_loops13_0426_0001
1.370	-260.406	3569272reamp2_short_loops18_0214_0001
[truncated: 8,002 more rows]
