# Supplementary material for: Small-residue packing motifs modulate the structure and function of a minimal de novo membrane protein
Source: Sci Rep. 2020 Sep 16;10:15203. doi: 10.1038/s41598-020-71585-8 (PMC7495484; doi:10.1038/s41598-020-71585-8)
Supplement: Supplementary file 2 — Supplementary file2 [file 41598_2020_71585_MOESM2_ESM.zip › Modelling/reamp_transformed.pdb]

ATOM      1  N   MET A   1      -2.486  -4.153 -17.562  1.00  0.00           N  
ATOM      2  CA  MET A   1      -2.982  -4.121 -16.171  1.00  0.00           C  
ATOM      3  C   MET A   1      -2.309  -5.088 -15.219  1.00  0.00           C  
ATOM      4  O   MET A   1      -2.298  -4.788 -14.031  1.00  0.00           O  
ATOM      5  CB  MET A   1      -4.508  -4.254 -16.090  1.00  0.00           C  
ATOM      6  CG  MET A   1      -5.285  -2.969 -16.391  1.00  0.00           C  
ATOM      7  SD  MET A   1      -7.057  -3.105 -16.025  1.00  0.00           S  
ATOM      8  CE  MET A   1      -7.633  -3.943 -17.528  1.00  0.00           C  
ATOM      9 1H   MET A   1      -2.988  -3.484 -18.110  1.00  0.00           H  
ATOM     10 2H   MET A   1      -1.511  -3.929 -17.574  1.00  0.00           H  
ATOM     11 3H   MET A   1      -2.622  -5.067 -17.944  1.00  0.00           H  
ATOM     12  HA  MET A   1      -2.709  -3.163 -15.728  1.00  0.00           H  
ATOM     13 1HB  MET A   1      -4.845  -5.015 -16.793  1.00  0.00           H  
ATOM     14 2HB  MET A   1      -4.792  -4.584 -15.090  1.00  0.00           H  
ATOM     15 1HG  MET A   1      -4.877  -2.150 -15.800  1.00  0.00           H  
ATOM     16 2HG  MET A   1      -5.174  -2.716 -17.446  1.00  0.00           H  
ATOM     17 1HE  MET A   1      -8.710  -4.103 -17.465  1.00  0.00           H  
ATOM     18 2HE  MET A   1      -7.408  -3.325 -18.399  1.00  0.00           H  
ATOM     19 3HE  MET A   1      -7.128  -4.904 -17.625  1.00  0.00           H  
ATOM     20  N   VAL A   2      -1.749  -6.233 -15.644  1.00  0.00           N  
ATOM     21  CA  VAL A   2      -1.214  -7.306 -14.827  1.00  0.00           C  
ATOM     22  C   VAL A   2      -0.266  -6.860 -13.720  1.00  0.00           C  
ATOM     23  O   VAL A   2      -0.380  -7.264 -12.564  1.00  0.00           O  
ATOM     24  CB  VAL A   2      -0.662  -8.438 -15.703  1.00  0.00           C  
ATOM     25  CG1 VAL A   2       0.100  -9.526 -14.951  1.00  0.00           C  
ATOM     26  CG2 VAL A   2      -1.730  -9.080 -16.587  1.00  0.00           C  
ATOM     27  H   VAL A   2      -1.717  -6.317 -16.650  1.00  0.00           H  
ATOM     28  HA  VAL A   2      -2.020  -7.708 -14.212  1.00  0.00           H  
ATOM     29  HB  VAL A   2       0.116  -8.037 -16.351  1.00  0.00           H  
ATOM     30 1HG1 VAL A   2       0.450 -10.280 -15.657  1.00  0.00           H  
ATOM     31 2HG1 VAL A   2       0.955  -9.084 -14.439  1.00  0.00           H  
ATOM     32 3HG1 VAL A   2      -0.560  -9.993 -14.220  1.00  0.00           H  
ATOM     33 1HG2 VAL A   2      -1.280  -9.873 -17.183  1.00  0.00           H  
ATOM     34 2HG2 VAL A   2      -2.517  -9.499 -15.960  1.00  0.00           H  
ATOM     35 3HG2 VAL A   2      -2.156  -8.326 -17.249  1.00  0.00           H  
ATOM     36  N   LEU A   3       0.670  -5.955 -14.044  1.00  0.00           N  
ATOM     37  CA  LEU A   3       1.724  -5.476 -13.177  1.00  0.00           C  
ATOM     38  C   LEU A   3       1.218  -4.575 -12.063  1.00  0.00           C  
ATOM     39  O   LEU A   3       1.811  -4.506 -10.985  1.00  0.00           O  
ATOM     40  CB  LEU A   3       2.774  -4.768 -14.023  1.00  0.00           C  
ATOM     41  CG  LEU A   3       3.333  -5.576 -15.200  1.00  0.00           C  
ATOM     42  CD1 LEU A   3       4.413  -4.807 -15.977  1.00  0.00           C  
ATOM     43  CD2 LEU A   3       3.890  -6.932 -14.743  1.00  0.00           C  
ATOM     44  H   LEU A   3       0.604  -5.595 -14.985  1.00  0.00           H  
ATOM     45  HA  LEU A   3       2.178  -6.332 -12.679  1.00  0.00           H  
ATOM     46 1HB  LEU A   3       2.338  -3.855 -14.425  1.00  0.00           H  
ATOM     47 2HB  LEU A   3       3.611  -4.494 -13.381  1.00  0.00           H  
ATOM     48  HG  LEU A   3       2.541  -5.757 -15.926  1.00  0.00           H  
ATOM     49 1HD1 LEU A   3       4.777  -5.422 -16.800  1.00  0.00           H  
ATOM     50 2HD1 LEU A   3       3.989  -3.885 -16.374  1.00  0.00           H  
ATOM     51 3HD1 LEU A   3       5.241  -4.568 -15.310  1.00  0.00           H  
ATOM     52 1HD2 LEU A   3       4.277  -7.476 -15.605  1.00  0.00           H  
ATOM     53 2HD2 LEU A   3       4.694  -6.772 -14.024  1.00  0.00           H  
ATOM     54 3HD2 LEU A   3       3.095  -7.512 -14.275  1.00  0.00           H  
ATOM     55  N   LEU A   4       0.074  -3.905 -12.263  1.00  0.00           N  
ATOM     56  CA  LEU A   4      -0.611  -3.039 -11.325  1.00  0.00           C  
ATOM     57  C   LEU A   4      -1.367  -3.876 -10.284  1.00  0.00           C  
ATOM     58  O   LEU A   4      -1.474  -3.489  -9.124  1.00  0.00           O  
ATOM     59  CB  LEU A   4      -1.587  -2.131 -12.061  1.00  0.00           C  
ATOM     60  CG  LEU A   4      -1.032  -1.335 -13.247  1.00  0.00           C  
ATOM     61  CD1 LEU A   4      -2.150  -0.601 -13.998  1.00  0.00           C  
ATOM     62  CD2 LEU A   4       0.069  -0.359 -12.845  1.00  0.00           C  
ATOM     63  H   LEU A   4      -0.322  -4.045 -13.182  1.00  0.00           H  
ATOM     64  HA  LEU A   4       0.130  -2.421 -10.820  1.00  0.00           H  
ATOM     65 1HB  LEU A   4      -2.409  -2.738 -12.439  1.00  0.00           H  
ATOM     66 2HB  LEU A   4      -1.993  -1.410 -11.352  1.00  0.00           H  
ATOM     67  HG  LEU A   4      -0.613  -2.023 -13.982  1.00  0.00           H  
ATOM     68 1HD1 LEU A   4      -1.724  -0.046 -14.834  1.00  0.00           H  
ATOM     69 2HD1 LEU A   4      -2.872  -1.326 -14.376  1.00  0.00           H  
ATOM     70 3HD1 LEU A   4      -2.650   0.090 -13.321  1.00  0.00           H  
ATOM     71 1HD2 LEU A   4       0.423   0.174 -13.728  1.00  0.00           H  
ATOM     72 2HD2 LEU A   4      -0.324   0.356 -12.122  1.00  0.00           H  
ATOM     73 3HD2 LEU A   4       0.897  -0.909 -12.397  1.00  0.00           H  
ATOM     74  N   LEU A   5      -1.873  -5.048 -10.676  1.00  0.00           N  
ATOM     75  CA  LEU A   5      -2.575  -5.993  -9.827  1.00  0.00           C  
ATOM     76  C   LEU A   5      -1.601  -6.714  -8.902  1.00  0.00           C  
ATOM     77  O   LEU A   5      -1.874  -6.861  -7.705  1.00  0.00           O  
ATOM     78  CB  LEU A   5      -3.335  -7.016 -10.666  1.00  0.00           C  
ATOM     79  CG  LEU A   5      -4.328  -6.485 -11.698  1.00  0.00           C  
ATOM     80  CD1 LEU A   5      -4.888  -7.619 -12.581  1.00  0.00           C  
ATOM     81  CD2 LEU A   5      -5.462  -5.688 -11.071  1.00  0.00           C  
ATOM     82  H   LEU A   5      -1.740  -5.269 -11.653  1.00  0.00           H  
ATOM     83  HA  LEU A   5      -3.293  -5.444  -9.219  1.00  0.00           H  
ATOM     84 1HB  LEU A   5      -2.613  -7.624 -11.209  1.00  0.00           H  
ATOM     85 2HB  LEU A   5      -3.897  -7.667  -9.996  1.00  0.00           H  
ATOM     86  HG  LEU A   5      -3.809  -5.830 -12.399  1.00  0.00           H  
ATOM     87 1HD1 LEU A   5      -5.591  -7.205 -13.304  1.00  0.00           H  
ATOM     88 2HD1 LEU A   5      -4.069  -8.107 -13.111  1.00  0.00           H  
ATOM     89 3HD1 LEU A   5      -5.401  -8.348 -11.955  1.00  0.00           H  
ATOM     90 1HD2 LEU A   5      -6.136  -5.335 -11.853  1.00  0.00           H  
ATOM     91 2HD2 LEU A   5      -6.013  -6.323 -10.376  1.00  0.00           H  
ATOM     92 3HD2 LEU A   5      -5.052  -4.833 -10.533  1.00  0.00           H  
ATOM     93  N   LEU A   6      -0.446  -7.142  -9.413  1.00  0.00           N  
ATOM     94  CA  LEU A   6       0.591  -7.852  -8.679  1.00  0.00           C  
ATOM     95  C   LEU A   6       1.285  -6.969  -7.659  1.00  0.00           C  
ATOM     96  O   LEU A   6       1.501  -7.407  -6.530  1.00  0.00           O  
ATOM     97  CB  LEU A   6       1.609  -8.446  -9.656  1.00  0.00           C  
ATOM     98  CG  LEU A   6       1.118  -9.588 -10.540  1.00  0.00           C  
ATOM     99  CD1 LEU A   6       2.140  -9.913 -11.639  1.00  0.00           C  
ATOM    100  CD2 LEU A   6       0.788 -10.851  -9.746  1.00  0.00           C  
ATOM    101  H   LEU A   6      -0.307  -6.944 -10.394  1.00  0.00           H  
ATOM    102  HA  LEU A   6       0.125  -8.662  -8.119  1.00  0.00           H  
ATOM    103 1HB  LEU A   6       1.959  -7.654 -10.316  1.00  0.00           H  
ATOM    104 2HB  LEU A   6       2.460  -8.820  -9.087  1.00  0.00           H  
ATOM    105  HG  LEU A   6       0.214  -9.280 -11.066  1.00  0.00           H  
ATOM    106 1HD1 LEU A   6       1.764 -10.731 -12.255  1.00  0.00           H  
ATOM    107 2HD1 LEU A   6       2.295  -9.033 -12.263  1.00  0.00           H  
ATOM    108 3HD1 LEU A   6       3.084 -10.207 -11.183  1.00  0.00           H  
ATOM    109 1HD2 LEU A   6       0.443 -11.630 -10.428  1.00  0.00           H  
ATOM    110 2HD2 LEU A   6       1.680 -11.196  -9.223  1.00  0.00           H  
ATOM    111 3HD2 LEU A   6       0.004 -10.631  -9.021  1.00  0.00           H  
ATOM    112  N   SER A   7       1.589  -5.706  -7.973  1.00  0.00           N  
ATOM    113  CA  SER A   7       2.089  -4.721  -7.038  1.00  0.00           C  
ATOM    114  C   SER A   7       1.066  -4.411  -5.959  1.00  0.00           C  
ATOM    115  O   SER A   7       1.393  -4.485  -4.775  1.00  0.00           O  
ATOM    116  CB  SER A   7       2.603  -3.481  -7.776  1.00  0.00           C  
ATOM    117  OG  SER A   7       1.681  -2.958  -8.701  1.00  0.00           O  
ATOM    118  H   SER A   7       1.452  -5.444  -8.938  1.00  0.00           H  
ATOM    119  HA  SER A   7       2.918  -5.160  -6.482  1.00  0.00           H  
ATOM    120 1HB  SER A   7       2.844  -2.702  -7.054  1.00  0.00           H  
ATOM    121 2HB  SER A   7       3.520  -3.729  -8.309  1.00  0.00           H  
ATOM    122  HG  SER A   7       0.908  -3.525  -8.653  1.00  0.00           H  
ATOM    123  N   GLY A   8      -0.184  -4.149  -6.346  1.00  0.00           N  
ATOM    124  CA  GLY A   8      -1.408  -4.194  -5.571  1.00  0.00           C  
ATOM    125  C   GLY A   8      -1.462  -5.233  -4.453  1.00  0.00           C  
ATOM    126  O   GLY A   8      -1.479  -4.878  -3.275  1.00  0.00           O  
ATOM    127  H   GLY A   8      -0.229  -3.888  -7.321  1.00  0.00           H  
ATOM    128 1HA  GLY A   8      -1.584  -3.221  -5.111  1.00  0.00           H  
ATOM    129 2HA  GLY A   8      -2.251  -4.393  -6.232  1.00  0.00           H  
ATOM    130  N   LEU A   9      -1.410  -6.518  -4.816  1.00  0.00           N  
ATOM    131  CA  LEU A   9      -1.355  -7.672  -3.940  1.00  0.00           C  
ATOM    132  C   LEU A   9      -0.173  -7.665  -2.974  1.00  0.00           C  
ATOM    133  O   LEU A   9      -0.295  -8.073  -1.828  1.00  0.00           O  
ATOM    134  CB  LEU A   9      -1.351  -8.977  -4.752  1.00  0.00           C  
ATOM    135  CG  LEU A   9      -2.670  -9.386  -5.403  1.00  0.00           C  
ATOM    136  CD1 LEU A   9      -2.452 -10.484  -6.452  1.00  0.00           C  
ATOM    137  CD2 LEU A   9      -3.698  -9.838  -4.380  1.00  0.00           C  
ATOM    138  H   LEU A   9      -1.412  -6.659  -5.816  1.00  0.00           H  
ATOM    139  HA  LEU A   9      -2.238  -7.665  -3.303  1.00  0.00           H  
ATOM    140 1HB  LEU A   9      -0.614  -8.888  -5.549  1.00  0.00           H  
ATOM    141 2HB  LEU A   9      -1.050  -9.793  -4.096  1.00  0.00           H  
ATOM    142  HG  LEU A   9      -3.085  -8.538  -5.949  1.00  0.00           H  
ATOM    143 1HD1 LEU A   9      -3.408 -10.756  -6.899  1.00  0.00           H  
ATOM    144 2HD1 LEU A   9      -1.780 -10.118  -7.228  1.00  0.00           H  
ATOM    145 3HD1 LEU A   9      -2.013 -11.360  -5.975  1.00  0.00           H  
ATOM    146 1HD2 LEU A   9      -4.621 -10.119  -4.889  1.00  0.00           H  
ATOM    147 2HD2 LEU A   9      -3.312 -10.697  -3.830  1.00  0.00           H  
ATOM    148 3HD2 LEU A   9      -3.902  -9.024  -3.684  1.00  0.00           H  
ATOM    149  N   GLY A  10       0.979  -7.122  -3.401  1.00  0.00           N  
ATOM    150  CA  GLY A  10       2.189  -7.090  -2.605  1.00  0.00           C  
ATOM    151  C   GLY A  10       2.121  -6.053  -1.490  1.00  0.00           C  
ATOM    152  O   GLY A  10       2.460  -6.357  -0.354  1.00  0.00           O  
ATOM    153  H   GLY A  10       0.988  -6.719  -4.327  1.00  0.00           H  
ATOM    154 1HA  GLY A  10       2.363  -8.074  -2.168  1.00  0.00           H  
ATOM    155 2HA  GLY A  10       3.040  -6.868  -3.247  1.00  0.00           H  
ATOM    156  N   LEU A  11       1.596  -4.863  -1.776  1.00  0.00           N  
ATOM    157  CA  LEU A  11       1.357  -3.805  -0.807  1.00  0.00           C  
ATOM    158  C   LEU A  11       0.281  -4.180   0.197  1.00  0.00           C  
ATOM    159  O   LEU A  11       0.423  -3.867   1.382  1.00  0.00           O  
ATOM    160  CB  LEU A  11       1.048  -2.482  -1.509  1.00  0.00           C  
ATOM    161  CG  LEU A  11       2.108  -1.955  -2.474  1.00  0.00           C  
ATOM    162  CD1 LEU A  11       1.689  -0.653  -3.153  1.00  0.00           C  
ATOM    163  CD2 LEU A  11       3.491  -1.824  -1.823  1.00  0.00           C  
ATOM    164  H   LEU A  11       1.354  -4.707  -2.745  1.00  0.00           H  
ATOM    165  HA  LEU A  11       2.257  -3.675  -0.208  1.00  0.00           H  
ATOM    166 1HB  LEU A  11       0.125  -2.596  -2.076  1.00  0.00           H  
ATOM    167 2HB  LEU A  11       0.891  -1.714  -0.751  1.00  0.00           H  
ATOM    168  HG  LEU A  11       2.201  -2.636  -3.320  1.00  0.00           H  
ATOM    169 1HD1 LEU A  11       2.480  -0.324  -3.828  1.00  0.00           H  
ATOM    170 2HD1 LEU A  11       0.774  -0.817  -3.721  1.00  0.00           H  
ATOM    171 3HD1 LEU A  11       1.516   0.112  -2.397  1.00  0.00           H  
ATOM    172 1HD2 LEU A  11       4.205  -1.446  -2.556  1.00  0.00           H  
ATOM    173 2HD2 LEU A  11       3.434  -1.133  -0.982  1.00  0.00           H  
ATOM    174 3HD2 LEU A  11       3.820  -2.801  -1.468  1.00  0.00           H  
ATOM    175  N   LEU A  12      -0.756  -4.929  -0.208  1.00  0.00           N  
ATOM    176  CA  LEU A  12      -1.737  -5.546   0.656  1.00  0.00           C  
ATOM    177  C   LEU A  12      -1.115  -6.529   1.640  1.00  0.00           C  
ATOM    178  O   LEU A  12      -1.287  -6.382   2.842  1.00  0.00           O  
ATOM    179  CB  LEU A  12      -2.869  -6.201  -0.148  1.00  0.00           C  
ATOM    180  CG  LEU A  12      -3.867  -5.260  -0.803  1.00  0.00           C  
ATOM    181  CD1 LEU A  12      -4.671  -5.973  -1.883  1.00  0.00           C  
ATOM    182  CD2 LEU A  12      -4.806  -4.605   0.202  1.00  0.00           C  
ATOM    183  H   LEU A  12      -0.831  -5.056  -1.207  1.00  0.00           H  
ATOM    184  HA  LEU A  12      -2.175  -4.774   1.288  1.00  0.00           H  
ATOM    185 1HB  LEU A  12      -2.429  -6.807  -0.938  1.00  0.00           H  
ATOM    186 2HB  LEU A  12      -3.431  -6.859   0.515  1.00  0.00           H  
ATOM    187  HG  LEU A  12      -3.332  -4.467  -1.325  1.00  0.00           H  
ATOM    188 1HD1 LEU A  12      -5.376  -5.274  -2.333  1.00  0.00           H  
ATOM    189 2HD1 LEU A  12      -3.994  -6.350  -2.651  1.00  0.00           H  
ATOM    190 3HD1 LEU A  12      -5.217  -6.805  -1.440  1.00  0.00           H  
ATOM    191 1HD2 LEU A  12      -5.496  -3.943  -0.322  1.00  0.00           H  
ATOM    192 2HD2 LEU A  12      -5.370  -5.375   0.729  1.00  0.00           H  
ATOM    193 3HD2 LEU A  12      -4.224  -4.027   0.920  1.00  0.00           H  
ATOM    194  N   LEU A  13      -0.319  -7.489   1.169  1.00  0.00           N  
ATOM    195  CA  LEU A  13       0.414  -8.459   1.960  1.00  0.00           C  
ATOM    196  C   LEU A  13       1.363  -7.822   2.957  1.00  0.00           C  
ATOM    197  O   LEU A  13       1.395  -8.201   4.129  1.00  0.00           O  
ATOM    198  CB  LEU A  13       1.131  -9.477   1.071  1.00  0.00           C  
ATOM    199  CG  LEU A  13       0.236 -10.453   0.305  1.00  0.00           C  
ATOM    200  CD1 LEU A  13       1.004 -11.138  -0.826  1.00  0.00           C  
ATOM    201  CD2 LEU A  13      -0.428 -11.495   1.205  1.00  0.00           C  
ATOM    202  H   LEU A  13      -0.242  -7.514   0.163  1.00  0.00           H  
ATOM    203  HA  LEU A  13      -0.293  -8.997   2.590  1.00  0.00           H  
ATOM    204 1HB  LEU A  13       1.729  -8.938   0.338  1.00  0.00           H  
ATOM    205 2HB  LEU A  13       1.802 -10.069   1.693  1.00  0.00           H  
ATOM    206  HG  LEU A  13      -0.557  -9.900  -0.199  1.00  0.00           H  
ATOM    207 1HD1 LEU A  13       0.341 -11.825  -1.352  1.00  0.00           H  
ATOM    208 2HD1 LEU A  13       1.373 -10.386  -1.524  1.00  0.00           H  
ATOM    209 3HD1 LEU A  13       1.845 -11.692  -0.411  1.00  0.00           H  
ATOM    210 1HD2 LEU A  13      -1.050 -12.155   0.600  1.00  0.00           H  
ATOM    211 2HD2 LEU A  13       0.339 -12.081   1.711  1.00  0.00           H  
ATOM    212 3HD2 LEU A  13      -1.048 -10.992   1.947  1.00  0.00           H  
ATOM    213  N   LEU A  14       2.106  -6.787   2.546  1.00  0.00           N  
ATOM    214  CA  LEU A  14       2.985  -6.000   3.384  1.00  0.00           C  
ATOM    215  C   LEU A  14       2.247  -5.241   4.475  1.00  0.00           C  
ATOM    216  O   LEU A  14       2.716  -5.205   5.615  1.00  0.00           O  
ATOM    217  CB  LEU A  14       3.831  -5.045   2.540  1.00  0.00           C  
ATOM    218  CG  LEU A  14       4.908  -5.695   1.673  1.00  0.00           C  
ATOM    219  CD1 LEU A  14       5.362  -4.750   0.547  1.00  0.00           C  
ATOM    220  CD2 LEU A  14       6.115  -6.197   2.481  1.00  0.00           C  
ATOM    221  H   LEU A  14       2.027  -6.558   1.565  1.00  0.00           H  
ATOM    222  HA  LEU A  14       3.655  -6.677   3.914  1.00  0.00           H  
ATOM    223 1HB  LEU A  14       3.169  -4.486   1.880  1.00  0.00           H  
ATOM    224 2HB  LEU A  14       4.326  -4.338   3.207  1.00  0.00           H  
ATOM    225  HG  LEU A  14       4.485  -6.552   1.148  1.00  0.00           H  
ATOM    226 1HD1 LEU A  14       6.129  -5.241  -0.053  1.00  0.00           H  
ATOM    227 2HD1 LEU A  14       4.510  -4.502  -0.086  1.00  0.00           H  
ATOM    228 3HD1 LEU A  14       5.770  -3.838   0.981  1.00  0.00           H  
ATOM    229 1HD2 LEU A  14       6.842  -6.649   1.806  1.00  0.00           H  
ATOM    230 2HD2 LEU A  14       6.576  -5.360   3.005  1.00  0.00           H  
ATOM    231 3HD2 LEU A  14       5.783  -6.940   3.207  1.00  0.00           H  
ATOM    232  N   SER A  15       1.076  -4.653   4.205  1.00  0.00           N  
ATOM    233  CA  SER A  15       0.240  -3.969   5.168  1.00  0.00           C  
ATOM    234  C   SER A  15      -0.283  -4.891   6.254  1.00  0.00           C  
ATOM    235  O   SER A  15      -0.293  -4.531   7.432  1.00  0.00           O  
ATOM    236  CB  SER A  15      -0.849  -3.175   4.455  1.00  0.00           C  
ATOM    237  OG  SER A  15      -1.933  -3.946   3.971  1.00  0.00           O  
ATOM    238  H   SER A  15       0.775  -4.706   3.242  1.00  0.00           H  
ATOM    239  HA  SER A  15       0.863  -3.277   5.737  1.00  0.00           H  
ATOM    240 1HB  SER A  15      -1.256  -2.426   5.134  1.00  0.00           H  
ATOM    241 2HB  SER A  15      -0.417  -2.646   3.606  1.00  0.00           H  
ATOM    242  HG  SER A  15      -1.738  -4.855   4.209  1.00  0.00           H  
ATOM    243  N   LEU A  16      -0.661  -6.129   5.909  1.00  0.00           N  
ATOM    244  CA  LEU A  16      -1.104  -7.178   6.804  1.00  0.00           C  
ATOM    245  C   LEU A  16       0.024  -7.641   7.724  1.00  0.00           C  
ATOM    246  O   LEU A  16      -0.169  -7.776   8.930  1.00  0.00           O  
ATOM    247  CB  LEU A  16      -1.681  -8.351   6.013  1.00  0.00           C  
ATOM    248  CG  LEU A  16      -2.995  -8.084   5.278  1.00  0.00           C  
ATOM    249  CD1 LEU A  16      -3.281  -9.169   4.229  1.00  0.00           C  
ATOM    250  CD2 LEU A  16      -4.199  -7.938   6.211  1.00  0.00           C  
ATOM    251  H   LEU A  16      -0.621  -6.314   4.917  1.00  0.00           H  
ATOM    252  HA  LEU A  16      -1.884  -6.775   7.449  1.00  0.00           H  
ATOM    253 1HB  LEU A  16      -0.949  -8.664   5.270  1.00  0.00           H  
ATOM    254 2HB  LEU A  16      -1.852  -9.182   6.697  1.00  0.00           H  
ATOM    255  HG  LEU A  16      -2.911  -7.159   4.707  1.00  0.00           H  
ATOM    256 1HD1 LEU A  16      -4.223  -8.948   3.725  1.00  0.00           H  
ATOM    257 2HD1 LEU A  16      -2.475  -9.189   3.496  1.00  0.00           H  
ATOM    258 3HD1 LEU A  16      -3.352 -10.139   4.719  1.00  0.00           H  
ATOM    259 1HD2 LEU A  16      -5.096  -7.749   5.620  1.00  0.00           H  
ATOM    260 2HD2 LEU A  16      -4.328  -8.856   6.785  1.00  0.00           H  
ATOM    261 3HD2 LEU A  16      -4.031  -7.104   6.893  1.00  0.00           H  
ATOM    262  N   LEU A  17       1.229  -7.841   7.191  1.00  0.00           N  
ATOM    263  CA  LEU A  17       2.448  -8.116   7.918  1.00  0.00           C  
ATOM    264  C   LEU A  17       2.840  -6.976   8.843  1.00  0.00           C  
ATOM    265  O   LEU A  17       3.304  -7.196   9.966  1.00  0.00           O  
ATOM    266  CB  LEU A  17       3.588  -8.491   6.968  1.00  0.00           C  
ATOM    267  CG  LEU A  17       3.433  -9.818   6.228  1.00  0.00           C  
ATOM    268  CD1 LEU A  17       4.319  -9.890   4.981  1.00  0.00           C  
ATOM    269  CD2 LEU A  17       3.675 -11.031   7.121  1.00  0.00           C  
ATOM    270  H   LEU A  17       1.258  -7.788   6.183  1.00  0.00           H  
ATOM    271  HA  LEU A  17       2.270  -8.959   8.586  1.00  0.00           H  
ATOM    272 1HB  LEU A  17       3.687  -7.707   6.219  1.00  0.00           H  
ATOM    273 2HB  LEU A  17       4.515  -8.538   7.538  1.00  0.00           H  
ATOM    274  HG  LEU A  17       2.421  -9.897   5.830  1.00  0.00           H  
ATOM    275 1HD1 LEU A  17       4.175 -10.851   4.487  1.00  0.00           H  
ATOM    276 2HD1 LEU A  17       4.048  -9.087   4.295  1.00  0.00           H  
ATOM    277 3HD1 LEU A  17       5.364  -9.784   5.270  1.00  0.00           H  
ATOM    278 1HD2 LEU A  17       3.549 -11.943   6.537  1.00  0.00           H  
ATOM    279 2HD2 LEU A  17       4.688 -10.992   7.521  1.00  0.00           H  
ATOM    280 3HD2 LEU A  17       2.960 -11.025   7.944  1.00  0.00           H  
ATOM    281  N   GLY A  18       2.597  -5.730   8.431  1.00  0.00           N  
ATOM    282  CA  GLY A  18       2.702  -4.517   9.222  1.00  0.00           C  
ATOM    283  C   GLY A  18       1.775  -4.539  10.431  1.00  0.00           C  
ATOM    284  O   GLY A  18       2.264  -4.399  11.550  1.00  0.00           O  
ATOM    285  H   GLY A  18       2.314  -5.663   7.463  1.00  0.00           H  
ATOM    286 1HA  GLY A  18       3.731  -4.391   9.560  1.00  0.00           H  
ATOM    287 2HA  GLY A  18       2.461  -3.655   8.600  1.00  0.00           H  
ATOM    288  N   LEU A  19       0.479  -4.782  10.258  1.00  0.00           N  
ATOM    289  CA  LEU A  19      -0.526  -4.938  11.290  1.00  0.00           C  
ATOM    290  C   LEU A  19      -0.216  -6.025  12.311  1.00  0.00           C  
ATOM    291  O   LEU A  19      -0.422  -5.866  13.514  1.00  0.00           O  
ATOM    292  CB  LEU A  19      -1.909  -5.118  10.659  1.00  0.00           C  
ATOM    293  CG  LEU A  19      -2.503  -3.902   9.933  1.00  0.00           C  
ATOM    294  CD1 LEU A  19      -3.556  -4.290   8.897  1.00  0.00           C  
ATOM    295  CD2 LEU A  19      -3.065  -2.867  10.899  1.00  0.00           C  
ATOM    296  H   LEU A  19       0.205  -4.859   9.289  1.00  0.00           H  
ATOM    297  HA  LEU A  19      -0.535  -4.038  11.903  1.00  0.00           H  
ATOM    298 1HB  LEU A  19      -1.857  -5.929   9.935  1.00  0.00           H  
ATOM    299 2HB  LEU A  19      -2.613  -5.401  11.441  1.00  0.00           H  
ATOM    300  HG  LEU A  19      -1.727  -3.419   9.337  1.00  0.00           H  
ATOM    301 1HD1 LEU A  19      -3.941  -3.391   8.415  1.00  0.00           H  
ATOM    302 2HD1 LEU A  19      -3.106  -4.938   8.145  1.00  0.00           H  
ATOM    303 3HD1 LEU A  19      -4.374  -4.816   9.388  1.00  0.00           H  
ATOM    304 1HD2 LEU A  19      -3.472  -2.027  10.336  1.00  0.00           H  
ATOM    305 2HD2 LEU A  19      -3.856  -3.320  11.498  1.00  0.00           H  
ATOM    306 3HD2 LEU A  19      -2.271  -2.513  11.556  1.00  0.00           H  
ATOM    307  N   LEU A  20       0.375  -7.143  11.875  1.00  0.00           N  
ATOM    308  CA  LEU A  20       0.881  -8.227  12.682  1.00  0.00           C  
ATOM    309  C   LEU A  20       2.082  -7.822  13.535  1.00  0.00           C  
ATOM    310  O   LEU A  20       2.182  -8.225  14.696  1.00  0.00           O  
ATOM    311  CB  LEU A  20       1.193  -9.457  11.832  1.00  0.00           C  
ATOM    312  CG  LEU A  20      -0.010 -10.194  11.251  1.00  0.00           C  
ATOM    313  CD1 LEU A  20       0.376 -11.135  10.109  1.00  0.00           C  
ATOM    314  CD2 LEU A  20      -0.792 -10.962  12.332  1.00  0.00           C  
ATOM    315  H   LEU A  20       0.458  -7.198  10.870  1.00  0.00           H  
ATOM    316  HA  LEU A  20       0.117  -8.501  13.409  1.00  0.00           H  
ATOM    317 1HB  LEU A  20       1.824  -9.153  10.999  1.00  0.00           H  
ATOM    318 2HB  LEU A  20       1.750 -10.168  12.442  1.00  0.00           H  
ATOM    319  HG  LEU A  20      -0.686  -9.476  10.786  1.00  0.00           H  
ATOM    320 1HD1 LEU A  20      -0.516 -11.634   9.731  1.00  0.00           H  
ATOM    321 2HD1 LEU A  20       0.838 -10.562   9.305  1.00  0.00           H  
ATOM    322 3HD1 LEU A  20       1.081 -11.881  10.475  1.00  0.00           H  
ATOM    323 1HD2 LEU A  20      -1.641 -11.472  11.874  1.00  0.00           H  
ATOM    324 2HD2 LEU A  20      -0.138 -11.697  12.802  1.00  0.00           H  
ATOM    325 3HD2 LEU A  20      -1.152 -10.263  13.087  1.00  0.00           H  
ATOM    326  N   LEU A  21       2.973  -6.963  13.052  1.00  0.00           N  
ATOM    327  CA  LEU A  21       4.101  -6.387  13.766  1.00  0.00           C  
ATOM    328  C   LEU A  21       3.701  -5.380  14.838  1.00  0.00           C  
ATOM    329  O   LEU A  21       4.447  -5.202  15.802  1.00  0.00           O  
ATOM    330  CB  LEU A  21       5.110  -5.760  12.811  1.00  0.00           C  
ATOM    331  CG  LEU A  21       5.941  -6.728  11.970  1.00  0.00           C  
ATOM    332  CD1 LEU A  21       6.538  -6.038  10.734  1.00  0.00           C  
ATOM    333  CD2 LEU A  21       7.046  -7.410  12.782  1.00  0.00           C  
ATOM    334  H   LEU A  21       2.819  -6.707  12.087  1.00  0.00           H  
ATOM    335  HA  LEU A  21       4.604  -7.182  14.316  1.00  0.00           H  
ATOM    336 1HB  LEU A  21       4.576  -5.107  12.122  1.00  0.00           H  
ATOM    337 2HB  LEU A  21       5.805  -5.153  13.390  1.00  0.00           H  
ATOM    338  HG  LEU A  21       5.293  -7.507  11.565  1.00  0.00           H  
ATOM    339 1HD1 LEU A  21       7.122  -6.759  10.161  1.00  0.00           H  
ATOM    340 2HD1 LEU A  21       5.734  -5.648  10.110  1.00  0.00           H  
ATOM    341 3HD1 LEU A  21       7.183  -5.219  11.050  1.00  0.00           H  
ATOM    342 1HD2 LEU A  21       7.606  -8.088  12.137  1.00  0.00           H  
ATOM    343 2HD2 LEU A  21       7.720  -6.655  13.186  1.00  0.00           H  
ATOM    344 3HD2 LEU A  21       6.601  -7.975  13.601  1.00  0.00           H  
ATOM    345  N   LEU A  22       2.533  -4.740  14.758  1.00  0.00           N  
ATOM    346  CA  LEU A  22       1.989  -3.843  15.754  1.00  0.00           C  
ATOM    347  C   LEU A  22       1.410  -4.644  16.921  1.00  0.00           C  
ATOM    348  O   LEU A  22       1.734  -4.405  18.083  1.00  0.00           O  
ATOM    349  CB  LEU A  22       0.873  -2.944  15.220  1.00  0.00           C  
ATOM    350  CG  LEU A  22       1.046  -2.265  13.853  1.00  0.00           C  
ATOM    351  CD1 LEU A  22      -0.163  -1.402  13.482  1.00  0.00           C  
ATOM    352  CD2 LEU A  22       2.336  -1.468  13.702  1.00  0.00           C  
ATOM    353  H   LEU A  22       2.004  -4.919  13.915  1.00  0.00           H  
ATOM    354  HA  LEU A  22       2.788  -3.191  16.105  1.00  0.00           H  
ATOM    355 1HB  LEU A  22      -0.041  -3.530  15.147  1.00  0.00           H  
ATOM    356 2HB  LEU A  22       0.707  -2.137  15.934  1.00  0.00           H  
ATOM    357  HG  LEU A  22       1.049  -3.023  13.069  1.00  0.00           H  
ATOM    358 1HD1 LEU A  22       0.004  -0.942  12.508  1.00  0.00           H  
ATOM    359 2HD1 LEU A  22      -1.056  -2.026  13.441  1.00  0.00           H  
ATOM    360 3HD1 LEU A  22      -0.297  -0.624  14.233  1.00  0.00           H  
ATOM    361 1HD2 LEU A  22       2.375  -1.024  12.707  1.00  0.00           H  
ATOM    362 2HD2 LEU A  22       2.365  -0.677  14.453  1.00  0.00           H  
ATOM    363 3HD2 LEU A  22       3.191  -2.129  13.838  1.00  0.00           H  
ATOM    364  N   SER A  23       0.535  -5.598  16.613  1.00  0.00           N  
ATOM    365  CA  SER A  23      -0.317  -6.330  17.535  1.00  0.00           C  
ATOM    366  C   SER A  23       0.411  -7.356  18.397  1.00  0.00           C  
ATOM    367  O   SER A  23      -0.032  -7.697  19.488  1.00  0.00           O  
ATOM    368  CB  SER A  23      -1.431  -7.008  16.732  1.00  0.00           C  
ATOM    369  OG  SER A  23      -0.957  -7.769  15.647  1.00  0.00           O  
ATOM    370  H   SER A  23       0.486  -5.806  15.626  1.00  0.00           H  
ATOM    371  HA  SER A  23      -0.753  -5.622  18.241  1.00  0.00           H  
ATOM    372 1HB  SER A  23      -2.004  -7.665  17.387  1.00  0.00           H  
ATOM    373 2HB  SER A  23      -2.114  -6.252  16.348  1.00  0.00           H  
ATOM    374  HG  SER A  23      -0.001  -7.683  15.661  1.00  0.00           H  
ATOM    375  N   SER A  24       1.582  -7.836  17.956  1.00  0.00           N  
ATOM    376  CA  SER A  24       2.457  -8.746  18.665  1.00  0.00           C  
ATOM    377  C   SER A  24       3.334  -8.065  19.693  1.00  0.00           C  
ATOM    378  O   SER A  24       4.047  -8.732  20.433  1.00  0.00           O  
ATOM    379  CB  SER A  24       3.297  -9.489  17.622  1.00  0.00           C  
ATOM    380  OG  SER A  24       3.936  -8.644  16.704  1.00  0.00           O  
ATOM    381  H   SER A  24       1.850  -7.510  17.039  1.00  0.00           H  
ATOM    382  HA  SER A  24       1.841  -9.455  19.221  1.00  0.00           H  
ATOM    383 1HB  SER A  24       4.060 -10.082  18.125  1.00  0.00           H  
ATOM    384 2HB  SER A  24       2.662 -10.177  17.066  1.00  0.00           H  
ATOM    385  HG  SER A  24       3.688  -7.750  16.950  1.00  0.00           H  
ATOM    386  N   GLY A  25       3.284  -6.738  19.835  1.00  0.00           N  
ATOM    387  CA  GLY A  25       4.126  -5.904  20.674  1.00  0.00           C  
ATOM    388  C   GLY A  25       3.410  -5.382  21.916  1.00  0.00           C  
ATOM    389  O   GLY A  25       2.195  -5.541  22.041  1.00  0.00           O  
ATOM    390  H   GLY A  25       2.562  -6.304  19.277  1.00  0.00           H  
ATOM    391 1HA  GLY A  25       5.001  -6.472  20.990  1.00  0.00           H  
ATOM    392 2HA  GLY A  25       4.486  -5.053  20.097  1.00  0.00           H  
ATOM    393  N   GLU A  26       4.146  -4.783  22.847  1.00  0.00           N  
ATOM    394  CA  GLU A  26       3.689  -4.251  24.114  1.00  0.00           C  
ATOM    395  C   GLU A  26       3.045  -2.888  23.929  1.00  0.00           C  
ATOM    396  O   GLU A  26       1.845  -2.720  24.132  1.00  0.00           O  
ATOM    397  CB  GLU A  26       4.828  -4.202  25.141  1.00  0.00           C  
ATOM    398  CG  GLU A  26       6.206  -3.674  24.719  1.00  0.00           C  
ATOM    399  CD  GLU A  26       7.042  -3.100  25.859  1.00  0.00           C  
ATOM    400  OE1 GLU A  26       7.660  -2.025  25.710  1.00  0.00           O  
ATOM    401  OE2 GLU A  26       7.064  -3.713  26.952  1.00  0.00           O  
ATOM    402  H   GLU A  26       5.124  -4.710  22.607  1.00  0.00           H  
ATOM    403  HA  GLU A  26       2.908  -4.905  24.502  1.00  0.00           H  
ATOM    404 1HB  GLU A  26       4.531  -3.577  25.983  1.00  0.00           H  
ATOM    405 2HB  GLU A  26       5.014  -5.204  25.526  1.00  0.00           H  
ATOM    406 1HG  GLU A  26       6.771  -4.486  24.264  1.00  0.00           H  
ATOM    407 2HG  GLU A  26       6.071  -2.896  23.968  1.00  0.00           H  
ATOM    408  N   GLU A  27       3.843  -1.888  23.556  1.00  0.00           N  
ATOM    409  CA  GLU A  27       3.573  -0.464  23.533  1.00  0.00           C  
ATOM    410  C   GLU A  27       4.665   0.325  22.816  1.00  0.00           C  
ATOM    411  O   GLU A  27       4.821   1.519  23.056  1.00  0.00           O  
ATOM    412  CB  GLU A  27       3.295   0.040  24.946  1.00  0.00           C  
ATOM    413  CG  GLU A  27       4.458  -0.156  25.924  1.00  0.00           C  
ATOM    414  CD  GLU A  27       4.255   0.573  27.244  1.00  0.00           C  
ATOM    415  OE1 GLU A  27       5.242   1.129  27.771  1.00  0.00           O  
ATOM    416  OE2 GLU A  27       3.112   0.593  27.747  1.00  0.00           O  
ATOM    417  H   GLU A  27       4.748  -2.222  23.257  1.00  0.00           H  
ATOM    418  HA  GLU A  27       2.691  -0.289  22.916  1.00  0.00           H  
ATOM    419 1HB  GLU A  27       3.059   1.104  24.913  1.00  0.00           H  
ATOM    420 2HB  GLU A  27       2.424  -0.476  25.351  1.00  0.00           H  
ATOM    421 1HG  GLU A  27       4.575  -1.220  26.126  1.00  0.00           H  
ATOM    422 2HG  GLU A  27       5.376   0.200  25.457  1.00  0.00           H  
ATOM    423  N   GLY A  28       5.468  -0.296  21.953  1.00  0.00           N  
ATOM    424  CA  GLY A  28       6.711   0.255  21.465  1.00  0.00           C  
ATOM    425  C   GLY A  28       6.458   1.096  20.214  1.00  0.00           C  
ATOM    426  O   GLY A  28       6.486   0.583  19.097  1.00  0.00           O  
ATOM    427  H   GLY A  28       5.174  -1.207  21.632  1.00  0.00           H  
ATOM    428 1HA  GLY A  28       7.169   0.865  22.244  1.00  0.00           H  
ATOM    429 2HA  GLY A  28       7.405  -0.554  21.241  1.00  0.00           H  
ATOM    430  N   SER A  29       6.141   2.379  20.443  1.00  0.00           N  
ATOM    431  CA  SER A  29       5.718   3.400  19.516  1.00  0.00           C  
ATOM    432  C   SER A  29       6.611   3.598  18.306  1.00  0.00           C  
ATOM    433  O   SER A  29       6.114   3.793  17.195  1.00  0.00           O  
ATOM    434  CB  SER A  29       5.461   4.673  20.324  1.00  0.00           C  
ATOM    435  OG  SER A  29       6.612   5.103  21.007  1.00  0.00           O  
ATOM    436  H   SER A  29       6.227   2.608  21.423  1.00  0.00           H  
ATOM    437  HA  SER A  29       4.798   3.070  19.033  1.00  0.00           H  
ATOM    438 1HB  SER A  29       5.124   5.466  19.656  1.00  0.00           H  
ATOM    439 2HB  SER A  29       4.664   4.492  21.044  1.00  0.00           H  
ATOM    440  HG  SER A  29       7.300   4.470  20.791  1.00  0.00           H  
ATOM    441  N   SER A  30       7.935   3.509  18.460  1.00  0.00           N  
ATOM    442  CA  SER A  30       8.929   3.631  17.419  1.00  0.00           C  
ATOM    443  C   SER A  30       8.786   2.557  16.338  1.00  0.00           C  
ATOM    444  O   SER A  30       8.849   2.845  15.144  1.00  0.00           O  
ATOM    445  CB  SER A  30      10.338   3.629  18.021  1.00  0.00           C  
ATOM    446  OG  SER A  30      10.663   2.482  18.761  1.00  0.00           O  
ATOM    447  H   SER A  30       8.236   3.340  19.410  1.00  0.00           H  
ATOM    448  HA  SER A  30       8.773   4.579  16.901  1.00  0.00           H  
ATOM    449 1HB  SER A  30      11.074   3.725  17.223  1.00  0.00           H  
ATOM    450 2HB  SER A  30      10.454   4.489  18.679  1.00  0.00           H  
ATOM    451  HG  SER A  30       9.888   1.917  18.728  1.00  0.00           H  
ATOM    452  N   LEU A  31       8.501   1.320  16.752  1.00  0.00           N  
ATOM    453  CA  LEU A  31       8.372   0.140  15.931  1.00  0.00           C  
ATOM    454  C   LEU A  31       7.136   0.203  15.045  1.00  0.00           C  
ATOM    455  O   LEU A  31       7.152  -0.279  13.907  1.00  0.00           O  
ATOM    456  CB  LEU A  31       8.353  -1.098  16.829  1.00  0.00           C  
ATOM    457  CG  LEU A  31       9.483  -1.233  17.847  1.00  0.00           C  
ATOM    458  CD1 LEU A  31       9.225  -2.353  18.849  1.00  0.00           C  
ATOM    459  CD2 LEU A  31      10.850  -1.418  17.191  1.00  0.00           C  
ATOM    460  H   LEU A  31       8.370   1.243  17.750  1.00  0.00           H  
ATOM    461  HA  LEU A  31       9.231   0.087  15.264  1.00  0.00           H  
ATOM    462 1HB  LEU A  31       7.418  -1.108  17.386  1.00  0.00           H  
ATOM    463 2HB  LEU A  31       8.385  -1.986  16.197  1.00  0.00           H  
ATOM    464  HG  LEU A  31       9.527  -0.333  18.462  1.00  0.00           H  
ATOM    465 1HD1 LEU A  31      10.055  -2.410  19.553  1.00  0.00           H  
ATOM    466 2HD1 LEU A  31       8.302  -2.149  19.393  1.00  0.00           H  
ATOM    467 3HD1 LEU A  31       9.133  -3.301  18.319  1.00  0.00           H  
ATOM    468 1HD2 LEU A  31      11.615  -1.507  17.962  1.00  0.00           H  
ATOM    469 2HD2 LEU A  31      10.842  -2.322  16.581  1.00  0.00           H  
ATOM    470 3HD2 LEU A  31      11.071  -0.557  16.559  1.00  0.00           H  
ATOM    471  N   LEU A  32       6.068   0.877  15.483  1.00  0.00           N  
ATOM    472  CA  LEU A  32       4.839   1.133  14.776  1.00  0.00           C  
ATOM    473  C   LEU A  32       5.055   2.108  13.626  1.00  0.00           C  
ATOM    474  O   LEU A  32       4.473   1.958  12.548  1.00  0.00           O  
ATOM    475  CB  LEU A  32       3.760   1.705  15.695  1.00  0.00           C  
ATOM    476  CG  LEU A  32       3.580   1.085  17.073  1.00  0.00           C  
ATOM    477  CD1 LEU A  32       2.517   1.797  17.910  1.00  0.00           C  
ATOM    478  CD2 LEU A  32       3.267  -0.424  17.027  1.00  0.00           C  
ATOM    479  H   LEU A  32       6.178   1.230  16.423  1.00  0.00           H  
ATOM    480  HA  LEU A  32       4.470   0.192  14.371  1.00  0.00           H  
ATOM    481 1HB  LEU A  32       3.969   2.761  15.860  1.00  0.00           H  
ATOM    482 2HB  LEU A  32       2.796   1.621  15.193  1.00  0.00           H  
ATOM    483  HG  LEU A  32       4.495   1.212  17.652  1.00  0.00           H  
ATOM    484 1HD1 LEU A  32       2.433   1.310  18.882  1.00  0.00           H  
ATOM    485 2HD1 LEU A  32       2.803   2.839  18.051  1.00  0.00           H  
ATOM    486 3HD1 LEU A  32       1.558   1.749  17.396  1.00  0.00           H  
ATOM    487 1HD2 LEU A  32       3.151  -0.802  18.043  1.00  0.00           H  
ATOM    488 2HD2 LEU A  32       2.343  -0.587  16.472  1.00  0.00           H  
ATOM    489 3HD2 LEU A  32       4.085  -0.950  16.535  1.00  0.00           H  
ATOM    490  N   LEU A  33       5.925   3.097  13.812  1.00  0.00           N  
ATOM    491  CA  LEU A  33       6.304   4.096  12.829  1.00  0.00           C  
ATOM    492  C   LEU A  33       7.258   3.454  11.822  1.00  0.00           C  
ATOM    493  O   LEU A  33       7.015   3.531  10.616  1.00  0.00           O  
ATOM    494  CB  LEU A  33       6.946   5.296  13.508  1.00  0.00           C  
ATOM    495  CG  LEU A  33       6.048   6.046  14.502  1.00  0.00           C  
ATOM    496  CD1 LEU A  33       6.845   7.021  15.381  1.00  0.00           C  
ATOM    497  CD2 LEU A  33       4.895   6.778  13.831  1.00  0.00           C  
ATOM    498  H   LEU A  33       6.342   3.128  14.731  1.00  0.00           H  
ATOM    499  HA  LEU A  33       5.405   4.429  12.310  1.00  0.00           H  
ATOM    500 1HB  LEU A  33       7.832   4.959  14.044  1.00  0.00           H  
ATOM    501 2HB  LEU A  33       7.259   6.004  12.740  1.00  0.00           H  
ATOM    502  HG  LEU A  33       5.620   5.337  15.212  1.00  0.00           H  
ATOM    503 1HD1 LEU A  33       6.168   7.528  16.068  1.00  0.00           H  
ATOM    504 2HD1 LEU A  33       7.593   6.469  15.950  1.00  0.00           H  
ATOM    505 3HD1 LEU A  33       7.339   7.758  14.749  1.00  0.00           H  
ATOM    506 1HD2 LEU A  33       4.297   7.287  14.587  1.00  0.00           H  
ATOM    507 2HD2 LEU A  33       5.290   7.510  13.127  1.00  0.00           H  
ATOM    508 3HD2 LEU A  33       4.271   6.061  13.297  1.00  0.00           H  
ATOM    509  N   LEU A  34       8.298   2.762  12.276  1.00  0.00           N  
ATOM    510  CA  LEU A  34       9.295   2.101  11.459  1.00  0.00           C  
ATOM    511  C   LEU A  34       8.751   1.043  10.506  1.00  0.00           C  
ATOM    512  O   LEU A  34       9.155   0.975   9.349  1.00  0.00           O  
ATOM    513  CB  LEU A  34      10.417   1.532  12.341  1.00  0.00           C  
ATOM    514  CG  LEU A  34      11.322   2.543  13.036  1.00  0.00           C  
ATOM    515  CD1 LEU A  34      12.106   1.911  14.184  1.00  0.00           C  
ATOM    516  CD2 LEU A  34      12.288   3.224  12.072  1.00  0.00           C  
ATOM    517  H   LEU A  34       8.373   2.711  13.282  1.00  0.00           H  
ATOM    518  HA  LEU A  34       9.725   2.834  10.777  1.00  0.00           H  
ATOM    519 1HB  LEU A  34       9.969   0.914  13.117  1.00  0.00           H  
ATOM    520 2HB  LEU A  34      11.055   0.898  11.725  1.00  0.00           H  
ATOM    521  HG  LEU A  34      10.712   3.317  13.502  1.00  0.00           H  
ATOM    522 1HD1 LEU A  34      12.738   2.666  14.652  1.00  0.00           H  
ATOM    523 2HD1 LEU A  34      11.411   1.512  14.923  1.00  0.00           H  
ATOM    524 3HD1 LEU A  34      12.729   1.105  13.798  1.00  0.00           H  
ATOM    525 1HD2 LEU A  34      12.908   3.934  12.620  1.00  0.00           H  
ATOM    526 2HD2 LEU A  34      12.924   2.473  11.603  1.00  0.00           H  
ATOM    527 3HD2 LEU A  34      11.723   3.752  11.304  1.00  0.00           H  
ATOM    528  N   SER A  35       7.787   0.228  10.951  1.00  0.00           N  
ATOM    529  CA  SER A  35       7.083  -0.752  10.130  1.00  0.00           C  
ATOM    530  C   SER A  35       6.128  -0.141   9.126  1.00  0.00           C  
ATOM    531  O   SER A  35       5.853  -0.749   8.095  1.00  0.00           O  
ATOM    532  CB  SER A  35       6.365  -1.772  11.011  1.00  0.00           C  
ATOM    533  OG  SER A  35       5.487  -1.197  11.956  1.00  0.00           O  
ATOM    534  H   SER A  35       7.546   0.316  11.928  1.00  0.00           H  
ATOM    535  HA  SER A  35       7.814  -1.277   9.515  1.00  0.00           H  
ATOM    536 1HB  SER A  35       5.789  -2.453  10.385  1.00  0.00           H  
ATOM    537 2HB  SER A  35       7.100  -2.367  11.551  1.00  0.00           H  
ATOM    538  HG  SER A  35       5.542  -0.247  11.825  1.00  0.00           H  
ATOM    539  N   GLY A  36       5.692   1.114   9.308  1.00  0.00           N  
ATOM    540  CA  GLY A  36       4.776   1.829   8.442  1.00  0.00           C  
ATOM    541  C   GLY A  36       5.522   2.695   7.442  1.00  0.00           C  
ATOM    542  O   GLY A  36       5.161   2.730   6.268  1.00  0.00           O  
ATOM    543  H   GLY A  36       6.053   1.575  10.131  1.00  0.00           H  
ATOM    544 1HA  GLY A  36       4.146   1.115   7.910  1.00  0.00           H  
ATOM    545 2HA  GLY A  36       4.116   2.452   9.045  1.00  0.00           H  
ATOM    546  N   LEU A  37       6.652   3.289   7.835  1.00  0.00           N  
ATOM    547  CA  LEU A  37       7.621   3.972   6.991  1.00  0.00           C  
ATOM    548  C   LEU A  37       8.269   3.054   5.963  1.00  0.00           C  
ATOM    549  O   LEU A  37       8.725   3.493   4.911  1.00  0.00           O  
ATOM    550  CB  LEU A  37       8.687   4.663   7.845  1.00  0.00           C  
ATOM    551  CG  LEU A  37       8.227   5.842   8.698  1.00  0.00           C  
ATOM    552  CD1 LEU A  37       9.265   6.217   9.765  1.00  0.00           C  
ATOM    553  CD2 LEU A  37       7.852   7.065   7.858  1.00  0.00           C  
ATOM    554  H   LEU A  37       6.817   3.236   8.830  1.00  0.00           H  
ATOM    555  HA  LEU A  37       7.099   4.730   6.408  1.00  0.00           H  
ATOM    556 1HB  LEU A  37       9.122   3.928   8.521  1.00  0.00           H  
ATOM    557 2HB  LEU A  37       9.475   5.031   7.187  1.00  0.00           H  
ATOM    558  HG  LEU A  37       7.349   5.551   9.277  1.00  0.00           H  
ATOM    559 1HD1 LEU A  37       8.897   7.060  10.350  1.00  0.00           H  
ATOM    560 2HD1 LEU A  37       9.434   5.366  10.424  1.00  0.00           H  
ATOM    561 3HD1 LEU A  37      10.201   6.493   9.281  1.00  0.00           H  
ATOM    562 1HD2 LEU A  37       7.531   7.874   8.515  1.00  0.00           H  
ATOM    563 2HD2 LEU A  37       8.718   7.389   7.280  1.00  0.00           H  
ATOM    564 3HD2 LEU A  37       7.040   6.805   7.179  1.00  0.00           H  
ATOM    565  N   GLY A  38       8.256   1.738   6.181  1.00  0.00           N  
ATOM    566  CA  GLY A  38       8.780   0.724   5.286  1.00  0.00           C  
ATOM    567  C   GLY A  38       7.791   0.348   4.189  1.00  0.00           C  
ATOM    568  O   GLY A  38       8.202  -0.006   3.093  1.00  0.00           O  
ATOM    569  H   GLY A  38       7.838   1.455   7.056  1.00  0.00           H  
ATOM    570 1HA  GLY A  38       9.701   1.084   4.827  1.00  0.00           H  
ATOM    571 2HA  GLY A  38       9.034  -0.169   5.857  1.00  0.00           H  
ATOM    572  N   LEU A  39       6.485   0.522   4.424  1.00  0.00           N  
ATOM    573  CA  LEU A  39       5.429   0.384   3.446  1.00  0.00           C  
ATOM    574  C   LEU A  39       5.528   1.496   2.397  1.00  0.00           C  
ATOM    575  O   LEU A  39       5.296   1.252   1.213  1.00  0.00           O  
ATOM    576  CB  LEU A  39       4.043   0.430   4.074  1.00  0.00           C  
ATOM    577  CG  LEU A  39       3.742  -0.535   5.216  1.00  0.00           C  
ATOM    578  CD1 LEU A  39       2.373  -0.299   5.842  1.00  0.00           C  
ATOM    579  CD2 LEU A  39       3.883  -2.003   4.801  1.00  0.00           C  
ATOM    580  H   LEU A  39       6.246   0.771   5.373  1.00  0.00           H  
ATOM    581  HA  LEU A  39       5.537  -0.582   2.954  1.00  0.00           H  
ATOM    582 1HB  LEU A  39       3.871   1.432   4.463  1.00  0.00           H  
ATOM    583 2HB  LEU A  39       3.303   0.231   3.299  1.00  0.00           H  
ATOM    584  HG  LEU A  39       4.435  -0.352   6.038  1.00  0.00           H  
ATOM    585 1HD1 LEU A  39       2.214  -1.015   6.649  1.00  0.00           H  
ATOM    586 2HD1 LEU A  39       2.325   0.714   6.242  1.00  0.00           H  
ATOM    587 3HD1 LEU A  39       1.600  -0.428   5.086  1.00  0.00           H  
ATOM    588 1HD2 LEU A  39       3.658  -2.645   5.654  1.00  0.00           H  
ATOM    589 2HD2 LEU A  39       3.188  -2.221   3.990  1.00  0.00           H  
ATOM    590 3HD2 LEU A  39       4.903  -2.191   4.465  1.00  0.00           H  
ATOM    591  N   LEU A  40       5.931   2.703   2.792  1.00  0.00           N  
ATOM    592  CA  LEU A  40       6.154   3.858   1.950  1.00  0.00           C  
ATOM    593  C   LEU A  40       7.294   3.612   0.969  1.00  0.00           C  
ATOM    594  O   LEU A  40       7.127   3.823  -0.240  1.00  0.00           O  
ATOM    595  CB  LEU A  40       6.437   5.119   2.777  1.00  0.00           C  
ATOM    596  CG  LEU A  40       5.405   5.473   3.856  1.00  0.00           C  
ATOM    597  CD1 LEU A  40       5.838   6.750   4.590  1.00  0.00           C  
ATOM    598  CD2 LEU A  40       3.985   5.605   3.314  1.00  0.00           C  
ATOM    599  H   LEU A  40       6.086   2.782   3.787  1.00  0.00           H  
ATOM    600  HA  LEU A  40       5.255   4.035   1.362  1.00  0.00           H  
ATOM    601 1HB  LEU A  40       7.398   5.000   3.275  1.00  0.00           H  
ATOM    602 2HB  LEU A  40       6.504   5.971   2.100  1.00  0.00           H  
ATOM    603  HG  LEU A  40       5.393   4.694   4.618  1.00  0.00           H  
ATOM    604 1HD1 LEU A  40       5.102   6.997   5.355  1.00  0.00           H  
ATOM    605 2HD1 LEU A  40       6.808   6.588   5.060  1.00  0.00           H  
ATOM    606 3HD1 LEU A  40       5.911   7.572   3.878  1.00  0.00           H  
ATOM    607 1HD2 LEU A  40       3.306   5.856   4.130  1.00  0.00           H  
ATOM    608 2HD2 LEU A  40       3.954   6.393   2.562  1.00  0.00           H  
ATOM    609 3HD2 LEU A  40       3.678   4.661   2.864  1.00  0.00           H  
ATOM    610  N   LEU A  41       8.436   3.101   1.419  1.00  0.00           N  
ATOM    611  CA  LEU A  41       9.589   2.762   0.607  1.00  0.00           C  
ATOM    612  C   LEU A  41       9.287   1.666  -0.411  1.00  0.00           C  
ATOM    613  O   LEU A  41       9.643   1.789  -1.589  1.00  0.00           O  
ATOM    614  CB  LEU A  41      10.769   2.379   1.496  1.00  0.00           C  
ATOM    615  CG  LEU A  41      11.327   3.484   2.388  1.00  0.00           C  
ATOM    616  CD1 LEU A  41      12.296   2.936   3.432  1.00  0.00           C  
ATOM    617  CD2 LEU A  41      11.995   4.605   1.598  1.00  0.00           C  
ATOM    618  H   LEU A  41       8.474   2.946   2.416  1.00  0.00           H  
ATOM    619  HA  LEU A  41       9.865   3.636   0.018  1.00  0.00           H  
ATOM    620 1HB  LEU A  41      10.464   1.559   2.144  1.00  0.00           H  
ATOM    621 2HB  LEU A  41      11.583   2.029   0.861  1.00  0.00           H  
ATOM    622  HG  LEU A  41      10.517   3.925   2.969  1.00  0.00           H  
ATOM    623 1HD1 LEU A  41      12.670   3.755   4.046  1.00  0.00           H  
ATOM    624 2HD1 LEU A  41      11.780   2.215   4.065  1.00  0.00           H  
ATOM    625 3HD1 LEU A  41      13.132   2.448   2.932  1.00  0.00           H  
ATOM    626 1HD2 LEU A  41      12.371   5.361   2.287  1.00  0.00           H  
ATOM    627 2HD2 LEU A  41      12.824   4.197   1.019  1.00  0.00           H  
ATOM    628 3HD2 LEU A  41      11.268   5.057   0.923  1.00  0.00           H  
ATOM    629  N   LEU A  42       8.569   0.613  -0.019  1.00  0.00           N  
ATOM    630  CA  LEU A  42       8.184  -0.500  -0.865  1.00  0.00           C  
ATOM    631  C   LEU A  42       7.109  -0.110  -1.876  1.00  0.00           C  
ATOM    632  O   LEU A  42       7.132  -0.599  -3.004  1.00  0.00           O  
ATOM    633  CB  LEU A  42       7.764  -1.695  -0.010  1.00  0.00           C  
ATOM    634  CG  LEU A  42       8.901  -2.352   0.782  1.00  0.00           C  
ATOM    635  CD1 LEU A  42       8.394  -3.262   1.898  1.00  0.00           C  
ATOM    636  CD2 LEU A  42       9.885  -3.111  -0.094  1.00  0.00           C  
ATOM    637  H   LEU A  42       8.284   0.616   0.949  1.00  0.00           H  
ATOM    638  HA  LEU A  42       9.042  -0.788  -1.471  1.00  0.00           H  
ATOM    639 1HB  LEU A  42       7.005  -1.366   0.698  1.00  0.00           H  
ATOM    640 2HB  LEU A  42       7.323  -2.450  -0.660  1.00  0.00           H  
ATOM    641  HG  LEU A  42       9.462  -1.585   1.317  1.00  0.00           H  
ATOM    642 1HD1 LEU A  42       9.242  -3.699   2.424  1.00  0.00           H  
ATOM    643 2HD1 LEU A  42       7.794  -2.680   2.598  1.00  0.00           H  
ATOM    644 3HD1 LEU A  42       7.784  -4.057   1.470  1.00  0.00           H  
ATOM    645 1HD2 LEU A  42      10.664  -3.550   0.531  1.00  0.00           H  
ATOM    646 2HD2 LEU A  42       9.361  -3.903  -0.629  1.00  0.00           H  
ATOM    647 3HD2 LEU A  42      10.338  -2.426  -0.811  1.00  0.00           H  
ATOM    648  N   SER A  43       6.174   0.782  -1.543  1.00  0.00           N  
ATOM    649  CA  SER A  43       5.199   1.340  -2.466  1.00  0.00           C  
ATOM    650  C   SER A  43       5.825   2.364  -3.405  1.00  0.00           C  
ATOM    651  O   SER A  43       5.461   2.371  -4.578  1.00  0.00           O  
ATOM    652  CB  SER A  43       3.989   1.912  -1.725  1.00  0.00           C  
ATOM    653  OG  SER A  43       4.336   2.867  -0.748  1.00  0.00           O  
ATOM    654  H   SER A  43       6.160   1.075  -0.577  1.00  0.00           H  
ATOM    655  HA  SER A  43       4.849   0.542  -3.124  1.00  0.00           H  
ATOM    656 1HB  SER A  43       3.312   2.380  -2.440  1.00  0.00           H  
ATOM    657 2HB  SER A  43       3.444   1.104  -1.240  1.00  0.00           H  
ATOM    658  HG  SER A  43       5.293   2.939  -0.776  1.00  0.00           H  
ATOM    659  N   LEU A  44       6.799   3.178  -2.990  1.00  0.00           N  
ATOM    660  CA  LEU A  44       7.575   4.042  -3.851  1.00  0.00           C  
ATOM    661  C   LEU A  44       8.383   3.260  -4.883  1.00  0.00           C  
ATOM    662  O   LEU A  44       8.393   3.634  -6.055  1.00  0.00           O  
ATOM    663  CB  LEU A  44       8.455   5.006  -3.045  1.00  0.00           C  
ATOM    664  CG  LEU A  44       7.724   6.166  -2.386  1.00  0.00           C  
ATOM    665  CD1 LEU A  44       8.500   6.769  -1.215  1.00  0.00           C  
ATOM    666  CD2 LEU A  44       7.366   7.265  -3.386  1.00  0.00           C  
ATOM    667  H   LEU A  44       6.988   3.173  -1.998  1.00  0.00           H  
ATOM    668  HA  LEU A  44       6.890   4.636  -4.454  1.00  0.00           H  
ATOM    669 1HB  LEU A  44       8.959   4.444  -2.261  1.00  0.00           H  
ATOM    670 2HB  LEU A  44       9.211   5.424  -3.709  1.00  0.00           H  
ATOM    671  HG  LEU A  44       6.799   5.805  -1.935  1.00  0.00           H  
ATOM    672 1HD1 LEU A  44       7.929   7.592  -0.785  1.00  0.00           H  
ATOM    673 2HD1 LEU A  44       8.664   6.006  -0.454  1.00  0.00           H  
ATOM    674 3HD1 LEU A  44       9.461   7.141  -1.569  1.00  0.00           H  
ATOM    675 1HD2 LEU A  44       6.845   8.072  -2.870  1.00  0.00           H  
ATOM    676 2HD2 LEU A  44       8.278   7.654  -3.840  1.00  0.00           H  
ATOM    677 3HD2 LEU A  44       6.721   6.854  -4.163  1.00  0.00           H  
ATOM    678  N   LEU A  45       8.981   2.126  -4.528  1.00  0.00           N  
ATOM    679  CA  LEU A  45       9.551   1.147  -5.434  1.00  0.00           C  
ATOM    680  C   LEU A  45       8.499   0.582  -6.379  1.00  0.00           C  
ATOM    681  O   LEU A  45       8.627   0.704  -7.593  1.00  0.00           O  
ATOM    682  CB  LEU A  45      10.283   0.049  -4.672  1.00  0.00           C  
ATOM    683  CG  LEU A  45      11.629   0.454  -4.061  1.00  0.00           C  
ATOM    684  CD1 LEU A  45      12.065  -0.497  -2.944  1.00  0.00           C  
ATOM    685  CD2 LEU A  45      12.733   0.548  -5.114  1.00  0.00           C  
ATOM    686  H   LEU A  45       9.026   1.960  -3.533  1.00  0.00           H  
ATOM    687  HA  LEU A  45      10.269   1.652  -6.080  1.00  0.00           H  
ATOM    688 1HB  LEU A  45       9.642  -0.299  -3.863  1.00  0.00           H  
ATOM    689 2HB  LEU A  45      10.462  -0.785  -5.350  1.00  0.00           H  
ATOM    690  HG  LEU A  45      11.534   1.429  -3.583  1.00  0.00           H  
ATOM    691 1HD1 LEU A  45      13.024  -0.170  -2.542  1.00  0.00           H  
ATOM    692 2HD1 LEU A  45      11.318  -0.491  -2.150  1.00  0.00           H  
ATOM    693 3HD1 LEU A  45      12.164  -1.505  -3.344  1.00  0.00           H  
ATOM    694 1HD2 LEU A  45      13.669   0.838  -4.636  1.00  0.00           H  
ATOM    695 2HD2 LEU A  45      12.858  -0.421  -5.598  1.00  0.00           H  
ATOM    696 3HD2 LEU A  45      12.460   1.293  -5.862  1.00  0.00           H  
ATOM    697  N   GLY A  46       7.431   0.001  -5.834  1.00  0.00           N  
ATOM    698  CA  GLY A  46       6.153  -0.312  -6.437  1.00  0.00           C  
ATOM    699  C   GLY A  46       5.715   0.574  -7.593  1.00  0.00           C  
ATOM    700  O   GLY A  46       5.714   0.179  -8.752  1.00  0.00           O  
ATOM    701  H   GLY A  46       7.588  -0.232  -4.864  1.00  0.00           H  
ATOM    702 1HA  GLY A  46       6.168  -1.336  -6.810  1.00  0.00           H  
ATOM    703 2HA  GLY A  46       5.371  -0.257  -5.681  1.00  0.00           H  
ATOM    704  N   LEU A  47       5.390   1.838  -7.275  1.00  0.00           N  
ATOM    705  CA  LEU A  47       4.854   2.860  -8.140  1.00  0.00           C  
ATOM    706  C   LEU A  47       5.877   3.485  -9.074  1.00  0.00           C  
ATOM    707  O   LEU A  47       5.502   4.302  -9.902  1.00  0.00           O  
ATOM    708  CB  LEU A  47       4.149   3.912  -7.281  1.00  0.00           C  
ATOM    709  CG  LEU A  47       2.981   3.455  -6.425  1.00  0.00           C  
ATOM    710  CD1 LEU A  47       2.470   4.567  -5.511  1.00  0.00           C  
ATOM    711  CD2 LEU A  47       1.820   2.853  -7.218  1.00  0.00           C  
ATOM    712  H   LEU A  47       5.558   2.054  -6.302  1.00  0.00           H  
ATOM    713  HA  LEU A  47       4.133   2.399  -8.814  1.00  0.00           H  
ATOM    714 1HB  LEU A  47       4.878   4.353  -6.604  1.00  0.00           H  
ATOM    715 2HB  LEU A  47       3.769   4.697  -7.935  1.00  0.00           H  
ATOM    716  HG  LEU A  47       3.320   2.690  -5.726  1.00  0.00           H  
ATOM    717 1HD1 LEU A  47       1.635   4.195  -4.917  1.00  0.00           H  
ATOM    718 2HD1 LEU A  47       3.272   4.889  -4.846  1.00  0.00           H  
ATOM    719 3HD1 LEU A  47       2.138   5.411  -6.115  1.00  0.00           H  
ATOM    720 1HD2 LEU A  47       1.028   2.552  -6.532  1.00  0.00           H  
ATOM    721 2HD2 LEU A  47       1.432   3.596  -7.916  1.00  0.00           H  
ATOM    722 3HD2 LEU A  47       2.170   1.983  -7.773  1.00  0.00           H  
ATOM    723  N   LEU A  48       7.166   3.130  -9.038  1.00  0.00           N  
ATOM    724  CA  LEU A  48       8.209   3.567  -9.952  1.00  0.00           C  
ATOM    725  C   LEU A  48       8.750   2.464 -10.857  1.00  0.00           C  
ATOM    726  O   LEU A  48       9.238   2.764 -11.948  1.00  0.00           O  
ATOM    727  CB  LEU A  48       9.332   4.265  -9.199  1.00  0.00           C  
ATOM    728  CG  LEU A  48       8.987   5.598  -8.530  1.00  0.00           C  
ATOM    729  CD1 LEU A  48      10.075   6.053  -7.554  1.00  0.00           C  
ATOM    730  CD2 LEU A  48       8.687   6.703  -9.530  1.00  0.00           C  
ATOM    731  H   LEU A  48       7.403   2.494  -8.290  1.00  0.00           H  
ATOM    732  HA  LEU A  48       7.775   4.274 -10.658  1.00  0.00           H  
ATOM    733 1HB  LEU A  48       9.694   3.598  -8.419  1.00  0.00           H  
ATOM    734 2HB  LEU A  48      10.150   4.456  -9.894  1.00  0.00           H  
ATOM    735  HG  LEU A  48       8.105   5.472  -7.901  1.00  0.00           H  
ATOM    736 1HD1 LEU A  48       9.787   7.002  -7.104  1.00  0.00           H  
ATOM    737 2HD1 LEU A  48      10.199   5.303  -6.772  1.00  0.00           H  
ATOM    738 3HD1 LEU A  48      11.015   6.176  -8.091  1.00  0.00           H  
ATOM    739 1HD2 LEU A  48       8.449   7.623  -8.996  1.00  0.00           H  
ATOM    740 2HD2 LEU A  48       9.559   6.867 -10.164  1.00  0.00           H  
ATOM    741 3HD2 LEU A  48       7.838   6.413 -10.149  1.00  0.00           H  
ATOM    742  N   LEU A  49       8.683   1.194 -10.468  1.00  0.00           N  
ATOM    743  CA  LEU A  49       9.191   0.039 -11.191  1.00  0.00           C  
ATOM    744  C   LEU A  49       8.114  -0.764 -11.894  1.00  0.00           C  
ATOM    745  O   LEU A  49       8.334  -1.279 -12.986  1.00  0.00           O  
ATOM    746  CB  LEU A  49       9.956  -0.883 -10.241  1.00  0.00           C  
ATOM    747  CG  LEU A  49      11.238  -0.313  -9.620  1.00  0.00           C  
ATOM    748  CD1 LEU A  49      11.672  -1.128  -8.394  1.00  0.00           C  
ATOM    749  CD2 LEU A  49      12.389  -0.247 -10.634  1.00  0.00           C  
ATOM    750  H   LEU A  49       8.227   1.055  -9.578  1.00  0.00           H  
ATOM    751  HA  LEU A  49       9.874   0.389 -11.965  1.00  0.00           H  
ATOM    752 1HB  LEU A  49       9.295  -1.162  -9.422  1.00  0.00           H  
ATOM    753 2HB  LEU A  49      10.232  -1.788 -10.782  1.00  0.00           H  
ATOM    754  HG  LEU A  49      11.048   0.697  -9.256  1.00  0.00           H  
ATOM    755 1HD1 LEU A  49      12.583  -0.699  -7.976  1.00  0.00           H  
ATOM    756 2HD1 LEU A  49      10.883  -1.103  -7.642  1.00  0.00           H  
ATOM    757 3HD1 LEU A  49      11.860  -2.159  -8.690  1.00  0.00           H  
ATOM    758 1HD2 LEU A  49      13.276   0.163 -10.151  1.00  0.00           H  
ATOM    759 2HD2 LEU A  49      12.607  -1.250 -11.002  1.00  0.00           H  
ATOM    760 3HD2 LEU A  49      12.102   0.392 -11.469  1.00  0.00           H  
ATOM    761  N   TRP A  50       6.928  -0.930 -11.299  1.00  0.00           N  
ATOM    762  CA  TRP A  50       5.831  -1.750 -11.792  1.00  0.00           C  
ATOM    763  C   TRP A  50       4.822  -0.930 -12.578  1.00  0.00           C  
ATOM    764  O   TRP A  50       3.853  -1.461 -13.125  1.00  0.00           O  
ATOM    765  CB  TRP A  50       5.130  -2.457 -10.634  1.00  0.00           C  
ATOM    766  CG  TRP A  50       5.908  -3.317  -9.685  1.00  0.00           C  
ATOM    767  CD1 TRP A  50       6.875  -2.855  -8.856  1.00  0.00           C  
ATOM    768  CD2 TRP A  50       5.777  -4.738  -9.393  1.00  0.00           C  
ATOM    769  NE1 TRP A  50       7.329  -3.890  -8.060  1.00  0.00           N  
ATOM    770  CE2 TRP A  50       6.668  -5.070  -8.340  1.00  0.00           C  
ATOM    771  CE3 TRP A  50       4.992  -5.783  -9.901  1.00  0.00           C  
ATOM    772  CZ2 TRP A  50       6.751  -6.351  -7.783  1.00  0.00           C  
ATOM    773  CZ3 TRP A  50       5.080  -7.087  -9.385  1.00  0.00           C  
ATOM    774  CH2 TRP A  50       5.942  -7.365  -8.320  1.00  0.00           C  
ATOM    775  H   TRP A  50       6.814  -0.427 -10.431  1.00  0.00           H  
ATOM    776  HA  TRP A  50       6.239  -2.504 -12.465  1.00  0.00           H  
ATOM    777 1HB  TRP A  50       4.643  -1.717  -9.997  1.00  0.00           H  
ATOM    778 2HB  TRP A  50       4.353  -3.113 -11.025  1.00  0.00           H  
ATOM    779  HD1 TRP A  50       7.233  -1.827  -8.829  1.00  0.00           H  
ATOM    780  HE1 TRP A  50       8.051  -3.818  -7.357  1.00  0.00           H  
ATOM    781  HE3 TRP A  50       4.304  -5.552 -10.714  1.00  0.00           H  
ATOM    782  HZ2 TRP A  50       7.418  -6.579  -6.951  1.00  0.00           H  
ATOM    783  HZ3 TRP A  50       4.468  -7.874  -9.827  1.00  0.00           H  
ATOM    784  HH2 TRP A  50       5.992  -8.370  -7.900  1.00  0.00           H  
ATOM    785  N   SER A  51       5.001   0.386 -12.679  1.00  0.00           N  
ATOM    786  CA  SER A  51       4.187   1.382 -13.338  1.00  0.00           C  
ATOM    787  C   SER A  51       4.642   1.647 -14.769  1.00  0.00           C  
ATOM    788  O   SER A  51       4.478   2.739 -15.303  1.00  0.00           O  
ATOM    789  CB  SER A  51       4.273   2.654 -12.487  1.00  0.00           C  
ATOM    790  OG  SER A  51       5.609   3.043 -12.277  1.00  0.00           O  
ATOM    791  H   SER A  51       5.846   0.676 -12.206  1.00  0.00           H  
ATOM    792  HA  SER A  51       3.159   1.018 -13.377  1.00  0.00           H  
ATOM    793 1HB  SER A  51       3.735   3.461 -12.984  1.00  0.00           H  
ATOM    794 2HB  SER A  51       3.790   2.482 -11.526  1.00  0.00           H  
ATOM    795  HG  SER A  51       6.149   2.393 -12.733  1.00  0.00           H  
ATOM    796  N   SER A  52       5.230   0.654 -15.446  1.00  0.00           N  
ATOM    797  CA  SER A  52       5.707   0.568 -16.805  1.00  0.00           C  
ATOM    798  C   SER A  52       4.626   0.703 -17.874  1.00  0.00           C  
ATOM    799  O   SER A  52       4.436  -0.157 -18.725  1.00  0.00           O  
ATOM    800  CB  SER A  52       6.526  -0.720 -16.885  1.00  0.00           C  
ATOM    801  OG  SER A  52       5.823  -1.837 -16.383  1.00  0.00           O  
ATOM    802  H   SER A  52       5.327  -0.148 -14.839  1.00  0.00           H  
ATOM    803  HA  SER A  52       6.333   1.438 -17.008  1.00  0.00           H  
ATOM    804 1HB  SER A  52       6.801  -0.912 -17.921  1.00  0.00           H  
ATOM    805 2HB  SER A  52       7.448  -0.599 -16.318  1.00  0.00           H  
ATOM    806  HG  SER A  52       4.967  -1.507 -16.102  1.00  0.00           H  
ATOM    807  N   GLY A  53       3.876   1.803 -17.836  1.00  0.00           N  
ATOM    808  CA  GLY A  53       2.876   2.278 -18.778  1.00  0.00           C  
ATOM    809  C   GLY A  53       3.320   3.614 -19.366  1.00  0.00           C  
ATOM    810  O   GLY A  53       4.504   3.776 -19.651  1.00  0.00           O  
ATOM    811  H   GLY A  53       4.071   2.350 -17.009  1.00  0.00           H  
ATOM    812 1HA  GLY A  53       2.741   1.540 -19.569  1.00  0.00           H  
ATOM    813 2HA  GLY A  53       1.919   2.384 -18.270  1.00  0.00           H  
ATOM    814  N   LYS A  54       2.402   4.562 -19.593  1.00  0.00           N  
ATOM    815  CA  LYS A  54       2.644   5.845 -20.225  1.00  0.00           C  
ATOM    816  C   LYS A  54       1.688   6.932 -19.722  1.00  0.00           C  
ATOM    817  O   LYS A  54       2.105   7.947 -19.167  1.00  0.00           O  
ATOM    818  CB  LYS A  54       2.688   5.691 -21.746  1.00  0.00           C  
ATOM    819  CG  LYS A  54       3.823   6.426 -22.443  1.00  0.00           C  
ATOM    820  CD  LYS A  54       3.762   6.292 -23.972  1.00  0.00           C  
ATOM    821  CE  LYS A  54       4.989   6.807 -24.709  1.00  0.00           C  
ATOM    822  NZ  LYS A  54       4.901   6.563 -26.156  1.00  0.00           N  
ATOM    823  H   LYS A  54       1.467   4.335 -19.285  1.00  0.00           H  
ATOM    824  HA  LYS A  54       3.610   6.221 -19.885  1.00  0.00           H  
ATOM    825 1HB  LYS A  54       2.778   4.635 -22.003  1.00  0.00           H  
ATOM    826 2HB  LYS A  54       1.754   6.053 -22.176  1.00  0.00           H  
ATOM    827 1HG  LYS A  54       3.780   7.486 -22.190  1.00  0.00           H  
ATOM    828 2HG  LYS A  54       4.778   6.027 -22.102  1.00  0.00           H  
ATOM    829 1HD  LYS A  54       3.642   5.241 -24.241  1.00  0.00           H  
ATOM    830 2HD  LYS A  54       2.904   6.846 -24.352  1.00  0.00           H  
ATOM    831 1HE  LYS A  54       5.093   7.878 -24.539  1.00  0.00           H  
ATOM    832 2HE  LYS A  54       5.880   6.312 -24.323  1.00  0.00           H  
ATOM    833 1HZ  LYS A  54       5.732   6.918 -26.609  1.00  0.00           H  
ATOM    834 2HZ  LYS A  54       4.823   5.570 -26.327  1.00  0.00           H  
ATOM    835 3HZ  LYS A  54       4.088   7.033 -26.529  1.00  0.00           H  
ATOM    836  N   LYS A  55       0.391   6.753 -19.945  1.00  0.00           N  
ATOM    837  CA  LYS A  55      -0.673   7.710 -19.700  1.00  0.00           C  
ATOM    838  C   LYS A  55      -1.903   7.079 -19.060  1.00  0.00           C  
ATOM    839  O   LYS A  55      -2.887   7.756 -18.744  1.00  0.00           O  
ATOM    840  CB  LYS A  55      -0.950   8.532 -20.959  1.00  0.00           C  
ATOM    841  CG  LYS A  55      -1.434   9.964 -20.738  1.00  0.00           C  
ATOM    842  CD  LYS A  55      -1.607  10.766 -22.020  1.00  0.00           C  
ATOM    843  CE  LYS A  55      -1.949  12.245 -21.782  1.00  0.00           C  
ATOM    844  NZ  LYS A  55      -2.098  13.001 -23.033  1.00  0.00           N  
ATOM    845  H   LYS A  55       0.160   5.846 -20.324  1.00  0.00           H  
ATOM    846  HA  LYS A  55      -0.356   8.385 -18.904  1.00  0.00           H  
ATOM    847 1HB  LYS A  55      -0.042   8.594 -21.560  1.00  0.00           H  
ATOM    848 2HB  LYS A  55      -1.708   8.031 -21.561  1.00  0.00           H  
ATOM    849 1HG  LYS A  55      -2.398   9.947 -20.227  1.00  0.00           H  
ATOM    850 2HG  LYS A  55      -0.720  10.496 -20.110  1.00  0.00           H  
ATOM    851 1HD  LYS A  55      -0.685  10.727 -22.601  1.00  0.00           H  
ATOM    852 2HD  LYS A  55      -2.410  10.332 -22.615  1.00  0.00           H  
ATOM    853 1HE  LYS A  55      -2.881  12.317 -21.223  1.00  0.00           H  
ATOM    854 2HE  LYS A  55      -1.160  12.710 -21.191  1.00  0.00           H  
ATOM    855 1HZ  LYS A  55      -2.322  13.963 -22.821  1.00  0.00           H  
ATOM    856 2HZ  LYS A  55      -1.234  12.964 -23.555  1.00  0.00           H  
ATOM    857 3HZ  LYS A  55      -2.842  12.598 -23.585  1.00  0.00           H  
ATOM    858  N   GLY A  56      -1.869   5.788 -18.763  1.00  0.00           N  
ATOM    859  CA  GLY A  56      -2.884   5.031 -18.058  1.00  0.00           C  
ATOM    860  C   GLY A  56      -2.433   4.722 -16.636  1.00  0.00           C  
ATOM    861  O   GLY A  56      -3.261   4.628 -15.737  1.00  0.00           O  
ATOM    862  H   GLY A  56      -1.033   5.316 -19.077  1.00  0.00           H  
ATOM    863 1HA  GLY A  56      -3.814   5.600 -18.039  1.00  0.00           H  
ATOM    864 2HA  GLY A  56      -3.086   4.104 -18.594  1.00  0.00           H  
ATOM    865  N   SER A  57      -1.111   4.642 -16.401  1.00  0.00           N  
ATOM    866  CA  SER A  57      -0.434   4.396 -15.144  1.00  0.00           C  
ATOM    867  C   SER A  57      -0.332   5.632 -14.253  1.00  0.00           C  
ATOM    868  O   SER A  57      -0.197   5.497 -13.035  1.00  0.00           O  
ATOM    869  CB  SER A  57       0.973   3.908 -15.519  1.00  0.00           C  
ATOM    870  OG  SER A  57       1.598   4.719 -16.487  1.00  0.00           O  
ATOM    871  H   SER A  57      -0.562   4.778 -17.238  1.00  0.00           H  
ATOM    872  HA  SER A  57      -0.982   3.625 -14.601  1.00  0.00           H  
ATOM    873 1HB  SER A  57       1.600   3.885 -14.628  1.00  0.00           H  
ATOM    874 2HB  SER A  57       0.914   2.891 -15.904  1.00  0.00           H  
ATOM    875  HG  SER A  57       0.971   5.416 -16.694  1.00  0.00           H  
ATOM    876  N   SER A  58      -0.360   6.842 -14.809  1.00  0.00           N  
ATOM    877  CA  SER A  58       0.061   8.098 -14.205  1.00  0.00           C  
ATOM    878  C   SER A  58      -0.725   8.515 -12.972  1.00  0.00           C  
ATOM    879  O   SER A  58      -0.181   8.648 -11.873  1.00  0.00           O  
ATOM    880  CB  SER A  58       0.037   9.153 -15.312  1.00  0.00           C  
ATOM    881  OG  SER A  58      -1.236   9.210 -15.916  1.00  0.00           O  
ATOM    882  H   SER A  58      -0.720   6.847 -15.753  1.00  0.00           H  
ATOM    883  HA  SER A  58       1.074   7.974 -13.821  1.00  0.00           H  
ATOM    884 1HB  SER A  58       0.291  10.126 -14.892  1.00  0.00           H  
ATOM    885 2HB  SER A  58       0.791   8.913 -16.060  1.00  0.00           H  
ATOM    886  HG  SER A  58      -1.773   8.554 -15.464  1.00  0.00           H  
ATOM    887  N   LEU A  59      -2.043   8.709 -13.086  1.00  0.00           N  
ATOM    888  CA  LEU A  59      -2.946   9.126 -12.030  1.00  0.00           C  
ATOM    889  C   LEU A  59      -3.140   8.054 -10.980  1.00  0.00           C  
ATOM    890  O   LEU A  59      -3.516   8.346  -9.843  1.00  0.00           O  
ATOM    891  CB  LEU A  59      -4.280   9.603 -12.616  1.00  0.00           C  
ATOM    892  CG  LEU A  59      -4.252  10.709 -13.663  1.00  0.00           C  
ATOM    893  CD1 LEU A  59      -5.647  11.038 -14.178  1.00  0.00           C  
ATOM    894  CD2 LEU A  59      -3.574  11.989 -13.154  1.00  0.00           C  
ATOM    895  H   LEU A  59      -2.411   8.540 -14.011  1.00  0.00           H  
ATOM    896  HA  LEU A  59      -2.489   9.954 -11.490  1.00  0.00           H  
ATOM    897 1HB  LEU A  59      -4.779   8.754 -13.081  1.00  0.00           H  
ATOM    898 2HB  LEU A  59      -4.907   9.966 -11.802  1.00  0.00           H  
ATOM    899  HG  LEU A  59      -3.703  10.367 -14.541  1.00  0.00           H  
ATOM    900 1HD1 LEU A  59      -5.583  11.831 -14.922  1.00  0.00           H  
ATOM    901 2HD1 LEU A  59      -6.086  10.150 -14.632  1.00  0.00           H  
ATOM    902 3HD1 LEU A  59      -6.272  11.369 -13.349  1.00  0.00           H  
ATOM    903 1HD2 LEU A  59      -3.582  12.743 -13.942  1.00  0.00           H  
ATOM    904 2HD2 LEU A  59      -4.114  12.366 -12.285  1.00  0.00           H  
ATOM    905 3HD2 LEU A  59      -2.544  11.768 -12.874  1.00  0.00           H  
ATOM    906  N   LEU A  60      -2.828   6.793 -11.279  1.00  0.00           N  
ATOM    907  CA  LEU A  60      -2.900   5.641 -10.390  1.00  0.00           C  
ATOM    908  C   LEU A  60      -1.862   5.725  -9.281  1.00  0.00           C  
ATOM    909  O   LEU A  60      -2.127   5.320  -8.153  1.00  0.00           O  
ATOM    910  CB  LEU A  60      -2.674   4.343 -11.167  1.00  0.00           C  
ATOM    911  CG  LEU A  60      -3.507   4.153 -12.429  1.00  0.00           C  
ATOM    912  CD1 LEU A  60      -3.313   2.727 -12.965  1.00  0.00           C  
ATOM    913  CD2 LEU A  60      -4.986   4.485 -12.232  1.00  0.00           C  
ATOM    914  H   LEU A  60      -2.514   6.662 -12.230  1.00  0.00           H  
ATOM    915  HA  LEU A  60      -3.894   5.609  -9.945  1.00  0.00           H  
ATOM    916 1HB  LEU A  60      -1.626   4.292 -11.459  1.00  0.00           H  
ATOM    917 2HB  LEU A  60      -2.887   3.502 -10.507  1.00  0.00           H  
ATOM    918  HG  LEU A  60      -3.126   4.803 -13.218  1.00  0.00           H  
ATOM    919 1HD1 LEU A  60      -3.909   2.594 -13.868  1.00  0.00           H  
ATOM    920 2HD1 LEU A  60      -2.261   2.566 -13.199  1.00  0.00           H  
ATOM    921 3HD1 LEU A  60      -3.631   2.009 -12.210  1.00  0.00           H  
ATOM    922 1HD2 LEU A  60      -5.523   4.329 -13.168  1.00  0.00           H  
ATOM    923 2HD2 LEU A  60      -5.405   3.836 -11.462  1.00  0.00           H  
ATOM    924 3HD2 LEU A  60      -5.088   5.526 -11.924  1.00  0.00           H  
ATOM    925  N   LEU A  61      -0.695   6.316  -9.569  1.00  0.00           N  
ATOM    926  CA  LEU A  61       0.379   6.545  -8.622  1.00  0.00           C  
ATOM    927  C   LEU A  61      -0.031   7.596  -7.599  1.00  0.00           C  
ATOM    928  O   LEU A  61       0.267   7.462  -6.414  1.00  0.00           O  
ATOM    929  CB  LEU A  61       1.672   6.959  -9.320  1.00  0.00           C  
ATOM    930  CG  LEU A  61       2.035   6.254 -10.633  1.00  0.00           C  
ATOM    931  CD1 LEU A  61       3.388   6.712 -11.173  1.00  0.00           C  
ATOM    932  CD2 LEU A  61       1.979   4.729 -10.573  1.00  0.00           C  
ATOM    933  H   LEU A  61      -0.580   6.617 -10.526  1.00  0.00           H  
ATOM    934  HA  LEU A  61       0.569   5.617  -8.084  1.00  0.00           H  
ATOM    935 1HB  LEU A  61       1.621   8.024  -9.544  1.00  0.00           H  
ATOM    936 2HB  LEU A  61       2.505   6.793  -8.637  1.00  0.00           H  
ATOM    937  HG  LEU A  61       1.342   6.564 -11.416  1.00  0.00           H  
ATOM    938 1HD1 LEU A  61       3.605   6.187 -12.104  1.00  0.00           H  
ATOM    939 2HD1 LEU A  61       3.360   7.785 -11.361  1.00  0.00           H  
ATOM    940 3HD1 LEU A  61       4.165   6.490 -10.443  1.00  0.00           H  
ATOM    941 1HD2 LEU A  61       2.249   4.316 -11.546  1.00  0.00           H  
ATOM    942 2HD2 LEU A  61       2.678   4.368  -9.819  1.00  0.00           H  
ATOM    943 3HD2 LEU A  61       0.969   4.412 -10.313  1.00  0.00           H  
ATOM    944  N   LEU A  62      -0.794   8.616  -8.020  1.00  0.00           N  
ATOM    945  CA  LEU A  62      -1.342   9.676  -7.195  1.00  0.00           C  
ATOM    946  C   LEU A  62      -2.419   9.136  -6.259  1.00  0.00           C  
ATOM    947  O   LEU A  62      -2.444   9.484  -5.081  1.00  0.00           O  
ATOM    948  CB  LEU A  62      -1.877  10.813  -8.051  1.00  0.00           C  
ATOM    949  CG  LEU A  62      -0.958  11.371  -9.143  1.00  0.00           C  
ATOM    950  CD1 LEU A  62      -1.638  12.485  -9.936  1.00  0.00           C  
ATOM    951  CD2 LEU A  62       0.384  11.862  -8.594  1.00  0.00           C  
ATOM    952  H   LEU A  62      -0.986   8.615  -9.011  1.00  0.00           H  
ATOM    953  HA  LEU A  62      -0.547  10.068  -6.562  1.00  0.00           H  
ATOM    954 1HB  LEU A  62      -2.785  10.476  -8.548  1.00  0.00           H  
ATOM    955 2HB  LEU A  62      -2.133  11.648  -7.399  1.00  0.00           H  
ATOM    956  HG  LEU A  62      -0.752  10.593  -9.878  1.00  0.00           H  
ATOM    957 1HD1 LEU A  62      -0.956  12.855 -10.701  1.00  0.00           H  
ATOM    958 2HD1 LEU A  62      -2.538  12.095 -10.412  1.00  0.00           H  
ATOM    959 3HD1 LEU A  62      -1.906  13.299  -9.264  1.00  0.00           H  
ATOM    960 1HD2 LEU A  62       0.993  12.246  -9.412  1.00  0.00           H  
ATOM    961 2HD2 LEU A  62       0.211  12.656  -7.867  1.00  0.00           H  
ATOM    962 3HD2 LEU A  62       0.904  11.035  -8.111  1.00  0.00           H  
ATOM    963  N   SER A  63      -3.271   8.228  -6.737  1.00  0.00           N  
ATOM    964  CA  SER A  63      -4.217   7.449  -5.974  1.00  0.00           C  
ATOM    965  C   SER A  63      -3.505   6.612  -4.922  1.00  0.00           C  
ATOM    966  O   SER A  63      -3.770   6.748  -3.727  1.00  0.00           O  
ATOM    967  CB  SER A  63      -5.097   6.611  -6.901  1.00  0.00           C  
ATOM    968  OG  SER A  63      -6.191   5.986  -6.265  1.00  0.00           O  
ATOM    969  H   SER A  63      -3.220   8.098  -7.738  1.00  0.00           H  
ATOM    970  HA  SER A  63      -4.856   8.133  -5.413  1.00  0.00           H  
ATOM    971 1HB  SER A  63      -5.491   7.243  -7.696  1.00  0.00           H  
ATOM    972 2HB  SER A  63      -4.495   5.834  -7.369  1.00  0.00           H  
ATOM    973  HG  SER A  63      -6.139   6.237  -5.340  1.00  0.00           H  
ATOM    974  N   GLY A  64      -2.550   5.775  -5.337  1.00  0.00           N  
ATOM    975  CA  GLY A  64      -1.595   5.026  -4.552  1.00  0.00           C  
ATOM    976  C   GLY A  64      -0.970   5.791  -3.398  1.00  0.00           C  
ATOM    977  O   GLY A  64      -1.189   5.458  -2.231  1.00  0.00           O  
ATOM    978  H   GLY A  64      -2.535   5.688  -6.343  1.00  0.00           H  
ATOM    979 1HA  GLY A  64      -2.078   4.141  -4.138  1.00  0.00           H  
ATOM    980 2HA  GLY A  64      -0.787   4.680  -5.195  1.00  0.00           H  
ATOM    981  N   LEU A  65      -0.247   6.872  -3.700  1.00  0.00           N  
ATOM    982  CA  LEU A  65       0.426   7.765  -2.768  1.00  0.00           C  
ATOM    983  C   LEU A  65      -0.522   8.400  -1.762  1.00  0.00           C  
ATOM    984  O   LEU A  65      -0.183   8.523  -0.590  1.00  0.00           O  
ATOM    985  CB  LEU A  65       1.211   8.836  -3.510  1.00  0.00           C  
ATOM    986  CG  LEU A  65       2.444   8.395  -4.293  1.00  0.00           C  
ATOM    987  CD1 LEU A  65       2.871   9.443  -5.329  1.00  0.00           C  
ATOM    988  CD2 LEU A  65       3.621   8.032  -3.385  1.00  0.00           C  
ATOM    989  H   LEU A  65      -0.184   7.057  -4.691  1.00  0.00           H  
ATOM    990  HA  LEU A  65       1.124   7.179  -2.171  1.00  0.00           H  
ATOM    991 1HB  LEU A  65       0.546   9.322  -4.222  1.00  0.00           H  
ATOM    992 2HB  LEU A  65       1.548   9.581  -2.790  1.00  0.00           H  
ATOM    993  HG  LEU A  65       2.200   7.516  -4.891  1.00  0.00           H  
ATOM    994 1HD1 LEU A  65       3.752   9.089  -5.864  1.00  0.00           H  
ATOM    995 2HD1 LEU A  65       2.058   9.607  -6.037  1.00  0.00           H  
ATOM    996 3HD1 LEU A  65       3.106  10.379  -4.823  1.00  0.00           H  
ATOM    997 1HD2 LEU A  65       4.470   7.724  -3.995  1.00  0.00           H  
ATOM    998 2HD2 LEU A  65       3.899   8.899  -2.786  1.00  0.00           H  
ATOM    999 3HD2 LEU A  65       3.333   7.213  -2.725  1.00  0.00           H  
ATOM   1000  N   GLY A  66      -1.736   8.778  -2.180  1.00  0.00           N  
ATOM   1001  CA  GLY A  66      -2.665   9.544  -1.376  1.00  0.00           C  
ATOM   1002  C   GLY A  66      -3.447   8.675  -0.415  1.00  0.00           C  
ATOM   1003  O   GLY A  66      -3.627   9.043   0.747  1.00  0.00           O  
ATOM   1004  H   GLY A  66      -2.005   8.504  -3.115  1.00  0.00           H  
ATOM   1005 1HA  GLY A  66      -2.118  10.299  -0.810  1.00  0.00           H  
ATOM   1006 2HA  GLY A  66      -3.361  10.072  -2.027  1.00  0.00           H  
ATOM   1007  N   LEU A  67      -3.845   7.460  -0.820  1.00  0.00           N  
ATOM   1008  CA  LEU A  67      -4.488   6.472   0.029  1.00  0.00           C  
ATOM   1009  C   LEU A  67      -3.515   5.888   1.033  1.00  0.00           C  
ATOM   1010  O   LEU A  67      -3.906   5.562   2.154  1.00  0.00           O  
ATOM   1011  CB  LEU A  67      -5.119   5.398  -0.852  1.00  0.00           C  
ATOM   1012  CG  LEU A  67      -6.246   5.875  -1.771  1.00  0.00           C  
ATOM   1013  CD1 LEU A  67      -6.493   4.884  -2.911  1.00  0.00           C  
ATOM   1014  CD2 LEU A  67      -7.555   6.167  -1.027  1.00  0.00           C  
ATOM   1015  H   LEU A  67      -3.674   7.238  -1.790  1.00  0.00           H  
ATOM   1016  HA  LEU A  67      -5.266   6.968   0.608  1.00  0.00           H  
ATOM   1017 1HB  LEU A  67      -4.343   4.961  -1.477  1.00  0.00           H  
ATOM   1018 2HB  LEU A  67      -5.523   4.615  -0.210  1.00  0.00           H  
ATOM   1019  HG  LEU A  67      -5.942   6.794  -2.273  1.00  0.00           H  
ATOM   1020 1HD1 LEU A  67      -7.299   5.252  -3.546  1.00  0.00           H  
ATOM   1021 2HD1 LEU A  67      -5.585   4.777  -3.504  1.00  0.00           H  
ATOM   1022 3HD1 LEU A  67      -6.772   3.915  -2.497  1.00  0.00           H  
ATOM   1023 1HD2 LEU A  67      -8.311   6.502  -1.738  1.00  0.00           H  
ATOM   1024 2HD2 LEU A  67      -7.901   5.261  -0.529  1.00  0.00           H  
ATOM   1025 3HD2 LEU A  67      -7.385   6.947  -0.284  1.00  0.00           H  
ATOM   1026  N   LEU A  68      -2.222   5.792   0.718  1.00  0.00           N  
ATOM   1027  CA  LEU A  68      -1.173   5.382   1.639  1.00  0.00           C  
ATOM   1028  C   LEU A  68      -0.749   6.498   2.585  1.00  0.00           C  
ATOM   1029  O   LEU A  68      -0.386   6.212   3.718  1.00  0.00           O  
ATOM   1030  CB  LEU A  68       0.023   4.811   0.869  1.00  0.00           C  
ATOM   1031  CG  LEU A  68      -0.246   3.470   0.192  1.00  0.00           C  
ATOM   1032  CD1 LEU A  68       0.881   3.112  -0.780  1.00  0.00           C  
ATOM   1033  CD2 LEU A  68      -0.459   2.308   1.173  1.00  0.00           C  
ATOM   1034  H   LEU A  68      -1.978   6.026  -0.234  1.00  0.00           H  
ATOM   1035  HA  LEU A  68      -1.570   4.606   2.292  1.00  0.00           H  
ATOM   1036 1HB  LEU A  68       0.318   5.528   0.105  1.00  0.00           H  
ATOM   1037 2HB  LEU A  68       0.855   4.686   1.561  1.00  0.00           H  
ATOM   1038  HG  LEU A  68      -1.146   3.545  -0.419  1.00  0.00           H  
ATOM   1039 1HD1 LEU A  68       0.665   2.152  -1.249  1.00  0.00           H  
ATOM   1040 2HD1 LEU A  68       0.957   3.882  -1.548  1.00  0.00           H  
ATOM   1041 3HD1 LEU A  68       1.822   3.046  -0.236  1.00  0.00           H  
ATOM   1042 1HD2 LEU A  68      -0.646   1.390   0.615  1.00  0.00           H  
ATOM   1043 2HD2 LEU A  68       0.431   2.184   1.789  1.00  0.00           H  
ATOM   1044 3HD2 LEU A  68      -1.316   2.524   1.812  1.00  0.00           H  
ATOM   1045  N   LEU A  69      -0.870   7.786   2.239  1.00  0.00           N  
ATOM   1046  CA  LEU A  69      -0.754   8.905   3.151  1.00  0.00           C  
ATOM   1047  C   LEU A  69      -1.849   8.869   4.213  1.00  0.00           C  
ATOM   1048  O   LEU A  69      -1.591   9.095   5.396  1.00  0.00           O  
ATOM   1049  CB  LEU A  69      -0.745  10.260   2.432  1.00  0.00           C  
ATOM   1050  CG  LEU A  69       0.565  10.687   1.773  1.00  0.00           C  
ATOM   1051  CD1 LEU A  69       0.344  11.804   0.750  1.00  0.00           C  
ATOM   1052  CD2 LEU A  69       1.627  11.096   2.779  1.00  0.00           C  
ATOM   1053  H   LEU A  69      -1.057   7.965   1.262  1.00  0.00           H  
ATOM   1054  HA  LEU A  69       0.188   8.815   3.690  1.00  0.00           H  
ATOM   1055 1HB  LEU A  69      -1.504  10.244   1.651  1.00  0.00           H  
ATOM   1056 2HB  LEU A  69      -1.009  11.037   3.150  1.00  0.00           H  
ATOM   1057  HG  LEU A  69       0.964   9.859   1.187  1.00  0.00           H  
ATOM   1058 1HD1 LEU A  69       1.299  12.081   0.302  1.00  0.00           H  
ATOM   1059 2HD1 LEU A  69      -0.333  11.454  -0.029  1.00  0.00           H  
ATOM   1060 3HD1 LEU A  69      -0.089  12.671   1.246  1.00  0.00           H  
ATOM   1061 1HD2 LEU A  69       2.535  11.388   2.251  1.00  0.00           H  
ATOM   1062 2HD2 LEU A  69       1.264  11.937   3.370  1.00  0.00           H  
ATOM   1063 3HD2 LEU A  69       1.845  10.257   3.439  1.00  0.00           H  
ATOM   1064  N   LEU A  70      -3.078   8.515   3.839  1.00  0.00           N  
ATOM   1065  CA  LEU A  70      -4.209   8.288   4.714  1.00  0.00           C  
ATOM   1066  C   LEU A  70      -4.030   7.090   5.637  1.00  0.00           C  
ATOM   1067  O   LEU A  70      -4.687   7.025   6.671  1.00  0.00           O  
ATOM   1068  CB  LEU A  70      -5.510   8.211   3.921  1.00  0.00           C  
ATOM   1069  CG  LEU A  70      -5.975   9.490   3.233  1.00  0.00           C  
ATOM   1070  CD1 LEU A  70      -7.076   9.228   2.196  1.00  0.00           C  
ATOM   1071  CD2 LEU A  70      -6.439  10.562   4.216  1.00  0.00           C  
ATOM   1072  H   LEU A  70      -3.196   8.402   2.842  1.00  0.00           H  
ATOM   1073  HA  LEU A  70      -4.281   9.123   5.410  1.00  0.00           H  
ATOM   1074 1HB  LEU A  70      -5.401   7.453   3.147  1.00  0.00           H  
ATOM   1075 2HB  LEU A  70      -6.310   7.901   4.594  1.00  0.00           H  
ATOM   1076  HG  LEU A  70      -5.154   9.909   2.650  1.00  0.00           H  
ATOM   1077 1HD1 LEU A  70      -7.372  10.169   1.734  1.00  0.00           H  
ATOM   1078 2HD1 LEU A  70      -6.699   8.550   1.429  1.00  0.00           H  
ATOM   1079 3HD1 LEU A  70      -7.938   8.778   2.687  1.00  0.00           H  
ATOM   1080 1HD2 LEU A  70      -6.757  11.448   3.665  1.00  0.00           H  
ATOM   1081 2HD2 LEU A  70      -7.276  10.180   4.802  1.00  0.00           H  
ATOM   1082 3HD2 LEU A  70      -5.618  10.824   4.883  1.00  0.00           H  
ATOM   1083  N   SER A  71      -3.144   6.134   5.345  1.00  0.00           N  
ATOM   1084  CA  SER A  71      -2.757   5.059   6.234  1.00  0.00           C  
ATOM   1085  C   SER A  71      -1.927   5.577   7.404  1.00  0.00           C  
ATOM   1086  O   SER A  71      -2.170   5.225   8.562  1.00  0.00           O  
ATOM   1087  CB  SER A  71      -2.090   3.913   5.467  1.00  0.00           C  
ATOM   1088  OG  SER A  71      -0.704   4.028   5.219  1.00  0.00           O  
ATOM   1089  H   SER A  71      -2.726   6.187   4.427  1.00  0.00           H  
ATOM   1090  HA  SER A  71      -3.654   4.669   6.717  1.00  0.00           H  
ATOM   1091 1HB  SER A  71      -2.230   2.980   6.014  1.00  0.00           H  
ATOM   1092 2HB  SER A  71      -2.570   3.798   4.496  1.00  0.00           H  
ATOM   1093  HG  SER A  71      -0.434   4.863   5.608  1.00  0.00           H  
ATOM   1094  N   LEU A  72      -1.014   6.514   7.181  1.00  0.00           N  
ATOM   1095  CA  LEU A  72      -0.170   7.171   8.159  1.00  0.00           C  
ATOM   1096  C   LEU A  72      -1.024   8.056   9.062  1.00  0.00           C  
ATOM   1097  O   LEU A  72      -0.924   7.983  10.281  1.00  0.00           O  
ATOM   1098  CB  LEU A  72       0.918   8.032   7.513  1.00  0.00           C  
ATOM   1099  CG  LEU A  72       1.852   7.350   6.507  1.00  0.00           C  
ATOM   1100  CD1 LEU A  72       2.728   8.402   5.813  1.00  0.00           C  
ATOM   1101  CD2 LEU A  72       2.695   6.251   7.157  1.00  0.00           C  
ATOM   1102  H   LEU A  72      -0.929   6.769   6.207  1.00  0.00           H  
ATOM   1103  HA  LEU A  72       0.326   6.408   8.757  1.00  0.00           H  
ATOM   1104 1HB  LEU A  72       0.441   8.859   6.989  1.00  0.00           H  
ATOM   1105 2HB  LEU A  72       1.549   8.445   8.300  1.00  0.00           H  
ATOM   1106  HG  LEU A  72       1.261   6.898   5.711  1.00  0.00           H  
ATOM   1107 1HD1 LEU A  72       3.390   7.911   5.100  1.00  0.00           H  
ATOM   1108 2HD1 LEU A  72       2.093   9.115   5.287  1.00  0.00           H  
ATOM   1109 3HD1 LEU A  72       3.324   8.928   6.558  1.00  0.00           H  
ATOM   1110 1HD2 LEU A  72       3.341   5.796   6.405  1.00  0.00           H  
ATOM   1111 2HD2 LEU A  72       3.308   6.682   7.948  1.00  0.00           H  
ATOM   1112 3HD2 LEU A  72       2.039   5.490   7.579  1.00  0.00           H  
ATOM   1113  N   LEU A  73      -1.950   8.825   8.496  1.00  0.00           N  
ATOM   1114  CA  LEU A  73      -2.936   9.661   9.151  1.00  0.00           C  
ATOM   1115  C   LEU A  73      -4.057   8.875   9.828  1.00  0.00           C  
ATOM   1116  O   LEU A  73      -4.998   9.455  10.364  1.00  0.00           O  
ATOM   1117  CB  LEU A  73      -3.503  10.686   8.156  1.00  0.00           C  
ATOM   1118  CG  LEU A  73      -2.512  11.675   7.550  1.00  0.00           C  
ATOM   1119  CD1 LEU A  73      -3.113  12.411   6.357  1.00  0.00           C  
ATOM   1120  CD2 LEU A  73      -1.975  12.664   8.574  1.00  0.00           C  
ATOM   1121  H   LEU A  73      -1.927   8.791   7.486  1.00  0.00           H  
ATOM   1122  HA  LEU A  73      -2.450  10.195   9.967  1.00  0.00           H  
ATOM   1123 1HB  LEU A  73      -3.967  10.149   7.331  1.00  0.00           H  
ATOM   1124 2HB  LEU A  73      -4.272  11.271   8.660  1.00  0.00           H  
ATOM   1125  HG  LEU A  73      -1.664  11.131   7.133  1.00  0.00           H  
ATOM   1126 1HD1 LEU A  73      -2.378  13.106   5.951  1.00  0.00           H  
ATOM   1127 2HD1 LEU A  73      -3.393  11.690   5.589  1.00  0.00           H  
ATOM   1128 3HD1 LEU A  73      -3.996  12.963   6.678  1.00  0.00           H  
ATOM   1129 1HD2 LEU A  73      -1.273  13.344   8.090  1.00  0.00           H  
ATOM   1130 2HD2 LEU A  73      -2.801  13.235   8.997  1.00  0.00           H  
ATOM   1131 3HD2 LEU A  73      -1.464  12.122   9.370  1.00  0.00           H  
ATOM   1132  N   GLY A  74      -3.937   7.549   9.914  1.00  0.00           N  
ATOM   1133  CA  GLY A  74      -4.684   6.647  10.775  1.00  0.00           C  
ATOM   1134  C   GLY A  74      -3.746   6.123  11.850  1.00  0.00           C  
ATOM   1135  O   GLY A  74      -4.017   6.332  13.034  1.00  0.00           O  
ATOM   1136  H   GLY A  74      -3.237   7.170   9.293  1.00  0.00           H  
ATOM   1137 1HA  GLY A  74      -5.528   7.178  11.215  1.00  0.00           H  
ATOM   1138 2HA  GLY A  74      -5.093   5.831  10.180  1.00  0.00           H  
ATOM   1139  N   LEU A  75      -2.617   5.520  11.480  1.00  0.00           N  
ATOM   1140  CA  LEU A  75      -1.595   4.964  12.332  1.00  0.00           C  
ATOM   1141  C   LEU A  75      -1.011   5.925  13.366  1.00  0.00           C  
ATOM   1142  O   LEU A  75      -0.740   5.529  14.503  1.00  0.00           O  
ATOM   1143  CB  LEU A  75      -0.480   4.330  11.504  1.00  0.00           C  
ATOM   1144  CG  LEU A  75      -0.828   3.056  10.729  1.00  0.00           C  
ATOM   1145  CD1 LEU A  75       0.199   2.775   9.619  1.00  0.00           C  
ATOM   1146  CD2 LEU A  75      -0.994   1.831  11.629  1.00  0.00           C  
ATOM   1147  H   LEU A  75      -2.505   5.469  10.478  1.00  0.00           H  
ATOM   1148  HA  LEU A  75      -2.045   4.189  12.952  1.00  0.00           H  
ATOM   1149 1HB  LEU A  75      -0.130   5.061  10.776  1.00  0.00           H  
ATOM   1150 2HB  LEU A  75       0.349   4.084  12.168  1.00  0.00           H  
ATOM   1151  HG  LEU A  75      -1.766   3.201  10.193  1.00  0.00           H  
ATOM   1152 1HD1 LEU A  75      -0.079   1.863   9.089  1.00  0.00           H  
ATOM   1153 2HD1 LEU A  75       0.216   3.610   8.918  1.00  0.00           H  
ATOM   1154 3HD1 LEU A  75       1.187   2.650  10.060  1.00  0.00           H  
ATOM   1155 1HD2 LEU A  75      -1.240   0.962  11.018  1.00  0.00           H  
ATOM   1156 2HD2 LEU A  75      -0.063   1.646  12.166  1.00  0.00           H  
ATOM   1157 3HD2 LEU A  75      -1.796   2.012  12.344  1.00  0.00           H  
ATOM   1158  N   LEU A  76      -0.792   7.199  13.013  1.00  0.00           N  
ATOM   1159  CA  LEU A  76      -0.237   8.240  13.856  1.00  0.00           C  
ATOM   1160  C   LEU A  76      -1.158   8.680  14.982  1.00  0.00           C  
ATOM   1161  O   LEU A  76      -0.689   9.122  16.030  1.00  0.00           O  
ATOM   1162  CB  LEU A  76       0.149   9.446  12.991  1.00  0.00           C  
ATOM   1163  CG  LEU A  76       1.383   9.311  12.107  1.00  0.00           C  
ATOM   1164  CD1 LEU A  76       1.414  10.345  10.970  1.00  0.00           C  
ATOM   1165  CD2 LEU A  76       2.681   9.410  12.920  1.00  0.00           C  
ATOM   1166  H   LEU A  76      -1.050   7.421  12.062  1.00  0.00           H  
ATOM   1167  HA  LEU A  76       0.656   7.850  14.344  1.00  0.00           H  
ATOM   1168 1HB  LEU A  76      -0.686   9.682  12.332  1.00  0.00           H  
ATOM   1169 2HB  LEU A  76       0.322  10.301  13.644  1.00  0.00           H  
ATOM   1170  HG  LEU A  76       1.367   8.343  11.605  1.00  0.00           H  
ATOM   1171 1HD1 LEU A  76       2.314  10.201  10.372  1.00  0.00           H  
ATOM   1172 2HD1 LEU A  76       0.535  10.216  10.337  1.00  0.00           H  
ATOM   1173 3HD1 LEU A  76       1.414  11.349  11.392  1.00  0.00           H  
ATOM   1174 1HD2 LEU A  76       3.537   9.307  12.253  1.00  0.00           H  
ATOM   1175 2HD2 LEU A  76       2.724  10.377  13.420  1.00  0.00           H  
ATOM   1176 3HD2 LEU A  76       2.704   8.614  13.665  1.00  0.00           H  
ATOM   1177  N   LEU A  77      -2.477   8.532  14.839  1.00  0.00           N  
ATOM   1178  CA  LEU A  77      -3.487   8.904  15.808  1.00  0.00           C  
ATOM   1179  C   LEU A  77      -3.601   7.895  16.937  1.00  0.00           C  
ATOM   1180  O   LEU A  77      -4.051   8.218  18.034  1.00  0.00           O  
ATOM   1181  CB  LEU A  77      -4.844   9.049  15.105  1.00  0.00           C  
ATOM   1182  CG  LEU A  77      -4.945  10.057  13.961  1.00  0.00           C  
ATOM   1183  CD1 LEU A  77      -6.279   9.941  13.218  1.00  0.00           C  
ATOM   1184  CD2 LEU A  77      -4.733  11.494  14.417  1.00  0.00           C  
ATOM   1185  H   LEU A  77      -2.763   8.120  13.963  1.00  0.00           H  
ATOM   1186  HA  LEU A  77      -3.209   9.862  16.247  1.00  0.00           H  
ATOM   1187 1HB  LEU A  77      -5.127   8.081  14.695  1.00  0.00           H  
ATOM   1188 2HB  LEU A  77      -5.590   9.339  15.845  1.00  0.00           H  
ATOM   1189  HG  LEU A  77      -4.188   9.832  13.210  1.00  0.00           H  
ATOM   1190 1HD1 LEU A  77      -6.312  10.674  12.412  1.00  0.00           H  
ATOM   1191 2HD1 LEU A  77      -6.377   8.939  12.800  1.00  0.00           H  
ATOM   1192 3HD1 LEU A  77      -7.099  10.127  13.912  1.00  0.00           H  
ATOM   1193 1HD2 LEU A  77      -4.816  12.164  13.561  1.00  0.00           H  
ATOM   1194 2HD2 LEU A  77      -5.489  11.756  15.158  1.00  0.00           H  
ATOM   1195 3HD2 LEU A  77      -3.742  11.593  14.860  1.00  0.00           H  
ATOM   1196  N   LEU A  78      -3.157   6.646  16.726  1.00  0.00           N  
ATOM   1197  CA  LEU A  78      -3.178   5.545  17.653  1.00  0.00           C  
ATOM   1198  C   LEU A  78      -2.142   5.679  18.761  1.00  0.00           C  
ATOM   1199  O   LEU A  78      -2.201   4.954  19.756  1.00  0.00           O  
ATOM   1200  CB  LEU A  78      -2.947   4.226  16.906  1.00  0.00           C  
ATOM   1201  CG  LEU A  78      -3.797   3.959  15.664  1.00  0.00           C  
ATOM   1202  CD1 LEU A  78      -3.371   2.702  14.913  1.00  0.00           C  
ATOM   1203  CD2 LEU A  78      -5.297   3.945  15.964  1.00  0.00           C  
ATOM   1204  H   LEU A  78      -2.774   6.504  15.802  1.00  0.00           H  
ATOM   1205  HA  LEU A  78      -4.157   5.514  18.129  1.00  0.00           H  
ATOM   1206 1HB  LEU A  78      -1.907   4.184  16.588  1.00  0.00           H  
ATOM   1207 2HB  LEU A  78      -3.129   3.401  17.594  1.00  0.00           H  
ATOM   1208  HG  LEU A  78      -3.613   4.737  14.923  1.00  0.00           H  
ATOM   1209 1HD1 LEU A  78      -4.011   2.565  14.041  1.00  0.00           H  
ATOM   1210 2HD1 LEU A  78      -2.336   2.804  14.590  1.00  0.00           H  
ATOM   1211 3HD1 LEU A  78      -3.464   1.838  15.569  1.00  0.00           H  
ATOM   1212 1HD2 LEU A  78      -5.850   3.752  15.045  1.00  0.00           H  
ATOM   1213 2HD2 LEU A  78      -5.515   3.162  16.691  1.00  0.00           H  
ATOM   1214 3HD2 LEU A  78      -5.595   4.912  16.371  1.00  0.00           H  
ATOM   1215  N   SER A  79      -1.211   6.630  18.667  1.00  0.00           N  
ATOM   1216  CA  SER A  79      -0.186   6.972  19.634  1.00  0.00           C  
ATOM   1217  C   SER A  79      -0.718   7.457  20.982  1.00  0.00           C  
ATOM   1218  O   SER A  79      -0.029   7.400  21.998  1.00  0.00           O  
ATOM   1219  CB  SER A  79       0.769   7.971  18.988  1.00  0.00           C  
ATOM   1220  OG  SER A  79       0.158   9.209  18.683  1.00  0.00           O  
ATOM   1221  H   SER A  79      -1.264   7.150  17.802  1.00  0.00           H  
ATOM   1222  HA  SER A  79       0.357   6.063  19.898  1.00  0.00           H  
ATOM   1223 1HB  SER A  79       1.609   8.156  19.658  1.00  0.00           H  
ATOM   1224 2HB  SER A  79       1.171   7.548  18.069  1.00  0.00           H  
ATOM   1225  HG  SER A  79      -0.757   9.129  18.965  1.00  0.00           H  
ATOM   1226  N   SER A  80      -1.973   7.901  21.024  1.00  0.00           N  
ATOM   1227  CA  SER A  80      -2.778   8.291  22.179  1.00  0.00           C  
ATOM   1228  C   SER A  80      -4.110   7.562  22.190  1.00  0.00           C  
ATOM   1229  O   SER A  80      -5.092   8.062  22.728  1.00  0.00           O  
ATOM   1230  CB  SER A  80      -2.804   9.813  22.290  1.00  0.00           C  
ATOM   1231  OG  SER A  80      -3.354  10.423  21.147  1.00  0.00           O  
ATOM   1232  H   SER A  80      -2.378   7.958  20.101  1.00  0.00           H  
ATOM   1233  HA  SER A  80      -2.320   7.874  23.077  1.00  0.00           H  
ATOM   1234 1HB  SER A  80      -3.388  10.104  23.163  1.00  0.00           H  
ATOM   1235 2HB  SER A  80      -1.790  10.184  22.436  1.00  0.00           H  
ATOM   1236  HG  SER A  80      -3.589   9.706  20.553  1.00  0.00           H  
ATOM   1237  N   GLY A  81      -4.187   6.383  21.559  1.00  0.00           N  
ATOM   1238  CA  GLY A  81      -5.302   5.455  21.547  1.00  0.00           C  
ATOM   1239  C   GLY A  81      -4.788   4.104  22.014  1.00  0.00           C  
ATOM   1240  O   GLY A  81      -4.280   3.341  21.189  1.00  0.00           O  
ATOM   1241  H   GLY A  81      -3.350   6.152  21.043  1.00  0.00           H  
ATOM   1242 1HA  GLY A  81      -6.092   5.827  22.199  1.00  0.00           H  
ATOM   1243 2HA  GLY A  81      -5.717   5.397  20.541  1.00  0.00           H  
ATOM   1244  N   GLU A  82      -4.864   3.804  23.309  1.00  0.00           N  
ATOM   1245  CA  GLU A  82      -4.306   2.612  23.914  1.00  0.00           C  
ATOM   1246  C   GLU A  82      -5.178   1.381  23.739  1.00  0.00           C  
ATOM   1247  O   GLU A  82      -4.679   0.249  23.786  1.00  0.00           O  
ATOM   1248  CB  GLU A  82      -4.027   2.889  25.397  1.00  0.00           C  
ATOM   1249  CG  GLU A  82      -5.237   2.993  26.322  1.00  0.00           C  
ATOM   1250  CD  GLU A  82      -5.111   4.105  27.352  1.00  0.00           C  
ATOM   1251  OE1 GLU A  82      -5.006   5.279  26.943  1.00  0.00           O  
ATOM   1252  OE2 GLU A  82      -5.142   3.791  28.565  1.00  0.00           O  
ATOM   1253  H   GLU A  82      -5.351   4.470  23.892  1.00  0.00           H  
ATOM   1254  HA  GLU A  82      -3.369   2.373  23.409  1.00  0.00           H  
ATOM   1255 1HB  GLU A  82      -3.395   2.099  25.802  1.00  0.00           H  
ATOM   1256 2HB  GLU A  82      -3.482   3.828  25.495  1.00  0.00           H  
ATOM   1257 1HG  GLU A  82      -6.127   3.174  25.720  1.00  0.00           H  
ATOM   1258 2HG  GLU A  82      -5.368   2.043  26.838  1.00  0.00           H  
ATOM   1259  N   GLU A  83      -6.488   1.545  23.535  1.00  0.00           N  
ATOM   1260  CA  GLU A  83      -7.485   0.508  23.351  1.00  0.00           C  
ATOM   1261  C   GLU A  83      -7.280  -0.206  22.021  1.00  0.00           C  
ATOM   1262  O   GLU A  83      -6.991   0.433  21.011  1.00  0.00           O  
ATOM   1263  CB  GLU A  83      -8.889   1.114  23.445  1.00  0.00           C  
ATOM   1264  CG  GLU A  83     -10.045   0.129  23.575  1.00  0.00           C  
ATOM   1265  CD  GLU A  83     -11.413   0.801  23.609  1.00  0.00           C  
ATOM   1266  OE1 GLU A  83     -11.626   1.691  24.458  1.00  0.00           O  
ATOM   1267  OE2 GLU A  83     -12.302   0.436  22.809  1.00  0.00           O  
ATOM   1268  H   GLU A  83      -6.775   2.513  23.513  1.00  0.00           H  
ATOM   1269  HA  GLU A  83      -7.364  -0.232  24.143  1.00  0.00           H  
ATOM   1270 1HB  GLU A  83      -8.942   1.777  24.309  1.00  0.00           H  
ATOM   1271 2HB  GLU A  83      -9.086   1.716  22.558  1.00  0.00           H  
ATOM   1272 1HG  GLU A  83     -10.018  -0.560  22.731  1.00  0.00           H  
ATOM   1273 2HG  GLU A  83      -9.913  -0.452  24.487  1.00  0.00           H  
ATOM   1274  N   GLY A  84      -7.457  -1.532  21.962  1.00  0.00           N  
ATOM   1275  CA  GLY A  84      -7.049  -2.356  20.849  1.00  0.00           C  
ATOM   1276  C   GLY A  84      -8.098  -2.475  19.750  1.00  0.00           C  
ATOM   1277  O   GLY A  84      -7.813  -2.990  18.678  1.00  0.00           O  
ATOM   1278  H   GLY A  84      -7.907  -1.965  22.756  1.00  0.00           H  
ATOM   1279 1HA  GLY A  84      -6.138  -1.948  20.409  1.00  0.00           H  
ATOM   1280 2HA  GLY A  84      -6.813  -3.357  21.206  1.00  0.00           H  
ATOM   1281  N   SER A  85      -9.292  -1.923  19.972  1.00  0.00           N  
ATOM   1282  CA  SER A  85     -10.361  -1.716  19.011  1.00  0.00           C  
ATOM   1283  C   SER A  85      -9.919  -0.755  17.917  1.00  0.00           C  
ATOM   1284  O   SER A  85     -10.050  -1.049  16.731  1.00  0.00           O  
ATOM   1285  CB  SER A  85     -11.560  -1.173  19.803  1.00  0.00           C  
ATOM   1286  OG  SER A  85     -11.190   0.004  20.489  1.00  0.00           O  
ATOM   1287  H   SER A  85      -9.426  -1.629  20.928  1.00  0.00           H  
ATOM   1288  HA  SER A  85     -10.608  -2.676  18.556  1.00  0.00           H  
ATOM   1289 1HB  SER A  85     -12.384  -0.968  19.120  1.00  0.00           H  
ATOM   1290 2HB  SER A  85     -11.901  -1.928  20.510  1.00  0.00           H  
ATOM   1291  HG  SER A  85     -10.267   0.158  20.274  1.00  0.00           H  
ATOM   1292  N   LEU A  86      -9.311   0.368  18.308  1.00  0.00           N  
ATOM   1293  CA  LEU A  86      -8.837   1.478  17.511  1.00  0.00           C  
ATOM   1294  C   LEU A  86      -7.824   1.033  16.463  1.00  0.00           C  
ATOM   1295  O   LEU A  86      -7.825   1.537  15.340  1.00  0.00           O  
ATOM   1296  CB  LEU A  86      -8.248   2.558  18.413  1.00  0.00           C  
ATOM   1297  CG  LEU A  86      -9.099   3.025  19.597  1.00  0.00           C  
ATOM   1298  CD1 LEU A  86      -8.321   3.961  20.527  1.00  0.00           C  
ATOM   1299  CD2 LEU A  86     -10.417   3.666  19.160  1.00  0.00           C  
ATOM   1300  H   LEU A  86      -9.191   0.395  19.310  1.00  0.00           H  
ATOM   1301  HA  LEU A  86      -9.682   1.898  16.966  1.00  0.00           H  
ATOM   1302 1HB  LEU A  86      -7.308   2.193  18.824  1.00  0.00           H  
ATOM   1303 2HB  LEU A  86      -8.038   3.440  17.807  1.00  0.00           H  
ATOM   1304  HG  LEU A  86      -9.337   2.172  20.233  1.00  0.00           H  
ATOM   1305 1HD1 LEU A  86      -8.961   4.269  21.353  1.00  0.00           H  
ATOM   1306 2HD1 LEU A  86      -7.447   3.441  20.920  1.00  0.00           H  
ATOM   1307 3HD1 LEU A  86      -8.000   4.841  19.971  1.00  0.00           H  
ATOM   1308 1HD2 LEU A  86     -10.980   3.978  20.041  1.00  0.00           H  
ATOM   1309 2HD2 LEU A  86     -10.209   4.535  18.536  1.00  0.00           H  
ATOM   1310 3HD2 LEU A  86     -11.003   2.943  18.592  1.00  0.00           H  
ATOM   1311  N   LEU A  87      -6.979   0.053  16.782  1.00  0.00           N  
ATOM   1312  CA  LEU A  87      -5.953  -0.548  15.945  1.00  0.00           C  
ATOM   1313  C   LEU A  87      -6.558  -1.386  14.832  1.00  0.00           C  
ATOM   1314  O   LEU A  87      -6.012  -1.471  13.731  1.00  0.00           O  
ATOM   1315  CB  LEU A  87      -5.018  -1.400  16.791  1.00  0.00           C  
ATOM   1316  CG  LEU A  87      -4.506  -0.826  18.117  1.00  0.00           C  
ATOM   1317  CD1 LEU A  87      -3.597  -1.812  18.855  1.00  0.00           C  
ATOM   1318  CD2 LEU A  87      -3.810   0.524  17.965  1.00  0.00           C  
ATOM   1319  H   LEU A  87      -7.102  -0.284  17.726  1.00  0.00           H  
ATOM   1320  HA  LEU A  87      -5.375   0.251  15.480  1.00  0.00           H  
ATOM   1321 1HB  LEU A  87      -5.525  -2.332  17.038  1.00  0.00           H  
ATOM   1322 2HB  LEU A  87      -4.133  -1.638  16.200  1.00  0.00           H  
ATOM   1323  HG  LEU A  87      -5.343  -0.687  18.801  1.00  0.00           H  
ATOM   1324 1HD1 LEU A  87      -3.257  -1.365  19.789  1.00  0.00           H  
ATOM   1325 2HD1 LEU A  87      -4.151  -2.726  19.072  1.00  0.00           H  
ATOM   1326 3HD1 LEU A  87      -2.735  -2.049  18.232  1.00  0.00           H  
ATOM   1327 1HD2 LEU A  87      -3.473   0.872  18.942  1.00  0.00           H  
ATOM   1328 2HD2 LEU A  87      -2.951   0.418  17.302  1.00  0.00           H  
ATOM   1329 3HD2 LEU A  87      -4.507   1.247  17.543  1.00  0.00           H  
ATOM   1330  N   LEU A  88      -7.718  -2.021  15.069  1.00  0.00           N  
ATOM   1331  CA  LEU A  88      -8.466  -2.832  14.139  1.00  0.00           C  
ATOM   1332  C   LEU A  88      -9.391  -1.960  13.302  1.00  0.00           C  
ATOM   1333  O   LEU A  88      -9.451  -2.133  12.084  1.00  0.00           O  
ATOM   1334  CB  LEU A  88      -9.295  -3.862  14.902  1.00  0.00           C  
ATOM   1335  CG  LEU A  88      -8.519  -4.850  15.762  1.00  0.00           C  
ATOM   1336  CD1 LEU A  88      -9.428  -5.539  16.795  1.00  0.00           C  
ATOM   1337  CD2 LEU A  88      -7.785  -5.905  14.924  1.00  0.00           C  
ATOM   1338  H   LEU A  88      -8.071  -1.894  16.006  1.00  0.00           H  
ATOM   1339  HA  LEU A  88      -7.762  -3.354  13.491  1.00  0.00           H  
ATOM   1340 1HB  LEU A  88      -9.986  -3.334  15.557  1.00  0.00           H  
ATOM   1341 2HB  LEU A  88      -9.877  -4.440  14.185  1.00  0.00           H  
ATOM   1342  HG  LEU A  88      -7.776  -4.314  16.353  1.00  0.00           H  
ATOM   1343 1HD1 LEU A  88      -8.839  -6.237  17.390  1.00  0.00           H  
ATOM   1344 2HD1 LEU A  88      -9.869  -4.787  17.450  1.00  0.00           H  
ATOM   1345 3HD1 LEU A  88     -10.220  -6.081  16.279  1.00  0.00           H  
ATOM   1346 1HD2 LEU A  88      -7.247  -6.585  15.585  1.00  0.00           H  
ATOM   1347 2HD2 LEU A  88      -8.508  -6.469  14.334  1.00  0.00           H  
ATOM   1348 3HD2 LEU A  88      -7.078  -5.412  14.257  1.00  0.00           H  
ATOM   1349  N   LEU A  89     -10.084  -0.997  13.910  1.00  0.00           N  
ATOM   1350  CA  LEU A  89     -11.004  -0.058  13.294  1.00  0.00           C  
ATOM   1351  C   LEU A  89     -10.305   0.870  12.314  1.00  0.00           C  
ATOM   1352  O   LEU A  89     -10.853   1.166  11.253  1.00  0.00           O  
ATOM   1353  CB  LEU A  89     -11.773   0.739  14.344  1.00  0.00           C  
ATOM   1354  CG  LEU A  89     -12.780  -0.025  15.210  1.00  0.00           C  
ATOM   1355  CD1 LEU A  89     -13.181   0.778  16.453  1.00  0.00           C  
ATOM   1356  CD2 LEU A  89     -14.019  -0.458  14.437  1.00  0.00           C  
ATOM   1357  H   LEU A  89      -9.925  -0.948  14.906  1.00  0.00           H  
ATOM   1358  HA  LEU A  89     -11.723  -0.620  12.698  1.00  0.00           H  
ATOM   1359 1HB  LEU A  89     -11.057   1.198  15.024  1.00  0.00           H  
ATOM   1360 2HB  LEU A  89     -12.326   1.533  13.842  1.00  0.00           H  
ATOM   1361  HG  LEU A  89     -12.309  -0.922  15.610  1.00  0.00           H  
ATOM   1362 1HD1 LEU A  89     -13.897   0.204  17.042  1.00  0.00           H  
ATOM   1363 2HD1 LEU A  89     -12.296   0.982  17.056  1.00  0.00           H  
ATOM   1364 3HD1 LEU A  89     -13.637   1.719  16.147  1.00  0.00           H  
ATOM   1365 1HD2 LEU A  89     -14.695  -0.995  15.104  1.00  0.00           H  
ATOM   1366 2HD2 LEU A  89     -14.525   0.421  14.038  1.00  0.00           H  
ATOM   1367 3HD2 LEU A  89     -13.725  -1.111  13.615  1.00  0.00           H  
ATOM   1368  N   SER A  90      -9.086   1.332  12.626  1.00  0.00           N  
ATOM   1369  CA  SER A  90      -8.208   1.996  11.684  1.00  0.00           C  
ATOM   1370  C   SER A  90      -7.804   1.017  10.581  1.00  0.00           C  
ATOM   1371  O   SER A  90      -8.211   1.194   9.438  1.00  0.00           O  
ATOM   1372  CB  SER A  90      -7.015   2.636  12.396  1.00  0.00           C  
ATOM   1373  OG  SER A  90      -6.261   1.720  13.156  1.00  0.00           O  
ATOM   1374  H   SER A  90      -8.777   1.201  13.578  1.00  0.00           H  
ATOM   1375  HA  SER A  90      -8.770   2.785  11.183  1.00  0.00           H  
ATOM   1376 1HB  SER A  90      -6.357   3.097  11.660  1.00  0.00           H  
ATOM   1377 2HB  SER A  90      -7.368   3.425  13.059  1.00  0.00           H  
ATOM   1378  HG  SER A  90      -6.690   0.868  13.046  1.00  0.00           H  
ATOM   1379  N   GLY A  91      -7.047  -0.031  10.923  1.00  0.00           N  
ATOM   1380  CA  GLY A  91      -6.709  -1.243  10.203  1.00  0.00           C  
ATOM   1381  C   GLY A  91      -7.587  -1.633   9.013  1.00  0.00           C  
ATOM   1382  O   GLY A  91      -7.163  -1.547   7.863  1.00  0.00           O  
ATOM   1383  H   GLY A  91      -6.678   0.108  11.852  1.00  0.00           H  
ATOM   1384 1HA  GLY A  91      -5.692  -1.165   9.818  1.00  0.00           H  
ATOM   1385 2HA  GLY A  91      -6.730  -2.090  10.887  1.00  0.00           H  
ATOM   1386  N   LEU A  92      -8.845  -1.991   9.291  1.00  0.00           N  
ATOM   1387  CA  LEU A  92      -9.906  -2.335   8.364  1.00  0.00           C  
ATOM   1388  C   LEU A  92     -10.201  -1.252   7.333  1.00  0.00           C  
ATOM   1389  O   LEU A  92     -10.552  -1.538   6.191  1.00  0.00           O  
ATOM   1390  CB  LEU A  92     -11.184  -2.702   9.122  1.00  0.00           C  
ATOM   1391  CG  LEU A  92     -11.156  -4.003   9.919  1.00  0.00           C  
ATOM   1392  CD1 LEU A  92     -12.226  -4.008  11.011  1.00  0.00           C  
ATOM   1393  CD2 LEU A  92     -11.309  -5.239   9.019  1.00  0.00           C  
ATOM   1394  H   LEU A  92      -9.034  -2.011  10.283  1.00  0.00           H  
ATOM   1395  HA  LEU A  92      -9.588  -3.199   7.780  1.00  0.00           H  
ATOM   1396 1HB  LEU A  92     -11.415  -1.900   9.821  1.00  0.00           H  
ATOM   1397 2HB  LEU A  92     -12.003  -2.779   8.407  1.00  0.00           H  
ATOM   1398  HG  LEU A  92     -10.207  -4.086  10.449  1.00  0.00           H  
ATOM   1399 1HD1 LEU A  92     -12.181  -4.947  11.562  1.00  0.00           H  
ATOM   1400 2HD1 LEU A  92     -12.050  -3.178  11.696  1.00  0.00           H  
ATOM   1401 3HD1 LEU A  92     -13.210  -3.901  10.556  1.00  0.00           H  
ATOM   1402 1HD2 LEU A  92     -11.282  -6.141   9.632  1.00  0.00           H  
ATOM   1403 2HD2 LEU A  92     -12.260  -5.188   8.490  1.00  0.00           H  
ATOM   1404 3HD2 LEU A  92     -10.492  -5.266   8.298  1.00  0.00           H  
ATOM   1405  N   GLY A  93     -10.012   0.017   7.702  1.00  0.00           N  
ATOM   1406  CA  GLY A  93     -10.309   1.175   6.891  1.00  0.00           C  
ATOM   1407  C   GLY A  93      -9.121   1.572   6.024  1.00  0.00           C  
ATOM   1408  O   GLY A  93      -9.332   1.989   4.896  1.00  0.00           O  
ATOM   1409  H   GLY A  93      -9.629   0.149   8.627  1.00  0.00           H  
ATOM   1410 1HA  GLY A  93     -11.168   0.962   6.255  1.00  0.00           H  
ATOM   1411 2HA  GLY A  93     -10.584   2.009   7.535  1.00  0.00           H  
ATOM   1412  N   LEU A  94      -7.878   1.355   6.480  1.00  0.00           N  
ATOM   1413  CA  LEU A  94      -6.658   1.536   5.704  1.00  0.00           C  
ATOM   1414  C   LEU A  94      -6.611   0.508   4.579  1.00  0.00           C  
ATOM   1415  O   LEU A  94      -6.284   0.834   3.440  1.00  0.00           O  
ATOM   1416  CB  LEU A  94      -5.389   1.461   6.550  1.00  0.00           C  
ATOM   1417  CG  LEU A  94      -5.374   2.027   7.966  1.00  0.00           C  
ATOM   1418  CD1 LEU A  94      -3.973   2.018   8.597  1.00  0.00           C  
ATOM   1419  CD2 LEU A  94      -6.023   3.408   8.111  1.00  0.00           C  
ATOM   1420  H   LEU A  94      -7.810   1.042   7.438  1.00  0.00           H  
ATOM   1421  HA  LEU A  94      -6.683   2.523   5.246  1.00  0.00           H  
ATOM   1422 1HB  LEU A  94      -5.104   0.415   6.656  1.00  0.00           H  
ATOM   1423 2HB  LEU A  94      -4.590   1.983   6.024  1.00  0.00           H  
ATOM   1424  HG  LEU A  94      -5.914   1.354   8.632  1.00  0.00           H  
ATOM   1425 1HD1 LEU A  94      -4.026   2.432   9.604  1.00  0.00           H  
ATOM   1426 2HD1 LEU A  94      -3.602   0.994   8.645  1.00  0.00           H  
ATOM   1427 3HD1 LEU A  94      -3.298   2.622   7.992  1.00  0.00           H  
ATOM   1428 1HD2 LEU A  94      -5.967   3.729   9.151  1.00  0.00           H  
ATOM   1429 2HD2 LEU A  94      -5.497   4.125   7.480  1.00  0.00           H  
ATOM   1430 3HD2 LEU A  94      -7.068   3.353   7.804  1.00  0.00           H  
ATOM   1431  N   LEU A  95      -7.011  -0.729   4.875  1.00  0.00           N  
ATOM   1432  CA  LEU A  95      -7.245  -1.812   3.925  1.00  0.00           C  
ATOM   1433  C   LEU A  95      -8.320  -1.421   2.925  1.00  0.00           C  
ATOM   1434  O   LEU A  95      -8.029  -1.362   1.728  1.00  0.00           O  
ATOM   1435  CB  LEU A  95      -7.554  -3.122   4.640  1.00  0.00           C  
ATOM   1436  CG  LEU A  95      -6.404  -3.781   5.411  1.00  0.00           C  
ATOM   1437  CD1 LEU A  95      -6.895  -4.880   6.347  1.00  0.00           C  
ATOM   1438  CD2 LEU A  95      -5.305  -4.312   4.501  1.00  0.00           C  
ATOM   1439  H   LEU A  95      -7.157  -0.898   5.860  1.00  0.00           H  
ATOM   1440  HA  LEU A  95      -6.342  -1.953   3.332  1.00  0.00           H  
ATOM   1441 1HB  LEU A  95      -8.358  -2.947   5.354  1.00  0.00           H  
ATOM   1442 2HB  LEU A  95      -7.902  -3.846   3.904  1.00  0.00           H  
ATOM   1443  HG  LEU A  95      -5.952  -3.051   6.083  1.00  0.00           H  
ATOM   1444 1HD1 LEU A  95      -6.046  -5.317   6.872  1.00  0.00           H  
ATOM   1445 2HD1 LEU A  95      -7.589  -4.456   7.073  1.00  0.00           H  
ATOM   1446 3HD1 LEU A  95      -7.401  -5.652   5.768  1.00  0.00           H  
ATOM   1447 1HD2 LEU A  95      -4.519  -4.766   5.106  1.00  0.00           H  
ATOM   1448 2HD2 LEU A  95      -5.722  -5.061   3.827  1.00  0.00           H  
ATOM   1449 3HD2 LEU A  95      -4.886  -3.492   3.918  1.00  0.00           H  
ATOM   1450  N   LEU A  96      -9.543  -1.070   3.338  1.00  0.00           N  
ATOM   1451  CA  LEU A  96     -10.622  -0.620   2.497  1.00  0.00           C  
ATOM   1452  C   LEU A  96     -10.291   0.557   1.583  1.00  0.00           C  
ATOM   1453  O   LEU A  96     -10.652   0.528   0.410  1.00  0.00           O  
ATOM   1454  CB  LEU A  96     -11.913  -0.350   3.281  1.00  0.00           C  
ATOM   1455  CG  LEU A  96     -12.686  -1.573   3.744  1.00  0.00           C  
ATOM   1456  CD1 LEU A  96     -13.729  -1.190   4.803  1.00  0.00           C  
ATOM   1457  CD2 LEU A  96     -13.361  -2.325   2.592  1.00  0.00           C  
ATOM   1458  H   LEU A  96      -9.692  -1.137   4.334  1.00  0.00           H  
ATOM   1459  HA  LEU A  96     -10.839  -1.399   1.766  1.00  0.00           H  
ATOM   1460 1HB  LEU A  96     -11.665   0.233   4.167  1.00  0.00           H  
ATOM   1461 2HB  LEU A  96     -12.582   0.242   2.657  1.00  0.00           H  
ATOM   1462  HG  LEU A  96     -12.006  -2.268   4.239  1.00  0.00           H  
ATOM   1463 1HD1 LEU A  96     -14.270  -2.082   5.120  1.00  0.00           H  
ATOM   1464 2HD1 LEU A  96     -13.228  -0.746   5.663  1.00  0.00           H  
ATOM   1465 3HD1 LEU A  96     -14.430  -0.472   4.380  1.00  0.00           H  
ATOM   1466 1HD2 LEU A  96     -13.896  -3.189   2.986  1.00  0.00           H  
ATOM   1467 2HD2 LEU A  96     -14.063  -1.662   2.087  1.00  0.00           H  
ATOM   1468 3HD2 LEU A  96     -12.603  -2.660   1.883  1.00  0.00           H  
ATOM   1469  N   LEU A  97      -9.535   1.556   2.051  1.00  0.00           N  
ATOM   1470  CA  LEU A  97      -8.989   2.655   1.274  1.00  0.00           C  
ATOM   1471  C   LEU A  97      -8.125   2.172   0.119  1.00  0.00           C  
ATOM   1472  O   LEU A  97      -8.329   2.595  -1.019  1.00  0.00           O  
ATOM   1473  CB  LEU A  97      -8.254   3.660   2.163  1.00  0.00           C  
ATOM   1474  CG  LEU A  97      -9.114   4.618   2.975  1.00  0.00           C  
ATOM   1475  CD1 LEU A  97      -8.350   5.236   4.146  1.00  0.00           C  
ATOM   1476  CD2 LEU A  97      -9.739   5.723   2.130  1.00  0.00           C  
ATOM   1477  H   LEU A  97      -9.345   1.512   3.042  1.00  0.00           H  
ATOM   1478  HA  LEU A  97      -9.813   3.174   0.784  1.00  0.00           H  
ATOM   1479 1HB  LEU A  97      -7.633   3.110   2.868  1.00  0.00           H  
ATOM   1480 2HB  LEU A  97      -7.603   4.268   1.535  1.00  0.00           H  
ATOM   1481  HG  LEU A  97      -9.926   4.065   3.448  1.00  0.00           H  
ATOM   1482 1HD1 LEU A  97      -9.008   5.911   4.694  1.00  0.00           H  
ATOM   1483 2HD1 LEU A  97      -8.006   4.446   4.813  1.00  0.00           H  
ATOM   1484 3HD1 LEU A  97      -7.493   5.792   3.768  1.00  0.00           H  
ATOM   1485 1HD2 LEU A  97     -10.341   6.372   2.768  1.00  0.00           H  
ATOM   1486 2HD2 LEU A  97      -8.951   6.309   1.657  1.00  0.00           H  
ATOM   1487 3HD2 LEU A  97     -10.373   5.280   1.362  1.00  0.00           H  
ATOM   1488  N   SER A  98      -7.190   1.251   0.346  1.00  0.00           N  
ATOM   1489  CA  SER A  98      -6.338   0.643  -0.659  1.00  0.00           C  
ATOM   1490  C   SER A  98      -7.107  -0.209  -1.658  1.00  0.00           C  
ATOM   1491  O   SER A  98      -6.784  -0.225  -2.844  1.00  0.00           O  
ATOM   1492  CB  SER A  98      -5.177  -0.083   0.022  1.00  0.00           C  
ATOM   1493  OG  SER A  98      -5.522  -1.318   0.617  1.00  0.00           O  
ATOM   1494  H   SER A  98      -7.089   0.972   1.311  1.00  0.00           H  
ATOM   1495  HA  SER A  98      -5.939   1.432  -1.297  1.00  0.00           H  
ATOM   1496 1HB  SER A  98      -4.390  -0.274  -0.706  1.00  0.00           H  
ATOM   1497 2HB  SER A  98      -4.756   0.553   0.799  1.00  0.00           H  
ATOM   1498  HG  SER A  98      -6.460  -1.437   0.455  1.00  0.00           H  
ATOM   1499  N   LEU A  99      -8.185  -0.897  -1.242  1.00  0.00           N  
ATOM   1500  CA  LEU A  99      -9.053  -1.713  -2.060  1.00  0.00           C  
ATOM   1501  C   LEU A  99      -9.990  -0.875  -2.926  1.00  0.00           C  
ATOM   1502  O   LEU A  99     -10.204  -1.206  -4.089  1.00  0.00           O  
ATOM   1503  CB  LEU A  99      -9.853  -2.695  -1.198  1.00  0.00           C  
ATOM   1504  CG  LEU A  99      -9.042  -3.732  -0.427  1.00  0.00           C  
ATOM   1505  CD1 LEU A  99      -9.938  -4.587   0.486  1.00  0.00           C  
ATOM   1506  CD2 LEU A  99      -8.202  -4.615  -1.340  1.00  0.00           C  
ATOM   1507  H   LEU A  99      -8.377  -0.811  -0.254  1.00  0.00           H  
ATOM   1508  HA  LEU A  99      -8.437  -2.285  -2.753  1.00  0.00           H  
ATOM   1509 1HB  LEU A  99     -10.431  -2.128  -0.470  1.00  0.00           H  
ATOM   1510 2HB  LEU A  99     -10.547  -3.237  -1.841  1.00  0.00           H  
ATOM   1511  HG  LEU A  99      -8.366  -3.226   0.263  1.00  0.00           H  
ATOM   1512 1HD1 LEU A  99      -9.325  -5.314   1.020  1.00  0.00           H  
ATOM   1513 2HD1 LEU A  99     -10.444  -3.944   1.206  1.00  0.00           H  
ATOM   1514 3HD1 LEU A  99     -10.679  -5.111  -0.117  1.00  0.00           H  
ATOM   1515 1HD2 LEU A  99      -7.645  -5.334  -0.738  1.00  0.00           H  
ATOM   1516 2HD2 LEU A  99      -8.855  -5.149  -2.031  1.00  0.00           H  
ATOM   1517 3HD2 LEU A  99      -7.505  -3.997  -1.904  1.00  0.00           H  
ATOM   1518  N   LEU A 100     -10.508   0.251  -2.422  1.00  0.00           N  
ATOM   1519  CA  LEU A 100     -11.182   1.291  -3.165  1.00  0.00           C  
ATOM   1520  C   LEU A 100     -10.249   1.884  -4.207  1.00  0.00           C  
ATOM   1521  O   LEU A 100     -10.602   2.040  -5.371  1.00  0.00           O  
ATOM   1522  CB  LEU A 100     -11.739   2.368  -2.240  1.00  0.00           C  
ATOM   1523  CG  LEU A 100     -12.988   2.012  -1.433  1.00  0.00           C  
ATOM   1524  CD1 LEU A 100     -13.158   2.907  -0.204  1.00  0.00           C  
ATOM   1525  CD2 LEU A 100     -14.254   2.052  -2.277  1.00  0.00           C  
ATOM   1526  H   LEU A 100     -10.401   0.350  -1.422  1.00  0.00           H  
ATOM   1527  HA  LEU A 100     -12.014   0.845  -3.707  1.00  0.00           H  
ATOM   1528 1HB  LEU A 100     -10.967   2.646  -1.525  1.00  0.00           H  
ATOM   1529 2HB  LEU A 100     -11.986   3.246  -2.837  1.00  0.00           H  
ATOM   1530  HG  LEU A 100     -12.885   1.005  -1.027  1.00  0.00           H  
ATOM   1531 1HD1 LEU A 100     -14.058   2.616   0.337  1.00  0.00           H  
ATOM   1532 2HD1 LEU A 100     -12.292   2.797   0.449  1.00  0.00           H  
ATOM   1533 3HD1 LEU A 100     -13.245   3.946  -0.520  1.00  0.00           H  
ATOM   1534 1HD2 LEU A 100     -15.113   1.791  -1.657  1.00  0.00           H  
ATOM   1535 2HD2 LEU A 100     -14.390   3.055  -2.682  1.00  0.00           H  
ATOM   1536 3HD2 LEU A 100     -14.168   1.338  -3.096  1.00  0.00           H  
ATOM   1537  N   GLY A 101      -8.997   2.143  -3.814  1.00  0.00           N  
ATOM   1538  CA  GLY A 101      -7.808   2.312  -4.629  1.00  0.00           C  
ATOM   1539  C   GLY A 101      -7.728   1.387  -5.835  1.00  0.00           C  
ATOM   1540  O   GLY A 101      -7.689   1.872  -6.970  1.00  0.00           O  
ATOM   1541  H   GLY A 101      -8.920   2.221  -2.810  1.00  0.00           H  
ATOM   1542 1HA  GLY A 101      -7.759   3.339  -4.991  1.00  0.00           H  
ATOM   1543 2HA  GLY A 101      -6.922   2.144  -4.019  1.00  0.00           H  
ATOM   1544  N   LEU A 102      -7.736   0.064  -5.668  1.00  0.00           N  
ATOM   1545  CA  LEU A 102      -7.675  -0.929  -6.713  1.00  0.00           C  
ATOM   1546  C   LEU A 102      -8.816  -0.879  -7.730  1.00  0.00           C  
ATOM   1547  O   LEU A 102      -8.621  -1.249  -8.883  1.00  0.00           O  
ATOM   1548  CB  LEU A 102      -7.472  -2.334  -6.149  1.00  0.00           C  
ATOM   1549  CG  LEU A 102      -6.090  -2.610  -5.535  1.00  0.00           C  
ATOM   1550  CD1 LEU A 102      -6.080  -3.938  -4.757  1.00  0.00           C  
ATOM   1551  CD2 LEU A 102      -4.963  -2.612  -6.558  1.00  0.00           C  
ATOM   1552  H   LEU A 102      -7.791  -0.237  -4.706  1.00  0.00           H  
ATOM   1553  HA  LEU A 102      -6.828  -0.700  -7.359  1.00  0.00           H  
ATOM   1554 1HB  LEU A 102      -8.220  -2.509  -5.378  1.00  0.00           H  
ATOM   1555 2HB  LEU A 102      -7.630  -3.056  -6.950  1.00  0.00           H  
ATOM   1556  HG  LEU A 102      -5.860  -1.841  -4.796  1.00  0.00           H  
ATOM   1557 1HD1 LEU A 102      -5.089  -4.104  -4.334  1.00  0.00           H  
ATOM   1558 2HD1 LEU A 102      -6.814  -3.894  -3.952  1.00  0.00           H  
ATOM   1559 3HD1 LEU A 102      -6.328  -4.756  -5.431  1.00  0.00           H  
ATOM   1560 1HD2 LEU A 102      -4.016  -2.812  -6.057  1.00  0.00           H  
ATOM   1561 2HD2 LEU A 102      -5.150  -3.385  -7.304  1.00  0.00           H  
ATOM   1562 3HD2 LEU A 102      -4.916  -1.639  -7.049  1.00  0.00           H  
ATOM   1563  N   LEU A 103      -9.998  -0.369  -7.370  1.00  0.00           N  
ATOM   1564  CA  LEU A 103     -11.091  -0.083  -8.280  1.00  0.00           C  
ATOM   1565  C   LEU A 103     -10.805   1.136  -9.153  1.00  0.00           C  
ATOM   1566  O   LEU A 103     -11.273   1.213 -10.284  1.00  0.00           O  
ATOM   1567  CB  LEU A 103     -12.410   0.091  -7.523  1.00  0.00           C  
ATOM   1568  CG  LEU A 103     -12.948  -1.117  -6.775  1.00  0.00           C  
ATOM   1569  CD1 LEU A 103     -14.094  -0.750  -5.834  1.00  0.00           C  
ATOM   1570  CD2 LEU A 103     -13.386  -2.246  -7.700  1.00  0.00           C  
ATOM   1571  H   LEU A 103     -10.114  -0.178  -6.385  1.00  0.00           H  
ATOM   1572  HA  LEU A 103     -11.199  -0.922  -8.966  1.00  0.00           H  
ATOM   1573 1HB  LEU A 103     -12.288   0.887  -6.791  1.00  0.00           H  
ATOM   1574 2HB  LEU A 103     -13.180   0.393  -8.232  1.00  0.00           H  
ATOM   1575  HG  LEU A 103     -12.174  -1.512  -6.117  1.00  0.00           H  
ATOM   1576 1HD1 LEU A 103     -14.445  -1.646  -5.322  1.00  0.00           H  
ATOM   1577 2HD1 LEU A 103     -13.743  -0.026  -5.099  1.00  0.00           H  
ATOM   1578 3HD1 LEU A 103     -14.912  -0.317  -6.409  1.00  0.00           H  
ATOM   1579 1HD2 LEU A 103     -13.760  -3.080  -7.105  1.00  0.00           H  
ATOM   1580 2HD2 LEU A 103     -14.177  -1.889  -8.361  1.00  0.00           H  
ATOM   1581 3HD2 LEU A 103     -12.537  -2.578  -8.297  1.00  0.00           H  
ATOM   1582  N   LEU A 104      -9.996   2.099  -8.705  1.00  0.00           N  
ATOM   1583  CA  LEU A 104      -9.471   3.209  -9.472  1.00  0.00           C  
ATOM   1584  C   LEU A 104      -8.240   2.804 -10.265  1.00  0.00           C  
ATOM   1585  O   LEU A 104      -8.061   3.271 -11.392  1.00  0.00           O  
ATOM   1586  CB  LEU A 104      -9.105   4.382  -8.556  1.00  0.00           C  
ATOM   1587  CG  LEU A 104     -10.212   4.957  -7.678  1.00  0.00           C  
ATOM   1588  CD1 LEU A 104      -9.644   5.971  -6.675  1.00  0.00           C  
ATOM   1589  CD2 LEU A 104     -11.350   5.565  -8.498  1.00  0.00           C  
ATOM   1590  H   LEU A 104      -9.746   2.013  -7.730  1.00  0.00           H  
ATOM   1591  HA  LEU A 104     -10.241   3.542 -10.168  1.00  0.00           H  
ATOM   1592 1HB  LEU A 104      -8.305   4.065  -7.889  1.00  0.00           H  
ATOM   1593 2HB  LEU A 104      -8.733   5.201  -9.172  1.00  0.00           H  
ATOM   1594  HG  LEU A 104     -10.631   4.166  -7.055  1.00  0.00           H  
ATOM   1595 1HD1 LEU A 104     -10.452   6.367  -6.060  1.00  0.00           H  
ATOM   1596 2HD1 LEU A 104      -8.910   5.478  -6.036  1.00  0.00           H  
ATOM   1597 3HD1 LEU A 104      -9.165   6.787  -7.215  1.00  0.00           H  
ATOM   1598 1HD2 LEU A 104     -12.112   5.960  -7.826  1.00  0.00           H  
ATOM   1599 2HD2 LEU A 104     -10.960   6.372  -9.119  1.00  0.00           H  
ATOM   1600 3HD2 LEU A 104     -11.789   4.797  -9.135  1.00  0.00           H  
ATOM   1601  N   LEU A 105      -7.390   1.902  -9.767  1.00  0.00           N  
ATOM   1602  CA  LEU A 105      -6.208   1.369 -10.407  1.00  0.00           C  
ATOM   1603  C   LEU A 105      -6.548   0.447 -11.575  1.00  0.00           C  
ATOM   1604  O   LEU A 105      -5.683   0.138 -12.401  1.00  0.00           O  
ATOM   1605  CB  LEU A 105      -5.230   0.677  -9.453  1.00  0.00           C  
ATOM   1606  CG  LEU A 105      -4.709   1.384  -8.207  1.00  0.00           C  
ATOM   1607  CD1 LEU A 105      -3.281   0.956  -7.864  1.00  0.00           C  
ATOM   1608  CD2 LEU A 105      -4.815   2.909  -8.184  1.00  0.00           C  
ATOM   1609  H   LEU A 105      -7.633   1.583  -8.840  1.00  0.00           H  
ATOM   1610  HA  LEU A 105      -5.665   2.192 -10.871  1.00  0.00           H  
ATOM   1611 1HB  LEU A 105      -5.695  -0.235  -9.080  1.00  0.00           H  
ATOM   1612 2HB  LEU A 105      -4.335   0.402 -10.011  1.00  0.00           H  
ATOM   1613  HG  LEU A 105      -5.261   1.037  -7.334  1.00  0.00           H  
ATOM   1614 1HD1 LEU A 105      -2.948   1.484  -6.970  1.00  0.00           H  
ATOM   1615 2HD1 LEU A 105      -3.257  -0.118  -7.681  1.00  0.00           H  
ATOM   1616 3HD1 LEU A 105      -2.619   1.198  -8.695  1.00  0.00           H  
ATOM   1617 1HD2 LEU A 105      -4.411   3.288  -7.245  1.00  0.00           H  
ATOM   1618 2HD2 LEU A 105      -4.249   3.326  -9.017  1.00  0.00           H  
ATOM   1619 3HD2 LEU A 105      -5.861   3.202  -8.274  1.00  0.00           H  
ATOM   1620  N   SER A 106      -7.792  -0.023 -11.688  1.00  0.00           N  
ATOM   1621  CA  SER A 106      -8.382  -0.671 -12.842  1.00  0.00           C  
ATOM   1622  C   SER A 106      -9.273   0.291 -13.620  1.00  0.00           C  
ATOM   1623  O   SER A 106      -9.294   0.261 -14.849  1.00  0.00           O  
ATOM   1624  CB  SER A 106      -9.105  -1.944 -12.379  1.00  0.00           C  
ATOM   1625  OG  SER A 106      -9.977  -1.732 -11.293  1.00  0.00           O  
ATOM   1626  H   SER A 106      -8.352   0.106 -10.857  1.00  0.00           H  
ATOM   1627  HA  SER A 106      -7.583  -0.938 -13.535  1.00  0.00           H  
ATOM   1628 1HB  SER A 106      -9.682  -2.356 -13.207  1.00  0.00           H  
ATOM   1629 2HB  SER A 106      -8.370  -2.694 -12.088  1.00  0.00           H  
ATOM   1630  HG  SER A 106      -9.915  -0.797 -11.082  1.00  0.00           H  
ATOM   1631  N   GLY A 107      -9.913   1.282 -12.993  1.00  0.00           N  
ATOM   1632  CA  GLY A 107     -10.902   2.165 -13.568  1.00  0.00           C  
ATOM   1633  C   GLY A 107     -10.351   3.371 -14.316  1.00  0.00           C  
ATOM   1634  O   GLY A 107     -10.973   4.433 -14.390  1.00  0.00           O  
ATOM   1635  H   GLY A 107      -9.655   1.397 -12.023  1.00  0.00           H  
ATOM   1636 1HA  GLY A 107     -11.527   1.607 -14.265  1.00  0.00           H  
ATOM   1637 2HA  GLY A 107     -11.556   2.541 -12.782  1.00  0.00           H  
ATOM   1638  N   LYS A 108      -9.170   3.218 -14.919  1.00  0.00           N  
ATOM   1639  CA  LYS A 108      -8.468   4.061 -15.859  1.00  0.00           C  
ATOM   1640  C   LYS A 108      -7.784   3.210 -16.928  1.00  0.00           C  
ATOM   1641  O   LYS A 108      -8.071   3.428 -18.104  1.00  0.00           O  
ATOM   1642  CB  LYS A 108      -7.633   5.144 -15.172  1.00  0.00           C  
ATOM   1643  CG  LYS A 108      -6.767   5.989 -16.105  1.00  0.00           C  
ATOM   1644  CD  LYS A 108      -6.015   7.146 -15.437  1.00  0.00           C  
ATOM   1645  CE  LYS A 108      -4.990   7.836 -16.342  1.00  0.00           C  
ATOM   1646  NZ  LYS A 108      -5.552   8.374 -17.594  1.00  0.00           N  
ATOM   1647  H   LYS A 108      -8.748   2.347 -14.628  1.00  0.00           H  
ATOM   1648  HA  LYS A 108      -9.203   4.563 -16.489  1.00  0.00           H  
ATOM   1649 1HB  LYS A 108      -8.292   5.825 -14.633  1.00  0.00           H  
ATOM   1650 2HB  LYS A 108      -6.969   4.682 -14.440  1.00  0.00           H  
ATOM   1651 1HG  LYS A 108      -6.015   5.355 -16.578  1.00  0.00           H  
ATOM   1652 2HG  LYS A 108      -7.390   6.425 -16.885  1.00  0.00           H  
ATOM   1653 1HD  LYS A 108      -6.729   7.905 -15.113  1.00  0.00           H  
ATOM   1654 2HD  LYS A 108      -5.482   6.777 -14.562  1.00  0.00           H  
ATOM   1655 1HE  LYS A 108      -4.530   8.664 -15.805  1.00  0.00           H  
ATOM   1656 2HE  LYS A 108      -4.208   7.126 -16.612  1.00  0.00           H  
ATOM   1657 1HZ  LYS A 108      -4.817   8.810 -18.133  1.00  0.00           H  
ATOM   1658 2HZ  LYS A 108      -5.962   7.622 -18.130  1.00  0.00           H  
ATOM   1659 3HZ  LYS A 108      -6.262   9.059 -17.378  1.00  0.00           H  
ATOM   1660  N   PRO A 109      -6.948   2.223 -16.619  1.00  0.00           N  
ATOM   1661  CA  PRO A 109      -6.408   1.283 -17.584  1.00  0.00           C  
ATOM   1662  C   PRO A 109      -7.373   0.239 -18.149  1.00  0.00           C  
ATOM   1663  O   PRO A 109      -7.002  -0.464 -19.083  1.00  0.00           O  
ATOM   1664  CB  PRO A 109      -5.169   0.669 -16.935  1.00  0.00           C  
ATOM   1665  CG  PRO A 109      -5.516   0.689 -15.448  1.00  0.00           C  
ATOM   1666  CD  PRO A 109      -6.357   1.959 -15.319  1.00  0.00           C  
ATOM   1667  HA  PRO A 109      -6.115   1.828 -18.494  1.00  0.00           H  
ATOM   1668 1HB  PRO A 109      -5.000  -0.344 -17.331  1.00  0.00           H  
ATOM   1669 2HB  PRO A 109      -4.279   1.264 -17.185  1.00  0.00           H  
ATOM   1670 1HG  PRO A 109      -6.059  -0.227 -15.172  1.00  0.00           H  
ATOM   1671 2HG  PRO A 109      -4.597   0.708 -14.844  1.00  0.00           H  
ATOM   1672 1HD  PRO A 109      -7.153   1.798 -14.577  1.00  0.00           H  
ATOM   1673 2HD  PRO A 109      -5.712   2.798 -15.021  1.00  0.00           H  
ATOM   1674  N   ILE A 110      -8.619   0.115 -17.703  1.00  0.00           N  
ATOM   1675  CA  ILE A 110      -9.749  -0.411 -18.437  1.00  0.00           C  
ATOM   1676  C   ILE A 110     -10.067   0.467 -19.646  1.00  0.00           C  
ATOM   1677  O   ILE A 110      -9.789   0.023 -20.759  1.00  0.00           O  
ATOM   1678  CB  ILE A 110     -10.988  -0.520 -17.530  1.00  0.00           C  
ATOM   1679  CG1 ILE A 110     -10.765  -1.580 -16.448  1.00  0.00           C  
ATOM   1680  CG2 ILE A 110     -12.224  -0.846 -18.354  1.00  0.00           C  
ATOM   1681  CD1 ILE A 110     -11.808  -1.563 -15.353  1.00  0.00           C  
ATOM   1682  H   ILE A 110      -8.754   0.431 -16.753  1.00  0.00           H  
ATOM   1683  HA  ILE A 110      -9.433  -1.315 -18.956  1.00  0.00           H  
ATOM   1684  HB  ILE A 110     -11.146   0.427 -17.015  1.00  0.00           H  
ATOM   1685 1HG1 ILE A 110     -10.765  -2.570 -16.904  1.00  0.00           H  
ATOM   1686 2HG1 ILE A 110      -9.788  -1.432 -15.989  1.00  0.00           H  
ATOM   1687 1HG2 ILE A 110     -13.090  -0.920 -17.696  1.00  0.00           H  
ATOM   1688 2HG2 ILE A 110     -12.391  -0.058 -19.086  1.00  0.00           H  
ATOM   1689 3HG2 ILE A 110     -12.077  -1.796 -18.869  1.00  0.00           H  
ATOM   1690 1HD1 ILE A 110     -11.582  -2.342 -14.624  1.00  0.00           H  
ATOM   1691 2HD1 ILE A 110     -11.801  -0.591 -14.859  1.00  0.00           H  
ATOM   1692 3HD1 ILE A 110     -12.791  -1.745 -15.785  1.00  0.00           H  
ATOM   1693  N   PRO A 111     -10.602   1.684 -19.532  1.00  0.00           N  
ATOM   1694  CA  PRO A 111     -10.912   2.555 -20.642  1.00  0.00           C  
ATOM   1695  C   PRO A 111      -9.768   3.109 -21.488  1.00  0.00           C  
ATOM   1696  O   PRO A 111      -9.936   3.155 -22.706  1.00  0.00           O  
ATOM   1697  CB  PRO A 111     -11.816   3.672 -20.110  1.00  0.00           C  
ATOM   1698  CG  PRO A 111     -11.478   3.742 -18.616  1.00  0.00           C  
ATOM   1699  CD  PRO A 111     -11.040   2.306 -18.297  1.00  0.00           C  
ATOM   1700  HA  PRO A 111     -11.461   1.985 -21.406  1.00  0.00           H  
ATOM   1701 1HB  PRO A 111     -11.605   4.611 -20.641  1.00  0.00           H  
ATOM   1702 2HB  PRO A 111     -12.871   3.425 -20.299  1.00  0.00           H  
ATOM   1703 1HG  PRO A 111     -10.689   4.488 -18.440  1.00  0.00           H  
ATOM   1704 2HG  PRO A 111     -12.358   4.068 -18.043  1.00  0.00           H  
ATOM   1705 1HD  PRO A 111     -10.204   2.328 -17.583  1.00  0.00           H  
ATOM   1706 2HD  PRO A 111     -11.891   1.747 -17.880  1.00  0.00           H  
ATOM   1707  N   ASN A 112      -8.603   3.500 -20.964  1.00  0.00           N  
ATOM   1708  CA  ASN A 112      -7.406   3.941 -21.661  1.00  0.00           C  
ATOM   1709  C   ASN A 112      -7.059   3.223 -22.955  1.00  0.00           C  
ATOM   1710  O   ASN A 112      -7.050   3.848 -24.008  1.00  0.00           O  
ATOM   1711  CB  ASN A 112      -6.189   4.180 -20.767  1.00  0.00           C  
ATOM   1712  CG  ASN A 112      -5.893   5.593 -20.282  1.00  0.00           C  
ATOM   1713  OD1 ASN A 112      -6.367   6.026 -19.234  1.00  0.00           O  
ATOM   1714  ND2 ASN A 112      -5.068   6.366 -20.993  1.00  0.00           N  
ATOM   1715  H   ASN A 112      -8.601   3.467 -19.954  1.00  0.00           H  
ATOM   1716  HA  ASN A 112      -7.621   4.893 -22.149  1.00  0.00           H  
ATOM   1717 1HB  ASN A 112      -6.278   3.577 -19.862  1.00  0.00           H  
ATOM   1718 2HB  ASN A 112      -5.287   3.858 -21.287  1.00  0.00           H  
ATOM   1719 1HD2 ASN A 112      -4.865   7.296 -20.686  1.00  0.00           H  
ATOM   1720 2HD2 ASN A 112      -4.653   6.015 -21.832  1.00  0.00           H  
ATOM   1721  N   PRO A 113      -6.790   1.914 -22.942  1.00  0.00           N  
ATOM   1722  CA  PRO A 113      -6.565   1.112 -24.132  1.00  0.00           C  
ATOM   1723  C   PRO A 113      -7.814   0.772 -24.935  1.00  0.00           C  
ATOM   1724  O   PRO A 113      -7.715   0.621 -26.146  1.00  0.00           O  
ATOM   1725  CB  PRO A 113      -5.869  -0.163 -23.648  1.00  0.00           C  
ATOM   1726  CG  PRO A 113      -6.392  -0.341 -22.227  1.00  0.00           C  
ATOM   1727  CD  PRO A 113      -6.635   1.098 -21.760  1.00  0.00           C  
ATOM   1728  HA  PRO A 113      -5.902   1.660 -24.818  1.00  0.00           H  
ATOM   1729 1HB  PRO A 113      -6.123  -1.004 -24.309  1.00  0.00           H  
ATOM   1730 2HB  PRO A 113      -4.778  -0.036 -23.693  1.00  0.00           H  
ATOM   1731 1HG  PRO A 113      -7.304  -0.955 -22.231  1.00  0.00           H  
ATOM   1732 2HG  PRO A 113      -5.651  -0.876 -21.614  1.00  0.00           H  
ATOM   1733 1HD  PRO A 113      -7.556   1.138 -21.159  1.00  0.00           H  
ATOM   1734 2HD  PRO A 113      -5.773   1.444 -21.172  1.00  0.00           H  
ATOM   1735  N   LEU A 114      -9.016   0.708 -24.359  1.00  0.00           N  
ATOM   1736  CA  LEU A 114     -10.270   0.490 -25.063  1.00  0.00           C  
ATOM   1737  C   LEU A 114     -10.613   1.637 -26.004  1.00  0.00           C  
ATOM   1738  O   LEU A 114     -11.098   1.411 -27.113  1.00  0.00           O  
ATOM   1739  CB  LEU A 114     -11.432   0.225 -24.108  1.00  0.00           C  
ATOM   1740  CG  LEU A 114     -11.446  -1.121 -23.380  1.00  0.00           C  
ATOM   1741  CD1 LEU A 114     -12.522  -1.169 -22.297  1.00  0.00           C  
ATOM   1742  CD2 LEU A 114     -11.635  -2.297 -24.348  1.00  0.00           C  
ATOM   1743  H   LEU A 114      -9.029   0.824 -23.356  1.00  0.00           H  
ATOM   1744  HA  LEU A 114     -10.159  -0.385 -25.703  1.00  0.00           H  
ATOM   1745 1HB  LEU A 114     -11.436   0.999 -23.343  1.00  0.00           H  
ATOM   1746 2HB  LEU A 114     -12.365   0.292 -24.669  1.00  0.00           H  
ATOM   1747  HG  LEU A 114     -10.500  -1.261 -22.855  1.00  0.00           H  
ATOM   1748 1HD1 LEU A 114     -12.499  -2.140 -21.803  1.00  0.00           H  
ATOM   1749 2HD1 LEU A 114     -12.334  -0.385 -21.563  1.00  0.00           H  
ATOM   1750 3HD1 LEU A 114     -13.500  -1.015 -22.750  1.00  0.00           H  
ATOM   1751 1HD2 LEU A 114     -11.638  -3.233 -23.789  1.00  0.00           H  
ATOM   1752 2HD2 LEU A 114     -12.584  -2.185 -24.875  1.00  0.00           H  
ATOM   1753 3HD2 LEU A 114     -10.819  -2.308 -25.071  1.00  0.00           H  
ATOM   1754  N   LEU A 115     -10.285   2.875 -25.618  1.00  0.00           N  
ATOM   1755  CA  LEU A 115     -10.310   4.090 -26.415  1.00  0.00           C  
ATOM   1756  C   LEU A 115      -9.246   4.103 -27.506  1.00  0.00           C  
ATOM   1757  O   LEU A 115      -9.362   4.858 -28.478  1.00  0.00           O  
ATOM   1758  CB  LEU A 115     -10.108   5.313 -25.515  1.00  0.00           C  
ATOM   1759  CG  LEU A 115     -11.299   5.685 -24.634  1.00  0.00           C  
ATOM   1760  CD1 LEU A 115     -10.839   6.549 -23.448  1.00  0.00           C  
ATOM   1761  CD2 LEU A 115     -12.385   6.407 -25.426  1.00  0.00           C  
ATOM   1762  H   LEU A 115      -9.992   2.926 -24.653  1.00  0.00           H  
ATOM   1763  HA  LEU A 115     -11.283   4.166 -26.899  1.00  0.00           H  
ATOM   1764 1HB  LEU A 115      -9.257   5.127 -24.863  1.00  0.00           H  
ATOM   1765 2HB  LEU A 115      -9.878   6.173 -26.144  1.00  0.00           H  
ATOM   1766  HG  LEU A 115     -11.731   4.781 -24.205  1.00  0.00           H  
ATOM   1767 1HD1 LEU A 115     -11.699   6.806 -22.829  1.00  0.00           H  
ATOM   1768 2HD1 LEU A 115     -10.117   5.993 -22.850  1.00  0.00           H  
ATOM   1769 3HD1 LEU A 115     -10.376   7.462 -23.821  1.00  0.00           H  
ATOM   1770 1HD2 LEU A 115     -13.215   6.654 -24.764  1.00  0.00           H  
ATOM   1771 2HD2 LEU A 115     -11.976   7.323 -25.853  1.00  0.00           H  
ATOM   1772 3HD2 LEU A 115     -12.741   5.760 -26.228  1.00  0.00           H  
ATOM   1773  N   GLY A 116      -8.208   3.274 -27.392  1.00  0.00           N  
ATOM   1774  CA  GLY A 116      -7.067   3.193 -28.285  1.00  0.00           C  
ATOM   1775  C   GLY A 116      -7.278   2.077 -29.304  1.00  0.00           C  
ATOM   1776  O   GLY A 116      -7.046   2.295 -30.501  1.00  0.00           O  
ATOM   1777  H   GLY A 116      -8.254   2.656 -26.595  1.00  0.00           H  
ATOM   1778 1HA  GLY A 116      -6.933   4.148 -28.792  1.00  0.00           H  
ATOM   1779 2HA  GLY A 116      -6.164   3.008 -27.705  1.00  0.00           H  
ATOM   1780  N   LEU A 117      -7.842   0.941 -28.906  1.00  0.00           N  
ATOM   1781  CA  LEU A 117      -8.389  -0.095 -29.759  1.00  0.00           C  
ATOM   1782  C   LEU A 117      -9.508   0.438 -30.660  1.00  0.00           C  
ATOM   1783  O   LEU A 117      -9.608   0.056 -31.826  1.00  0.00           O  
ATOM   1784  CB  LEU A 117      -8.894  -1.278 -28.921  1.00  0.00           C  
ATOM   1785  CG  LEU A 117      -7.839  -2.126 -28.207  1.00  0.00           C  
ATOM   1786  CD1 LEU A 117      -8.476  -2.983 -27.120  1.00  0.00           C  
ATOM   1787  CD2 LEU A 117      -7.034  -2.984 -29.179  1.00  0.00           C  
ATOM   1788  H   LEU A 117      -7.876   0.822 -27.904  1.00  0.00           H  
ATOM   1789  HA  LEU A 117      -7.600  -0.450 -30.421  1.00  0.00           H  
ATOM   1790 1HB  LEU A 117      -9.569  -0.899 -28.155  1.00  0.00           H  
ATOM   1791 2HB  LEU A 117      -9.455  -1.950 -29.571  1.00  0.00           H  
ATOM   1792  HG  LEU A 117      -7.145  -1.473 -27.677  1.00  0.00           H  
ATOM   1793 1HD1 LEU A 117      -7.705  -3.576 -26.627  1.00  0.00           H  
ATOM   1794 2HD1 LEU A 117      -8.962  -2.340 -26.386  1.00  0.00           H  
ATOM   1795 3HD1 LEU A 117      -9.214  -3.648 -27.566  1.00  0.00           H  
ATOM   1796 1HD2 LEU A 117      -6.297  -3.568 -28.624  1.00  0.00           H  
ATOM   1797 2HD2 LEU A 117      -7.705  -3.659 -29.711  1.00  0.00           H  
ATOM   1798 3HD2 LEU A 117      -6.523  -2.341 -29.895  1.00  0.00           H  
ATOM   1799  N   ASP A 118     -10.314   1.364 -30.139  1.00  0.00           N  
ATOM   1800  CA  ASP A 118     -11.347   2.103 -30.852  1.00  0.00           C  
ATOM   1801  C   ASP A 118     -10.757   2.937 -31.979  1.00  0.00           C  
ATOM   1802  O   ASP A 118     -11.158   2.764 -33.131  1.00  0.00           O  
ATOM   1803  CB  ASP A 118     -12.185   2.936 -29.881  1.00  0.00           C  
ATOM   1804  CG  ASP A 118     -13.425   3.588 -30.469  1.00  0.00           C  
ATOM   1805  OD1 ASP A 118     -13.617   4.804 -30.263  1.00  0.00           O  
ATOM   1806  OD2 ASP A 118     -14.290   2.873 -31.028  1.00  0.00           O  
ATOM   1807  H   ASP A 118     -10.169   1.547 -29.156  1.00  0.00           H  
ATOM   1808  HA  ASP A 118     -12.003   1.387 -31.350  1.00  0.00           H  
ATOM   1809 1HB  ASP A 118     -12.514   2.308 -29.052  1.00  0.00           H  
ATOM   1810 2HB  ASP A 118     -11.571   3.734 -29.462  1.00  0.00           H  
ATOM   1811  N   SER A 119      -9.747   3.781 -31.745  1.00  0.00           N  
ATOM   1812  CA  SER A 119      -9.043   4.539 -32.754  1.00  0.00           C  
ATOM   1813  C   SER A 119      -8.237   3.680 -33.716  1.00  0.00           C  
ATOM   1814  O   SER A 119      -8.208   3.980 -34.908  1.00  0.00           O  
ATOM   1815  CB  SER A 119      -8.238   5.675 -32.117  1.00  0.00           C  
ATOM   1816  OG  SER A 119      -7.384   5.276 -31.071  1.00  0.00           O  
ATOM   1817  H   SER A 119      -9.474   3.877 -30.777  1.00  0.00           H  
ATOM   1818  HA  SER A 119      -9.776   4.973 -33.435  1.00  0.00           H  
ATOM   1819 1HB  SER A 119      -7.627   6.159 -32.878  1.00  0.00           H  
ATOM   1820 2HB  SER A 119      -8.920   6.425 -31.719  1.00  0.00           H  
ATOM   1821  HG  SER A 119      -7.500   4.327 -30.982  1.00  0.00           H  
ATOM   1822  N   THR A 120      -7.652   2.547 -33.311  1.00  0.00           N  
ATOM   1823  CA  THR A 120      -6.973   1.577 -34.148  1.00  0.00           C  
ATOM   1824  C   THR A 120      -7.921   0.940 -35.165  1.00  0.00           C  
ATOM   1825  O   THR A 120      -7.571   0.793 -36.343  1.00  0.00           O  
ATOM   1826  CB  THR A 120      -6.231   0.549 -33.297  1.00  0.00           C  
ATOM   1827  OG1 THR A 120      -5.242   1.194 -32.521  1.00  0.00           O  
ATOM   1828  CG2 THR A 120      -5.502  -0.561 -34.055  1.00  0.00           C  
ATOM   1829  H   THR A 120      -7.710   2.383 -32.316  1.00  0.00           H  
ATOM   1830  HA  THR A 120      -6.245   2.103 -34.766  1.00  0.00           H  
ATOM   1831  HB  THR A 120      -6.936   0.050 -32.633  1.00  0.00           H  
ATOM   1832  HG1 THR A 120      -5.258   2.137 -32.702  1.00  0.00           H  
ATOM   1833 1HG2 THR A 120      -5.014  -1.228 -33.345  1.00  0.00           H  
ATOM   1834 2HG2 THR A 120      -6.219  -1.126 -34.650  1.00  0.00           H  
ATOM   1835 3HG2 THR A 120      -4.753  -0.121 -34.713  1.00  0.00           H  
ATOM   1836  N   SER A 121      -9.165   0.630 -34.799  1.00  0.00           N  
ATOM   1837  CA  SER A 121     -10.189   0.111 -35.685  1.00  0.00           C  
ATOM   1838  C   SER A 121     -10.587   1.129 -36.753  1.00  0.00           C  
ATOM   1839  O   SER A 121     -10.804   0.782 -37.917  1.00  0.00           O  
ATOM   1840  CB  SER A 121     -11.380  -0.401 -34.888  1.00  0.00           C  
ATOM   1841  OG  SER A 121     -12.198   0.591 -34.317  1.00  0.00           O  
ATOM   1842  H   SER A 121      -9.387   0.776 -33.824  1.00  0.00           H  
ATOM   1843  HA  SER A 121      -9.767  -0.720 -36.252  1.00  0.00           H  
ATOM   1844 1HB  SER A 121     -12.013  -1.013 -35.531  1.00  0.00           H  
ATOM   1845 2HB  SER A 121     -11.028  -1.037 -34.076  1.00  0.00           H  
ATOM   1846  HG  SER A 121     -11.807   1.432 -34.568  1.00  0.00           H  
ATOM   1847  N   LEU A 122     -10.624   2.413 -36.410  1.00  0.00           N  
ATOM   1848  CA  LEU A 122     -10.924   3.555 -37.251  1.00  0.00           C  
ATOM   1849  C   LEU A 122      -9.759   3.934 -38.158  1.00  0.00           C  
ATOM   1850  O   LEU A 122      -9.989   4.324 -39.305  1.00  0.00           O  
ATOM   1851  CB  LEU A 122     -11.340   4.755 -36.410  1.00  0.00           C  
ATOM   1852  CG  LEU A 122     -12.669   4.616 -35.662  1.00  0.00           C  
ATOM   1853  CD1 LEU A 122     -12.832   5.694 -34.594  1.00  0.00           C  
ATOM   1854  CD2 LEU A 122     -13.884   4.619 -36.608  1.00  0.00           C  
ATOM   1855  H   LEU A 122     -10.411   2.562 -35.435  1.00  0.00           H  
ATOM   1856  HA  LEU A 122     -11.752   3.292 -37.909  1.00  0.00           H  
ATOM   1857 1HB  LEU A 122     -10.563   4.948 -35.671  1.00  0.00           H  
ATOM   1858 2HB  LEU A 122     -11.416   5.626 -37.061  1.00  0.00           H  
ATOM   1859  HG  LEU A 122     -12.679   3.677 -35.108  1.00  0.00           H  
ATOM   1860 1HD1 LEU A 122     -13.787   5.561 -34.086  1.00  0.00           H  
ATOM   1861 2HD1 LEU A 122     -12.021   5.613 -33.870  1.00  0.00           H  
ATOM   1862 3HD1 LEU A 122     -12.804   6.677 -35.063  1.00  0.00           H  
ATOM   1863 1HD2 LEU A 122     -14.800   4.517 -36.025  1.00  0.00           H  
ATOM   1864 2HD2 LEU A 122     -13.910   5.557 -37.163  1.00  0.00           H  
ATOM   1865 3HD2 LEU A 122     -13.804   3.786 -37.306  1.00  0.00           H  
ATOM   1866  N   GLU A 123      -8.508   3.787 -37.712  1.00  0.00           N  
ATOM   1867  CA  GLU A 123      -7.262   3.887 -38.427  1.00  0.00           C  
ATOM   1868  C   GLU A 123      -7.213   2.873 -39.562  1.00  0.00           C  
ATOM   1869  O   GLU A 123      -6.949   3.214 -40.720  1.00  0.00           O  
ATOM   1870  CB  GLU A 123      -6.080   3.731 -37.460  1.00  0.00           C  
ATOM   1871  CG  GLU A 123      -4.673   3.611 -38.038  1.00  0.00           C  
ATOM   1872  CD  GLU A 123      -3.612   3.272 -36.987  1.00  0.00           C  
ATOM   1873  OE1 GLU A 123      -3.018   2.177 -37.083  1.00  0.00           O  
ATOM   1874  OE2 GLU A 123      -3.390   4.093 -36.066  1.00  0.00           O  
ATOM   1875  H   GLU A 123      -8.493   3.576 -36.724  1.00  0.00           H  
ATOM   1876  HA  GLU A 123      -7.208   4.872 -38.892  1.00  0.00           H  
ATOM   1877 1HB  GLU A 123      -6.047   4.586 -36.785  1.00  0.00           H  
ATOM   1878 2HB  GLU A 123      -6.223   2.838 -36.851  1.00  0.00           H  
ATOM   1879 1HG  GLU A 123      -4.670   2.832 -38.800  1.00  0.00           H  
ATOM   1880 2HG  GLU A 123      -4.408   4.552 -38.519  1.00  0.00           H  
ATOM   1881  N   HIS A 124      -7.503   1.607 -39.269  1.00  0.00           N  
ATOM   1882  CA  HIS A 124      -7.539   0.514 -40.222  1.00  0.00           C  
ATOM   1883  C   HIS A 124      -8.691   0.630 -41.210  1.00  0.00           C  
ATOM   1884  O   HIS A 124      -8.515   0.347 -42.392  1.00  0.00           O  
ATOM   1885  CB  HIS A 124      -7.575  -0.837 -39.483  1.00  0.00           C  
ATOM   1886  CG  HIS A 124      -6.257  -1.277 -38.907  1.00  0.00           C  
ATOM   1887  ND1 HIS A 124      -5.746  -2.549 -39.139  1.00  0.00           N  
ATOM   1888  CD2 HIS A 124      -5.370  -0.584 -38.129  1.00  0.00           C  
ATOM   1889  CE1 HIS A 124      -4.577  -2.584 -38.493  1.00  0.00           C  
ATOM   1890  NE2 HIS A 124      -4.304  -1.430 -37.876  1.00  0.00           N  
ATOM   1891  H   HIS A 124      -7.711   1.421 -38.298  1.00  0.00           H  
ATOM   1892  HA  HIS A 124      -6.642   0.541 -40.840  1.00  0.00           H  
ATOM   1893 1HB  HIS A 124      -8.293  -0.785 -38.663  1.00  0.00           H  
ATOM   1894 2HB  HIS A 124      -7.913  -1.617 -40.165  1.00  0.00           H  
ATOM   1895  HD2 HIS A 124      -5.480   0.442 -37.776  1.00  0.00           H  
ATOM   1896  HE1 HIS A 124      -3.897  -3.435 -38.451  1.00  0.00           H  
ATOM   1897  HE2 HIS A 124      -3.475  -1.232 -37.334  1.00  0.00           H  
ATOM   1898  N   HIS A 125      -9.851   1.144 -40.789  1.00  0.00           N  
ATOM   1899  CA  HIS A 125     -10.973   1.536 -41.629  1.00  0.00           C  
ATOM   1900  C   HIS A 125     -10.626   2.673 -42.573  1.00  0.00           C  
ATOM   1901  O   HIS A 125     -11.084   2.672 -43.714  1.00  0.00           O  
ATOM   1902  CB  HIS A 125     -12.198   1.918 -40.806  1.00  0.00           C  
ATOM   1903  CG  HIS A 125     -13.240   0.869 -40.549  1.00  0.00           C  
ATOM   1904  ND1 HIS A 125     -13.886   0.201 -41.583  1.00  0.00           N  
ATOM   1905  CD2 HIS A 125     -13.756   0.432 -39.356  1.00  0.00           C  
ATOM   1906  CE1 HIS A 125     -14.781  -0.600 -40.989  1.00  0.00           C  
ATOM   1907  NE2 HIS A 125     -14.742  -0.494 -39.650  1.00  0.00           N  
ATOM   1908  H   HIS A 125      -9.922   1.258 -39.788  1.00  0.00           H  
ATOM   1909  HA  HIS A 125     -11.258   0.700 -42.267  1.00  0.00           H  
ATOM   1910 1HB  HIS A 125     -11.882   2.268 -39.823  1.00  0.00           H  
ATOM   1911 2HB  HIS A 125     -12.721   2.740 -41.294  1.00  0.00           H  
ATOM   1912  HD2 HIS A 125     -13.455   0.763 -38.361  1.00  0.00           H  
ATOM   1913  HE1 HIS A 125     -15.473  -1.270 -41.498  1.00  0.00           H  
ATOM   1914  HE2 HIS A 125     -15.327  -0.999 -39.000  1.00  0.00           H  
ATOM   1915  N   HIS A 126      -9.837   3.661 -42.144  1.00  0.00           N  
ATOM   1916  CA  HIS A 126      -9.335   4.802 -42.872  1.00  0.00           C  
ATOM   1917  C   HIS A 126      -8.420   4.384 -44.018  1.00  0.00           C  
ATOM   1918  O   HIS A 126      -8.629   4.765 -45.167  1.00  0.00           O  
ATOM   1919  CB  HIS A 126      -8.594   5.786 -41.962  1.00  0.00           C  
ATOM   1920  CG  HIS A 126      -9.262   7.112 -41.707  1.00  0.00           C  
ATOM   1921  ND1 HIS A 126      -9.518   8.013 -42.738  1.00  0.00           N  
ATOM   1922  CD2 HIS A 126      -9.668   7.659 -40.522  1.00  0.00           C  
ATOM   1923  CE1 HIS A 126     -10.108   9.055 -42.152  1.00  0.00           C  
ATOM   1924  NE2 HIS A 126     -10.216   8.895 -40.818  1.00  0.00           N  
ATOM   1925  H   HIS A 126      -9.585   3.547 -41.173  1.00  0.00           H  
ATOM   1926  HA  HIS A 126     -10.168   5.341 -43.322  1.00  0.00           H  
ATOM   1927 1HB  HIS A 126      -8.430   5.327 -40.986  1.00  0.00           H  
ATOM   1928 2HB  HIS A 126      -7.615   6.008 -42.387  1.00  0.00           H  
ATOM   1929  HD2 HIS A 126      -9.589   7.207 -39.533  1.00  0.00           H  
ATOM   1930  HE1 HIS A 126     -10.474   9.948 -42.658  1.00  0.00           H  
ATOM   1931  HE2 HIS A 126     -10.622   9.559 -40.175  1.00  0.00           H  
ATOM   1932  N   HIS A 127      -7.429   3.542 -43.693  1.00  0.00           N  
ATOM   1933  CA  HIS A 127      -6.434   2.981 -44.581  1.00  0.00           C  
ATOM   1934  C   HIS A 127      -7.043   2.115 -45.663  1.00  0.00           C  
ATOM   1935  O   HIS A 127      -6.699   2.253 -46.841  1.00  0.00           O  
ATOM   1936  CB  HIS A 127      -5.411   2.159 -43.785  1.00  0.00           C  
ATOM   1937  CG  HIS A 127      -4.201   2.915 -43.325  1.00  0.00           C  
ATOM   1938  ND1 HIS A 127      -3.139   3.215 -44.188  1.00  0.00           N  
ATOM   1939  CD2 HIS A 127      -3.905   3.423 -42.084  1.00  0.00           C  
ATOM   1940  CE1 HIS A 127      -2.275   3.903 -43.449  1.00  0.00           C  
ATOM   1941  NE2 HIS A 127      -2.681   4.044 -42.182  1.00  0.00           N  
ATOM   1942  H   HIS A 127      -7.410   3.297 -42.714  1.00  0.00           H  
ATOM   1943  HA  HIS A 127      -5.903   3.786 -45.087  1.00  0.00           H  
ATOM   1944 1HB  HIS A 127      -5.890   1.740 -42.899  1.00  0.00           H  
ATOM   1945 2HB  HIS A 127      -5.062   1.325 -44.394  1.00  0.00           H  
ATOM   1946  HD2 HIS A 127      -4.523   3.348 -41.188  1.00  0.00           H  
ATOM   1947  HE1 HIS A 127      -1.331   4.322 -43.796  1.00  0.00           H  
ATOM   1948  HE2 HIS A 127      -2.174   4.519 -41.449  1.00  0.00           H  
ATOM   1949  N   HIS A 128      -7.995   1.248 -45.309  1.00  0.00           N  
ATOM   1950  CA  HIS A 128      -8.730   0.357 -46.179  1.00  0.00           C  
ATOM   1951  C   HIS A 128      -9.602   1.108 -47.175  1.00  0.00           C  
ATOM   1952  O   HIS A 128      -9.688   0.724 -48.342  1.00  0.00           O  
ATOM   1953  CB  HIS A 128      -9.625  -0.585 -45.365  1.00  0.00           C  
ATOM   1954  CG  HIS A 128      -8.979  -1.860 -44.880  1.00  0.00           C  
ATOM   1955  ND1 HIS A 128      -9.641  -3.082 -44.939  1.00  0.00           N  
ATOM   1956  CD2 HIS A 128      -7.738  -2.056 -44.334  1.00  0.00           C  
ATOM   1957  CE1 HIS A 128      -8.777  -3.985 -44.461  1.00  0.00           C  
ATOM   1958  NE2 HIS A 128      -7.620  -3.408 -44.088  1.00  0.00           N  
ATOM   1959  H   HIS A 128      -8.194   1.244 -44.318  1.00  0.00           H  
ATOM   1960  HA  HIS A 128      -8.030  -0.254 -46.749  1.00  0.00           H  
ATOM   1961 1HB  HIS A 128      -9.998  -0.062 -44.483  1.00  0.00           H  
ATOM   1962 2HB  HIS A 128     -10.488  -0.874 -45.963  1.00  0.00           H  
ATOM   1963  HD2 HIS A 128      -6.980  -1.295 -44.145  1.00  0.00           H  
ATOM   1964  HE1 HIS A 128      -8.957  -5.056 -44.373  1.00  0.00           H  
ATOM   1965  HE2 HIS A 128      -6.819  -3.886 -43.701  1.00  0.00           H  
ATOM   1966  N   HIS A 129     -10.241   2.190 -46.738  1.00  0.00           N  
ATOM   1967  CA  HIS A 129     -11.141   3.032 -47.516  1.00  0.00           C  
ATOM   1968  C   HIS A 129     -10.400   3.906 -48.506  1.00  0.00           C  
ATOM   1969  O   HIS A 129     -10.926   4.192 -49.577  1.00  0.00           O  
ATOM   1970  CB  HIS A 129     -11.966   3.850 -46.524  1.00  0.00           C  
ATOM   1971  CG  HIS A 129     -13.047   4.738 -47.078  1.00  0.00           C  
ATOM   1972  ND1 HIS A 129     -12.806   6.029 -47.530  1.00  0.00           N  
ATOM   1973  CD2 HIS A 129     -14.388   4.472 -47.189  1.00  0.00           C  
ATOM   1974  CE1 HIS A 129     -14.015   6.500 -47.878  1.00  0.00           C  
ATOM   1975  NE2 HIS A 129     -14.991   5.591 -47.724  1.00  0.00           N  
ATOM   1976  H   HIS A 129     -10.062   2.422 -45.772  1.00  0.00           H  
ATOM   1977  HA  HIS A 129     -11.801   2.403 -48.113  1.00  0.00           H  
ATOM   1978 1HB  HIS A 129     -12.458   3.179 -45.819  1.00  0.00           H  
ATOM   1979 2HB  HIS A 129     -11.305   4.500 -45.951  1.00  0.00           H  
ATOM   1980  HD2 HIS A 129     -14.879   3.533 -46.930  1.00  0.00           H  
ATOM   1981  HE1 HIS A 129     -14.226   7.502 -48.250  1.00  0.00           H  
ATOM   1982  HE2 HIS A 129     -15.964   5.723 -47.959  1.00  0.00           H  
ATOM   1983  N   HIS A 130      -9.160   4.307 -48.214  1.00  0.00           N  
ATOM   1984  CA  HIS A 130      -8.237   4.981 -49.107  1.00  0.00           C  
ATOM   1985  C   HIS A 130      -7.613   4.031 -50.114  1.00  0.00           C  
ATOM   1986  O   HIS A 130      -7.145   4.454 -51.166  1.00  0.00           O  
ATOM   1987  CB  HIS A 130      -7.121   5.673 -48.333  1.00  0.00           C  
ATOM   1988  CG  HIS A 130      -7.383   7.072 -47.847  1.00  0.00           C  
ATOM   1989  ND1 HIS A 130      -7.704   8.110 -48.716  1.00  0.00           N  
ATOM   1990  CD2 HIS A 130      -7.310   7.572 -46.570  1.00  0.00           C  
ATOM   1991  CE1 HIS A 130      -7.851   9.190 -47.940  1.00  0.00           C  
ATOM   1992  NE2 HIS A 130      -7.597   8.920 -46.653  1.00  0.00           N  
ATOM   1993  H   HIS A 130      -8.871   4.104 -47.268  1.00  0.00           H  
ATOM   1994  HA  HIS A 130      -8.770   5.744 -49.673  1.00  0.00           H  
ATOM   1995 1HB  HIS A 130      -6.871   5.083 -47.451  1.00  0.00           H  
ATOM   1996 2HB  HIS A 130      -6.227   5.727 -48.955  1.00  0.00           H  
ATOM   1997  HD2 HIS A 130      -7.057   7.019 -45.665  1.00  0.00           H  
ATOM   1998  HE1 HIS A 130      -8.141  10.184 -48.279  1.00  0.00           H  
ATOM   1999  HE2 HIS A 130      -7.615   9.586 -45.894  1.00  0.00           H  
ATOM   2000  N   HIS A 131      -7.575   2.717 -49.836  1.00  0.00           N  
ATOM   2001  CA  HIS A 131      -7.054   1.674 -50.701  1.00  0.00           C  
ATOM   2002  C   HIS A 131      -8.028   1.246 -51.790  1.00  0.00           C  
ATOM   2003  O   HIS A 131      -7.637   0.724 -52.824  1.00  0.00           O  
ATOM   2004  CB  HIS A 131      -6.636   0.459 -49.873  1.00  0.00           C  
ATOM   2005  CG  HIS A 131      -5.238   0.002 -50.158  1.00  0.00           C  
ATOM   2006  ND1 HIS A 131      -4.888  -0.588 -51.381  1.00  0.00           N  
ATOM   2007  CD2 HIS A 131      -4.103   0.178 -49.401  1.00  0.00           C  
ATOM   2008  CE1 HIS A 131      -3.567  -0.755 -51.307  1.00  0.00           C  
ATOM   2009  NE2 HIS A 131      -3.053  -0.304 -50.160  1.00  0.00           N  
ATOM   2010  H   HIS A 131      -7.952   2.465 -48.934  1.00  0.00           H  
ATOM   2011  HA  HIS A 131      -6.177   2.045 -51.230  1.00  0.00           H  
ATOM   2012 1HB  HIS A 131      -6.712   0.699 -48.811  1.00  0.00           H  
ATOM   2013 2HB  HIS A 131      -7.317  -0.368 -50.071  1.00  0.00           H  
ATOM   2014  HD2 HIS A 131      -4.034   0.619 -48.406  1.00  0.00           H  
ATOM   2015  HE1 HIS A 131      -2.937  -1.205 -52.074  1.00  0.00           H  
ATOM   2016  HE2 HIS A 131      -2.076  -0.317 -49.905  1.00  0.00           H  
ATOM   2017  N   HIS A 132      -9.313   1.539 -51.595  1.00  0.00           N  
ATOM   2018  CA  HIS A 132     -10.419   1.450 -52.532  1.00  0.00           C  
ATOM   2019  C   HIS A 132     -10.442   2.606 -53.529  1.00  0.00           C  
ATOM   2020  O   HIS A 132     -11.380   2.747 -54.301  1.00  0.00           O  
ATOM   2021  CB  HIS A 132     -11.741   1.368 -51.764  1.00  0.00           C  
ATOM   2022  CG  HIS A 132     -12.308   0.002 -51.505  1.00  0.00           C  
ATOM   2023  ND1 HIS A 132     -12.794  -0.807 -52.520  1.00  0.00           N  
ATOM   2024  CD2 HIS A 132     -12.460  -0.646 -50.308  1.00  0.00           C  
ATOM   2025  CE1 HIS A 132     -13.249  -1.899 -51.915  1.00  0.00           C  
ATOM   2026  NE2 HIS A 132     -13.054  -1.863 -50.579  1.00  0.00           N  
ATOM   2027  H   HIS A 132      -9.490   1.861 -50.654  1.00  0.00           H  
ATOM   2028  HA  HIS A 132     -10.312   0.550 -53.136  1.00  0.00           H  
ATOM   2029 1HB  HIS A 132     -11.625   1.839 -50.788  1.00  0.00           H  
ATOM   2030 2HB  HIS A 132     -12.510   1.919 -52.304  1.00  0.00           H  
ATOM   2031  HD2 HIS A 132     -12.160  -0.277 -49.327  1.00  0.00           H  
ATOM   2032  HE1 HIS A 132     -13.729  -2.747 -52.404  1.00  0.00           H  
ATOM   2033  HE2 HIS A 132     -13.301  -2.593 -49.926  1.00  0.00           H  
ATOM   2034  N   HIS A 133      -9.427   3.469 -53.545  1.00  0.00           N  
ATOM   2035  CA  HIS A 133      -9.169   4.575 -54.447  1.00  0.00           C  
ATOM   2036  C   HIS A 133      -7.799   4.404 -55.093  1.00  0.00           C  
ATOM   2037  O   HIS A 133      -7.664   3.658 -56.023  1.00  0.00           O  
ATOM   2038  OXT HIS A 133      -6.856   5.015 -54.672  1.00  0.00           O  
ATOM   2039  CB  HIS A 133      -9.299   5.910 -53.732  1.00  0.00           C  
ATOM   2040  CG  HIS A 133     -10.712   6.369 -53.506  1.00  0.00           C  
ATOM   2041  ND1 HIS A 133     -11.298   7.378 -54.280  1.00  0.00           N  
ATOM   2042  CD2 HIS A 133     -11.655   5.882 -52.633  1.00  0.00           C  
ATOM   2043  CE1 HIS A 133     -12.561   7.469 -53.845  1.00  0.00           C  
ATOM   2044  NE2 HIS A 133     -12.818   6.591 -52.865  1.00  0.00           N  
ATOM   2045  H   HIS A 133      -8.772   3.278 -52.800  1.00  0.00           H  
ATOM   2046  HA  HIS A 133      -9.896   4.561 -55.258  1.00  0.00           H  
ATOM   2047 1HB  HIS A 133      -8.811   5.851 -52.759  1.00  0.00           H  
ATOM   2048 2HB  HIS A 133      -8.789   6.682 -54.308  1.00  0.00           H  
ATOM   2049  HD2 HIS A 133     -11.516   5.089 -51.899  1.00  0.00           H  
ATOM   2050  HE1 HIS A 133     -13.316   8.161 -54.218  1.00  0.00           H  
ATOM   2051  HE2 HIS A 133     -13.702   6.477 -52.391  1.00  0.00           H  
TER                                                                             
CONECT 2053 2054                                                                
CONECT 2054 2053 2055                                                           
CONECT 2055 2054                                                                
# All scores below are weighted scores, not raw scores.
#BEGIN_POSE_ENERGIES_TABLE reamp_opm_0001.pdb
label fa_atr fa_rep fa_intra_rep pro_close fa_pair hbond_sr_bb hbond_lr_bb hbond_bb_sc hbond_sc fa_mpsolv dslf_ss_dst dslf_cs_ang dslf_ss_dih dslf_ca_dih rama omega fa_dun p_aa_pp ref fa_mpenv fa_mpenv_smooth total
weights 0.8 0.44 0.004 1 0.49 1.17 1.17 2.34 2.2 0.35 0.5 2 5 5 0.2 0.5 0.56 0.32 1 0.3 0.5 NA
pose -494.428 45.4243 0.74639 6.17166 -4.51976 -87.0051 0 -0.99895 -2.77026 71.9488 0 0 0 0 -2.97384 81.7677 213.248 0.3606 -18.91 21.1818 -28.4301 -199.186
MET:NtermProteinFull_1 -4.33681 0.32826 0.00432 0 0 0 0 0 0 0.5197 0 0 0 0 0 0.37263 2.00433 0 -0.34 0.6214 -0.06286 -0.88901
VAL_2 -2.86793 0.1221 0.0092 0 0 0 0 0 0 0.31031 0 0 0 0 -0.05909 0.10668 0.06519 0.01266 0.29 0.22236 0.16419 -1.62432
LEU_3 -3.87111 0.07392 0.01204 0 0 0 0 0 0 0.41197 0 0 0 0 -0.28195 0.14255 1.63599 -0.14121 -0.1 0.16991 -0.25904 -2.20692
LEU_4 -4.42869 0.24513 0.00917 0 0 0 0 0 0 0.41801 0 0 0 0 -0.17472 0.17066 1.37789 -0.14897 -0.1 -0.04504 -0.39754 -3.07409
LEU_5 -3.90696 0.13103 0.00862 0 0 0 0 0 0 0.39018 0 0 0 0 -0.11232 -0.00082 1.08381 -0.10733 -0.1 -0.16244 -0.76873 -3.54497
LEU_6 -4.17696 0.11694 0.0094 0 0 0 0 0 0 0.37581 0 0 0 0 -0.19678 0.92474 0.29709 -0.13409 -0.1 -0.2039 -0.82365 -3.91142
SER_7 -4.08941 0.25672 0.00112 0 -0.01128 0 0 0 0 0.44368 0 0 0 0 0.03541 3.33127 2.06283 0.18103 -0.37 1.65213 0.28564 3.77915
GLY_8 -3.14648 0.12086 0.00017 0 0 0 0 0 0 0.30085 0 0 0 0 0.64745 0.12625 0 -0.17117 -0.17 0.90411 0.13735 -1.25061
LEU_9 -3.92806 0.16441 0.00911 0 0 0 0 0 0 0.37981 0 0 0 0 -0.27383 -0.09356 0.61984 -0.12507 -0.1 -0.24021 -0.82698 -4.41455
GLY_10 -3.13986 0.13975 0.00014 0 0 0 0 0 0 0.31627 0 0 0 0 0.11384 0.45954 0 0.42253 -0.17 0.9042 0.616 -0.33758
LEU_11 -4.82664 0.35526 0.00989 0 0 0 0 0 0 0.44871 0 0 0 0 -0.26954 1.38422 0.9787 -0.16478 -0.1 -0.2403 -0.43181 -2.85628
LEU_12 -5.34034 0.2766 0.00886 0 0 0 0 0 0 0.5094 0 0 0 0 -0.06142 0.20285 1.12056 -0.08891 -0.1 -0.2403 -0.68252 -4.39523
LEU_13 -4.11984 0.15987 0.00843 0 0 0 0 0 0 0.40338 0 0 0 0 -0.20555 0.31667 0.75014 -0.11583 -0.1 -0.2403 -0.84838 -3.99142
LEU_14 -5.19489 0.61476 0.00811 0 0 0 0 0 0 0.47874 0 0 0 0 -0.23636 0.23591 0.86495 -0.14271 -0.1 -0.24033 -0.61511 -4.32692
SER_15 -4.13002 0.07742 0.00135 0 -0.07773 0 0 0 0 0.43272 0 0 0 0 -0.16187 0.28494 1.26446 0.14889 -0.37 1.65646 0.2284 -0.64498
LEU_16 -4.79207 0.20147 0.00831 0 0 0 0 0 0 0.45396 0 0 0 0 -0.17874 0.8106 0.65052 -0.12253 -0.1 -0.24298 -0.71241 -4.02388
LEU_17 -4.21528 0.16138 0.00816 0 0 0 0 0 0 0.409 0 0 0 0 -0.27964 1.215 0.91983 -0.15562 -0.1 -0.24829 -0.79712 -3.0826
GLY_18 -3.41129 0.24985 0.00017 0 0 0 0 0 0 0.36179 0 0 0 0 0.22047 0.25397 0 0.10618 -0.17 0.86939 0.43485 -1.08463
LEU_19 -4.84858 0.22482 0.0077 0 0 0 0 0 0 0.54617 0 0 0 0 -0.25233 0.66413 1.46748 -0.11916 -0.1 -0.34846 -0.38503 -3.14326
LEU_20 -3.82754 0.1892 0.00876 0 0 0 0 0 0 0.61512 0 0 0 0 -0.26098 0.50236 0.59437 -0.16163 -0.1 -0.40984 -0.21283 -3.063
LEU_21 -3.27738 0.10914 0.00824 0 0 0 0 0 0 0.50748 0 0 0 0 -0.28875 0.37738 1.10482 -0.12851 -0.1 -0.49271 -0.26026 -2.44054
LEU_22 -4.74535 0.80543 0.00779 0 0 0 0 0 0 0.59856 0 0 0 0 0.07786 0.5597 3.05267 -0.09079 -0.1 -0.46591 -0.16143 -0.46147
SER_23 -1.97454 0.09697 0.00126 0 -0.09149 0 0 0 0 0.56858 0 0 0 0 -0.337 0.28199 1.00116 -0.04253 -0.37 0.48228 0.22968 -0.15363
SER_24 -1.49433 0.0446 0.00149 0 -0.09149 0 0 0 0 0.51478 0 0 0 0 -0.23001 0.14033 0.93376 -0.13822 -0.37 0.29537 -0.00841 -0.40213
GLY_25 -1.10992 0.06322 7e-05 0 0 0 0 0 0 0.35032 0 0 0 0 0.10232 -0.01654 0 0.11622 -0.17 0.03553 0.16107 -0.46771
GLU_26 -1.54283 0.38192 0.00382 0 0.0786 0 0 0 0 0.4024 0 0 0 0 0.51372 0.7245 10.3684 0.0994 -0.81 0.01687 -0.8076 9.42916
GLU_27 -1.6583 0.39535 0.00609 0 0.07874 0 0 0 0 0.42045 0 0 0 0 0.92571 1.64049 2.55729 0.30603 -0.81 0.0138 -0.8076 3.06805
GLY_28 -2.02575 0.09551 6e-05 0 0 0 0 0 0 0.47319 0 0 0 0 0.63445 0.3456 0 0.53545 -0.17 0.04915 0.09155 0.02921
SER_29 -2.44295 0.20324 0.0013 0 -0.10275 0 0 0 0 0.54853 0 0 0 0 -0.11055 0.05622 0.61564 0.13885 -0.37 0.13867 -0.09072 -1.41451
SER_30 -3.03305 0.15514 0.00096 0 -0.09414 0 0 0 0 0.60096 0 0 0 0 -0.13172 -0.04662 1.03744 0.15526 -0.37 0.33838 0.29625 -1.09113
LEU_31 -3.64673 0.10696 0.00947 0 0 0 0 0 0 0.56474 0 0 0 0 -0.28226 0.32309 2.26639 -0.16433 -0.1 0.23866 -0.25904 -0.94305
LEU_32 -4.61278 0.70968 0.00871 0 0 0 0 0 0 0.50959 0 0 0 0 -0.23666 0.13988 4.65867 -0.15613 -0.1 0.32607 -0.16624 1.08078
LEU_33 -4.14567 0.28824 0.00921 0 0 0 0 0 0 0.49936 0 0 0 0 0.00936 0.00817 0.7567 -0.08981 -0.1 0.06318 -0.26499 -2.96625
LEU_34 -3.66675 0.126 0.00849 0 0 0 0 0 0 0.41035 0 0 0 0 -0.23849 0.43066 0.7384 -0.1293 -0.1 -0.06031 -0.82541 -3.30637
SER_35 -2.88247 0.06623 0.00116 0 0 0 0 0 0 0.36812 0 0 0 0 -0.36681 -0.03784 0.74361 -0.09672 -0.37 1.55455 0.37781 -0.64237
GLY_36 -3.04443 0.22607 0.00012 0 0 0 0 0 0 0.30396 0 0 0 0 0.33731 1.28338 0 0.5237 -0.17 0.90023 0.08427 0.44461
LEU_37 -4.06921 0.32706 0.0085 0 0 0 0 0 0 0.37819 0 0 0 0 -0.27976 0.02455 0.42671 -0.06188 -0.1 -0.23412 -0.73899 -4.31895
GLY_38 -2.80675 0.16259 0.0001 0 0 0 0 0 0 0.27553 0 0 0 0 -0.03061 1.18358 0 0.39802 -0.17 0.90413 0.90733 0.82393
LEU_39 -4.87356 0.1906 0.00846 0 0 0 0 0 0 0.45701 0 0 0 0 -0.26 0.22953 1.62649 -0.16281 -0.1 -0.24026 -0.40189 -3.52644
LEU_40 -5.23813 0.96358 0.00932 0 0 0 0 0 0 0.50269 0 0 0 0 -0.13678 0.13423 2.14262 -0.10855 -0.1 -0.2403 -0.67273 -2.74405
LEU_41 -3.764 0.06507 0.00937 0 0 0 0 0 0 0.36095 0 0 0 0 -0.20962 0.02512 0.52277 -0.12929 -0.1 -0.2403 -0.84822 -4.30816
LEU_42 -4.44304 0.45033 0.00919 0 0 0 0 0 0 0.40826 0 0 0 0 -0.22826 0.79566 0.54085 -0.15774 -0.1 -0.2403 -0.74715 -3.7122
SER_43 -4.79898 0.47514 0.00111 0 -0.01672 0 0 0 0 0.49316 0 0 0 0 -0.13095 1.16404 0.85447 0.15115 -0.37 1.6569 0.11862 -0.40207
LEU_44 -4.28988 0.18443 0.00843 0 0 0 0 0 0 0.41716 0 0 0 0 -0.24565 1.86215 1.39404 -0.14223 -0.1 -0.24036 -0.70655 -1.85846
LEU_45 -4.47836 0.16376 0.00852 0 0 0 0 0 0 0.43401 0 0 0 0 0.04716 2.26245 1.57458 -0.05877 -0.1 -0.24084 -0.7971 -1.18459
GLY_46 -3.38685 0.31937 0.00013 0 0 0 0 0 0 0.34061 0 0 0 0 0.79015 0.18636 0 -0.2252 -0.17 0.90192 0.32054 -0.92297
LEU_47 -5.35806 0.38314 0.00907 0 0 0 0 0 0 0.4976 0 0 0 0 -0.1484 0.29027 0.20724 -0.02998 -0.1 -0.24767 -0.27896 -4.77574
LEU_48 -2.93565 0.14553 0.00897 0 0 0 0 0 0 0.31104 0 0 0 0 0.14282 -0.00986 0.78574 -0.04181 -0.1 -0.28145 -0.82366 -2.79832
LEU_49 -2.98849 0.14446 0.00844 0 0 0 0 0 0 0.32563 0 0 0 0 0.167 -0.04206 1.31157 -0.13576 -0.1 -0.32402 -0.84838 -2.48161
TRP_50 -5.16341 0.56208 0.0165 0 0 0 0 0 0 0.54963 0 0 0 0 -0.19691 -0.05144 2.84787 -0.02156 0.91 0.64833 -0.49801 -0.39691
SER_51 -2.83377 0.30502 0.00239 0 -0.10207 0 0 0 0 0.47041 0 0 0 0 0.28304 -0.00489 0.48128 0.1358 -0.37 1.24192 0.09905 -0.29182
SER_52 -1.10005 0.06912 0.00201 0 -0.02114 0 0 0 0 0.28331 0 0 0 0 0.72985 0.29522 1.10817 0.20078 -0.37 0.47355 0.25191 1.92274
GLY_53 -1.10312 0.13267 6e-05 0 0 0 0 0 0 0.27045 0 0 0 0 0.26158 -0.06147 0 -0.58829 -0.17 0.09744 -0.11084 -1.27153
LYS_54 -1.06264 0.02625 0.0054 0 0 0 0 0 0 0.27078 0 0 0 0 0.758 0.18081 8.41954 0.09301 -0.65 0.06443 -1.50686 6.59873
LYS_55 -1.77447 0.07233 0.00503 0 -0.03655 0 0 0 0 0.62849 0 0 0 0 0.31479 0.40189 6.8149 0.09695 -0.65 0.08019 -1.36252 4.59102
GLY_56 -2.69479 0.24139 9e-05 0 0 0 0 0 0 0.62748 0 0 0 0 0.33848 0.11392 0 0.52038 -0.17 0.22575 -0.03199 -0.8293
SER_57 -3.4626 0.23113 0.00158 0 -0.14042 0 0 0 0 0.66531 0 0 0 0 -0.23065 1.71121 1.5307 -0.01399 -0.37 0.67901 0.0357 0.63699
SER_58 -3.06566 0.11828 0.00142 0 -0.25669 0 0 0 0 0.57733 0 0 0 0 0.30427 0.02136 1.25783 0.17814 -0.37 0.90676 0.18054 -0.14642
LEU_59 -3.69526 0.2586 0.00865 0 0 0 0 0 0 0.43639 0 0 0 0 -0.28305 0.07084 0.9715 -0.07705 -0.1 -0.04382 -0.46652 -2.9197
LEU_60 -7.06279 2.70205 0.01229 0 0 0 0 0 0 0.64207 0 0 0 0 -0.27397 0.21409 3.41691 -0.16703 -0.1 -0.11849 -0.34753 -1.08241
LEU_61 -6.04357 0.57693 0.01038 0 0 0 0 0 0 0.5876 0 0 0 0 -0.24296 0.22836 6.34028 -0.15844 -0.1 -0.20829 -0.5714 0.41889
LEU_62 -3.75395 0.15193 0.00909 0 0 0 0 0 0 0.35092 0 0 0 0 -0.2056 1.27783 2.66632 -0.13837 -0.1 -0.232 -0.83483 -0.80866
SER_63 -3.86241 0.13216 0.00117 0 0 0 0 0 0 0.39374 0 0 0 0 0.20489 0.91019 0.95016 0.19957 -0.37 1.65668 0.31061 0.52677
GLY_64 -3.14724 0.10698 0.00016 0 0 0 0 0 0 0.3068 0 0 0 0 0.47287 -0.00679 0 -0.15476 -0.17 0.90418 -0.03663 -1.72444
LEU_65 -4.31079 0.20155 0.00799 0 0 0 0 0 0 0.40923 0 0 0 0 -0.25588 0.3064 0.81618 -0.13275 -0.1 -0.24029 -0.67203 -3.97037
GLY_66 -2.95635 0.15607 0.00013 0 0 0 0 0 0 0.29283 0 0 0 0 0.15201 0.71693 0 0.47813 -0.17 0.9042 0.77359 0.34754
LEU_67 -5.42286 0.38263 0.00867 0 0 0 0 0 0 0.49838 0 0 0 0 -0.26586 0.66693 0.90425 -0.16097 -0.1 -0.2403 -0.51842 -4.24754
LEU_68 -4.54915 0.22787 0.00984 0 0 0 0 0 0 0.43953 0 0 0 0 -0.20574 2.12715 0.3002 -0.13835 -0.1 -0.2403 -0.22541 -2.35436
LEU_69 -4.31718 0.30117 0.0084 0 0 0 0 0 0 0.41901 0 0 0 0 -0.24247 0.61775 1.38153 -0.14363 -0.1 -0.24032 -0.81041 -3.12616
LEU_70 -4.341 0.2234 0.00854 0 0 0 0 0 0 0.3984 0 0 0 0 -0.28825 0.96339 0.38703 -0.07674 -0.1 -0.24045 -0.76968 -3.83536
SER_71 -4.50175 0.36778 0.00144 0 -0.0209 0 0 0 0 0.46185 0 0 0 0 -0.08833 0.18249 2.39997 0.16825 -0.37 1.65506 0.15082 0.40668
LEU_72 -5.50775 0.97447 0.00845 0 0 0 0 0 0 0.52078 0 0 0 0 -0.15686 0.39908 1.38085 -0.11553 -0.1 -0.25099 -0.62704 -3.47454
LEU_73 -3.33011 0.14403 0.0094 0 0 0 0 0 0 0.29473 0 0 0 0 0.10803 1.68936 0.42928 0.03366 -0.1 -0.25115 -0.82717 -1.79995
GLY_74 -3.06155 0.27181 0.00013 0 0 0 0 0 0 0.34162 0 0 0 0 0.73484 -0.03282 0 0.32737 -0.17 0.80164 0.52891 -0.25806
LEU_75 -4.43066 0.2638 0.00796 0 0 0 0 0 0 0.46289 0 0 0 0 -0.22911 -0.05208 0.92916 -0.10938 -0.1 -0.41517 -0.06199 -3.73459
LEU_76 -3.29835 0.22666 0.00801 0 0 0 0 0 0 0.47294 0 0 0 0 -0.29244 -0.03194 1.08549 -0.14363 -0.1 -0.49007 -0.26303 -2.82636
LEU_77 -2.86207 0.15314 0.00862 0 0 0 0 0 0 0.52511 0 0 0 0 -0.24119 -0.00524 0.42123 -0.11672 -0.1 -0.44143 -0.24854 -2.90709
LEU_78 -5.24319 0.55705 0.00906 0 0 0 0 0 0 0.69448 0 0 0 0 -0.22964 0.14315 1.54441 -0.04015 -0.1 -0.3032 -0.1837 -3.15173
SER_79 -1.51585 0.08772 0.00113 0 -0.08159 0 0 0 0 0.52082 0 0 0 0 -0.35607 0.53725 0.09334 -0.12423 -0.37 0.13366 -0.17412 -1.24795
SER_80 -1.07792 0.10578 0.00119 0 -0.07285 0 0 0 0 0.37126 0 0 0 0 0.26411 0.30257 0.41095 -0.04223 -0.37 0.04882 0.18677 0.12844
GLY_81 -2.0335 0.11857 7e-05 0 0 0 0 0 0 0.46649 0 0 0 0 0.78603 0.19983 0 0.73169 -0.17 0.02576 0 0.12493
GLU_82 -0.9455 0.04918 0.00551 0 0 0 0 0 0 0.24796 0 0 0 0 -0.21627 0.00435 6.6503 -0.1065 -0.81 0.01342 -0.8076 4.08485
GLU_83 -3.03172 0.1688 0.0034 0 -0.00909 0 0 0 0 0.81996 0 0 0 0 -0.20304 1.69361 3.14179 -0.01967 -0.81 0.04322 -0.81581 0.98143
GLY_84 -2.05003 0.15775 7e-05 0 0 0 0 0 0 0.4232 0 0 0 0 -0.12553 1.81718 0 0.23106 -0.17 0.05742 -0.07042 0.27072
SER_85 -3.79505 0.26087 0.00146 0 -0.00909 0 0 0 0 1.0099 0 0 0 0 0.00387 -0.01769 1.6163 0.17815 -0.37 0.1721 0.14133 -0.80785
LEU_86 -4.96788 0.22612 0.00903 0 0 0 0 0 0 0.68994 0 0 0 0 -0.27124 0.00316 2.3938 -0.13271 -0.1 0.18225 -0.25893 -2.22645
LEU_87 -4.24254 0.34894 0.00902 0 0 0 0 0 0 0.50889 0 0 0 0 -0.2601 0.09225 4.17111 -0.16403 -0.1 0.27686 -0.25056 0.38985
LEU_88 -3.80499 0.11937 0.00894 0 0 0 0 0 0 0.54826 0 0 0 0 0.06237 0.08284 0.92249 -0.12252 -0.1 0.16487 -0.25904 -2.37741
LEU_89 -3.34499 0.0766 0.00799 0 0 0 0 0 0 0.41808 0 0 0 0 -0.25047 1.87318 0.53198 -0.15062 -0.1 0.19376 -0.23299 -0.97749
SER_90 -3.996 0.2928 0.00096 0 0 0 0 -0.49948 0 0.56204 0 0 0 0 0.47192 1.33018 1.12495 0.15553 -0.37 1.40422 0.26736 0.74447
GLY_91 -3.5095 0.15805 0.00017 0 0 0 0 -0.49948 0 0.36201 0 0 0 0 0.92569 0.09177 0 -0.20686 -0.17 0.88529 0.26616 -1.69669
LEU_92 -3.5335 0.10186 0.00812 0 0 0 0 0 0 0.35414 0 0 0 0 -0.26776 -0.07485 1.21003 -0.10168 -0.1 -0.22089 -0.82365 -3.44818
GLY_93 -3.16411 0.20706 0.00013 0 0 0 0 0 0 0.32085 0 0 0 0 0.16573 0.94122 0 0.48421 -0.17 0.9036 0.71907 0.40776
LEU_94 -5.75658 0.47931 0.01095 0 0 0 0 0 0 0.53591 0 0 0 0 -0.21814 1.20883 8.19793 -0.14029 -0.1 -0.23776 -0.36829 3.61186
LEU_95 -5.24505 0.2038 0.00856 0 0 0 0 0 0 0.50728 0 0 0 0 0.06173 0.15125 1.08206 -0.05353 -0.1 -0.24022 -0.6477 -4.27181
LEU_96 -4.3267 0.17187 0.00931 0 0 0 0 0 0 0.4211 0 0 0 0 -0.2131 0.85374 0.85801 -0.10061 -0.1 -0.2403 -0.84838 -3.51507
LEU_97 -5.28249 0.24664 0.00816 0 0 0 0 0 0 0.49874 0 0 0 0 -0.13379 0.17392 1.38322 -0.09974 -0.1 -0.2403 -0.55508 -4.10073
SER_98 -3.72759 0.06651 0.00128 0 -0.07355 0 0 0 0 0.39121 0 0 0 0 -0.23932 0.11636 0.78626 0.12382 -0.37 1.6569 0.20362 -1.06451
LEU_99 -4.93072 0.33886 0.01051 0 0 0 0 0 0 0.4558 0 0 0 0 -0.15885 2.13708 0.26418 -0.13784 -0.1 -0.2403 -0.6818 -3.04308
LEU_100 -4.01204 0.14936 0.00788 0 0 0 0 0 0 0.38762 0 0 0 0 -0.20436 4.01001 1.34704 -0.12186 -0.1 -0.24032 -0.7971 0.42623
GLY_101 -3.98829 0.43902 0.00018 0 0 0 0 0 0 0.39336 0 0 0 0 0.48588 -0.04064 0 -0.11176 -0.17 0.90397 0.4244 -1.6639
LEU_102 -5.00806 0.46818 0.00943 0 0 0 0 0 0 0.46583 0 0 0 0 -0.28969 1.20978 0.25393 -0.10286 -0.1 -0.24278 -0.47673 -3.81298
LEU_103 -3.31713 0.1414 0.00864 0 0 0 0 0 0 0.34318 0 0 0 0 -0.2659 1.19236 0.3061 -0.15018 -0.1 -0.2508 -0.86947 -2.96179
LEU_104 -4.10992 0.2039 0.00884 0 0 0 0 0 0 0.42858 0 0 0 0 -0.09035 0.23633 0.41388 -0.14438 -0.1 -0.26889 -0.72022 -4.14222
LEU_105 -5.8065 2.04297 0.01285 0 0 0 0 0 0 0.53275 0 0 0 0 -0.26713 1.93741 6.9689 -0.05214 -0.1 -0.30515 -0.15744 4.80652
SER_106 -4.30354 1.12902 0.00104 0 0 0 0 0 0 0.57735 0 0 0 0 0.16645 0.07436 1.45004 0.08341 -0.37 1.37435 0.14703 0.32951
GLY_107 -2.24766 0.05221 0.0001 0 0 0 0 0 0 0.21725 0 0 0 0 0.32027 1.21791 0 0.06509 -0.17 0.63519 0.33875 0.4291
LYS_108 -6.32183 1.46945 0.00605 0.50455 -0.20333 0 0 0 -1.38513 1.68919 0 0 0 0 0.58107 0.97177 1.68618 0.01476 -0.65 0.39661 -0.01706 -1.25773
PRO_109 -5.75815 1.00588 0.00217 2.00582 0 0 0 0 0 0.61989 0 0 0 0 -0.02205 6.06884 0.23231 -0.16693 0.02 -0.24397 -0.02783 3.73597
ILE_110 -5.10312 4.41744 0.02142 0.0028 0 0 0 0 0 0.75865 0 0 0 0 0.41264 0.05455 0.15517 -0.08982 0.24 -0.22373 1.1558 1.80181
PRO_111 -4.79336 3.74153 0.00227 1.92103 0 0 0 0 0 0.70182 0 0 0 0 -0.0399 0.42103 0.64008 1.09217 0.02 -0.06297 -0.32304 3.32065
ASN_112 -4.37191 0.41058 0.00355 0.12373 -0.05789 0 0 0 -1.38513 1.53926 0 0 0 0 0.51219 0.4033 6.1601 0.14786 -0.89 0.1021 -0.13124 2.56651
PRO_113 -3.94091 0.40514 0.0022 1.61373 0 0 0 0 0 0.75743 0 0 0 0 -0.05858 0.4731 0.39651 0.39193 0.02 -0.01193 -0.24909 -0.20046
LEU_114 -4.17672 0.31761 0.00968 0 0 0 0 0 0 0.73579 0 0 0 0 -0.27375 1.40414 0.20699 -0.16273 -0.1 -0.00923 1.30226 -0.74597
LEU_115 -3.29173 0.07366 0.00891 0 0 0 0 0 0 0.71877 0 0 0 0 -0.28504 -0.02442 1.31123 -0.07835 -0.1 -0.00566 1.29885 -0.37378
GLY_116 -2.9204 0.17543 0.00012 0 0 0 0 0 0 0.91902 0 0 0 0 0.41299 1.97423 0 0.52995 -0.17 0.00146 -0.07067 0.85211
LEU_117 -3.5662 0.12494 0.00834 0 0 0 0 0 0 0.82652 0 0 0 0 -0.27298 0.61737 0.61201 -0.13891 -0.1 -0.00124 1.31148 -0.57867
ASP_118 -3.5686 0.14839 0.002 0 -0.04423 0 0 0 0 1.10591 0 0 0 0 0.07099 0.33315 2.25425 0.14234 -0.67 0.00229 -0.48602 -0.70952
SER_119 -3.36138 0.12561 0.00112 0 -0.07116 0 0 0 0 1.09607 0 0 0 0 -0.24966 0.60953 0.93683 0.11876 -0.37 0.00091 -0.10391 -1.2673
THR_120 -4.06755 0.25844 0.00363 0 -0.09333 0 0 0 0 1.19177 0 0 0 0 -0.12277 0.3173 0.09105 0.04843 -0.27 0.00051 0.03209 -2.61043
SER_121 -3.43847 0.07603 0.00119 0 -0.03767 0 0 0 0 1.06498 0 0 0 0 -0.20516 0.12115 0.77805 0.13828 -0.37 0.00034 -0.11103 -1.98231
LEU_122 -4.26147 0.25193 0.00904 0 0 0 0 0 0 0.94813 0 0 0 0 -0.17044 1.35138 0.4181 -0.14753 -0.1 -0.00011 1.20131 -0.49967
GLU_123 -4.47573 0.2715 0.0048 0 -0.15185 0 0 0 0 1.14786 0 0 0 0 -0.06327 0.06856 3.20141 0.01255 -0.81 0.00035 -0.77732 -1.57113
HIS_124 -4.28884 0.15135 0.00458 0 -0.33672 0 0 0 0 1.06554 0 0 0 0 -0.19968 1.49723 3.26761 0.02594 0.56 0.00018 -0.22241 1.52479
HIS_125 -3.48814 0.19612 0.00415 0 -0.08108 0 0 0 0 0.8074 0 0 0 0 -0.18296 0.14796 3.5039 0.05912 0.56 0.00011 -0.28012 1.24645
HIS_126 -3.71487 0.13928 0.00435 0 -0.24622 0 0 0 0 0.93114 0 0 0 0 0.00655 0.0403 6.36275 -0.13218 0.56 8e-05 -0.28143 3.66976
HIS_127 -3.56458 0.15031 0.00353 0 -0.31608 0 0 0 0 0.80838 0 0 0 0 -0.10608 0.07534 3.33253 -0.01698 0.56 6e-05 -0.28092 0.6455
HIS_128 -3.44367 0.09328 0.00408 0 -0.3481 0 0 0 0 0.82278 0 0 0 0 -0.16363 -0.04599 4.00357 0.04095 0.56 4e-05 -0.26606 1.25725
HIS_129 -2.92477 0.12935 0.00317 0 -0.41961 0 0 0 0 0.7377 0 0 0 0 -0.21072 1.15601 2.83495 -0.03251 0.56 2e-05 -0.212 1.6216
HIS_130 -2.98318 0.06321 0.00401 0 -0.41322 0 0 0 0 0.77615 0 0 0 0 -0.27435 0.11556 2.51433 -0.05664 0.56 2e-05 -0.28266 0.02324
HIS_131 -2.29167 0.18832 0.00455 0 -0.0925 0 0 0 0 0.60688 0 0 0 0 -0.25692 1.43251 8.31573 -0.05791 0.56 1e-05 -0.31295 8.09604
HIS_132 -2.08329 0.06242 0.00492 0 -0.17274 0 0 0 0 0.52073 0 0 0 0 -0.09661 0.10961 3.92672 -0.02938 0.56 1e-05 -0.32304 2.47936
HIS:CtermProteinFull_133 -1.86024 0.16771 0.00386 0 -0.28183 0 0 0 0 0.61004 0 0 0 0 0 0 2.76219 0 0.56 1e-05 -0.32304 1.63871
MEM_134 0 0 0 0 0 0 0 0 0 0 0 0 0 0 0 0 0 0 0 0 0 0
#END_POSE_ENERGIES_TABLE reamp_opm_0001.pdb
