# Supplementary material for: Small-residue packing motifs modulate the structure and function of a minimal de novo membrane protein
Source: Sci Rep. 2020 Sep 16;10:15203. doi: 10.1038/s41598-020-71585-8 (PMC7495484; doi:10.1038/s41598-020-71585-8)
Supplement: Supplementary file 2 — Supplementary file2 [file 41598_2020_71585_MOESM2_ESM.zip › Modelling/reamp_topscore_tmdomain.pdb]

ATOM      1  N   MET A   1      -1.690  -4.231 -17.014  1.00  0.00           N  
ATOM      2  CA  MET A   1      -2.983  -4.121 -16.310  1.00  0.00           C  
ATOM      3  C   MET A   1      -3.144  -5.022 -15.103  1.00  0.00           C  
ATOM      4  O   MET A   1      -3.130  -4.489 -14.000  1.00  0.00           O  
ATOM      5  CB  MET A   1      -4.121  -4.400 -17.289  1.00  0.00           C  
ATOM      6  CG  MET A   1      -5.514  -4.282 -16.687  1.00  0.00           C  
ATOM      7  SD  MET A   1      -6.819  -4.664 -17.872  1.00  0.00           S  
ATOM      8  CE  MET A   1      -6.649  -6.441 -18.002  1.00  0.00           C  
ATOM      9 1H   MET A   1      -1.680  -3.601 -17.791  1.00  0.00           H  
ATOM     10 2H   MET A   1      -0.947  -3.997 -16.387  1.00  0.00           H  
ATOM     11 3H   MET A   1      -1.566  -5.168 -17.342  1.00  0.00           H  
ATOM     12  HA  MET A   1      -3.044  -3.136 -15.848  1.00  0.00           H  
ATOM     13 1HB  MET A   1      -4.059  -3.705 -18.126  1.00  0.00           H  
ATOM     14 2HB  MET A   1      -4.016  -5.408 -17.693  1.00  0.00           H  
ATOM     15 1HG  MET A   1      -5.604  -4.965 -15.843  1.00  0.00           H  
ATOM     16 2HG  MET A   1      -5.668  -3.267 -16.321  1.00  0.00           H  
ATOM     17 1HE  MET A   1      -7.390  -6.828 -18.702  1.00  0.00           H  
ATOM     18 2HE  MET A   1      -5.648  -6.686 -18.361  1.00  0.00           H  
ATOM     19 3HE  MET A   1      -6.804  -6.894 -17.022  1.00  0.00           H  
ATOM     20  N   VAL A   2      -3.302  -6.351 -15.221  1.00  0.00           N  
ATOM     21  CA  VAL A   2      -3.482  -7.314 -14.151  1.00  0.00           C  
ATOM     22  C   VAL A   2      -2.400  -7.292 -13.077  1.00  0.00           C  
ATOM     23  O   VAL A   2      -2.674  -7.281 -11.878  1.00  0.00           O  
ATOM     24  CB  VAL A   2      -3.547  -8.730 -14.752  1.00  0.00           C  
ATOM     25  CG1 VAL A   2      -3.522  -9.779 -13.650  1.00  0.00           C  
ATOM     26  CG2 VAL A   2      -4.799  -8.874 -15.604  1.00  0.00           C  
ATOM     27  H   VAL A   2      -3.288  -6.675 -16.178  1.00  0.00           H  
ATOM     28  HA  VAL A   2      -4.333  -7.002 -13.544  1.00  0.00           H  
ATOM     29  HB  VAL A   2      -2.665  -8.893 -15.371  1.00  0.00           H  
ATOM     30 1HG1 VAL A   2      -3.568 -10.774 -14.093  1.00  0.00           H  
ATOM     31 2HG1 VAL A   2      -2.601  -9.680 -13.076  1.00  0.00           H  
ATOM     32 3HG1 VAL A   2      -4.378  -9.635 -12.991  1.00  0.00           H  
ATOM     33 1HG2 VAL A   2      -4.839  -9.878 -16.027  1.00  0.00           H  
ATOM     34 2HG2 VAL A   2      -5.681  -8.705 -14.986  1.00  0.00           H  
ATOM     35 3HG2 VAL A   2      -4.776  -8.141 -16.411  1.00  0.00           H  
ATOM     36  N   LEU A   3      -1.127  -7.225 -13.493  1.00  0.00           N  
ATOM     37  CA  LEU A   3       0.039  -7.107 -12.645  1.00  0.00           C  
ATOM     38  C   LEU A   3       0.027  -5.854 -11.785  1.00  0.00           C  
ATOM     39  O   LEU A   3       0.377  -5.893 -10.604  1.00  0.00           O  
ATOM     40  CB  LEU A   3       1.306  -7.118 -13.509  1.00  0.00           C  
ATOM     41  CG  LEU A   3       1.647  -8.458 -14.173  1.00  0.00           C  
ATOM     42  CD1 LEU A   3       2.787  -8.260 -15.162  1.00  0.00           C  
ATOM     43  CD2 LEU A   3       2.020  -9.474 -13.103  1.00  0.00           C  
ATOM     44  H   LEU A   3      -1.005  -7.262 -14.495  1.00  0.00           H  
ATOM     45  HA  LEU A   3       0.044  -7.943 -11.946  1.00  0.00           H  
ATOM     46 1HB  LEU A   3       1.194  -6.376 -14.299  1.00  0.00           H  
ATOM     47 2HB  LEU A   3       2.153  -6.830 -12.887  1.00  0.00           H  
ATOM     48  HG  LEU A   3       0.782  -8.819 -14.730  1.00  0.00           H  
ATOM     49 1HD1 LEU A   3       3.030  -9.212 -15.633  1.00  0.00           H  
ATOM     50 2HD1 LEU A   3       2.486  -7.544 -15.926  1.00  0.00           H  
ATOM     51 3HD1 LEU A   3       3.664  -7.883 -14.635  1.00  0.00           H  
ATOM     52 1HD2 LEU A   3       2.262 -10.427 -13.575  1.00  0.00           H  
ATOM     53 2HD2 LEU A   3       2.886  -9.114 -12.547  1.00  0.00           H  
ATOM     54 3HD2 LEU A   3       1.181  -9.609 -12.421  1.00  0.00           H  
ATOM     55  N   LEU A   4      -0.435  -4.719 -12.328  1.00  0.00           N  
ATOM     56  CA  LEU A   4      -0.554  -3.425 -11.688  1.00  0.00           C  
ATOM     57  C   LEU A   4      -1.730  -3.426 -10.701  1.00  0.00           C  
ATOM     58  O   LEU A   4      -1.613  -2.932  -9.584  1.00  0.00           O  
ATOM     59  CB  LEU A   4      -0.748  -2.328 -12.743  1.00  0.00           C  
ATOM     60  CG  LEU A   4       0.407  -2.151 -13.738  1.00  0.00           C  
ATOM     61  CD1 LEU A   4       0.032  -1.095 -14.769  1.00  0.00           C  
ATOM     62  CD2 LEU A   4       1.669  -1.756 -12.985  1.00  0.00           C  
ATOM     63  H   LEU A   4      -0.721  -4.819 -13.292  1.00  0.00           H  
ATOM     64  HA  LEU A   4       0.369  -3.220 -11.147  1.00  0.00           H  
ATOM     65 1HB  LEU A   4      -1.646  -2.552 -13.316  1.00  0.00           H  
ATOM     66 2HB  LEU A   4      -0.895  -1.377 -12.233  1.00  0.00           H  
ATOM     67  HG  LEU A   4       0.579  -3.088 -14.267  1.00  0.00           H  
ATOM     68 1HD1 LEU A   4       0.852  -0.969 -15.476  1.00  0.00           H  
ATOM     69 2HD1 LEU A   4      -0.862  -1.413 -15.306  1.00  0.00           H  
ATOM     70 3HD1 LEU A   4      -0.162  -0.149 -14.267  1.00  0.00           H  
ATOM     71 1HD2 LEU A   4       2.490  -1.630 -13.692  1.00  0.00           H  
ATOM     72 2HD2 LEU A   4       1.499  -0.817 -12.456  1.00  0.00           H  
ATOM     73 3HD2 LEU A   4       1.924  -2.536 -12.268  1.00  0.00           H  
ATOM     74  N   LEU A   5      -2.867  -4.009 -11.089  1.00  0.00           N  
ATOM     75  CA  LEU A   5      -4.045  -4.199 -10.262  1.00  0.00           C  
ATOM     76  C   LEU A   5      -3.698  -4.981  -9.001  1.00  0.00           C  
ATOM     77  O   LEU A   5      -3.999  -4.533  -7.889  1.00  0.00           O  
ATOM     78  CB  LEU A   5      -5.134  -4.934 -11.052  1.00  0.00           C  
ATOM     79  CG  LEU A   5      -6.366  -5.364 -10.245  1.00  0.00           C  
ATOM     80  CD1 LEU A   5      -7.025  -4.137  -9.632  1.00  0.00           C  
ATOM     81  CD2 LEU A   5      -7.334  -6.109 -11.153  1.00  0.00           C  
ATOM     82  H   LEU A   5      -2.879  -4.336 -12.045  1.00  0.00           H  
ATOM     83  HA  LEU A   5      -4.425  -3.220  -9.973  1.00  0.00           H  
ATOM     84 1HB  LEU A   5      -5.476  -4.287 -11.858  1.00  0.00           H  
ATOM     85 2HB  LEU A   5      -4.698  -5.830 -11.494  1.00  0.00           H  
ATOM     86  HG  LEU A   5      -6.057  -6.019  -9.430  1.00  0.00           H  
ATOM     87 1HD1 LEU A   5      -7.901  -4.442  -9.058  1.00  0.00           H  
ATOM     88 2HD1 LEU A   5      -6.317  -3.635  -8.972  1.00  0.00           H  
ATOM     89 3HD1 LEU A   5      -7.331  -3.454 -10.424  1.00  0.00           H  
ATOM     90 1HD2 LEU A   5      -8.209  -6.415 -10.579  1.00  0.00           H  
ATOM     91 2HD2 LEU A   5      -7.645  -5.454 -11.968  1.00  0.00           H  
ATOM     92 3HD2 LEU A   5      -6.842  -6.991 -11.564  1.00  0.00           H  
ATOM     93  N   LEU A   6      -3.037  -6.132  -9.135  1.00  0.00           N  
ATOM     94  CA  LEU A   6      -2.526  -6.945  -8.041  1.00  0.00           C  
ATOM     95  C   LEU A   6      -1.511  -6.201  -7.194  1.00  0.00           C  
ATOM     96  O   LEU A   6      -1.589  -6.262  -5.968  1.00  0.00           O  
ATOM     97  CB  LEU A   6      -1.887  -8.224  -8.596  1.00  0.00           C  
ATOM     98  CG  LEU A   6      -2.856  -9.235  -9.222  1.00  0.00           C  
ATOM     99  CD1 LEU A   6      -2.065 -10.328  -9.928  1.00  0.00           C  
ATOM    100  CD2 LEU A   6      -3.750  -9.820  -8.138  1.00  0.00           C  
ATOM    101  H   LEU A   6      -2.896  -6.441 -10.086  1.00  0.00           H  
ATOM    102  HA  LEU A   6      -3.355  -7.195  -7.380  1.00  0.00           H  
ATOM    103 1HB  LEU A   6      -1.160  -7.947  -9.357  1.00  0.00           H  
ATOM    104 2HB  LEU A   6      -1.360  -8.729  -7.786  1.00  0.00           H  
ATOM    105  HG  LEU A   6      -3.472  -8.734  -9.969  1.00  0.00           H  
ATOM    106 1HD1 LEU A   6      -2.754 -11.046 -10.373  1.00  0.00           H  
ATOM    107 2HD1 LEU A   6      -1.450  -9.883 -10.711  1.00  0.00           H  
ATOM    108 3HD1 LEU A   6      -1.426 -10.837  -9.208  1.00  0.00           H  
ATOM    109 1HD2 LEU A   6      -4.439 -10.538  -8.584  1.00  0.00           H  
ATOM    110 2HD2 LEU A   6      -3.135 -10.323  -7.392  1.00  0.00           H  
ATOM    111 3HD2 LEU A   6      -4.316  -9.020  -7.663  1.00  0.00           H  
ATOM    112  N   SER A   7      -0.589  -5.435  -7.784  1.00  0.00           N  
ATOM    113  CA  SER A   7       0.364  -4.602  -7.082  1.00  0.00           C  
ATOM    114  C   SER A   7      -0.335  -3.574  -6.209  1.00  0.00           C  
ATOM    115  O   SER A   7       0.007  -3.444  -5.034  1.00  0.00           O  
ATOM    116  CB  SER A   7       1.272  -3.904  -8.075  1.00  0.00           C  
ATOM    117  OG  SER A   7       1.981  -4.833  -8.847  1.00  0.00           O  
ATOM    118  H   SER A   7      -0.576  -5.454  -8.793  1.00  0.00           H  
ATOM    119  HA  SER A   7       0.901  -5.221  -6.363  1.00  0.00           H  
ATOM    120 1HB  SER A   7       0.676  -3.265  -8.727  1.00  0.00           H  
ATOM    121 2HB  SER A   7       1.971  -3.263  -7.540  1.00  0.00           H  
ATOM    122  HG  SER A   7       2.883  -4.817  -8.518  1.00  0.00           H  
ATOM    123  N   GLY A   8      -1.360  -2.904  -6.739  1.00  0.00           N  
ATOM    124  CA  GLY A   8      -2.272  -1.976  -6.101  1.00  0.00           C  
ATOM    125  C   GLY A   8      -3.070  -2.518  -4.917  1.00  0.00           C  
ATOM    126  O   GLY A   8      -3.058  -1.927  -3.837  1.00  0.00           O  
ATOM    127  H   GLY A   8      -1.475  -3.108  -7.722  1.00  0.00           H  
ATOM    128 1HA  GLY A   8      -1.716  -1.109  -5.741  1.00  0.00           H  
ATOM    129 2HA  GLY A   8      -2.993  -1.612  -6.832  1.00  0.00           H  
ATOM    130  N   LEU A   9      -3.700  -3.683  -5.092  1.00  0.00           N  
ATOM    131  CA  LEU A   9      -4.405  -4.455  -4.088  1.00  0.00           C  
ATOM    132  C   LEU A   9      -3.547  -4.846  -2.887  1.00  0.00           C  
ATOM    133  O   LEU A   9      -3.944  -4.666  -1.745  1.00  0.00           O  
ATOM    134  CB  LEU A   9      -4.974  -5.724  -4.735  1.00  0.00           C  
ATOM    135  CG  LEU A   9      -6.187  -5.517  -5.651  1.00  0.00           C  
ATOM    136  CD1 LEU A   9      -6.444  -6.788  -6.449  1.00  0.00           C  
ATOM    137  CD2 LEU A   9      -7.399  -5.142  -4.812  1.00  0.00           C  
ATOM    138  H   LEU A   9      -3.659  -4.029  -6.040  1.00  0.00           H  
ATOM    139  HA  LEU A   9      -5.202  -3.840  -3.675  1.00  0.00           H  
ATOM    140 1HB  LEU A   9      -4.190  -6.195  -5.325  1.00  0.00           H  
ATOM    141 2HB  LEU A   9      -5.270  -6.414  -3.945  1.00  0.00           H  
ATOM    142  HG  LEU A   9      -5.975  -4.716  -6.360  1.00  0.00           H  
ATOM    143 1HD1 LEU A   9      -7.306  -6.641  -7.100  1.00  0.00           H  
ATOM    144 2HD1 LEU A   9      -5.569  -7.022  -7.054  1.00  0.00           H  
ATOM    145 3HD1 LEU A   9      -6.644  -7.612  -5.765  1.00  0.00           H  
ATOM    146 1HD2 LEU A   9      -8.261  -4.994  -5.464  1.00  0.00           H  
ATOM    147 2HD2 LEU A   9      -7.613  -5.943  -4.104  1.00  0.00           H  
ATOM    148 3HD2 LEU A   9      -7.194  -4.221  -4.267  1.00  0.00           H  
ATOM    149  N   GLY A  10      -2.313  -5.318  -3.129  1.00  0.00           N  
ATOM    150  CA  GLY A  10      -1.335  -5.563  -2.089  1.00  0.00           C  
ATOM    151  C   GLY A  10      -1.013  -4.306  -1.288  1.00  0.00           C  
ATOM    152  O   GLY A  10      -1.207  -4.288  -0.080  1.00  0.00           O  
ATOM    153  H   GLY A  10      -2.067  -5.507  -4.090  1.00  0.00           H  
ATOM    154 1HA  GLY A  10      -1.709  -6.332  -1.412  1.00  0.00           H  
ATOM    155 2HA  GLY A  10      -0.418  -5.946  -2.535  1.00  0.00           H  
ATOM    156  N   LEU A  11      -0.618  -3.225  -1.957  1.00  0.00           N  
ATOM    157  CA  LEU A  11      -0.315  -1.937  -1.352  1.00  0.00           C  
ATOM    158  C   LEU A  11      -1.355  -1.529  -0.324  1.00  0.00           C  
ATOM    159  O   LEU A  11      -1.023  -1.409   0.858  1.00  0.00           O  
ATOM    160  CB  LEU A  11      -0.219  -0.858  -2.438  1.00  0.00           C  
ATOM    161  CG  LEU A  11      -0.051   0.580  -1.933  1.00  0.00           C  
ATOM    162  CD1 LEU A  11       1.254   0.698  -1.158  1.00  0.00           C  
ATOM    163  CD2 LEU A  11      -0.074   1.539  -3.115  1.00  0.00           C  
ATOM    164  H   LEU A  11      -0.530  -3.331  -2.959  1.00  0.00           H  
ATOM    165  HA  LEU A  11       0.609  -2.031  -0.785  1.00  0.00           H  
ATOM    166 1HB  LEU A  11       0.632  -1.086  -3.079  1.00  0.00           H  
ATOM    167 2HB  LEU A  11      -1.123  -0.894  -3.045  1.00  0.00           H  
ATOM    168  HG  LEU A  11      -0.867   0.824  -1.252  1.00  0.00           H  
ATOM    169 1HD1 LEU A  11       1.373   1.721  -0.799  1.00  0.00           H  
ATOM    170 2HD1 LEU A  11       1.235   0.016  -0.308  1.00  0.00           H  
ATOM    171 3HD1 LEU A  11       2.089   0.444  -1.810  1.00  0.00           H  
ATOM    172 1HD2 LEU A  11       0.045   2.562  -2.756  1.00  0.00           H  
ATOM    173 2HD2 LEU A  11       0.742   1.297  -3.796  1.00  0.00           H  
ATOM    174 3HD2 LEU A  11      -1.024   1.447  -3.640  1.00  0.00           H  
ATOM    175  N   LEU A  12      -2.635  -1.400  -0.706  1.00  0.00           N  
ATOM    176  CA  LEU A  12      -3.734  -1.012   0.149  1.00  0.00           C  
ATOM    177  C   LEU A  12      -4.009  -2.030   1.248  1.00  0.00           C  
ATOM    178  O   LEU A  12      -3.954  -1.692   2.422  1.00  0.00           O  
ATOM    179  CB  LEU A  12      -4.998  -0.814  -0.696  1.00  0.00           C  
ATOM    180  CG  LEU A  12      -6.275  -0.477   0.085  1.00  0.00           C  
ATOM    181  CD1 LEU A  12      -6.074   0.824   0.851  1.00  0.00           C  
ATOM    182  CD2 LEU A  12      -7.447  -0.368  -0.879  1.00  0.00           C  
ATOM    183  H   LEU A  12      -2.815  -1.600  -1.679  1.00  0.00           H  
ATOM    184  HA  LEU A  12      -3.451  -0.107   0.685  1.00  0.00           H  
ATOM    185 1HB  LEU A  12      -4.820  -0.006  -1.404  1.00  0.00           H  
ATOM    186 2HB  LEU A  12      -5.186  -1.728  -1.260  1.00  0.00           H  
ATOM    187  HG  LEU A  12      -6.475  -1.264   0.812  1.00  0.00           H  
ATOM    188 1HD1 LEU A  12      -6.980   1.063   1.406  1.00  0.00           H  
ATOM    189 2HD1 LEU A  12      -5.242   0.712   1.546  1.00  0.00           H  
ATOM    190 3HD1 LEU A  12      -5.855   1.628   0.149  1.00  0.00           H  
ATOM    191 1HD2 LEU A  12      -8.354  -0.130  -0.323  1.00  0.00           H  
ATOM    192 2HD2 LEU A  12      -7.248   0.420  -1.606  1.00  0.00           H  
ATOM    193 3HD2 LEU A  12      -7.579  -1.317  -1.399  1.00  0.00           H  
ATOM    194  N   LEU A  13      -4.223  -3.300   0.905  1.00  0.00           N  
ATOM    195  CA  LEU A  13      -4.492  -4.399   1.813  1.00  0.00           C  
ATOM    196  C   LEU A  13      -3.479  -4.509   2.936  1.00  0.00           C  
ATOM    197  O   LEU A  13      -3.842  -4.560   4.112  1.00  0.00           O  
ATOM    198  CB  LEU A  13      -4.525  -5.718   1.031  1.00  0.00           C  
ATOM    199  CG  LEU A  13      -4.734  -6.985   1.870  1.00  0.00           C  
ATOM    200  CD1 LEU A  13      -6.086  -6.915   2.567  1.00  0.00           C  
ATOM    201  CD2 LEU A  13      -4.645  -8.209   0.972  1.00  0.00           C  
ATOM    202  H   LEU A  13      -4.186  -3.479  -0.087  1.00  0.00           H  
ATOM    203  HA  LEU A  13      -5.427  -4.196   2.334  1.00  0.00           H  
ATOM    204 1HB  LEU A  13      -5.331  -5.668   0.300  1.00  0.00           H  
ATOM    205 2HB  LEU A  13      -3.582  -5.827   0.495  1.00  0.00           H  
ATOM    206  HG  LEU A  13      -3.964  -7.042   2.640  1.00  0.00           H  
ATOM    207 1HD1 LEU A  13      -6.235  -7.815   3.164  1.00  0.00           H  
ATOM    208 2HD1 LEU A  13      -6.115  -6.040   3.218  1.00  0.00           H  
ATOM    209 3HD1 LEU A  13      -6.876  -6.840   1.822  1.00  0.00           H  
ATOM    210 1HD2 LEU A  13      -4.793  -9.110   1.569  1.00  0.00           H  
ATOM    211 2HD2 LEU A  13      -5.415  -8.154   0.203  1.00  0.00           H  
ATOM    212 3HD2 LEU A  13      -3.663  -8.244   0.501  1.00  0.00           H  
ATOM    213  N   LEU A  14      -2.179  -4.470   2.616  1.00  0.00           N  
ATOM    214  CA  LEU A  14      -1.083  -4.475   3.561  1.00  0.00           C  
ATOM    215  C   LEU A  14      -1.100  -3.282   4.502  1.00  0.00           C  
ATOM    216  O   LEU A  14      -0.902  -3.455   5.707  1.00  0.00           O  
ATOM    217  CB  LEU A  14       0.249  -4.504   2.800  1.00  0.00           C  
ATOM    218  CG  LEU A  14       0.551  -5.799   2.036  1.00  0.00           C  
ATOM    219  CD1 LEU A  14       1.741  -5.578   1.111  1.00  0.00           C  
ATOM    220  CD2 LEU A  14       0.830  -6.920   3.026  1.00  0.00           C  
ATOM    221  H   LEU A  14      -1.976  -4.434   1.627  1.00  0.00           H  
ATOM    222  HA  LEU A  14      -1.187  -5.347   4.207  1.00  0.00           H  
ATOM    223 1HB  LEU A  14       0.257  -3.686   2.082  1.00  0.00           H  
ATOM    224 2HB  LEU A  14       1.059  -4.342   3.512  1.00  0.00           H  
ATOM    225  HG  LEU A  14      -0.307  -6.065   1.418  1.00  0.00           H  
ATOM    226 1HD1 LEU A  14       1.955  -6.498   0.568  1.00  0.00           H  
ATOM    227 2HD1 LEU A  14       1.507  -4.784   0.401  1.00  0.00           H  
ATOM    228 3HD1 LEU A  14       2.612  -5.293   1.700  1.00  0.00           H  
ATOM    229 1HD2 LEU A  14       1.044  -7.841   2.483  1.00  0.00           H  
ATOM    230 2HD2 LEU A  14       1.689  -6.655   3.643  1.00  0.00           H  
ATOM    231 3HD2 LEU A  14      -0.043  -7.069   3.662  1.00  0.00           H  
ATOM    232  N   SER A  15      -1.371  -2.061   4.028  1.00  0.00           N  
ATOM    233  CA  SER A  15      -1.513  -0.863   4.828  1.00  0.00           C  
ATOM    234  C   SER A  15      -2.717  -0.911   5.751  1.00  0.00           C  
ATOM    235  O   SER A  15      -2.624  -0.543   6.923  1.00  0.00           O  
ATOM    236  CB  SER A  15      -1.618   0.346   3.920  1.00  0.00           C  
ATOM    237  OG  SER A  15      -0.424   0.552   3.218  1.00  0.00           O  
ATOM    238  H   SER A  15      -1.480  -1.998   3.026  1.00  0.00           H  
ATOM    239  HA  SER A  15      -0.684  -0.821   5.537  1.00  0.00           H  
ATOM    240 1HB  SER A  15      -2.437   0.201   3.215  1.00  0.00           H  
ATOM    241 2HB  SER A  15      -1.851   1.228   4.514  1.00  0.00           H  
ATOM    242  HG  SER A  15      -0.471   1.447   2.872  1.00  0.00           H  
ATOM    243  N   LEU A  16      -3.858  -1.432   5.281  1.00  0.00           N  
ATOM    244  CA  LEU A  16      -5.076  -1.662   6.030  1.00  0.00           C  
ATOM    245  C   LEU A  16      -4.845  -2.633   7.187  1.00  0.00           C  
ATOM    246  O   LEU A  16      -5.143  -2.317   8.336  1.00  0.00           O  
ATOM    247  CB  LEU A  16      -6.166  -2.209   5.100  1.00  0.00           C  
ATOM    248  CG  LEU A  16      -7.495  -2.573   5.775  1.00  0.00           C  
ATOM    249  CD1 LEU A  16      -8.111  -1.324   6.391  1.00  0.00           C  
ATOM    250  CD2 LEU A  16      -8.431  -3.196   4.750  1.00  0.00           C  
ATOM    251  H   LEU A  16      -3.830  -1.676   4.301  1.00  0.00           H  
ATOM    252  HA  LEU A  16      -5.391  -0.719   6.475  1.00  0.00           H  
ATOM    253 1HB  LEU A  16      -6.376  -1.464   4.335  1.00  0.00           H  
ATOM    254 2HB  LEU A  16      -5.787  -3.106   4.610  1.00  0.00           H  
ATOM    255  HG  LEU A  16      -7.312  -3.286   6.579  1.00  0.00           H  
ATOM    256 1HD1 LEU A  16      -9.055  -1.583   6.871  1.00  0.00           H  
ATOM    257 2HD1 LEU A  16      -7.428  -0.911   7.134  1.00  0.00           H  
ATOM    258 3HD1 LEU A  16      -8.290  -0.585   5.611  1.00  0.00           H  
ATOM    259 1HD2 LEU A  16      -9.375  -3.455   5.230  1.00  0.00           H  
ATOM    260 2HD2 LEU A  16      -8.616  -2.483   3.946  1.00  0.00           H  
ATOM    261 3HD2 LEU A  16      -7.974  -4.096   4.339  1.00  0.00           H  
ATOM    262  N   LEU A  17      -4.265  -3.803   6.920  1.00  0.00           N  
ATOM    263  CA  LEU A  17      -3.851  -4.790   7.892  1.00  0.00           C  
ATOM    264  C   LEU A  17      -2.811  -4.250   8.859  1.00  0.00           C  
ATOM    265  O   LEU A  17      -2.861  -4.516  10.064  1.00  0.00           O  
ATOM    266  CB  LEU A  17      -3.292  -6.023   7.172  1.00  0.00           C  
ATOM    267  CG  LEU A  17      -4.312  -6.852   6.381  1.00  0.00           C  
ATOM    268  CD1 LEU A  17      -3.583  -7.910   5.563  1.00  0.00           C  
ATOM    269  CD2 LEU A  17      -5.302  -7.491   7.343  1.00  0.00           C  
ATOM    270  H   LEU A  17      -4.115  -3.985   5.938  1.00  0.00           H  
ATOM    271  HA  LEU A  17      -4.707  -5.036   8.522  1.00  0.00           H  
ATOM    272 1HB  LEU A  17      -2.519  -5.698   6.477  1.00  0.00           H  
ATOM    273 2HB  LEU A  17      -2.833  -6.680   7.911  1.00  0.00           H  
ATOM    274  HG  LEU A  17      -4.847  -6.204   5.686  1.00  0.00           H  
ATOM    275 1HD1 LEU A  17      -4.308  -8.498   5.001  1.00  0.00           H  
ATOM    276 2HD1 LEU A  17      -2.896  -7.424   4.870  1.00  0.00           H  
ATOM    277 3HD1 LEU A  17      -3.024  -8.564   6.230  1.00  0.00           H  
ATOM    278 1HD2 LEU A  17      -6.028  -8.080   6.781  1.00  0.00           H  
ATOM    279 2HD2 LEU A  17      -4.768  -8.140   8.037  1.00  0.00           H  
ATOM    280 3HD2 LEU A  17      -5.821  -6.712   7.901  1.00  0.00           H  
ATOM    281  N   GLY A  18      -1.886  -3.419   8.376  1.00  0.00           N  
ATOM    282  CA  GLY A  18      -0.892  -2.685   9.139  1.00  0.00           C  
ATOM    283  C   GLY A  18      -1.529  -1.775  10.182  1.00  0.00           C  
ATOM    284  O   GLY A  18      -1.266  -1.966  11.368  1.00  0.00           O  
ATOM    285  H   GLY A  18      -1.909  -3.315   7.370  1.00  0.00           H  
ATOM    286 1HA  GLY A  18      -0.223  -3.389   9.636  1.00  0.00           H  
ATOM    287 2HA  GLY A  18      -0.283  -2.086   8.463  1.00  0.00           H  
ATOM    288  N   LEU A  19      -2.404  -0.851   9.798  1.00  0.00           N  
ATOM    289  CA  LEU A  19      -3.182   0.024  10.652  1.00  0.00           C  
ATOM    290  C   LEU A  19      -3.978  -0.696  11.733  1.00  0.00           C  
ATOM    291  O   LEU A  19      -3.930  -0.352  12.914  1.00  0.00           O  
ATOM    292  CB  LEU A  19      -4.144   0.847   9.786  1.00  0.00           C  
ATOM    293  CG  LEU A  19      -5.075   1.800  10.547  1.00  0.00           C  
ATOM    294  CD1 LEU A  19      -4.242   2.782  11.359  1.00  0.00           C  
ATOM    295  CD2 LEU A  19      -5.972   2.531   9.559  1.00  0.00           C  
ATOM    296  H   LEU A  19      -2.510  -0.782   8.796  1.00  0.00           H  
ATOM    297  HA  LEU A  19      -2.497   0.637  11.235  1.00  0.00           H  
ATOM    298 1HB  LEU A  19      -3.560   1.443   9.087  1.00  0.00           H  
ATOM    299 2HB  LEU A  19      -4.769   0.162   9.213  1.00  0.00           H  
ATOM    300  HG  LEU A  19      -5.690   1.229  11.243  1.00  0.00           H  
ATOM    301 1HD1 LEU A  19      -4.903   3.459  11.900  1.00  0.00           H  
ATOM    302 2HD1 LEU A  19      -3.624   2.234  12.071  1.00  0.00           H  
ATOM    303 3HD1 LEU A  19      -3.602   3.357  10.691  1.00  0.00           H  
ATOM    304 1HD2 LEU A  19      -6.634   3.208  10.100  1.00  0.00           H  
ATOM    305 2HD2 LEU A  19      -5.357   3.103   8.863  1.00  0.00           H  
ATOM    306 3HD2 LEU A  19      -6.568   1.806   9.004  1.00  0.00           H  
ATOM    307  N   LEU A  20      -4.674  -1.782  11.380  1.00  0.00           N  
ATOM    308  CA  LEU A  20      -5.355  -2.699  12.261  1.00  0.00           C  
ATOM    309  C   LEU A  20      -4.452  -3.239  13.369  1.00  0.00           C  
ATOM    310  O   LEU A  20      -4.789  -3.133  14.550  1.00  0.00           O  
ATOM    311  CB  LEU A  20      -5.921  -3.867  11.443  1.00  0.00           C  
ATOM    312  CG  LEU A  20      -6.610  -4.973  12.253  1.00  0.00           C  
ATOM    313  CD1 LEU A  20      -7.830  -4.400  12.961  1.00  0.00           C  
ATOM    314  CD2 LEU A  20      -7.002  -6.113  11.324  1.00  0.00           C  
ATOM    315  H   LEU A  20      -4.703  -1.944  10.383  1.00  0.00           H  
ATOM    316  HA  LEU A  20      -6.133  -2.153  12.793  1.00  0.00           H  
ATOM    317 1HB  LEU A  20      -6.647  -3.474  10.734  1.00  0.00           H  
ATOM    318 2HB  LEU A  20      -5.107  -4.326  10.882  1.00  0.00           H  
ATOM    319  HG  LEU A  20      -5.927  -5.346  13.016  1.00  0.00           H  
ATOM    320 1HD1 LEU A  20      -8.320  -5.185  13.536  1.00  0.00           H  
ATOM    321 2HD1 LEU A  20      -7.519  -3.600  13.633  1.00  0.00           H  
ATOM    322 3HD1 LEU A  20      -8.526  -4.003  12.222  1.00  0.00           H  
ATOM    323 1HD2 LEU A  20      -7.492  -6.899  11.899  1.00  0.00           H  
ATOM    324 2HD2 LEU A  20      -7.687  -5.741  10.561  1.00  0.00           H  
ATOM    325 3HD2 LEU A  20      -6.110  -6.515  10.845  1.00  0.00           H  
ATOM    326  N   LEU A  21      -3.262  -3.744  13.062  1.00  0.00           N  
ATOM    327  CA  LEU A  21      -2.225  -4.155  13.994  1.00  0.00           C  
ATOM    328  C   LEU A  21      -1.538  -2.994  14.702  1.00  0.00           C  
ATOM    329  O   LEU A  21      -1.159  -3.140  15.865  1.00  0.00           O  
ATOM    330  CB  LEU A  21      -1.172  -4.986  13.250  1.00  0.00           C  
ATOM    331  CG  LEU A  21      -1.657  -6.328  12.689  1.00  0.00           C  
ATOM    332  CD1 LEU A  21      -0.545  -6.970  11.872  1.00  0.00           C  
ATOM    333  CD2 LEU A  21      -2.086  -7.233  13.835  1.00  0.00           C  
ATOM    334  H   LEU A  21      -3.096  -3.836  12.069  1.00  0.00           H  
ATOM    335  HA  LEU A  21      -2.690  -4.725  14.798  1.00  0.00           H  
ATOM    336 1HB  LEU A  21      -0.790  -4.397  12.417  1.00  0.00           H  
ATOM    337 2HB  LEU A  21      -0.346  -5.191  13.931  1.00  0.00           H  
ATOM    338  HG  LEU A  21      -2.505  -6.160  12.024  1.00  0.00           H  
ATOM    339 1HD1 LEU A  21      -0.890  -7.924  11.473  1.00  0.00           H  
ATOM    340 2HD1 LEU A  21      -0.272  -6.311  11.048  1.00  0.00           H  
ATOM    341 3HD1 LEU A  21       0.324  -7.136  12.508  1.00  0.00           H  
ATOM    342 1HD2 LEU A  21      -2.432  -8.187  13.436  1.00  0.00           H  
ATOM    343 2HD2 LEU A  21      -1.239  -7.403  14.500  1.00  0.00           H  
ATOM    344 3HD2 LEU A  21      -2.894  -6.758  14.391  1.00  0.00           H  
ATOM    345  N   LEU A  22      -1.397  -1.819  14.086  1.00  0.00           N  
ATOM    346  CA  LEU A  22      -0.768  -0.641  14.642  1.00  0.00           C  
ATOM    347  C   LEU A  22      -1.623  -0.076  15.778  1.00  0.00           C  
ATOM    348  O   LEU A  22      -1.242  -0.117  16.946  1.00  0.00           O  
ATOM    349  CB  LEU A  22      -0.565   0.419  13.552  1.00  0.00           C  
ATOM    350  CG  LEU A  22       0.100   1.724  14.009  1.00  0.00           C  
ATOM    351  CD1 LEU A  22       1.511   1.431  14.500  1.00  0.00           C  
ATOM    352  CD2 LEU A  22       0.118   2.715  12.855  1.00  0.00           C  
ATOM    353  H   LEU A  22      -1.774  -1.779  13.148  1.00  0.00           H  
ATOM    354  HA  LEU A  22       0.217  -0.919  15.016  1.00  0.00           H  
ATOM    355 1HB  LEU A  22       0.051  -0.008  12.763  1.00  0.00           H  
ATOM    356 2HB  LEU A  22      -1.537   0.673  13.129  1.00  0.00           H  
ATOM    357  HG  LEU A  22      -0.462   2.147  14.842  1.00  0.00           H  
ATOM    358 1HD1 LEU A  22       1.983   2.358  14.825  1.00  0.00           H  
ATOM    359 2HD1 LEU A  22       1.467   0.734  15.338  1.00  0.00           H  
ATOM    360 3HD1 LEU A  22       2.093   0.990  13.692  1.00  0.00           H  
ATOM    361 1HD2 LEU A  22       0.590   3.643  13.180  1.00  0.00           H  
ATOM    362 2HD2 LEU A  22       0.681   2.294  12.022  1.00  0.00           H  
ATOM    363 3HD2 LEU A  22      -0.904   2.921  12.536  1.00  0.00           H  
ATOM    364  N   SER A  23      -2.788   0.467  15.433  1.00  0.00           N  
ATOM    365  CA  SER A  23      -3.732   1.136  16.312  1.00  0.00           C  
ATOM    366  C   SER A  23      -4.257   0.275  17.456  1.00  0.00           C  
ATOM    367  O   SER A  23      -4.707   0.783  18.477  1.00  0.00           O  
ATOM    368  CB  SER A  23      -4.903   1.638  15.490  1.00  0.00           C  
ATOM    369  OG  SER A  23      -5.635   0.569  14.956  1.00  0.00           O  
ATOM    370  H   SER A  23      -3.002   0.387  14.449  1.00  0.00           H  
ATOM    371  HA  SER A  23      -3.224   1.972  16.794  1.00  0.00           H  
ATOM    372 1HB  SER A  23      -5.552   2.249  16.116  1.00  0.00           H  
ATOM    373 2HB  SER A  23      -4.536   2.270  14.682  1.00  0.00           H  
ATOM    374  HG  SER A  23      -5.022   0.077  14.404  1.00  0.00           H  
ATOM    375  N   SER A  24      -4.163  -1.056  17.340  1.00  0.00           N  
ATOM    376  CA  SER A  24      -4.575  -2.034  18.326  1.00  0.00           C  
ATOM    377  C   SER A  24      -3.519  -2.321  19.371  1.00  0.00           C  
ATOM    378  O   SER A  24      -3.806  -2.958  20.377  1.00  0.00           O  
ATOM    379  CB  SER A  24      -4.954  -3.326  17.629  1.00  0.00           C  
ATOM    380  OG  SER A  24      -3.860  -3.862  16.936  1.00  0.00           O  
ATOM    381  H   SER A  24      -3.761  -1.374  16.470  1.00  0.00           H  
ATOM    382  HA  SER A  24      -5.433  -1.635  18.870  1.00  0.00           H  
ATOM    383 1HB  SER A  24      -5.310  -4.046  18.365  1.00  0.00           H  
ATOM    384 2HB  SER A  24      -5.771  -3.138  16.933  1.00  0.00           H  
ATOM    385  HG  SER A  24      -4.020  -3.680  16.007  1.00  0.00           H  
ATOM    386  N   GLY A  25      -2.287  -1.827  19.224  1.00  0.00           N  
ATOM    387  CA  GLY A  25      -1.151  -2.000  20.112  1.00  0.00           C  
ATOM    388  C   GLY A  25      -1.053  -0.918  21.183  1.00  0.00           C  
ATOM    389  O   GLY A  25      -1.595   0.174  21.009  1.00  0.00           O  
ATOM    390  H   GLY A  25      -2.176  -1.274  18.386  1.00  0.00           H  
ATOM    391 1HA  GLY A  25      -1.218  -2.971  20.603  1.00  0.00           H  
ATOM    392 2HA  GLY A  25      -0.230  -1.997  19.530  1.00  0.00           H  
ATOM    393  N   GLU A  26      -0.392  -1.212  22.299  1.00  0.00           N  
ATOM    394  CA  GLU A  26      -0.157  -0.340  23.430  1.00  0.00           C  
ATOM    395  C   GLU A  26       1.321  -0.288  23.777  1.00  0.00           C  
ATOM    396  O   GLU A  26       1.808   0.691  24.336  1.00  0.00           O  
ATOM    397  CB  GLU A  26      -0.963  -0.810  24.643  1.00  0.00           C  
ATOM    398  CG  GLU A  26      -2.472  -0.780  24.446  1.00  0.00           C  
ATOM    399  CD  GLU A  26      -3.229  -1.270  25.648  1.00  0.00           C  
ATOM    400  OE1 GLU A  26      -2.602  -1.680  26.596  1.00  0.00           O  
ATOM    401  OE2 GLU A  26      -4.437  -1.235  25.620  1.00  0.00           O  
ATOM    402  H   GLU A  26      -0.030  -2.154  22.320  1.00  0.00           H  
ATOM    403  HA  GLU A  26      -0.438   0.675  23.149  1.00  0.00           H  
ATOM    404 1HB  GLU A  26      -0.679  -1.833  24.894  1.00  0.00           H  
ATOM    405 2HB  GLU A  26      -0.725  -0.184  25.503  1.00  0.00           H  
ATOM    406 1HG  GLU A  26      -2.779   0.242  24.229  1.00  0.00           H  
ATOM    407 2HG  GLU A  26      -2.727  -1.397  23.585  1.00  0.00           H  
ATOM    408  N   GLU A  27       2.053  -1.356  23.462  1.00  0.00           N  
ATOM    409  CA  GLU A  27       3.445  -1.630  23.762  1.00  0.00           C  
ATOM    410  C   GLU A  27       3.988  -2.819  22.974  1.00  0.00           C  
ATOM    411  O   GLU A  27       5.144  -3.196  23.147  1.00  0.00           O  
ATOM    412  CB  GLU A  27       3.613  -1.884  25.262  1.00  0.00           C  
ATOM    413  CG  GLU A  27       2.867  -3.106  25.780  1.00  0.00           C  
ATOM    414  CD  GLU A  27       3.014  -3.296  27.264  1.00  0.00           C  
ATOM    415  OE1 GLU A  27       3.688  -2.506  27.881  1.00  0.00           O  
ATOM    416  OE2 GLU A  27       2.453  -4.232  27.781  1.00  0.00           O  
ATOM    417  H   GLU A  27       1.519  -2.038  22.943  1.00  0.00           H  
ATOM    418  HA  GLU A  27       4.047  -0.795  23.403  1.00  0.00           H  
ATOM    419 1HB  GLU A  27       4.670  -2.015  25.493  1.00  0.00           H  
ATOM    420 2HB  GLU A  27       3.261  -1.016  25.820  1.00  0.00           H  
ATOM    421 1HG  GLU A  27       1.809  -3.000  25.542  1.00  0.00           H  
ATOM    422 2HG  GLU A  27       3.240  -3.991  25.266  1.00  0.00           H  
ATOM    423  N   GLY A  28       3.192  -3.464  22.123  1.00  0.00           N  
ATOM    424  CA  GLY A  28       3.594  -4.625  21.363  1.00  0.00           C  
ATOM    425  C   GLY A  28       4.413  -4.199  20.145  1.00  0.00           C  
ATOM    426  O   GLY A  28       3.928  -4.244  19.016  1.00  0.00           O  
ATOM    427  H   GLY A  28       2.254  -3.106  22.016  1.00  0.00           H  
ATOM    428 1HA  GLY A  28       4.180  -5.290  21.998  1.00  0.00           H  
ATOM    429 2HA  GLY A  28       2.710  -5.178  21.048  1.00  0.00           H  
ATOM    430  N   SER A  29       5.634  -3.718  20.418  1.00  0.00           N  
ATOM    431  CA  SER A  29       6.641  -3.205  19.521  1.00  0.00           C  
ATOM    432  C   SER A  29       6.770  -3.932  18.196  1.00  0.00           C  
ATOM    433  O   SER A  29       6.928  -3.294  17.153  1.00  0.00           O  
ATOM    434  CB  SER A  29       7.982  -3.233  20.229  1.00  0.00           C  
ATOM    435  OG  SER A  29       7.996  -2.344  21.312  1.00  0.00           O  
ATOM    436  H   SER A  29       5.823  -3.740  21.410  1.00  0.00           H  
ATOM    437  HA  SER A  29       6.330  -2.218  19.178  1.00  0.00           H  
ATOM    438 1HB  SER A  29       8.187  -4.243  20.581  1.00  0.00           H  
ATOM    439 2HB  SER A  29       8.770  -2.965  19.526  1.00  0.00           H  
ATOM    440  HG  SER A  29       7.076  -2.181  21.532  1.00  0.00           H  
ATOM    441  N   SER A  30       6.662  -5.263  18.177  1.00  0.00           N  
ATOM    442  CA  SER A  30       6.753  -6.114  17.013  1.00  0.00           C  
ATOM    443  C   SER A  30       5.709  -5.771  15.948  1.00  0.00           C  
ATOM    444  O   SER A  30       6.039  -5.288  14.866  1.00  0.00           O  
ATOM    445  CB  SER A  30       6.600  -7.562  17.435  1.00  0.00           C  
ATOM    446  OG  SER A  30       5.333  -7.793  17.988  1.00  0.00           O  
ATOM    447  H   SER A  30       6.501  -5.683  19.082  1.00  0.00           H  
ATOM    448  HA  SER A  30       7.717  -5.940  16.532  1.00  0.00           H  
ATOM    449 1HB  SER A  30       6.745  -8.210  16.571  1.00  0.00           H  
ATOM    450 2HB  SER A  30       7.369  -7.812  18.164  1.00  0.00           H  
ATOM    451  HG  SER A  30       4.904  -8.430  17.412  1.00  0.00           H  
ATOM    452  N   LEU A  31       4.427  -5.935  16.286  1.00  0.00           N  
ATOM    453  CA  LEU A  31       3.273  -5.654  15.467  1.00  0.00           C  
ATOM    454  C   LEU A  31       3.198  -4.183  15.084  1.00  0.00           C  
ATOM    455  O   LEU A  31       2.894  -3.846  13.935  1.00  0.00           O  
ATOM    456  CB  LEU A  31       1.995  -6.063  16.211  1.00  0.00           C  
ATOM    457  CG  LEU A  31       1.823  -7.566  16.462  1.00  0.00           C  
ATOM    458  CD1 LEU A  31       0.563  -7.804  17.283  1.00  0.00           C  
ATOM    459  CD2 LEU A  31       1.754  -8.299  15.130  1.00  0.00           C  
ATOM    460  H   LEU A  31       4.294  -6.296  17.220  1.00  0.00           H  
ATOM    461  HA  LEU A  31       3.363  -6.214  14.538  1.00  0.00           H  
ATOM    462 1HB  LEU A  31       1.980  -5.562  17.177  1.00  0.00           H  
ATOM    463 2HB  LEU A  31       1.134  -5.723  15.635  1.00  0.00           H  
ATOM    464  HG  LEU A  31       2.671  -7.938  17.038  1.00  0.00           H  
ATOM    465 1HD1 LEU A  31       0.441  -8.872  17.462  1.00  0.00           H  
ATOM    466 2HD1 LEU A  31       0.647  -7.284  18.238  1.00  0.00           H  
ATOM    467 3HD1 LEU A  31      -0.302  -7.426  16.739  1.00  0.00           H  
ATOM    468 1HD2 LEU A  31       1.633  -9.368  15.309  1.00  0.00           H  
ATOM    469 2HD2 LEU A  31       0.906  -7.929  14.555  1.00  0.00           H  
ATOM    470 3HD2 LEU A  31       2.675  -8.127  14.572  1.00  0.00           H  
ATOM    471  N   LEU A  32       3.566  -3.267  15.986  1.00  0.00           N  
ATOM    472  CA  LEU A  32       3.601  -1.836  15.823  1.00  0.00           C  
ATOM    473  C   LEU A  32       4.568  -1.429  14.719  1.00  0.00           C  
ATOM    474  O   LEU A  32       4.220  -0.652  13.825  1.00  0.00           O  
ATOM    475  CB  LEU A  32       4.003  -1.169  17.144  1.00  0.00           C  
ATOM    476  CG  LEU A  32       2.947  -1.203  18.255  1.00  0.00           C  
ATOM    477  CD1 LEU A  32       3.558  -0.694  19.553  1.00  0.00           C  
ATOM    478  CD2 LEU A  32       1.750  -0.358  17.845  1.00  0.00           C  
ATOM    479  H   LEU A  32       3.845  -3.669  16.870  1.00  0.00           H  
ATOM    480  HA  LEU A  32       2.602  -1.494  15.556  1.00  0.00           H  
ATOM    481 1HB  LEU A  32       4.898  -1.660  17.522  1.00  0.00           H  
ATOM    482 2HB  LEU A  32       4.243  -0.124  16.946  1.00  0.00           H  
ATOM    483  HG  LEU A  32       2.625  -2.232  18.420  1.00  0.00           H  
ATOM    484 1HD1 LEU A  32       2.807  -0.718  20.343  1.00  0.00           H  
ATOM    485 2HD1 LEU A  32       4.399  -1.328  19.833  1.00  0.00           H  
ATOM    486 3HD1 LEU A  32       3.904   0.330  19.415  1.00  0.00           H  
ATOM    487 1HD2 LEU A  32       0.999  -0.383  18.635  1.00  0.00           H  
ATOM    488 2HD2 LEU A  32       2.070   0.671  17.682  1.00  0.00           H  
ATOM    489 3HD2 LEU A  32       1.322  -0.755  16.925  1.00  0.00           H  
ATOM    490  N   LEU A  33       5.781  -1.974  14.730  1.00  0.00           N  
ATOM    491  CA  LEU A  33       6.820  -1.765  13.737  1.00  0.00           C  
ATOM    492  C   LEU A  33       6.402  -2.454  12.439  1.00  0.00           C  
ATOM    493  O   LEU A  33       6.473  -1.841  11.372  1.00  0.00           O  
ATOM    494  CB  LEU A  33       8.163  -2.317  14.231  1.00  0.00           C  
ATOM    495  CG  LEU A  33       8.832  -1.526  15.363  1.00  0.00           C  
ATOM    496  CD1 LEU A  33       9.994  -2.331  15.927  1.00  0.00           C  
ATOM    497  CD2 LEU A  33       9.306  -0.181  14.831  1.00  0.00           C  
ATOM    498  H   LEU A  33       5.964  -2.585  15.513  1.00  0.00           H  
ATOM    499  HA  LEU A  33       6.917  -0.693  13.560  1.00  0.00           H  
ATOM    500 1HB  LEU A  33       8.011  -3.335  14.584  1.00  0.00           H  
ATOM    501 2HB  LEU A  33       8.857  -2.345  13.391  1.00  0.00           H  
ATOM    502  HG  LEU A  33       8.115  -1.365  16.168  1.00  0.00           H  
ATOM    503 1HD1 LEU A  33      10.469  -1.769  16.732  1.00  0.00           H  
ATOM    504 2HD1 LEU A  33       9.624  -3.279  16.318  1.00  0.00           H  
ATOM    505 3HD1 LEU A  33      10.722  -2.522  15.139  1.00  0.00           H  
ATOM    506 1HD2 LEU A  33       9.780   0.381  15.635  1.00  0.00           H  
ATOM    507 2HD2 LEU A  33      10.024  -0.341  14.026  1.00  0.00           H  
ATOM    508 3HD2 LEU A  33       8.452   0.380  14.450  1.00  0.00           H  
ATOM    509  N   LEU A  34       5.902  -3.684  12.499  1.00  0.00           N  
ATOM    510  CA  LEU A  34       5.431  -4.461  11.370  1.00  0.00           C  
ATOM    511  C   LEU A  34       4.456  -3.737  10.449  1.00  0.00           C  
ATOM    512  O   LEU A  34       4.536  -3.860   9.231  1.00  0.00           O  
ATOM    513  CB  LEU A  34       4.767  -5.742  11.890  1.00  0.00           C  
ATOM    514  CG  LEU A  34       4.274  -6.719  10.816  1.00  0.00           C  
ATOM    515  CD1 LEU A  34       5.458  -7.211   9.995  1.00  0.00           C  
ATOM    516  CD2 LEU A  34       3.548  -7.880  11.479  1.00  0.00           C  
ATOM    517  H   LEU A  34       5.860  -4.085  13.425  1.00  0.00           H  
ATOM    518  HA  LEU A  34       6.275  -4.660  10.711  1.00  0.00           H  
ATOM    519 1HB  LEU A  34       5.480  -6.273  12.519  1.00  0.00           H  
ATOM    520 2HB  LEU A  34       3.910  -5.464  12.504  1.00  0.00           H  
ATOM    521  HG  LEU A  34       3.591  -6.203  10.140  1.00  0.00           H  
ATOM    522 1HD1 LEU A  34       5.107  -7.906   9.231  1.00  0.00           H  
ATOM    523 2HD1 LEU A  34       5.947  -6.363   9.516  1.00  0.00           H  
ATOM    524 3HD1 LEU A  34       6.167  -7.718  10.648  1.00  0.00           H  
ATOM    525 1HD2 LEU A  34       3.197  -8.574  10.715  1.00  0.00           H  
ATOM    526 2HD2 LEU A  34       4.230  -8.397  12.154  1.00  0.00           H  
ATOM    527 3HD2 LEU A  34       2.696  -7.501  12.044  1.00  0.00           H  
ATOM    528  N   SER A  35       3.548  -2.925  11.004  1.00  0.00           N  
ATOM    529  CA  SER A  35       2.577  -2.132  10.258  1.00  0.00           C  
ATOM    530  C   SER A  35       3.176  -1.347   9.110  1.00  0.00           C  
ATOM    531  O   SER A  35       2.487  -1.074   8.130  1.00  0.00           O  
ATOM    532  CB  SER A  35       1.876  -1.171  11.200  1.00  0.00           C  
ATOM    533  OG  SER A  35       2.760  -0.187  11.662  1.00  0.00           O  
ATOM    534  H   SER A  35       3.554  -2.875  12.013  1.00  0.00           H  
ATOM    535  HA  SER A  35       1.872  -2.810   9.776  1.00  0.00           H  
ATOM    536 1HB  SER A  35       1.041  -0.700  10.683  1.00  0.00           H  
ATOM    537 2HB  SER A  35       1.469  -1.724  12.045  1.00  0.00           H  
ATOM    538  HG  SER A  35       3.125  -0.524  12.484  1.00  0.00           H  
ATOM    539  N   GLY A  36       4.488  -1.069   9.113  1.00  0.00           N  
ATOM    540  CA  GLY A  36       5.203  -0.335   8.089  1.00  0.00           C  
ATOM    541  C   GLY A  36       6.263  -1.199   7.428  1.00  0.00           C  
ATOM    542  O   GLY A  36       6.333  -1.258   6.202  1.00  0.00           O  
ATOM    543  H   GLY A  36       4.994  -1.416   9.915  1.00  0.00           H  
ATOM    544 1HA  GLY A  36       4.498   0.020   7.336  1.00  0.00           H  
ATOM    545 2HA  GLY A  36       5.671   0.545   8.530  1.00  0.00           H  
ATOM    546  N   LEU A  37       7.006  -1.995   8.201  1.00  0.00           N  
ATOM    547  CA  LEU A  37       8.049  -2.912   7.765  1.00  0.00           C  
ATOM    548  C   LEU A  37       7.541  -3.986   6.813  1.00  0.00           C  
ATOM    549  O   LEU A  37       8.019  -4.123   5.690  1.00  0.00           O  
ATOM    550  CB  LEU A  37       8.691  -3.580   8.988  1.00  0.00           C  
ATOM    551  CG  LEU A  37       9.763  -4.635   8.683  1.00  0.00           C  
ATOM    552  CD1 LEU A  37      10.924  -3.981   7.947  1.00  0.00           C  
ATOM    553  CD2 LEU A  37      10.229  -5.275   9.982  1.00  0.00           C  
ATOM    554  H   LEU A  37       6.790  -1.927   9.185  1.00  0.00           H  
ATOM    555  HA  LEU A  37       8.788  -2.350   7.194  1.00  0.00           H  
ATOM    556 1HB  LEU A  37       9.151  -2.810   9.604  1.00  0.00           H  
ATOM    557 2HB  LEU A  37       7.907  -4.064   9.571  1.00  0.00           H  
ATOM    558  HG  LEU A  37       9.344  -5.402   8.031  1.00  0.00           H  
ATOM    559 1HD1 LEU A  37      11.686  -4.730   7.731  1.00  0.00           H  
ATOM    560 2HD1 LEU A  37      10.566  -3.548   7.013  1.00  0.00           H  
ATOM    561 3HD1 LEU A  37      11.354  -3.197   8.570  1.00  0.00           H  
ATOM    562 1HD2 LEU A  37      10.991  -6.025   9.766  1.00  0.00           H  
ATOM    563 2HD2 LEU A  37      10.649  -4.509  10.635  1.00  0.00           H  
ATOM    564 3HD2 LEU A  37       9.383  -5.750  10.478  1.00  0.00           H  
ATOM    565  N   GLY A  38       6.497  -4.729   7.184  1.00  0.00           N  
ATOM    566  CA  GLY A  38       5.849  -5.745   6.376  1.00  0.00           C  
ATOM    567  C   GLY A  38       5.249  -5.176   5.096  1.00  0.00           C  
ATOM    568  O   GLY A  38       5.431  -5.749   4.031  1.00  0.00           O  
ATOM    569  H   GLY A  38       6.152  -4.544   8.115  1.00  0.00           H  
ATOM    570 1HA  GLY A  38       6.571  -6.520   6.118  1.00  0.00           H  
ATOM    571 2HA  GLY A  38       5.060  -6.222   6.957  1.00  0.00           H  
ATOM    572  N   LEU A  39       4.625  -3.994   5.157  1.00  0.00           N  
ATOM    573  CA  LEU A  39       4.091  -3.266   4.028  1.00  0.00           C  
ATOM    574  C   LEU A  39       5.188  -3.024   2.985  1.00  0.00           C  
ATOM    575  O   LEU A  39       5.089  -3.511   1.859  1.00  0.00           O  
ATOM    576  CB  LEU A  39       3.497  -1.930   4.493  1.00  0.00           C  
ATOM    577  CG  LEU A  39       3.102  -0.954   3.377  1.00  0.00           C  
ATOM    578  CD1 LEU A  39       1.993  -1.567   2.534  1.00  0.00           C  
ATOM    579  CD2 LEU A  39       2.656   0.365   3.991  1.00  0.00           C  
ATOM    580  H   LEU A  39       4.534  -3.600   6.082  1.00  0.00           H  
ATOM    581  HA  LEU A  39       3.296  -3.859   3.578  1.00  0.00           H  
ATOM    582 1HB  LEU A  39       2.607  -2.134   5.085  1.00  0.00           H  
ATOM    583 2HB  LEU A  39       4.225  -1.429   5.130  1.00  0.00           H  
ATOM    584  HG  LEU A  39       3.959  -0.779   2.726  1.00  0.00           H  
ATOM    585 1HD1 LEU A  39       1.713  -0.873   1.741  1.00  0.00           H  
ATOM    586 2HD1 LEU A  39       2.346  -2.499   2.091  1.00  0.00           H  
ATOM    587 3HD1 LEU A  39       1.127  -1.769   3.162  1.00  0.00           H  
ATOM    588 1HD2 LEU A  39       2.376   1.059   3.199  1.00  0.00           H  
ATOM    589 2HD2 LEU A  39       1.798   0.192   4.642  1.00  0.00           H  
ATOM    590 3HD2 LEU A  39       3.474   0.790   4.574  1.00  0.00           H  
ATOM    591  N   LEU A  40       6.267  -2.335   3.352  1.00  0.00           N  
ATOM    592  CA  LEU A  40       7.418  -2.028   2.530  1.00  0.00           C  
ATOM    593  C   LEU A  40       7.905  -3.264   1.784  1.00  0.00           C  
ATOM    594  O   LEU A  40       7.924  -3.273   0.545  1.00  0.00           O  
ATOM    595  CB  LEU A  40       8.548  -1.462   3.398  1.00  0.00           C  
ATOM    596  CG  LEU A  40       9.890  -1.246   2.686  1.00  0.00           C  
ATOM    597  CD1 LEU A  40       9.710  -0.237   1.560  1.00  0.00           C  
ATOM    598  CD2 LEU A  40      10.927  -0.766   3.690  1.00  0.00           C  
ATOM    599  H   LEU A  40       6.244  -2.009   4.308  1.00  0.00           H  
ATOM    600  HA  LEU A  40       7.121  -1.295   1.782  1.00  0.00           H  
ATOM    601 1HB  LEU A  40       8.229  -0.502   3.801  1.00  0.00           H  
ATOM    602 2HB  LEU A  40       8.721  -2.143   4.231  1.00  0.00           H  
ATOM    603  HG  LEU A  40      10.221  -2.185   2.242  1.00  0.00           H  
ATOM    604 1HD1 LEU A  40      10.664  -0.084   1.053  1.00  0.00           H  
ATOM    605 2HD1 LEU A  40       8.978  -0.615   0.846  1.00  0.00           H  
ATOM    606 3HD1 LEU A  40       9.362   0.709   1.972  1.00  0.00           H  
ATOM    607 1HD2 LEU A  40      11.880  -0.614   3.184  1.00  0.00           H  
ATOM    608 2HD2 LEU A  40      10.596   0.173   4.134  1.00  0.00           H  
ATOM    609 3HD2 LEU A  40      11.047  -1.514   4.474  1.00  0.00           H  
ATOM    610  N   LEU A  41       8.237  -4.349   2.476  1.00  0.00           N  
ATOM    611  CA  LEU A  41       8.735  -5.591   1.916  1.00  0.00           C  
ATOM    612  C   LEU A  41       7.905  -6.072   0.729  1.00  0.00           C  
ATOM    613  O   LEU A  41       8.381  -6.065  -0.413  1.00  0.00           O  
ATOM    614  CB  LEU A  41       8.755  -6.676   3.001  1.00  0.00           C  
ATOM    615  CG  LEU A  41       9.179  -8.074   2.535  1.00  0.00           C  
ATOM    616  CD1 LEU A  41      10.609  -8.024   2.013  1.00  0.00           C  
ATOM    617  CD2 LEU A  41       9.054  -9.054   3.692  1.00  0.00           C  
ATOM    618  H   LEU A  41       8.121  -4.273   3.477  1.00  0.00           H  
ATOM    619  HA  LEU A  41       9.733  -5.414   1.519  1.00  0.00           H  
ATOM    620 1HB  LEU A  41       9.440  -6.366   3.788  1.00  0.00           H  
ATOM    621 2HB  LEU A  41       7.756  -6.758   3.429  1.00  0.00           H  
ATOM    622  HG  LEU A  41       8.536  -8.396   1.716  1.00  0.00           H  
ATOM    623 1HD1 LEU A  41      10.911  -9.018   1.683  1.00  0.00           H  
ATOM    624 2HD1 LEU A  41      10.666  -7.330   1.174  1.00  0.00           H  
ATOM    625 3HD1 LEU A  41      11.275  -7.689   2.808  1.00  0.00           H  
ATOM    626 1HD2 LEU A  41       9.355 -10.049   3.361  1.00  0.00           H  
ATOM    627 2HD2 LEU A  41       9.697  -8.734   4.512  1.00  0.00           H  
ATOM    628 3HD2 LEU A  41       8.019  -9.083   4.034  1.00  0.00           H  
ATOM    629  N   LEU A  42       6.638  -6.428   0.940  1.00  0.00           N  
ATOM    630  CA  LEU A  42       5.755  -7.011  -0.052  1.00  0.00           C  
ATOM    631  C   LEU A  42       5.265  -5.979  -1.064  1.00  0.00           C  
ATOM    632  O   LEU A  42       5.234  -6.270  -2.259  1.00  0.00           O  
ATOM    633  CB  LEU A  42       4.553  -7.663   0.643  1.00  0.00           C  
ATOM    634  CG  LEU A  42       4.863  -8.914   1.475  1.00  0.00           C  
ATOM    635  CD1 LEU A  42       3.614  -9.344   2.232  1.00  0.00           C  
ATOM    636  CD2 LEU A  42       5.357 -10.024   0.560  1.00  0.00           C  
ATOM    637  H   LEU A  42       6.290  -6.269   1.874  1.00  0.00           H  
ATOM    638  HA  LEU A  42       6.323  -7.730  -0.642  1.00  0.00           H  
ATOM    639 1HB  LEU A  42       4.094  -6.930   1.304  1.00  0.00           H  
ATOM    640 2HB  LEU A  42       3.823  -7.944  -0.117  1.00  0.00           H  
ATOM    641  HG  LEU A  42       5.634  -8.680   2.210  1.00  0.00           H  
ATOM    642 1HD1 LEU A  42       3.835 -10.232   2.824  1.00  0.00           H  
ATOM    643 2HD1 LEU A  42       3.294  -8.538   2.894  1.00  0.00           H  
ATOM    644 3HD1 LEU A  42       2.819  -9.569   1.523  1.00  0.00           H  
ATOM    645 1HD2 LEU A  42       5.579 -10.913   1.152  1.00  0.00           H  
ATOM    646 2HD2 LEU A  42       4.587 -10.260  -0.174  1.00  0.00           H  
ATOM    647 3HD2 LEU A  42       6.261  -9.696   0.045  1.00  0.00           H  
ATOM    648  N   SER A  43       4.908  -4.761  -0.654  1.00  0.00           N  
ATOM    649  CA  SER A  43       4.475  -3.687  -1.533  1.00  0.00           C  
ATOM    650  C   SER A  43       5.575  -3.263  -2.498  1.00  0.00           C  
ATOM    651  O   SER A  43       5.311  -3.233  -3.698  1.00  0.00           O  
ATOM    652  CB  SER A  43       4.029  -2.495  -0.709  1.00  0.00           C  
ATOM    653  OG  SER A  43       3.573  -1.457  -1.533  1.00  0.00           O  
ATOM    654  H   SER A  43       4.947  -4.596   0.341  1.00  0.00           H  
ATOM    655  HA  SER A  43       3.677  -4.066  -2.175  1.00  0.00           H  
ATOM    656 1HB  SER A  43       3.234  -2.799  -0.029  1.00  0.00           H  
ATOM    657 2HB  SER A  43       4.862  -2.141  -0.102  1.00  0.00           H  
ATOM    658  HG  SER A  43       2.825  -1.814  -2.018  1.00  0.00           H  
ATOM    659  N   LEU A  44       6.813  -3.009  -2.068  1.00  0.00           N  
ATOM    660  CA  LEU A  44       7.942  -2.722  -2.924  1.00  0.00           C  
ATOM    661  C   LEU A  44       8.136  -3.781  -4.005  1.00  0.00           C  
ATOM    662  O   LEU A  44       8.241  -3.435  -5.181  1.00  0.00           O  
ATOM    663  CB  LEU A  44       9.216  -2.609  -2.077  1.00  0.00           C  
ATOM    664  CG  LEU A  44      10.498  -2.270  -2.847  1.00  0.00           C  
ATOM    665  CD1 LEU A  44      10.351  -0.905  -3.505  1.00  0.00           C  
ATOM    666  CD2 LEU A  44      11.684  -2.292  -1.893  1.00  0.00           C  
ATOM    667  H   LEU A  44       6.945  -3.024  -1.066  1.00  0.00           H  
ATOM    668  HA  LEU A  44       7.728  -1.814  -3.486  1.00  0.00           H  
ATOM    669 1HB  LEU A  44       9.066  -1.834  -1.326  1.00  0.00           H  
ATOM    670 2HB  LEU A  44       9.377  -3.557  -1.564  1.00  0.00           H  
ATOM    671  HG  LEU A  44      10.654  -3.006  -3.636  1.00  0.00           H  
ATOM    672 1HD1 LEU A  44      11.263  -0.665  -4.053  1.00  0.00           H  
ATOM    673 2HD1 LEU A  44       9.508  -0.924  -4.196  1.00  0.00           H  
ATOM    674 3HD1 LEU A  44      10.178  -0.149  -2.740  1.00  0.00           H  
ATOM    675 1HD2 LEU A  44      12.596  -2.053  -2.441  1.00  0.00           H  
ATOM    676 2HD2 LEU A  44      11.530  -1.556  -1.104  1.00  0.00           H  
ATOM    677 3HD2 LEU A  44      11.776  -3.284  -1.451  1.00  0.00           H  
ATOM    678  N   LEU A  45       8.085  -5.070  -3.679  1.00  0.00           N  
ATOM    679  CA  LEU A  45       8.107  -6.182  -4.610  1.00  0.00           C  
ATOM    680  C   LEU A  45       6.990  -6.072  -5.639  1.00  0.00           C  
ATOM    681  O   LEU A  45       7.222  -6.262  -6.829  1.00  0.00           O  
ATOM    682  CB  LEU A  45       7.981  -7.507  -3.848  1.00  0.00           C  
ATOM    683  CG  LEU A  45       9.213  -7.929  -3.037  1.00  0.00           C  
ATOM    684  CD1 LEU A  45       8.869  -9.143  -2.184  1.00  0.00           C  
ATOM    685  CD2 LEU A  45      10.363  -8.235  -3.985  1.00  0.00           C  
ATOM    686  H   LEU A  45       8.026  -5.258  -2.689  1.00  0.00           H  
ATOM    687  HA  LEU A  45       9.030  -6.130  -5.188  1.00  0.00           H  
ATOM    688 1HB  LEU A  45       7.141  -7.433  -3.159  1.00  0.00           H  
ATOM    689 2HB  LEU A  45       7.767  -8.301  -4.564  1.00  0.00           H  
ATOM    690  HG  LEU A  45       9.501  -7.120  -2.366  1.00  0.00           H  
ATOM    691 1HD1 LEU A  45       9.745  -9.442  -1.608  1.00  0.00           H  
ATOM    692 2HD1 LEU A  45       8.056  -8.890  -1.503  1.00  0.00           H  
ATOM    693 3HD1 LEU A  45       8.560  -9.965  -2.829  1.00  0.00           H  
ATOM    694 1HD2 LEU A  45      11.240  -8.534  -3.408  1.00  0.00           H  
ATOM    695 2HD2 LEU A  45      10.077  -9.045  -4.656  1.00  0.00           H  
ATOM    696 3HD2 LEU A  45      10.600  -7.346  -4.569  1.00  0.00           H  
ATOM    697  N   GLY A  46       5.782  -5.720  -5.200  1.00  0.00           N  
ATOM    698  CA  GLY A  46       4.612  -5.330  -5.958  1.00  0.00           C  
ATOM    699  C   GLY A  46       4.826  -4.289  -7.046  1.00  0.00           C  
ATOM    700  O   GLY A  46       4.482  -4.479  -8.205  1.00  0.00           O  
ATOM    701  H   GLY A  46       5.730  -5.745  -4.192  1.00  0.00           H  
ATOM    702 1HA  GLY A  46       4.181  -6.208  -6.439  1.00  0.00           H  
ATOM    703 2HA  GLY A  46       3.857  -4.932  -5.281  1.00  0.00           H  
ATOM    704  N   LEU A  47       5.474  -3.173  -6.672  1.00  0.00           N  
ATOM    705  CA  LEU A  47       5.878  -2.063  -7.500  1.00  0.00           C  
ATOM    706  C   LEU A  47       7.034  -2.373  -8.437  1.00  0.00           C  
ATOM    707  O   LEU A  47       7.079  -1.820  -9.526  1.00  0.00           O  
ATOM    708  CB  LEU A  47       6.259  -0.878  -6.604  1.00  0.00           C  
ATOM    709  CG  LEU A  47       5.109  -0.254  -5.803  1.00  0.00           C  
ATOM    710  CD1 LEU A  47       5.671   0.755  -4.810  1.00  0.00           C  
ATOM    711  CD2 LEU A  47       4.126   0.407  -6.757  1.00  0.00           C  
ATOM    712  H   LEU A  47       5.683  -3.152  -5.684  1.00  0.00           H  
ATOM    713  HA  LEU A  47       5.057  -1.817  -8.173  1.00  0.00           H  
ATOM    714 1HB  LEU A  47       7.015  -1.209  -5.894  1.00  0.00           H  
ATOM    715 2HB  LEU A  47       6.692  -0.096  -7.227  1.00  0.00           H  
ATOM    716  HG  LEU A  47       4.597  -1.031  -5.235  1.00  0.00           H  
ATOM    717 1HD1 LEU A  47       4.854   1.199  -4.241  1.00  0.00           H  
ATOM    718 2HD1 LEU A  47       6.356   0.252  -4.128  1.00  0.00           H  
ATOM    719 3HD1 LEU A  47       6.204   1.538  -5.349  1.00  0.00           H  
ATOM    720 1HD2 LEU A  47       3.308   0.851  -6.188  1.00  0.00           H  
ATOM    721 2HD2 LEU A  47       4.637   1.186  -7.325  1.00  0.00           H  
ATOM    722 3HD2 LEU A  47       3.727  -0.340  -7.444  1.00  0.00           H  
ATOM    723  N   LEU A  48       7.976  -3.265  -8.113  1.00  0.00           N  
ATOM    724  CA  LEU A  48       9.135  -3.628  -8.914  1.00  0.00           C  
ATOM    725  C   LEU A  48       9.040  -5.006  -9.562  1.00  0.00           C  
ATOM    726  O   LEU A  48       8.989  -5.093 -10.790  1.00  0.00           O  
ATOM    727  CB  LEU A  48      10.393  -3.571  -8.038  1.00  0.00           C  
ATOM    728  CG  LEU A  48      10.725  -2.198  -7.440  1.00  0.00           C  
ATOM    729  CD1 LEU A  48      11.965  -2.312  -6.564  1.00  0.00           C  
ATOM    730  CD2 LEU A  48      10.939  -1.193  -8.562  1.00  0.00           C  
ATOM    731  H   LEU A  48       7.838  -3.713  -7.219  1.00  0.00           H  
ATOM    732  HA  LEU A  48       9.186  -2.956  -9.770  1.00  0.00           H  
ATOM    733 1HB  LEU A  48      10.274  -4.271  -7.214  1.00  0.00           H  
ATOM    734 2HB  LEU A  48      11.247  -3.887  -8.637  1.00  0.00           H  
ATOM    735  HG  LEU A  48       9.900  -1.867  -6.809  1.00  0.00           H  
ATOM    736 1HD1 LEU A  48      12.201  -1.336  -6.138  1.00  0.00           H  
ATOM    737 2HD1 LEU A  48      11.777  -3.022  -5.758  1.00  0.00           H  
ATOM    738 3HD1 LEU A  48      12.805  -2.657  -7.165  1.00  0.00           H  
ATOM    739 1HD2 LEU A  48      11.174  -0.217  -8.137  1.00  0.00           H  
ATOM    740 2HD2 LEU A  48      11.764  -1.522  -9.193  1.00  0.00           H  
ATOM    741 3HD2 LEU A  48      10.031  -1.118  -9.161  1.00  0.00           H  
ATOM    742  N   LEU A  49       9.005  -6.096  -8.801  1.00  0.00           N  
ATOM    743  CA  LEU A  49       9.034  -7.475  -9.262  1.00  0.00           C  
ATOM    744  C   LEU A  49       7.742  -7.929  -9.912  1.00  0.00           C  
ATOM    745  O   LEU A  49       7.762  -8.562 -10.963  1.00  0.00           O  
ATOM    746  CB  LEU A  49       9.354  -8.403  -8.083  1.00  0.00           C  
ATOM    747  CG  LEU A  49       9.454  -9.896  -8.420  1.00  0.00           C  
ATOM    748  CD1 LEU A  49      10.564 -10.113  -9.440  1.00  0.00           C  
ATOM    749  CD2 LEU A  49       9.719 -10.687  -7.147  1.00  0.00           C  
ATOM    750  H   LEU A  49       8.952  -5.910  -7.810  1.00  0.00           H  
ATOM    751  HA  LEU A  49       9.813  -7.571 -10.017  1.00  0.00           H  
ATOM    752 1HB  LEU A  49      10.304  -8.097  -7.648  1.00  0.00           H  
ATOM    753 2HB  LEU A  49       8.577  -8.285  -7.327  1.00  0.00           H  
ATOM    754  HG  LEU A  49       8.519 -10.232  -8.868  1.00  0.00           H  
ATOM    755 1HD1 LEU A  49      10.635 -11.174  -9.680  1.00  0.00           H  
ATOM    756 2HD1 LEU A  49      10.339  -9.552 -10.347  1.00  0.00           H  
ATOM    757 3HD1 LEU A  49      11.511  -9.771  -9.025  1.00  0.00           H  
ATOM    758 1HD2 LEU A  49       9.790 -11.749  -7.387  1.00  0.00           H  
ATOM    759 2HD2 LEU A  49      10.655 -10.353  -6.699  1.00  0.00           H  
ATOM    760 3HD2 LEU A  49       8.902 -10.528  -6.443  1.00  0.00           H  
ATOM    761  N   TRP A  50       6.577  -7.658  -9.313  1.00  0.00           N  
ATOM    762  CA  TRP A  50       5.264  -8.104  -9.755  1.00  0.00           C  
ATOM    763  C   TRP A  50       4.540  -7.029 -10.547  1.00  0.00           C  
ATOM    764  O   TRP A  50       3.308  -6.971 -10.571  1.00  0.00           O  
ATOM    765  CB  TRP A  50       4.411  -8.512  -8.553  1.00  0.00           C  
ATOM    766  CG  TRP A  50       5.059  -9.546  -7.682  1.00  0.00           C  
ATOM    767  CD1 TRP A  50       5.853 -10.574  -8.092  1.00  0.00           C  
ATOM    768  CD2 TRP A  50       4.971  -9.656  -6.241  1.00  0.00           C  
ATOM    769  NE1 TRP A  50       6.263 -11.315  -7.011  1.00  0.00           N  
ATOM    770  CE2 TRP A  50       5.734 -10.767  -5.870  1.00  0.00           C  
ATOM    771  CE3 TRP A  50       4.316  -8.913  -5.251  1.00  0.00           C  
ATOM    772  CZ2 TRP A  50       5.862 -11.159  -4.547  1.00  0.00           C  
ATOM    773  CZ3 TRP A  50       4.446  -9.305  -3.924  1.00  0.00           C  
ATOM    774  CH2 TRP A  50       5.200 -10.400  -3.582  1.00  0.00           C  
ATOM    775  H   TRP A  50       6.649  -7.090  -8.481  1.00  0.00           H  
ATOM    776  HA  TRP A  50       5.394  -8.965 -10.410  1.00  0.00           H  
ATOM    777 1HB  TRP A  50       4.199  -7.634  -7.942  1.00  0.00           H  
ATOM    778 2HB  TRP A  50       3.456  -8.907  -8.901  1.00  0.00           H  
ATOM    779  HD1 TRP A  50       6.123 -10.779  -9.126  1.00  0.00           H  
ATOM    780  HE1 TRP A  50       6.857 -12.131  -7.048  1.00  0.00           H  
ATOM    781  HE3 TRP A  50       3.718  -8.041  -5.517  1.00  0.00           H  
ATOM    782  HZ2 TRP A  50       6.457 -12.025  -4.255  1.00  0.00           H  
ATOM    783  HZ3 TRP A  50       3.933  -8.722  -3.160  1.00  0.00           H  
ATOM    784  HH2 TRP A  50       5.282 -10.680  -2.532  1.00  0.00           H  
ATOM    785  N   SER A  51       5.258  -6.141 -11.233  1.00  0.00           N  
ATOM    786  CA  SER A  51       4.821  -5.039 -12.060  1.00  0.00           C  
ATOM    787  C   SER A  51       5.350  -5.140 -13.486  1.00  0.00           C  
ATOM    788  O   SER A  51       5.319  -4.182 -14.252  1.00  0.00           O  
ATOM    789  CB  SER A  51       5.267  -3.729 -11.439  1.00  0.00           C  
ATOM    790  OG  SER A  51       6.664  -3.667 -11.346  1.00  0.00           O  
ATOM    791  H   SER A  51       6.248  -6.310 -11.122  1.00  0.00           H  
ATOM    792  HA  SER A  51       3.731  -5.052 -12.107  1.00  0.00           H  
ATOM    793 1HB  SER A  51       4.902  -2.898 -12.041  1.00  0.00           H  
ATOM    794 2HB  SER A  51       4.830  -3.630 -10.446  1.00  0.00           H  
ATOM    795  HG  SER A  51       6.858  -2.922 -10.774  1.00  0.00           H  
ATOM    796  N   SER A  52       5.854  -6.309 -13.899  1.00  0.00           N  
ATOM    797  CA  SER A  52       6.498  -6.697 -15.130  1.00  0.00           C  
ATOM    798  C   SER A  52       5.623  -6.582 -16.375  1.00  0.00           C  
ATOM    799  O   SER A  52       5.360  -7.548 -17.082  1.00  0.00           O  
ATOM    800  CB  SER A  52       6.991  -8.124 -14.995  1.00  0.00           C  
ATOM    801  OG  SER A  52       5.919  -9.011 -14.825  1.00  0.00           O  
ATOM    802  H   SER A  52       5.729  -6.998 -13.171  1.00  0.00           H  
ATOM    803  HA  SER A  52       7.291  -5.980 -15.347  1.00  0.00           H  
ATOM    804 1HB  SER A  52       7.556  -8.400 -15.885  1.00  0.00           H  
ATOM    805 2HB  SER A  52       7.665  -8.197 -14.143  1.00  0.00           H  
ATOM    806  HG  SER A  52       5.322  -8.588 -14.203  1.00  0.00           H  
ATOM    807  N   GLY A  53       5.136  -5.376 -16.660  1.00  0.00           N  
ATOM    808  CA  GLY A  53       4.328  -4.943 -17.788  1.00  0.00           C  
ATOM    809  C   GLY A  53       5.238  -4.540 -18.945  1.00  0.00           C  
ATOM    810  O   GLY A  53       6.290  -5.151 -19.117  1.00  0.00           O  
ATOM    811  H   GLY A  53       5.396  -4.701 -15.954  1.00  0.00           H  
ATOM    812 1HA  GLY A  53       3.663  -5.751 -18.091  1.00  0.00           H  
ATOM    813 2HA  GLY A  53       3.701  -4.106 -17.487  1.00  0.00           H  
ATOM    814  N   LYS A  54       4.849  -3.557 -19.767  1.00  0.00           N  
ATOM    815  CA  LYS A  54       5.567  -3.097 -20.941  1.00  0.00           C  
ATOM    816  C   LYS A  54       6.467  -1.894 -20.638  1.00  0.00           C  
ATOM    817  O   LYS A  54       7.663  -2.034 -20.389  1.00  0.00           O  
ATOM    818  CB  LYS A  54       4.577  -2.745 -22.052  1.00  0.00           C  
ATOM    819  CG  LYS A  54       5.227  -2.316 -23.361  1.00  0.00           C  
ATOM    820  CD  LYS A  54       4.183  -2.055 -24.437  1.00  0.00           C  
ATOM    821  CE  LYS A  54       4.827  -1.576 -25.729  1.00  0.00           C  
ATOM    822  NZ  LYS A  54       3.817  -1.314 -26.790  1.00  0.00           N  
ATOM    823  H   LYS A  54       3.974  -3.116 -19.522  1.00  0.00           H  
ATOM    824  HA  LYS A  54       6.296  -3.858 -21.220  1.00  0.00           H  
ATOM    825 1HB  LYS A  54       3.942  -3.607 -22.261  1.00  0.00           H  
ATOM    826 2HB  LYS A  54       3.928  -1.935 -21.719  1.00  0.00           H  
ATOM    827 1HG  LYS A  54       5.804  -1.405 -23.199  1.00  0.00           H  
ATOM    828 2HG  LYS A  54       5.903  -3.098 -23.705  1.00  0.00           H  
ATOM    829 1HD  LYS A  54       3.628  -2.973 -24.635  1.00  0.00           H  
ATOM    830 2HD  LYS A  54       3.483  -1.296 -24.088  1.00  0.00           H  
ATOM    831 1HE  LYS A  54       5.384  -0.659 -25.540  1.00  0.00           H  
ATOM    832 2HE  LYS A  54       5.526  -2.331 -26.089  1.00  0.00           H  
ATOM    833 1HZ  LYS A  54       4.284  -0.999 -27.629  1.00  0.00           H  
ATOM    834 2HZ  LYS A  54       3.307  -2.164 -26.988  1.00  0.00           H  
ATOM    835 3HZ  LYS A  54       3.175  -0.601 -26.476  1.00  0.00           H  
ATOM    836  N   LYS A  55       5.912  -0.689 -20.694  1.00  0.00           N  
ATOM    837  CA  LYS A  55       6.578   0.585 -20.487  1.00  0.00           C  
ATOM    838  C   LYS A  55       5.687   1.617 -19.808  1.00  0.00           C  
ATOM    839  O   LYS A  55       6.086   2.283 -18.847  1.00  0.00           O  
ATOM    840  CB  LYS A  55       7.079   1.133 -21.824  1.00  0.00           C  
ATOM    841  CG  LYS A  55       8.211   0.329 -22.450  1.00  0.00           C  
ATOM    842  CD  LYS A  55       8.656   0.937 -23.772  1.00  0.00           C  
ATOM    843  CE  LYS A  55       9.772   0.122 -24.409  1.00  0.00           C  
ATOM    844  NZ  LYS A  55      10.194   0.687 -25.719  1.00  0.00           N  
ATOM    845  H   LYS A  55       4.925  -0.700 -20.905  1.00  0.00           H  
ATOM    846  HA  LYS A  55       7.349   0.453 -19.727  1.00  0.00           H  
ATOM    847 1HB  LYS A  55       6.255   1.163 -22.538  1.00  0.00           H  
ATOM    848 2HB  LYS A  55       7.431   2.156 -21.689  1.00  0.00           H  
ATOM    849 1HG  LYS A  55       9.061   0.304 -21.767  1.00  0.00           H  
ATOM    850 2HG  LYS A  55       7.877  -0.693 -22.624  1.00  0.00           H  
ATOM    851 1HD  LYS A  55       7.808   0.976 -24.458  1.00  0.00           H  
ATOM    852 2HD  LYS A  55       9.012   1.953 -23.603  1.00  0.00           H  
ATOM    853 1HE  LYS A  55      10.632   0.100 -23.742  1.00  0.00           H  
ATOM    854 2HE  LYS A  55       9.432  -0.902 -24.562  1.00  0.00           H  
ATOM    855 1HZ  LYS A  55      10.934   0.119 -26.108  1.00  0.00           H  
ATOM    856 2HZ  LYS A  55       9.407   0.694 -26.353  1.00  0.00           H  
ATOM    857 3HZ  LYS A  55      10.529   1.630 -25.588  1.00  0.00           H  
ATOM    858  N   GLY A  56       4.431   1.731 -20.213  1.00  0.00           N  
ATOM    859  CA  GLY A  56       3.486   2.763 -19.834  1.00  0.00           C  
ATOM    860  C   GLY A  56       3.368   2.853 -18.318  1.00  0.00           C  
ATOM    861  O   GLY A  56       3.204   3.942 -17.779  1.00  0.00           O  
ATOM    862  H   GLY A  56       4.137   1.006 -20.851  1.00  0.00           H  
ATOM    863 1HA  GLY A  56       3.811   3.721 -20.240  1.00  0.00           H  
ATOM    864 2HA  GLY A  56       2.511   2.543 -20.270  1.00  0.00           H  
ATOM    865  N   SER A  57       3.533   1.722 -17.608  1.00  0.00           N  
ATOM    866  CA  SER A  57       3.453   1.542 -16.172  1.00  0.00           C  
ATOM    867  C   SER A  57       4.409   2.440 -15.390  1.00  0.00           C  
ATOM    868  O   SER A  57       4.136   2.758 -14.230  1.00  0.00           O  
ATOM    869  CB  SER A  57       3.734   0.090 -15.835  1.00  0.00           C  
ATOM    870  OG  SER A  57       5.048  -0.259 -16.175  1.00  0.00           O  
ATOM    871  H   SER A  57       3.736   0.925 -18.194  1.00  0.00           H  
ATOM    872  HA  SER A  57       2.435   1.762 -15.852  1.00  0.00           H  
ATOM    873 1HB  SER A  57       3.576  -0.073 -14.769  1.00  0.00           H  
ATOM    874 2HB  SER A  57       3.035  -0.550 -16.371  1.00  0.00           H  
ATOM    875  HG  SER A  57       5.229   0.175 -17.012  1.00  0.00           H  
ATOM    876  N   SER A  58       5.542   2.844 -15.962  1.00  0.00           N  
ATOM    877  CA  SER A  58       6.585   3.666 -15.366  1.00  0.00           C  
ATOM    878  C   SER A  58       6.093   4.718 -14.385  1.00  0.00           C  
ATOM    879  O   SER A  58       6.158   4.545 -13.165  1.00  0.00           O  
ATOM    880  CB  SER A  58       7.366   4.352 -16.470  1.00  0.00           C  
ATOM    881  OG  SER A  58       6.539   5.201 -17.217  1.00  0.00           O  
ATOM    882  H   SER A  58       5.652   2.525 -16.915  1.00  0.00           H  
ATOM    883  HA  SER A  58       7.216   3.027 -14.747  1.00  0.00           H  
ATOM    884 1HB  SER A  58       8.184   4.926 -16.034  1.00  0.00           H  
ATOM    885 2HB  SER A  58       7.806   3.601 -17.125  1.00  0.00           H  
ATOM    886  HG  SER A  58       5.829   4.650 -17.554  1.00  0.00           H  
ATOM    887  N   LEU A  59       5.550   5.841 -14.866  1.00  0.00           N  
ATOM    888  CA  LEU A  59       5.034   6.950 -14.086  1.00  0.00           C  
ATOM    889  C   LEU A  59       4.123   6.494 -12.968  1.00  0.00           C  
ATOM    890  O   LEU A  59       4.289   6.898 -11.815  1.00  0.00           O  
ATOM    891  CB  LEU A  59       4.273   7.920 -14.999  1.00  0.00           C  
ATOM    892  CG  LEU A  59       3.632   9.126 -14.300  1.00  0.00           C  
ATOM    893  CD1 LEU A  59       4.718   9.977 -13.656  1.00  0.00           C  
ATOM    894  CD2 LEU A  59       2.833   9.934 -15.312  1.00  0.00           C  
ATOM    895  H   LEU A  59       5.513   5.888 -15.874  1.00  0.00           H  
ATOM    896  HA  LEU A  59       5.866   7.434 -13.577  1.00  0.00           H  
ATOM    897 1HB  LEU A  59       4.961   8.301 -15.752  1.00  0.00           H  
ATOM    898 2HB  LEU A  59       3.480   7.371 -15.506  1.00  0.00           H  
ATOM    899  HG  LEU A  59       2.968   8.778 -13.509  1.00  0.00           H  
ATOM    900 1HD1 LEU A  59       4.263  10.834 -13.160  1.00  0.00           H  
ATOM    901 2HD1 LEU A  59       5.261   9.380 -12.923  1.00  0.00           H  
ATOM    902 3HD1 LEU A  59       5.408  10.327 -14.423  1.00  0.00           H  
ATOM    903 1HD2 LEU A  59       2.377  10.791 -14.816  1.00  0.00           H  
ATOM    904 2HD2 LEU A  59       3.496  10.284 -16.104  1.00  0.00           H  
ATOM    905 3HD2 LEU A  59       2.053   9.307 -15.744  1.00  0.00           H  
ATOM    906  N   LEU A  60       3.180   5.590 -13.231  1.00  0.00           N  
ATOM    907  CA  LEU A  60       2.180   5.076 -12.304  1.00  0.00           C  
ATOM    908  C   LEU A  60       2.823   4.320 -11.151  1.00  0.00           C  
ATOM    909  O   LEU A  60       2.433   4.497 -10.001  1.00  0.00           O  
ATOM    910  CB  LEU A  60       1.201   4.153 -13.042  1.00  0.00           C  
ATOM    911  CG  LEU A  60       0.332   4.825 -14.112  1.00  0.00           C  
ATOM    912  CD1 LEU A  60      -0.490   3.768 -14.837  1.00  0.00           C  
ATOM    913  CD2 LEU A  60      -0.568   5.863 -13.457  1.00  0.00           C  
ATOM    914  H   LEU A  60       3.190   5.250 -14.182  1.00  0.00           H  
ATOM    915  HA  LEU A  60       1.612   5.916 -11.906  1.00  0.00           H  
ATOM    916 1HB  LEU A  60       1.769   3.361 -13.527  1.00  0.00           H  
ATOM    917 2HB  LEU A  60       0.534   3.698 -12.311  1.00  0.00           H  
ATOM    918  HG  LEU A  60       0.972   5.313 -14.848  1.00  0.00           H  
ATOM    919 1HD1 LEU A  60      -1.108   4.246 -15.598  1.00  0.00           H  
ATOM    920 2HD1 LEU A  60       0.179   3.051 -15.313  1.00  0.00           H  
ATOM    921 3HD1 LEU A  60      -1.130   3.251 -14.123  1.00  0.00           H  
ATOM    922 1HD2 LEU A  60      -1.186   6.341 -14.218  1.00  0.00           H  
ATOM    923 2HD2 LEU A  60      -1.210   5.376 -12.722  1.00  0.00           H  
ATOM    924 3HD2 LEU A  60       0.045   6.616 -12.962  1.00  0.00           H  
ATOM    925  N   LEU A  61       3.861   3.523 -11.435  1.00  0.00           N  
ATOM    926  CA  LEU A  61       4.624   2.768 -10.460  1.00  0.00           C  
ATOM    927  C   LEU A  61       5.432   3.708  -9.575  1.00  0.00           C  
ATOM    928  O   LEU A  61       5.466   3.543  -8.358  1.00  0.00           O  
ATOM    929  CB  LEU A  61       5.558   1.777 -11.165  1.00  0.00           C  
ATOM    930  CG  LEU A  61       4.871   0.595 -11.861  1.00  0.00           C  
ATOM    931  CD1 LEU A  61       5.895  -0.174 -12.685  1.00  0.00           C  
ATOM    932  CD2 LEU A  61       4.224  -0.302 -10.817  1.00  0.00           C  
ATOM    933  H   LEU A  61       4.113   3.462 -12.411  1.00  0.00           H  
ATOM    934  HA  LEU A  61       3.927   2.229  -9.819  1.00  0.00           H  
ATOM    935 1HB  LEU A  61       6.132   2.316 -11.917  1.00  0.00           H  
ATOM    936 2HB  LEU A  61       6.253   1.371 -10.430  1.00  0.00           H  
ATOM    937  HG  LEU A  61       4.107   0.969 -12.543  1.00  0.00           H  
ATOM    938 1HD1 LEU A  61       5.407  -1.014 -13.180  1.00  0.00           H  
ATOM    939 2HD1 LEU A  61       6.328   0.487 -13.436  1.00  0.00           H  
ATOM    940 3HD1 LEU A  61       6.682  -0.547 -12.031  1.00  0.00           H  
ATOM    941 1HD2 LEU A  61       3.735  -1.142 -11.312  1.00  0.00           H  
ATOM    942 2HD2 LEU A  61       4.987  -0.677 -10.136  1.00  0.00           H  
ATOM    943 3HD2 LEU A  61       3.484   0.268 -10.255  1.00  0.00           H  
ATOM    944  N   LEU A  62       6.027   4.760 -10.158  1.00  0.00           N  
ATOM    945  CA  LEU A  62       6.790   5.795  -9.487  1.00  0.00           C  
ATOM    946  C   LEU A  62       5.904   6.595  -8.536  1.00  0.00           C  
ATOM    947  O   LEU A  62       6.307   6.881  -7.411  1.00  0.00           O  
ATOM    948  CB  LEU A  62       7.429   6.733 -10.518  1.00  0.00           C  
ATOM    949  CG  LEU A  62       8.552   6.122 -11.367  1.00  0.00           C  
ATOM    950  CD1 LEU A  62       8.958   7.105 -12.457  1.00  0.00           C  
ATOM    951  CD2 LEU A  62       9.734   5.777 -10.474  1.00  0.00           C  
ATOM    952  H   LEU A  62       5.912   4.805 -11.160  1.00  0.00           H  
ATOM    953  HA  LEU A  62       7.555   5.319  -8.874  1.00  0.00           H  
ATOM    954 1HB  LEU A  62       6.654   7.083 -11.197  1.00  0.00           H  
ATOM    955 2HB  LEU A  62       7.842   7.596  -9.995  1.00  0.00           H  
ATOM    956  HG  LEU A  62       8.188   5.217 -11.854  1.00  0.00           H  
ATOM    957 1HD1 LEU A  62       9.755   6.671 -13.060  1.00  0.00           H  
ATOM    958 2HD1 LEU A  62       8.098   7.319 -13.092  1.00  0.00           H  
ATOM    959 3HD1 LEU A  62       9.311   8.029 -12.000  1.00  0.00           H  
ATOM    960 1HD2 LEU A  62      10.531   5.342 -11.077  1.00  0.00           H  
ATOM    961 2HD2 LEU A  62      10.099   6.682  -9.988  1.00  0.00           H  
ATOM    962 3HD2 LEU A  62       9.420   5.059  -9.716  1.00  0.00           H  
ATOM    963  N   SER A  63       4.668   6.900  -8.933  1.00  0.00           N  
ATOM    964  CA  SER A  63       3.645   7.545  -8.145  1.00  0.00           C  
ATOM    965  C   SER A  63       3.254   6.682  -6.955  1.00  0.00           C  
ATOM    966  O   SER A  63       3.187   7.165  -5.824  1.00  0.00           O  
ATOM    967  CB  SER A  63       2.429   7.830  -9.005  1.00  0.00           C  
ATOM    968  OG  SER A  63       2.735   8.748 -10.019  1.00  0.00           O  
ATOM    969  H   SER A  63       4.463   6.638  -9.887  1.00  0.00           H  
ATOM    970  HA  SER A  63       4.063   8.456  -7.714  1.00  0.00           H  
ATOM    971 1HB  SER A  63       2.071   6.901  -9.448  1.00  0.00           H  
ATOM    972 2HB  SER A  63       1.628   8.226  -8.382  1.00  0.00           H  
ATOM    973  HG  SER A  63       2.877   8.228 -10.813  1.00  0.00           H  
ATOM    974  N   GLY A  64       3.044   5.381  -7.175  1.00  0.00           N  
ATOM    975  CA  GLY A  64       2.815   4.324  -6.216  1.00  0.00           C  
ATOM    976  C   GLY A  64       3.887   4.177  -5.151  1.00  0.00           C  
ATOM    977  O   GLY A  64       3.583   4.112  -3.957  1.00  0.00           O  
ATOM    978  H   GLY A  64       3.058   5.157  -8.160  1.00  0.00           H  
ATOM    979 1HA  GLY A  64       1.865   4.493  -5.708  1.00  0.00           H  
ATOM    980 2HA  GLY A  64       2.735   3.371  -6.738  1.00  0.00           H  
ATOM    981  N   LEU A  65       5.159   4.202  -5.554  1.00  0.00           N  
ATOM    982  CA  LEU A  65       6.347   4.203  -4.712  1.00  0.00           C  
ATOM    983  C   LEU A  65       6.414   5.402  -3.779  1.00  0.00           C  
ATOM    984  O   LEU A  65       6.577   5.237  -2.575  1.00  0.00           O  
ATOM    985  CB  LEU A  65       7.603   4.174  -5.591  1.00  0.00           C  
ATOM    986  CG  LEU A  65       8.940   4.244  -4.842  1.00  0.00           C  
ATOM    987  CD1 LEU A  65       9.067   3.043  -3.915  1.00  0.00           C  
ATOM    988  CD2 LEU A  65      10.083   4.283  -5.846  1.00  0.00           C  
ATOM    989  H   LEU A  65       5.268   4.222  -6.558  1.00  0.00           H  
ATOM    990  HA  LEU A  65       6.305   3.334  -4.056  1.00  0.00           H  
ATOM    991 1HB  LEU A  65       7.598   3.254  -6.174  1.00  0.00           H  
ATOM    992 2HB  LEU A  65       7.565   5.017  -6.281  1.00  0.00           H  
ATOM    993  HG  LEU A  65       8.966   5.144  -4.228  1.00  0.00           H  
ATOM    994 1HD1 LEU A  65      10.017   3.093  -3.382  1.00  0.00           H  
ATOM    995 2HD1 LEU A  65       8.248   3.051  -3.195  1.00  0.00           H  
ATOM    996 3HD1 LEU A  65       9.028   2.125  -4.500  1.00  0.00           H  
ATOM    997 1HD2 LEU A  65      11.034   4.334  -5.313  1.00  0.00           H  
ATOM    998 2HD2 LEU A  65      10.059   3.382  -6.460  1.00  0.00           H  
ATOM    999 3HD2 LEU A  65       9.977   5.160  -6.484  1.00  0.00           H  
ATOM   1000  N   GLY A  66       6.251   6.625  -4.300  1.00  0.00           N  
ATOM   1001  CA  GLY A  66       6.136   7.831  -3.507  1.00  0.00           C  
ATOM   1002  C   GLY A  66       5.079   7.714  -2.430  1.00  0.00           C  
ATOM   1003  O   GLY A  66       5.384   7.856  -1.245  1.00  0.00           O  
ATOM   1004  H   GLY A  66       6.207   6.692  -5.307  1.00  0.00           H  
ATOM   1005 1HA  GLY A  66       7.097   8.053  -3.042  1.00  0.00           H  
ATOM   1006 2HA  GLY A  66       5.892   8.672  -4.156  1.00  0.00           H  
ATOM   1007  N   LEU A  67       3.837   7.350  -2.781  1.00  0.00           N  
ATOM   1008  CA  LEU A  67       2.732   7.174  -1.854  1.00  0.00           C  
ATOM   1009  C   LEU A  67       3.025   6.082  -0.845  1.00  0.00           C  
ATOM   1010  O   LEU A  67       2.740   6.246   0.342  1.00  0.00           O  
ATOM   1011  CB  LEU A  67       1.447   6.835  -2.621  1.00  0.00           C  
ATOM   1012  CG  LEU A  67       0.870   7.965  -3.483  1.00  0.00           C  
ATOM   1013  CD1 LEU A  67      -0.227   7.409  -4.381  1.00  0.00           C  
ATOM   1014  CD2 LEU A  67       0.333   9.067  -2.583  1.00  0.00           C  
ATOM   1015  H   LEU A  67       3.682   7.192  -3.766  1.00  0.00           H  
ATOM   1016  HA  LEU A  67       2.608   8.094  -1.285  1.00  0.00           H  
ATOM   1017 1HB  LEU A  67       1.646   5.988  -3.275  1.00  0.00           H  
ATOM   1018 2HB  LEU A  67       0.681   6.541  -1.903  1.00  0.00           H  
ATOM   1019  HG  LEU A  67       1.653   8.369  -4.125  1.00  0.00           H  
ATOM   1020 1HD1 LEU A  67      -0.638   8.212  -4.994  1.00  0.00           H  
ATOM   1021 2HD1 LEU A  67       0.189   6.636  -5.028  1.00  0.00           H  
ATOM   1022 3HD1 LEU A  67      -1.019   6.981  -3.767  1.00  0.00           H  
ATOM   1023 1HD2 LEU A  67      -0.077   9.871  -3.196  1.00  0.00           H  
ATOM   1024 2HD2 LEU A  67      -0.451   8.664  -1.942  1.00  0.00           H  
ATOM   1025 3HD2 LEU A  67       1.141   9.458  -1.965  1.00  0.00           H  
ATOM   1026  N   LEU A  68       3.653   4.973  -1.238  1.00  0.00           N  
ATOM   1027  CA  LEU A  68       4.131   3.930  -0.344  1.00  0.00           C  
ATOM   1028  C   LEU A  68       5.143   4.442   0.672  1.00  0.00           C  
ATOM   1029  O   LEU A  68       4.930   4.267   1.864  1.00  0.00           O  
ATOM   1030  CB  LEU A  68       4.760   2.795  -1.162  1.00  0.00           C  
ATOM   1031  CG  LEU A  68       5.518   1.734  -0.354  1.00  0.00           C  
ATOM   1032  CD1 LEU A  68       4.560   1.047   0.609  1.00  0.00           C  
ATOM   1033  CD2 LEU A  68       6.152   0.729  -1.304  1.00  0.00           C  
ATOM   1034  H   LEU A  68       3.796   4.872  -2.233  1.00  0.00           H  
ATOM   1035  HA  LEU A  68       3.293   3.579   0.258  1.00  0.00           H  
ATOM   1036 1HB  LEU A  68       3.971   2.288  -1.716  1.00  0.00           H  
ATOM   1037 2HB  LEU A  68       5.458   3.228  -1.878  1.00  0.00           H  
ATOM   1038  HG  LEU A  68       6.297   2.215   0.238  1.00  0.00           H  
ATOM   1039 1HD1 LEU A  68       5.099   0.293   1.183  1.00  0.00           H  
ATOM   1040 2HD1 LEU A  68       4.136   1.785   1.290  1.00  0.00           H  
ATOM   1041 3HD1 LEU A  68       3.759   0.569   0.046  1.00  0.00           H  
ATOM   1042 1HD2 LEU A  68       6.692  -0.024  -0.730  1.00  0.00           H  
ATOM   1043 2HD2 LEU A  68       5.374   0.246  -1.895  1.00  0.00           H  
ATOM   1044 3HD2 LEU A  68       6.846   1.245  -1.969  1.00  0.00           H  
ATOM   1045  N   LEU A  69       6.201   5.171   0.293  1.00  0.00           N  
ATOM   1046  CA  LEU A  69       7.190   5.729   1.192  1.00  0.00           C  
ATOM   1047  C   LEU A  69       6.551   6.691   2.188  1.00  0.00           C  
ATOM   1048  O   LEU A  69       6.874   6.677   3.377  1.00  0.00           O  
ATOM   1049  CB  LEU A  69       8.278   6.454   0.390  1.00  0.00           C  
ATOM   1050  CG  LEU A  69       9.185   5.557  -0.463  1.00  0.00           C  
ATOM   1051  CD1 LEU A  69      10.070   6.424  -1.348  1.00  0.00           C  
ATOM   1052  CD2 LEU A  69      10.023   4.671   0.447  1.00  0.00           C  
ATOM   1053  H   LEU A  69       6.293   5.331  -0.701  1.00  0.00           H  
ATOM   1054  HA  LEU A  69       7.612   4.920   1.786  1.00  0.00           H  
ATOM   1055 1HB  LEU A  69       7.799   7.169  -0.277  1.00  0.00           H  
ATOM   1056 2HB  LEU A  69       8.913   7.004   1.084  1.00  0.00           H  
ATOM   1057  HG  LEU A  69       8.572   4.933  -1.113  1.00  0.00           H  
ATOM   1058 1HD1 LEU A  69      10.714   5.787  -1.954  1.00  0.00           H  
ATOM   1059 2HD1 LEU A  69       9.445   7.033  -2.002  1.00  0.00           H  
ATOM   1060 3HD1 LEU A  69      10.684   7.073  -0.724  1.00  0.00           H  
ATOM   1061 1HD2 LEU A  69      10.667   4.033  -0.159  1.00  0.00           H  
ATOM   1062 2HD2 LEU A  69      10.637   5.295   1.097  1.00  0.00           H  
ATOM   1063 3HD2 LEU A  69       9.366   4.050   1.056  1.00  0.00           H  
ATOM   1064  N   LEU A  70       5.583   7.497   1.754  1.00  0.00           N  
ATOM   1065  CA  LEU A  70       4.787   8.396   2.564  1.00  0.00           C  
ATOM   1066  C   LEU A  70       3.885   7.678   3.558  1.00  0.00           C  
ATOM   1067  O   LEU A  70       3.757   8.132   4.690  1.00  0.00           O  
ATOM   1068  CB  LEU A  70       3.932   9.283   1.650  1.00  0.00           C  
ATOM   1069  CG  LEU A  70       4.701  10.316   0.816  1.00  0.00           C  
ATOM   1070  CD1 LEU A  70       3.749  10.986  -0.166  1.00  0.00           C  
ATOM   1071  CD2 LEU A  70       5.342  11.340   1.741  1.00  0.00           C  
ATOM   1072  H   LEU A  70       5.414   7.450   0.759  1.00  0.00           H  
ATOM   1073  HA  LEU A  70       5.456   8.964   3.209  1.00  0.00           H  
ATOM   1074 1HB  LEU A  70       3.382   8.644   0.961  1.00  0.00           H  
ATOM   1075 2HB  LEU A  70       3.212   9.823   2.265  1.00  0.00           H  
ATOM   1076  HG  LEU A  70       5.477   9.813   0.239  1.00  0.00           H  
ATOM   1077 1HD1 LEU A  70       4.296  11.720  -0.759  1.00  0.00           H  
ATOM   1078 2HD1 LEU A  70       3.320  10.233  -0.827  1.00  0.00           H  
ATOM   1079 3HD1 LEU A  70       2.952  11.485   0.383  1.00  0.00           H  
ATOM   1080 1HD2 LEU A  70       5.889  12.074   1.149  1.00  0.00           H  
ATOM   1081 2HD2 LEU A  70       4.567  11.845   2.318  1.00  0.00           H  
ATOM   1082 3HD2 LEU A  70       6.030  10.836   2.420  1.00  0.00           H  
ATOM   1083  N   SER A  71       3.262   6.546   3.215  1.00  0.00           N  
ATOM   1084  CA  SER A  71       2.525   5.694   4.125  1.00  0.00           C  
ATOM   1085  C   SER A  71       3.449   5.047   5.151  1.00  0.00           C  
ATOM   1086  O   SER A  71       3.221   5.141   6.361  1.00  0.00           O  
ATOM   1087  CB  SER A  71       1.787   4.624   3.345  1.00  0.00           C  
ATOM   1088  OG  SER A  71       0.789   5.188   2.540  1.00  0.00           O  
ATOM   1089  H   SER A  71       3.325   6.287   2.241  1.00  0.00           H  
ATOM   1090  HA  SER A  71       1.873   6.321   4.734  1.00  0.00           H  
ATOM   1091 1HB  SER A  71       2.493   4.075   2.723  1.00  0.00           H  
ATOM   1092 2HB  SER A  71       1.340   3.913   4.038  1.00  0.00           H  
ATOM   1093  HG  SER A  71       0.279   4.451   2.195  1.00  0.00           H  
ATOM   1094  N   LEU A  72       4.578   4.485   4.738  1.00  0.00           N  
ATOM   1095  CA  LEU A  72       5.606   3.872   5.555  1.00  0.00           C  
ATOM   1096  C   LEU A  72       6.094   4.870   6.601  1.00  0.00           C  
ATOM   1097  O   LEU A  72       6.038   4.599   7.795  1.00  0.00           O  
ATOM   1098  CB  LEU A  72       6.776   3.402   4.682  1.00  0.00           C  
ATOM   1099  CG  LEU A  72       8.010   2.895   5.440  1.00  0.00           C  
ATOM   1100  CD1 LEU A  72       7.648   1.634   6.213  1.00  0.00           C  
ATOM   1101  CD2 LEU A  72       9.137   2.627   4.454  1.00  0.00           C  
ATOM   1102  H   LEU A  72       4.695   4.509   3.735  1.00  0.00           H  
ATOM   1103  HA  LEU A  72       5.181   3.000   6.051  1.00  0.00           H  
ATOM   1104 1HB  LEU A  72       6.428   2.596   4.039  1.00  0.00           H  
ATOM   1105 2HB  LEU A  72       7.094   4.232   4.051  1.00  0.00           H  
ATOM   1106  HG  LEU A  72       8.329   3.648   6.161  1.00  0.00           H  
ATOM   1107 1HD1 LEU A  72       8.525   1.273   6.752  1.00  0.00           H  
ATOM   1108 2HD1 LEU A  72       6.853   1.858   6.924  1.00  0.00           H  
ATOM   1109 3HD1 LEU A  72       7.309   0.866   5.519  1.00  0.00           H  
ATOM   1110 1HD2 LEU A  72      10.014   2.267   4.993  1.00  0.00           H  
ATOM   1111 2HD2 LEU A  72       8.819   1.873   3.733  1.00  0.00           H  
ATOM   1112 3HD2 LEU A  72       9.387   3.549   3.928  1.00  0.00           H  
ATOM   1113  N   LEU A  73       6.478   6.075   6.190  1.00  0.00           N  
ATOM   1114  CA  LEU A  73       6.942   7.186   6.997  1.00  0.00           C  
ATOM   1115  C   LEU A  73       6.181   7.352   8.311  1.00  0.00           C  
ATOM   1116  O   LEU A  73       6.765   7.681   9.340  1.00  0.00           O  
ATOM   1117  CB  LEU A  73       6.838   8.482   6.183  1.00  0.00           C  
ATOM   1118  CG  LEU A  73       7.294   9.758   6.903  1.00  0.00           C  
ATOM   1119  CD1 LEU A  73       8.763   9.630   7.281  1.00  0.00           C  
ATOM   1120  CD2 LEU A  73       7.064  10.960   5.999  1.00  0.00           C  
ATOM   1121  H   LEU A  73       6.423   6.185   5.187  1.00  0.00           H  
ATOM   1122  HA  LEU A  73       7.969   6.986   7.304  1.00  0.00           H  
ATOM   1123 1HB  LEU A  73       7.441   8.376   5.283  1.00  0.00           H  
ATOM   1124 2HB  LEU A  73       5.799   8.622   5.885  1.00  0.00           H  
ATOM   1125  HG  LEU A  73       6.722   9.881   7.823  1.00  0.00           H  
ATOM   1126 1HD1 LEU A  73       9.087  10.537   7.792  1.00  0.00           H  
ATOM   1127 2HD1 LEU A  73       8.896   8.774   7.943  1.00  0.00           H  
ATOM   1128 3HD1 LEU A  73       9.359   9.489   6.380  1.00  0.00           H  
ATOM   1129 1HD2 LEU A  73       7.387  11.867   6.511  1.00  0.00           H  
ATOM   1130 2HD2 LEU A  73       7.636  10.838   5.079  1.00  0.00           H  
ATOM   1131 3HD2 LEU A  73       6.003  11.037   5.759  1.00  0.00           H  
ATOM   1132  N   GLY A  74       4.886   7.032   8.336  1.00  0.00           N  
ATOM   1133  CA  GLY A  74       3.969   7.145   9.458  1.00  0.00           C  
ATOM   1134  C   GLY A  74       3.816   5.772  10.093  1.00  0.00           C  
ATOM   1135  O   GLY A  74       4.233   5.594  11.240  1.00  0.00           O  
ATOM   1136  H   GLY A  74       4.545   6.674   7.456  1.00  0.00           H  
ATOM   1137 1HA  GLY A  74       4.356   7.868  10.175  1.00  0.00           H  
ATOM   1138 2HA  GLY A  74       3.009   7.523   9.107  1.00  0.00           H  
ATOM   1139  N   LEU A  75       3.307   4.780   9.365  1.00  0.00           N  
ATOM   1140  CA  LEU A  75       2.970   3.448   9.804  1.00  0.00           C  
ATOM   1141  C   LEU A  75       4.049   2.734  10.617  1.00  0.00           C  
ATOM   1142  O   LEU A  75       3.739   2.024  11.577  1.00  0.00           O  
ATOM   1143  CB  LEU A  75       2.626   2.598   8.575  1.00  0.00           C  
ATOM   1144  CG  LEU A  75       1.307   2.945   7.874  1.00  0.00           C  
ATOM   1145  CD1 LEU A  75       1.179   2.127   6.596  1.00  0.00           C  
ATOM   1146  CD2 LEU A  75       0.143   2.674   8.816  1.00  0.00           C  
ATOM   1147  H   LEU A  75       3.156   5.033   8.400  1.00  0.00           H  
ATOM   1148  HA  LEU A  75       2.143   3.515  10.511  1.00  0.00           H  
ATOM   1149 1HB  LEU A  75       3.427   2.702   7.845  1.00  0.00           H  
ATOM   1150 2HB  LEU A  75       2.574   1.552   8.879  1.00  0.00           H  
ATOM   1151  HG  LEU A  75       1.310   4.000   7.595  1.00  0.00           H  
ATOM   1152 1HD1 LEU A  75       0.242   2.374   6.098  1.00  0.00           H  
ATOM   1153 2HD1 LEU A  75       2.013   2.355   5.933  1.00  0.00           H  
ATOM   1154 3HD1 LEU A  75       1.190   1.066   6.842  1.00  0.00           H  
ATOM   1155 1HD2 LEU A  75      -0.794   2.922   8.317  1.00  0.00           H  
ATOM   1156 2HD2 LEU A  75       0.139   1.619   9.094  1.00  0.00           H  
ATOM   1157 3HD2 LEU A  75       0.251   3.285   9.712  1.00  0.00           H  
ATOM   1158  N   LEU A  76       5.332   2.888  10.263  1.00  0.00           N  
ATOM   1159  CA  LEU A  76       6.488   2.416  11.000  1.00  0.00           C  
ATOM   1160  C   LEU A  76       6.876   3.299  12.174  1.00  0.00           C  
ATOM   1161  O   LEU A  76       6.917   2.835  13.313  1.00  0.00           O  
ATOM   1162  CB  LEU A  76       7.684   2.295  10.047  1.00  0.00           C  
ATOM   1163  CG  LEU A  76       8.985   1.780  10.674  1.00  0.00           C  
ATOM   1164  CD1 LEU A  76       8.774   0.363  11.192  1.00  0.00           C  
ATOM   1165  CD2 LEU A  76      10.100   1.823   9.639  1.00  0.00           C  
ATOM   1166  H   LEU A  76       5.471   3.386   9.396  1.00  0.00           H  
ATOM   1167  HA  LEU A  76       6.249   1.444  11.432  1.00  0.00           H  
ATOM   1168 1HB  LEU A  76       7.415   1.618   9.237  1.00  0.00           H  
ATOM   1169 2HB  LEU A  76       7.888   3.277   9.619  1.00  0.00           H  
ATOM   1170  HG  LEU A  76       9.254   2.408  11.523  1.00  0.00           H  
ATOM   1171 1HD1 LEU A  76       9.699  -0.003  11.637  1.00  0.00           H  
ATOM   1172 2HD1 LEU A  76       7.985   0.365  11.944  1.00  0.00           H  
ATOM   1173 3HD1 LEU A  76       8.487  -0.287  10.366  1.00  0.00           H  
ATOM   1174 1HD2 LEU A  76      11.025   1.457  10.085  1.00  0.00           H  
ATOM   1175 2HD2 LEU A  76       9.832   1.193   8.790  1.00  0.00           H  
ATOM   1176 3HD2 LEU A  76      10.241   2.849   9.299  1.00  0.00           H  
ATOM   1177  N   LEU A  77       7.120   4.595  11.962  1.00  0.00           N  
ATOM   1178  CA  LEU A  77       7.521   5.563  12.962  1.00  0.00           C  
ATOM   1179  C   LEU A  77       6.561   5.607  14.137  1.00  0.00           C  
ATOM   1180  O   LEU A  77       6.974   5.605  15.295  1.00  0.00           O  
ATOM   1181  CB  LEU A  77       7.619   6.956  12.327  1.00  0.00           C  
ATOM   1182  CG  LEU A  77       8.016   8.093  13.277  1.00  0.00           C  
ATOM   1183  CD1 LEU A  77       9.404   7.821  13.842  1.00  0.00           C  
ATOM   1184  CD2 LEU A  77       7.980   9.416  12.528  1.00  0.00           C  
ATOM   1185  H   LEU A  77       7.005   4.894  11.005  1.00  0.00           H  
ATOM   1186  HA  LEU A  77       8.500   5.278  13.345  1.00  0.00           H  
ATOM   1187 1HB  LEU A  77       8.355   6.921  11.526  1.00  0.00           H  
ATOM   1188 2HB  LEU A  77       6.652   7.209  11.893  1.00  0.00           H  
ATOM   1189  HG  LEU A  77       7.318   8.129  14.113  1.00  0.00           H  
ATOM   1190 1HD1 LEU A  77       9.687   8.629  14.517  1.00  0.00           H  
ATOM   1191 2HD1 LEU A  77       9.397   6.879  14.389  1.00  0.00           H  
ATOM   1192 3HD1 LEU A  77      10.124   7.763  13.026  1.00  0.00           H  
ATOM   1193 1HD2 LEU A  77       8.262  10.225  13.203  1.00  0.00           H  
ATOM   1194 2HD2 LEU A  77       8.679   9.381  11.692  1.00  0.00           H  
ATOM   1195 3HD2 LEU A  77       6.973   9.593  12.150  1.00  0.00           H  
ATOM   1196  N   LEU A  78       5.242   5.604  13.887  1.00  0.00           N  
ATOM   1197  CA  LEU A  78       4.172   5.710  14.845  1.00  0.00           C  
ATOM   1198  C   LEU A  78       4.286   4.701  15.979  1.00  0.00           C  
ATOM   1199  O   LEU A  78       3.675   4.883  17.034  1.00  0.00           O  
ATOM   1200  CB  LEU A  78       2.828   5.528  14.129  1.00  0.00           C  
ATOM   1201  CG  LEU A  78       2.334   6.737  13.324  1.00  0.00           C  
ATOM   1202  CD1 LEU A  78       1.118   6.336  12.500  1.00  0.00           C  
ATOM   1203  CD2 LEU A  78       1.998   7.877  14.274  1.00  0.00           C  
ATOM   1204  H   LEU A  78       5.017   5.517  12.906  1.00  0.00           H  
ATOM   1205  HA  LEU A  78       4.207   6.703  15.291  1.00  0.00           H  
ATOM   1206 1HB  LEU A  78       2.910   4.686  13.444  1.00  0.00           H  
ATOM   1207 2HB  LEU A  78       2.067   5.292  14.873  1.00  0.00           H  
ATOM   1208  HG  LEU A  78       3.114   7.058  12.634  1.00  0.00           H  
ATOM   1209 1HD1 LEU A  78       0.767   7.195  11.928  1.00  0.00           H  
ATOM   1210 2HD1 LEU A  78       1.391   5.533  11.816  1.00  0.00           H  
ATOM   1211 3HD1 LEU A  78       0.325   5.994  13.164  1.00  0.00           H  
ATOM   1212 1HD2 LEU A  78       1.648   8.737  13.702  1.00  0.00           H  
ATOM   1213 2HD2 LEU A  78       1.217   7.558  14.965  1.00  0.00           H  
ATOM   1214 3HD2 LEU A  78       2.889   8.155  14.838  1.00  0.00           H  
ATOM   1215  N   SER A  79       5.102   3.655  15.838  1.00  0.00           N  
ATOM   1216  CA  SER A  79       5.381   2.606  16.800  1.00  0.00           C  
ATOM   1217  C   SER A  79       5.928   3.098  18.139  1.00  0.00           C  
ATOM   1218  O   SER A  79       5.859   2.404  19.150  1.00  0.00           O  
ATOM   1219  CB  SER A  79       6.364   1.627  16.189  1.00  0.00           C  
ATOM   1220  OG  SER A  79       7.606   2.235  15.967  1.00  0.00           O  
ATOM   1221  H   SER A  79       5.561   3.632  14.938  1.00  0.00           H  
ATOM   1222  HA  SER A  79       4.437   2.135  17.079  1.00  0.00           H  
ATOM   1223 1HB  SER A  79       6.488   0.773  16.854  1.00  0.00           H  
ATOM   1224 2HB  SER A  79       5.966   1.252  15.246  1.00  0.00           H  
ATOM   1225  HG  SER A  79       7.515   2.734  15.151  1.00  0.00           H  
ATOM   1226  N   SER A  80       6.441   4.326  18.180  1.00  0.00           N  
ATOM   1227  CA  SER A  80       7.003   5.057  19.313  1.00  0.00           C  
ATOM   1228  C   SER A  80       5.945   5.908  19.995  1.00  0.00           C  
ATOM   1229  O   SER A  80       6.191   6.486  21.048  1.00  0.00           O  
ATOM   1230  CB  SER A  80       8.150   5.936  18.855  1.00  0.00           C  
ATOM   1231  OG  SER A  80       7.695   6.953  18.006  1.00  0.00           O  
ATOM   1232  H   SER A  80       6.416   4.770  17.273  1.00  0.00           H  
ATOM   1233  HA  SER A  80       7.223   4.345  20.110  1.00  0.00           H  
ATOM   1234 1HB  SER A  80       8.640   6.376  19.723  1.00  0.00           H  
ATOM   1235 2HB  SER A  80       8.889   5.328  18.335  1.00  0.00           H  
ATOM   1236  HG  SER A  80       7.032   6.549  17.440  1.00  0.00           H  
ATOM   1237  N   GLY A  81       4.758   6.040  19.389  1.00  0.00           N  
ATOM   1238  CA  GLY A  81       3.621   6.826  19.829  1.00  0.00           C  
ATOM   1239  C   GLY A  81       2.436   5.887  19.978  1.00  0.00           C  
ATOM   1240  O   GLY A  81       1.455   6.043  19.246  1.00  0.00           O  
ATOM   1241  H   GLY A  81       4.689   5.515  18.529  1.00  0.00           H  
ATOM   1242 1HA  GLY A  81       3.861   7.317  20.772  1.00  0.00           H  
ATOM   1243 2HA  GLY A  81       3.417   7.611  19.101  1.00  0.00           H  
ATOM   1244  N   GLU A  82       2.512   4.898  20.866  1.00  0.00           N  
ATOM   1245  CA  GLU A  82       1.564   3.807  20.970  1.00  0.00           C  
ATOM   1246  C   GLU A  82       0.145   4.265  21.259  1.00  0.00           C  
ATOM   1247  O   GLU A  82      -0.801   3.475  21.148  1.00  0.00           O  
ATOM   1248  CB  GLU A  82       2.016   2.834  22.061  1.00  0.00           C  
ATOM   1249  CG  GLU A  82       3.394   2.229  21.831  1.00  0.00           C  
ATOM   1250  CD  GLU A  82       4.510   3.121  22.297  1.00  0.00           C  
ATOM   1251  OE1 GLU A  82       4.229   4.203  22.754  1.00  0.00           O  
ATOM   1252  OE2 GLU A  82       5.646   2.721  22.196  1.00  0.00           O  
ATOM   1253  H   GLU A  82       3.294   4.933  21.504  1.00  0.00           H  
ATOM   1254  HA  GLU A  82       1.511   3.302  20.004  1.00  0.00           H  
ATOM   1255 1HB  GLU A  82       2.032   3.347  23.022  1.00  0.00           H  
ATOM   1256 2HB  GLU A  82       1.300   2.016  22.138  1.00  0.00           H  
ATOM   1257 1HG  GLU A  82       3.456   1.280  22.365  1.00  0.00           H  
ATOM   1258 2HG  GLU A  82       3.518   2.025  20.769  1.00  0.00           H  
ATOM   1259  N   GLU A  83      -0.058   5.531  21.634  1.00  0.00           N  
ATOM   1260  CA  GLU A  83      -1.327   6.166  21.930  1.00  0.00           C  
ATOM   1261  C   GLU A  83      -2.348   5.862  20.842  1.00  0.00           C  
ATOM   1262  O   GLU A  83      -2.232   6.360  19.724  1.00  0.00           O  
ATOM   1263  CB  GLU A  83      -1.147   7.679  22.074  1.00  0.00           C  
ATOM   1264  CG  GLU A  83      -2.431   8.440  22.372  1.00  0.00           C  
ATOM   1265  CD  GLU A  83      -2.216   9.923  22.498  1.00  0.00           C  
ATOM   1266  OE1 GLU A  83      -1.102  10.359  22.332  1.00  0.00           O  
ATOM   1267  OE2 GLU A  83      -3.167  10.620  22.760  1.00  0.00           O  
ATOM   1268  H   GLU A  83       0.792   6.071  21.708  1.00  0.00           H  
ATOM   1269  HA  GLU A  83      -1.710   5.754  22.865  1.00  0.00           H  
ATOM   1270 1HB  GLU A  83      -0.440   7.887  22.878  1.00  0.00           H  
ATOM   1271 2HB  GLU A  83      -0.724   8.084  21.154  1.00  0.00           H  
ATOM   1272 1HG  GLU A  83      -3.145   8.255  21.571  1.00  0.00           H  
ATOM   1273 2HG  GLU A  83      -2.859   8.060  23.299  1.00  0.00           H  
ATOM   1274  N   GLY A  84      -3.393   5.076  21.133  1.00  0.00           N  
ATOM   1275  CA  GLY A  84      -4.404   4.684  20.180  1.00  0.00           C  
ATOM   1276  C   GLY A  84      -4.905   5.826  19.305  1.00  0.00           C  
ATOM   1277  O   GLY A  84      -4.842   5.744  18.086  1.00  0.00           O  
ATOM   1278  H   GLY A  84      -3.462   4.748  22.086  1.00  0.00           H  
ATOM   1279 1HA  GLY A  84      -4.006   3.904  19.529  1.00  0.00           H  
ATOM   1280 2HA  GLY A  84      -5.255   4.259  20.708  1.00  0.00           H  
ATOM   1281  N   SER A  85      -5.326   6.935  19.916  1.00  0.00           N  
ATOM   1282  CA  SER A  85      -5.849   8.140  19.296  1.00  0.00           C  
ATOM   1283  C   SER A  85      -4.934   8.604  18.172  1.00  0.00           C  
ATOM   1284  O   SER A  85      -5.360   8.732  17.026  1.00  0.00           O  
ATOM   1285  CB  SER A  85      -6.000   9.238  20.330  1.00  0.00           C  
ATOM   1286  OG  SER A  85      -6.491  10.414  19.746  1.00  0.00           O  
ATOM   1287  H   SER A  85      -5.255   6.890  20.921  1.00  0.00           H  
ATOM   1288  HA  SER A  85      -6.831   7.916  18.879  1.00  0.00           H  
ATOM   1289 1HB  SER A  85      -6.680   8.907  21.115  1.00  0.00           H  
ATOM   1290 2HB  SER A  85      -5.035   9.435  20.795  1.00  0.00           H  
ATOM   1291  HG  SER A  85      -5.849  10.665  19.078  1.00  0.00           H  
ATOM   1292  N   LEU A  86      -3.645   8.779  18.475  1.00  0.00           N  
ATOM   1293  CA  LEU A  86      -2.553   9.201  17.624  1.00  0.00           C  
ATOM   1294  C   LEU A  86      -2.349   8.252  16.449  1.00  0.00           C  
ATOM   1295  O   LEU A  86      -2.279   8.687  15.300  1.00  0.00           O  
ATOM   1296  CB  LEU A  86      -1.261   9.295  18.445  1.00  0.00           C  
ATOM   1297  CG  LEU A  86       0.004   9.654  17.655  1.00  0.00           C  
ATOM   1298  CD1 LEU A  86      -0.176  11.018  17.001  1.00  0.00           C  
ATOM   1299  CD2 LEU A  86       1.205   9.650  18.589  1.00  0.00           C  
ATOM   1300  H   LEU A  86      -3.461   8.574  19.446  1.00  0.00           H  
ATOM   1301  HA  LEU A  86      -2.803  10.172  17.198  1.00  0.00           H  
ATOM   1302 1HB  LEU A  86      -1.394  10.050  19.218  1.00  0.00           H  
ATOM   1303 2HB  LEU A  86      -1.087   8.334  18.930  1.00  0.00           H  
ATOM   1304  HG  LEU A  86       0.158   8.922  16.862  1.00  0.00           H  
ATOM   1305 1HD1 LEU A  86       0.723  11.273  16.440  1.00  0.00           H  
ATOM   1306 2HD1 LEU A  86      -1.029  10.987  16.324  1.00  0.00           H  
ATOM   1307 3HD1 LEU A  86      -0.349  11.770  17.770  1.00  0.00           H  
ATOM   1308 1HD2 LEU A  86       2.104   9.904  18.027  1.00  0.00           H  
ATOM   1309 2HD2 LEU A  86       1.052  10.382  19.382  1.00  0.00           H  
ATOM   1310 3HD2 LEU A  86       1.320   8.659  19.029  1.00  0.00           H  
ATOM   1311  N   LEU A  87      -2.302   6.943  16.699  1.00  0.00           N  
ATOM   1312  CA  LEU A  87      -2.087   5.862  15.751  1.00  0.00           C  
ATOM   1313  C   LEU A  87      -3.164   5.831  14.682  1.00  0.00           C  
ATOM   1314  O   LEU A  87      -2.885   5.602  13.504  1.00  0.00           O  
ATOM   1315  CB  LEU A  87      -2.052   4.516  16.486  1.00  0.00           C  
ATOM   1316  CG  LEU A  87      -0.890   4.324  17.469  1.00  0.00           C  
ATOM   1317  CD1 LEU A  87      -0.984   2.943  18.104  1.00  0.00           C  
ATOM   1318  CD2 LEU A  87       0.431   4.499  16.733  1.00  0.00           C  
ATOM   1319  H   LEU A  87      -2.440   6.721  17.674  1.00  0.00           H  
ATOM   1320  HA  LEU A  87      -1.131   6.025  15.252  1.00  0.00           H  
ATOM   1321 1HB  LEU A  87      -2.980   4.402  17.045  1.00  0.00           H  
ATOM   1322 2HB  LEU A  87      -1.997   3.717  15.747  1.00  0.00           H  
ATOM   1323  HG  LEU A  87      -0.961   5.064  18.267  1.00  0.00           H  
ATOM   1324 1HD1 LEU A  87      -0.158   2.807  18.802  1.00  0.00           H  
ATOM   1325 2HD1 LEU A  87      -1.929   2.853  18.639  1.00  0.00           H  
ATOM   1326 3HD1 LEU A  87      -0.931   2.181  17.327  1.00  0.00           H  
ATOM   1327 1HD2 LEU A  87       1.257   4.363  17.432  1.00  0.00           H  
ATOM   1328 2HD2 LEU A  87       0.504   3.759  15.936  1.00  0.00           H  
ATOM   1329 3HD2 LEU A  87       0.479   5.500  16.305  1.00  0.00           H  
ATOM   1330  N   LEU A  88      -4.434   6.078  15.046  1.00  0.00           N  
ATOM   1331  CA  LEU A  88      -5.583   6.158  14.178  1.00  0.00           C  
ATOM   1332  C   LEU A  88      -5.609   7.498  13.457  1.00  0.00           C  
ATOM   1333  O   LEU A  88      -5.761   7.527  12.235  1.00  0.00           O  
ATOM   1334  CB  LEU A  88      -6.873   5.969  14.986  1.00  0.00           C  
ATOM   1335  CG  LEU A  88      -8.177   6.022  14.180  1.00  0.00           C  
ATOM   1336  CD1 LEU A  88      -8.171   4.919  13.131  1.00  0.00           C  
ATOM   1337  CD2 LEU A  88      -9.363   5.875  15.122  1.00  0.00           C  
ATOM   1338  H   LEU A  88      -4.555   6.217  16.039  1.00  0.00           H  
ATOM   1339  HA  LEU A  88      -5.526   5.347  13.452  1.00  0.00           H  
ATOM   1340 1HB  LEU A  88      -6.832   5.002  15.485  1.00  0.00           H  
ATOM   1341 2HB  LEU A  88      -6.923   6.746  15.749  1.00  0.00           H  
ATOM   1342  HG  LEU A  88      -8.244   6.978  13.659  1.00  0.00           H  
ATOM   1343 1HD1 LEU A  88      -9.098   4.957  12.558  1.00  0.00           H  
ATOM   1344 2HD1 LEU A  88      -7.325   5.060  12.459  1.00  0.00           H  
ATOM   1345 3HD1 LEU A  88      -8.089   3.950  13.622  1.00  0.00           H  
ATOM   1346 1HD2 LEU A  88     -10.290   5.914  14.549  1.00  0.00           H  
ATOM   1347 2HD2 LEU A  88      -9.298   4.919  15.643  1.00  0.00           H  
ATOM   1348 3HD2 LEU A  88      -9.352   6.686  15.850  1.00  0.00           H  
ATOM   1349  N   LEU A  89      -5.422   8.610  14.168  1.00  0.00           N  
ATOM   1350  CA  LEU A  89      -5.403   9.974  13.672  1.00  0.00           C  
ATOM   1351  C   LEU A  89      -4.494  10.132  12.464  1.00  0.00           C  
ATOM   1352  O   LEU A  89      -4.944  10.588  11.414  1.00  0.00           O  
ATOM   1353  CB  LEU A  89      -4.949  10.928  14.784  1.00  0.00           C  
ATOM   1354  CG  LEU A  89      -4.804  12.401  14.379  1.00  0.00           C  
ATOM   1355  CD1 LEU A  89      -6.163  12.950  13.965  1.00  0.00           C  
ATOM   1356  CD2 LEU A  89      -4.227  13.193  15.543  1.00  0.00           C  
ATOM   1357  H   LEU A  89      -5.282   8.444  15.154  1.00  0.00           H  
ATOM   1358  HA  LEU A  89      -6.402  10.226  13.317  1.00  0.00           H  
ATOM   1359 1HB  LEU A  89      -5.668  10.878  15.600  1.00  0.00           H  
ATOM   1360 2HB  LEU A  89      -3.982  10.591  15.158  1.00  0.00           H  
ATOM   1361  HG  LEU A  89      -4.137  12.479  13.520  1.00  0.00           H  
ATOM   1362 1HD1 LEU A  89      -6.060  13.996  13.677  1.00  0.00           H  
ATOM   1363 2HD1 LEU A  89      -6.544  12.377  13.119  1.00  0.00           H  
ATOM   1364 3HD1 LEU A  89      -6.858  12.870  14.800  1.00  0.00           H  
ATOM   1365 1HD2 LEU A  89      -4.123  14.239  15.255  1.00  0.00           H  
ATOM   1366 2HD2 LEU A  89      -4.894  13.117  16.402  1.00  0.00           H  
ATOM   1367 3HD2 LEU A  89      -3.248  12.791  15.806  1.00  0.00           H  
ATOM   1368  N   SER A  90      -3.214   9.748  12.570  1.00  0.00           N  
ATOM   1369  CA  SER A  90      -2.283   9.725  11.460  1.00  0.00           C  
ATOM   1370  C   SER A  90      -2.638   8.577  10.515  1.00  0.00           C  
ATOM   1371  O   SER A  90      -2.610   8.761   9.303  1.00  0.00           O  
ATOM   1372  CB  SER A  90      -0.862   9.575  11.967  1.00  0.00           C  
ATOM   1373  OG  SER A  90      -0.467  10.703  12.697  1.00  0.00           O  
ATOM   1374  H   SER A  90      -2.897   9.460  13.484  1.00  0.00           H  
ATOM   1375  HA  SER A  90      -2.418  10.636  10.876  1.00  0.00           H  
ATOM   1376 1HB  SER A  90      -0.792   8.688  12.596  1.00  0.00           H  
ATOM   1377 2HB  SER A  90      -0.188   9.430  11.123  1.00  0.00           H  
ATOM   1378  HG  SER A  90      -0.561  10.466  13.623  1.00  0.00           H  
ATOM   1379  N   GLY A  91      -3.011   7.414  11.060  1.00  0.00           N  
ATOM   1380  CA  GLY A  91      -3.391   6.152  10.455  1.00  0.00           C  
ATOM   1381  C   GLY A  91      -4.244   6.198   9.186  1.00  0.00           C  
ATOM   1382  O   GLY A  91      -3.817   5.751   8.124  1.00  0.00           O  
ATOM   1383  H   GLY A  91      -3.007   7.495  12.066  1.00  0.00           H  
ATOM   1384 1HA  GLY A  91      -2.494   5.588  10.198  1.00  0.00           H  
ATOM   1385 2HA  GLY A  91      -3.950   5.557  11.176  1.00  0.00           H  
ATOM   1386  N   LEU A  92      -5.427   6.813   9.284  1.00  0.00           N  
ATOM   1387  CA  LEU A  92      -6.404   7.052   8.239  1.00  0.00           C  
ATOM   1388  C   LEU A  92      -5.819   7.678   6.978  1.00  0.00           C  
ATOM   1389  O   LEU A  92      -5.919   7.123   5.886  1.00  0.00           O  
ATOM   1390  CB  LEU A  92      -7.516   7.958   8.782  1.00  0.00           C  
ATOM   1391  CG  LEU A  92      -8.586   8.379   7.766  1.00  0.00           C  
ATOM   1392  CD1 LEU A  92      -9.309   7.143   7.248  1.00  0.00           C  
ATOM   1393  CD2 LEU A  92      -9.559   9.346   8.425  1.00  0.00           C  
ATOM   1394  H   LEU A  92      -5.622   7.135  10.222  1.00  0.00           H  
ATOM   1395  HA  LEU A  92      -6.805   6.091   7.915  1.00  0.00           H  
ATOM   1396 1HB  LEU A  92      -8.019   7.440   9.597  1.00  0.00           H  
ATOM   1397 2HB  LEU A  92      -7.062   8.865   9.180  1.00  0.00           H  
ATOM   1398  HG  LEU A  92      -8.109   8.867   6.916  1.00  0.00           H  
ATOM   1399 1HD1 LEU A  92     -10.070   7.442   6.527  1.00  0.00           H  
ATOM   1400 2HD1 LEU A  92      -8.593   6.478   6.765  1.00  0.00           H  
ATOM   1401 3HD1 LEU A  92      -9.784   6.624   8.080  1.00  0.00           H  
ATOM   1402 1HD2 LEU A  92     -10.319   9.646   7.703  1.00  0.00           H  
ATOM   1403 2HD2 LEU A  92     -10.037   8.858   9.274  1.00  0.00           H  
ATOM   1404 3HD2 LEU A  92      -9.018  10.227   8.770  1.00  0.00           H  
ATOM   1405  N   GLY A  93      -5.148   8.824   7.114  1.00  0.00           N  
ATOM   1406  CA  GLY A  93      -4.482   9.532   6.045  1.00  0.00           C  
ATOM   1407  C   GLY A  93      -3.407   8.675   5.389  1.00  0.00           C  
ATOM   1408  O   GLY A  93      -3.364   8.621   4.170  1.00  0.00           O  
ATOM   1409  H   GLY A  93      -5.120   9.204   8.049  1.00  0.00           H  
ATOM   1410 1HA  GLY A  93      -5.215   9.833   5.297  1.00  0.00           H  
ATOM   1411 2HA  GLY A  93      -4.031  10.442   6.438  1.00  0.00           H  
ATOM   1412  N   LEU A  94      -2.609   7.923   6.161  1.00  0.00           N  
ATOM   1413  CA  LEU A  94      -1.550   7.050   5.672  1.00  0.00           C  
ATOM   1414  C   LEU A  94      -2.154   5.957   4.796  1.00  0.00           C  
ATOM   1415  O   LEU A  94      -1.641   5.656   3.720  1.00  0.00           O  
ATOM   1416  CB  LEU A  94      -0.780   6.425   6.842  1.00  0.00           C  
ATOM   1417  CG  LEU A  94      -0.030   7.410   7.747  1.00  0.00           C  
ATOM   1418  CD1 LEU A  94       0.397   6.702   9.025  1.00  0.00           C  
ATOM   1419  CD2 LEU A  94       1.173   7.969   7.002  1.00  0.00           C  
ATOM   1420  H   LEU A  94      -2.776   7.984   7.156  1.00  0.00           H  
ATOM   1421  HA  LEU A  94      -0.879   7.637   5.048  1.00  0.00           H  
ATOM   1422 1HB  LEU A  94      -1.483   5.872   7.464  1.00  0.00           H  
ATOM   1423 2HB  LEU A  94      -0.050   5.721   6.441  1.00  0.00           H  
ATOM   1424  HG  LEU A  94      -0.696   8.228   8.025  1.00  0.00           H  
ATOM   1425 1HD1 LEU A  94       0.930   7.403   9.668  1.00  0.00           H  
ATOM   1426 2HD1 LEU A  94      -0.484   6.330   9.547  1.00  0.00           H  
ATOM   1427 3HD1 LEU A  94       1.052   5.868   8.777  1.00  0.00           H  
ATOM   1428 1HD2 LEU A  94       1.706   8.670   7.645  1.00  0.00           H  
ATOM   1429 2HD2 LEU A  94       1.840   7.152   6.725  1.00  0.00           H  
ATOM   1430 3HD2 LEU A  94       0.837   8.485   6.103  1.00  0.00           H  
ATOM   1431  N   LEU A  95      -3.292   5.406   5.218  1.00  0.00           N  
ATOM   1432  CA  LEU A  95      -4.092   4.418   4.500  1.00  0.00           C  
ATOM   1433  C   LEU A  95      -4.645   5.011   3.215  1.00  0.00           C  
ATOM   1434  O   LEU A  95      -4.503   4.387   2.161  1.00  0.00           O  
ATOM   1435  CB  LEU A  95      -5.244   3.919   5.380  1.00  0.00           C  
ATOM   1436  CG  LEU A  95      -6.161   2.867   4.743  1.00  0.00           C  
ATOM   1437  CD1 LEU A  95      -5.343   1.639   4.368  1.00  0.00           C  
ATOM   1438  CD2 LEU A  95      -7.274   2.507   5.715  1.00  0.00           C  
ATOM   1439  H   LEU A  95      -3.603   5.726   6.124  1.00  0.00           H  
ATOM   1440  HA  LEU A  95      -3.436   3.608   4.182  1.00  0.00           H  
ATOM   1441 1HB  LEU A  95      -4.826   3.487   6.288  1.00  0.00           H  
ATOM   1442 2HB  LEU A  95      -5.863   4.772   5.660  1.00  0.00           H  
ATOM   1443  HG  LEU A  95      -6.596   3.270   3.827  1.00  0.00           H  
ATOM   1444 1HD1 LEU A  95      -5.994   0.892   3.915  1.00  0.00           H  
ATOM   1445 2HD1 LEU A  95      -4.566   1.922   3.657  1.00  0.00           H  
ATOM   1446 3HD1 LEU A  95      -4.881   1.223   5.263  1.00  0.00           H  
ATOM   1447 1HD2 LEU A  95      -7.926   1.760   5.262  1.00  0.00           H  
ATOM   1448 2HD2 LEU A  95      -6.841   2.102   6.631  1.00  0.00           H  
ATOM   1449 3HD2 LEU A  95      -7.854   3.399   5.952  1.00  0.00           H  
ATOM   1450  N   LEU A  96      -5.208   6.224   3.209  1.00  0.00           N  
ATOM   1451  CA  LEU A  96      -5.699   6.921   2.048  1.00  0.00           C  
ATOM   1452  C   LEU A  96      -4.660   7.201   0.966  1.00  0.00           C  
ATOM   1453  O   LEU A  96      -4.972   7.076  -0.215  1.00  0.00           O  
ATOM   1454  CB  LEU A  96      -6.322   8.248   2.500  1.00  0.00           C  
ATOM   1455  CG  LEU A  96      -7.644   8.135   3.269  1.00  0.00           C  
ATOM   1456  CD1 LEU A  96      -8.052   9.509   3.783  1.00  0.00           C  
ATOM   1457  CD2 LEU A  96      -8.714   7.553   2.357  1.00  0.00           C  
ATOM   1458  H   LEU A  96      -5.280   6.665   4.114  1.00  0.00           H  
ATOM   1459  HA  LEU A  96      -6.386   6.264   1.515  1.00  0.00           H  
ATOM   1460 1HB  LEU A  96      -5.609   8.766   3.141  1.00  0.00           H  
ATOM   1461 2HB  LEU A  96      -6.502   8.865   1.620  1.00  0.00           H  
ATOM   1462  HG  LEU A  96      -7.509   7.483   4.132  1.00  0.00           H  
ATOM   1463 1HD1 LEU A  96      -8.992   9.429   4.330  1.00  0.00           H  
ATOM   1464 2HD1 LEU A  96      -7.278   9.893   4.448  1.00  0.00           H  
ATOM   1465 3HD1 LEU A  96      -8.179  10.189   2.942  1.00  0.00           H  
ATOM   1466 1HD2 LEU A  96      -9.654   7.472   2.904  1.00  0.00           H  
ATOM   1467 2HD2 LEU A  96      -8.851   8.205   1.494  1.00  0.00           H  
ATOM   1468 3HD2 LEU A  96      -8.404   6.564   2.018  1.00  0.00           H  
ATOM   1469  N   LEU A  97      -3.404   7.489   1.324  1.00  0.00           N  
ATOM   1470  CA  LEU A  97      -2.263   7.606   0.432  1.00  0.00           C  
ATOM   1471  C   LEU A  97      -1.984   6.314  -0.321  1.00  0.00           C  
ATOM   1472  O   LEU A  97      -1.801   6.339  -1.538  1.00  0.00           O  
ATOM   1473  CB  LEU A  97      -1.018   8.013   1.230  1.00  0.00           C  
ATOM   1474  CG  LEU A  97      -1.023   9.442   1.787  1.00  0.00           C  
ATOM   1475  CD1 LEU A  97       0.165   9.628   2.721  1.00  0.00           C  
ATOM   1476  CD2 LEU A  97      -0.973  10.436   0.636  1.00  0.00           C  
ATOM   1477  H   LEU A  97      -3.270   7.633   2.314  1.00  0.00           H  
ATOM   1478  HA  LEU A  97      -2.512   8.317  -0.356  1.00  0.00           H  
ATOM   1479 1HB  LEU A  97      -0.906   7.330   2.070  1.00  0.00           H  
ATOM   1480 2HB  LEU A  97      -0.144   7.911   0.586  1.00  0.00           H  
ATOM   1481  HG  LEU A  97      -1.932   9.604   2.366  1.00  0.00           H  
ATOM   1482 1HD1 LEU A  97       0.161  10.643   3.117  1.00  0.00           H  
ATOM   1483 2HD1 LEU A  97       0.093   8.918   3.545  1.00  0.00           H  
ATOM   1484 3HD1 LEU A  97       1.090   9.456   2.172  1.00  0.00           H  
ATOM   1485 1HD2 LEU A  97      -0.977  11.452   1.032  1.00  0.00           H  
ATOM   1486 2HD2 LEU A  97      -0.064  10.276   0.056  1.00  0.00           H  
ATOM   1487 3HD2 LEU A  97      -1.843  10.293  -0.006  1.00  0.00           H  
ATOM   1488  N   SER A  98      -1.996   5.159   0.342  1.00  0.00           N  
ATOM   1489  CA  SER A  98      -1.903   3.839  -0.253  1.00  0.00           C  
ATOM   1490  C   SER A  98      -3.060   3.524  -1.191  1.00  0.00           C  
ATOM   1491  O   SER A  98      -2.856   2.978  -2.273  1.00  0.00           O  
ATOM   1492  CB  SER A  98      -1.842   2.792   0.842  1.00  0.00           C  
ATOM   1493  OG  SER A  98      -0.634   2.874   1.548  1.00  0.00           O  
ATOM   1494  H   SER A  98      -2.078   5.241   1.345  1.00  0.00           H  
ATOM   1495  HA  SER A  98      -1.052   3.826  -0.935  1.00  0.00           H  
ATOM   1496 1HB  SER A  98      -2.677   2.933   1.527  1.00  0.00           H  
ATOM   1497 2HB  SER A  98      -1.943   1.800   0.403  1.00  0.00           H  
ATOM   1498  HG  SER A  98      -0.470   1.994   1.895  1.00  0.00           H  
ATOM   1499  N   LEU A  99      -4.304   3.906  -0.851  1.00  0.00           N  
ATOM   1500  CA  LEU A  99      -5.490   3.803  -1.670  1.00  0.00           C  
ATOM   1501  C   LEU A  99      -5.341   4.538  -3.000  1.00  0.00           C  
ATOM   1502  O   LEU A  99      -5.591   3.953  -4.051  1.00  0.00           O  
ATOM   1503  CB  LEU A  99      -6.696   4.360  -0.904  1.00  0.00           C  
ATOM   1504  CG  LEU A  99      -8.015   4.409  -1.685  1.00  0.00           C  
ATOM   1505  CD1 LEU A  99      -8.423   2.996  -2.082  1.00  0.00           C  
ATOM   1506  CD2 LEU A  99      -9.088   5.067  -0.830  1.00  0.00           C  
ATOM   1507  H   LEU A  99      -4.379   4.300   0.077  1.00  0.00           H  
ATOM   1508  HA  LEU A  99      -5.644   2.755  -1.924  1.00  0.00           H  
ATOM   1509 1HB  LEU A  99      -6.858   3.748  -0.018  1.00  0.00           H  
ATOM   1510 2HB  LEU A  99      -6.464   5.375  -0.581  1.00  0.00           H  
ATOM   1511  HG  LEU A  99      -7.876   4.985  -2.600  1.00  0.00           H  
ATOM   1512 1HD1 LEU A  99      -9.361   3.031  -2.638  1.00  0.00           H  
ATOM   1513 2HD1 LEU A  99      -7.647   2.556  -2.709  1.00  0.00           H  
ATOM   1514 3HD1 LEU A  99      -8.554   2.390  -1.187  1.00  0.00           H  
ATOM   1515 1HD2 LEU A  99     -10.025   5.102  -1.386  1.00  0.00           H  
ATOM   1516 2HD2 LEU A  99      -9.229   4.491   0.084  1.00  0.00           H  
ATOM   1517 3HD2 LEU A  99      -8.778   6.081  -0.576  1.00  0.00           H  
ATOM   1518  N   LEU A 100      -4.869   5.790  -3.002  1.00  0.00           N  
ATOM   1519  CA  LEU A 100      -4.580   6.595  -4.166  1.00  0.00           C  
ATOM   1520  C   LEU A 100      -3.665   5.840  -5.115  1.00  0.00           C  
ATOM   1521  O   LEU A 100      -3.911   5.754  -6.314  1.00  0.00           O  
ATOM   1522  CB  LEU A 100      -3.930   7.920  -3.751  1.00  0.00           C  
ATOM   1523  CG  LEU A 100      -4.861   8.934  -3.074  1.00  0.00           C  
ATOM   1524  CD1 LEU A 100      -4.047  10.125  -2.585  1.00  0.00           C  
ATOM   1525  CD2 LEU A 100      -5.936   9.373  -4.057  1.00  0.00           C  
ATOM   1526  H   LEU A 100      -4.713   6.179  -2.082  1.00  0.00           H  
ATOM   1527  HA  LEU A 100      -5.511   6.772  -4.703  1.00  0.00           H  
ATOM   1528 1HB  LEU A 100      -3.116   7.706  -3.060  1.00  0.00           H  
ATOM   1529 2HB  LEU A 100      -3.512   8.395  -4.638  1.00  0.00           H  
ATOM   1530  HG  LEU A 100      -5.331   8.473  -2.205  1.00  0.00           H  
ATOM   1531 1HD1 LEU A 100      -4.709  10.845  -2.104  1.00  0.00           H  
ATOM   1532 2HD1 LEU A 100      -3.299   9.785  -1.868  1.00  0.00           H  
ATOM   1533 3HD1 LEU A 100      -3.551  10.597  -3.432  1.00  0.00           H  
ATOM   1534 1HD2 LEU A 100      -6.598  10.093  -3.576  1.00  0.00           H  
ATOM   1535 2HD2 LEU A 100      -5.466   9.836  -4.926  1.00  0.00           H  
ATOM   1536 3HD2 LEU A 100      -6.513   8.505  -4.376  1.00  0.00           H  
ATOM   1537  N   GLY A 101      -2.628   5.199  -4.566  1.00  0.00           N  
ATOM   1538  CA  GLY A 101      -1.729   4.237  -5.178  1.00  0.00           C  
ATOM   1539  C   GLY A 101      -2.422   3.126  -5.954  1.00  0.00           C  
ATOM   1540  O   GLY A 101      -2.233   3.027  -7.171  1.00  0.00           O  
ATOM   1541  H   GLY A 101      -2.493   5.449  -3.597  1.00  0.00           H  
ATOM   1542 1HA  GLY A 101      -1.056   4.754  -5.862  1.00  0.00           H  
ATOM   1543 2HA  GLY A 101      -1.113   3.774  -4.409  1.00  0.00           H  
ATOM   1544  N   LEU A 102      -3.252   2.289  -5.332  1.00  0.00           N  
ATOM   1545  CA  LEU A 102      -4.084   1.289  -5.956  1.00  0.00           C  
ATOM   1546  C   LEU A 102      -4.915   1.778  -7.143  1.00  0.00           C  
ATOM   1547  O   LEU A 102      -4.908   1.146  -8.194  1.00  0.00           O  
ATOM   1548  CB  LEU A 102      -5.023   0.699  -4.897  1.00  0.00           C  
ATOM   1549  CG  LEU A 102      -5.907  -0.464  -5.365  1.00  0.00           C  
ATOM   1550  CD1 LEU A 102      -6.410  -1.240  -4.155  1.00  0.00           C  
ATOM   1551  CD2 LEU A 102      -7.067   0.079  -6.187  1.00  0.00           C  
ATOM   1552  H   LEU A 102      -3.277   2.392  -4.328  1.00  0.00           H  
ATOM   1553  HA  LEU A 102      -3.440   0.565  -6.455  1.00  0.00           H  
ATOM   1554 1HB  LEU A 102      -4.424   0.344  -4.060  1.00  0.00           H  
ATOM   1555 2HB  LEU A 102      -5.680   1.490  -4.536  1.00  0.00           H  
ATOM   1556  HG  LEU A 102      -5.317  -1.146  -5.977  1.00  0.00           H  
ATOM   1557 1HD1 LEU A 102      -7.038  -2.066  -4.488  1.00  0.00           H  
ATOM   1558 2HD1 LEU A 102      -5.560  -1.633  -3.596  1.00  0.00           H  
ATOM   1559 3HD1 LEU A 102      -6.991  -0.578  -3.514  1.00  0.00           H  
ATOM   1560 1HD2 LEU A 102      -7.695  -0.748  -6.520  1.00  0.00           H  
ATOM   1561 2HD2 LEU A 102      -7.659   0.760  -5.575  1.00  0.00           H  
ATOM   1562 3HD2 LEU A 102      -6.680   0.613  -7.054  1.00  0.00           H  
ATOM   1563  N   LEU A 103      -5.589   2.929  -7.046  1.00  0.00           N  
ATOM   1564  CA  LEU A 103      -6.350   3.538  -8.120  1.00  0.00           C  
ATOM   1565  C   LEU A 103      -5.476   3.862  -9.329  1.00  0.00           C  
ATOM   1566  O   LEU A 103      -5.827   3.529 -10.456  1.00  0.00           O  
ATOM   1567  CB  LEU A 103      -7.028   4.818  -7.616  1.00  0.00           C  
ATOM   1568  CG  LEU A 103      -8.143   4.617  -6.581  1.00  0.00           C  
ATOM   1569  CD1 LEU A 103      -8.572   5.968  -6.026  1.00  0.00           C  
ATOM   1570  CD2 LEU A 103      -9.315   3.896  -7.231  1.00  0.00           C  
ATOM   1571  H   LEU A 103      -5.550   3.388  -6.148  1.00  0.00           H  
ATOM   1572  HA  LEU A 103      -7.090   2.820  -8.471  1.00  0.00           H  
ATOM   1573 1HB  LEU A 103      -6.271   5.458  -7.166  1.00  0.00           H  
ATOM   1574 2HB  LEU A 103      -7.459   5.343  -8.469  1.00  0.00           H  
ATOM   1575  HG  LEU A 103      -7.766   4.020  -5.751  1.00  0.00           H  
ATOM   1576 1HD1 LEU A 103      -9.364   5.825  -5.291  1.00  0.00           H  
ATOM   1577 2HD1 LEU A 103      -7.719   6.453  -5.550  1.00  0.00           H  
ATOM   1578 3HD1 LEU A 103      -8.939   6.595  -6.838  1.00  0.00           H  
ATOM   1579 1HD2 LEU A 103     -10.107   3.753  -6.496  1.00  0.00           H  
ATOM   1580 2HD2 LEU A 103      -9.694   4.493  -8.061  1.00  0.00           H  
ATOM   1581 3HD2 LEU A 103      -8.985   2.926  -7.603  1.00  0.00           H  
ATOM   1582  N   LEU A 104      -4.297   4.463  -9.154  1.00  0.00           N  
ATOM   1583  CA  LEU A 104      -3.315   4.748 -10.180  1.00  0.00           C  
ATOM   1584  C   LEU A 104      -2.792   3.472 -10.819  1.00  0.00           C  
ATOM   1585  O   LEU A 104      -2.439   3.484 -12.000  1.00  0.00           O  
ATOM   1586  CB  LEU A 104      -2.148   5.545  -9.583  1.00  0.00           C  
ATOM   1587  CG  LEU A 104      -2.478   6.976  -9.139  1.00  0.00           C  
ATOM   1588  CD1 LEU A 104      -1.279   7.572  -8.415  1.00  0.00           C  
ATOM   1589  CD2 LEU A 104      -2.854   7.810 -10.354  1.00  0.00           C  
ATOM   1590  H   LEU A 104      -4.103   4.731  -8.200  1.00  0.00           H  
ATOM   1591  HA  LEU A 104      -3.788   5.356 -10.950  1.00  0.00           H  
ATOM   1592 1HB  LEU A 104      -1.769   5.008  -8.715  1.00  0.00           H  
ATOM   1593 2HB  LEU A 104      -1.352   5.603 -10.325  1.00  0.00           H  
ATOM   1594  HG  LEU A 104      -3.314   6.956  -8.440  1.00  0.00           H  
ATOM   1595 1HD1 LEU A 104      -1.513   8.589  -8.099  1.00  0.00           H  
ATOM   1596 2HD1 LEU A 104      -1.044   6.966  -7.539  1.00  0.00           H  
ATOM   1597 3HD1 LEU A 104      -0.420   7.590  -9.086  1.00  0.00           H  
ATOM   1598 1HD2 LEU A 104      -3.089   8.827 -10.039  1.00  0.00           H  
ATOM   1599 2HD2 LEU A 104      -2.018   7.832 -11.054  1.00  0.00           H  
ATOM   1600 3HD2 LEU A 104      -3.724   7.371 -10.842  1.00  0.00           H  
ATOM   1601  N   LEU A 105      -2.773   2.333 -10.121  1.00  0.00           N  
ATOM   1602  CA  LEU A 105      -2.324   1.037 -10.577  1.00  0.00           C  
ATOM   1603  C   LEU A 105      -3.483   0.142 -11.009  1.00  0.00           C  
ATOM   1604  O   LEU A 105      -3.295  -1.056 -11.242  1.00  0.00           O  
ATOM   1605  CB  LEU A 105      -1.524   0.347  -9.465  1.00  0.00           C  
ATOM   1606  CG  LEU A 105      -0.258   1.079  -9.003  1.00  0.00           C  
ATOM   1607  CD1 LEU A 105       0.362   0.332  -7.831  1.00  0.00           C  
ATOM   1608  CD2 LEU A 105       0.720   1.185 -10.164  1.00  0.00           C  
ATOM   1609  H   LEU A 105      -3.115   2.430  -9.176  1.00  0.00           H  
ATOM   1610  HA  LEU A 105      -1.743   1.173 -11.489  1.00  0.00           H  
ATOM   1611 1HB  LEU A 105      -2.170   0.223  -8.598  1.00  0.00           H  
ATOM   1612 2HB  LEU A 105      -1.226  -0.642  -9.814  1.00  0.00           H  
ATOM   1613  HG  LEU A 105      -0.522   2.080  -8.659  1.00  0.00           H  
ATOM   1614 1HD1 LEU A 105       1.262   0.853  -7.502  1.00  0.00           H  
ATOM   1615 2HD1 LEU A 105      -0.352   0.289  -7.008  1.00  0.00           H  
ATOM   1616 3HD1 LEU A 105       0.622  -0.679  -8.140  1.00  0.00           H  
ATOM   1617 1HD2 LEU A 105       1.620   1.706  -9.835  1.00  0.00           H  
ATOM   1618 2HD2 LEU A 105       0.986   0.185 -10.508  1.00  0.00           H  
ATOM   1619 3HD2 LEU A 105       0.257   1.738 -10.981  1.00  0.00           H  
ATOM   1620  N   SER A 106      -4.702   0.673 -11.126  1.00  0.00           N  
ATOM   1621  CA  SER A 106      -5.919  -0.008 -11.518  1.00  0.00           C  
ATOM   1622  C   SER A 106      -6.826   0.908 -12.333  1.00  0.00           C  
ATOM   1623  O   SER A 106      -6.929   0.757 -13.549  1.00  0.00           O  
ATOM   1624  CB  SER A 106      -6.654  -0.505 -10.289  1.00  0.00           C  
ATOM   1625  OG  SER A 106      -7.111   0.566  -9.510  1.00  0.00           O  
ATOM   1626  H   SER A 106      -4.738   1.658 -10.908  1.00  0.00           H  
ATOM   1627  HA  SER A 106      -5.657  -0.821 -12.197  1.00  0.00           H  
ATOM   1628 1HB  SER A 106      -7.499  -1.122 -10.595  1.00  0.00           H  
ATOM   1629 2HB  SER A 106      -5.989  -1.132  -9.696  1.00  0.00           H  
ATOM   1630  HG  SER A 106      -6.333   0.933  -9.082  1.00  0.00           H  
ATOM   1631  N   GLY A 107      -7.388   1.982 -11.771  1.00  0.00           N  
ATOM   1632  CA  GLY A 107      -8.335   2.880 -12.393  1.00  0.00           C  
ATOM   1633  C   GLY A 107      -7.831   3.614 -13.627  1.00  0.00           C  
ATOM   1634  O   GLY A 107      -8.592   4.228 -14.377  1.00  0.00           O  
ATOM   1635  H   GLY A 107      -7.101   2.152 -10.818  1.00  0.00           H  
ATOM   1636 1HA  GLY A 107      -9.226   2.324 -12.685  1.00  0.00           H  
ATOM   1637 2HA  GLY A 107      -8.649   3.634 -11.672  1.00  0.00           H  
ATOM   1638  N   LYS A 108      -6.522   3.538 -13.881  1.00  0.00           N  
ATOM   1639  CA  LYS A 108      -5.731   4.089 -14.957  1.00  0.00           C  
ATOM   1640  C   LYS A 108      -5.411   3.008 -15.989  1.00  0.00           C  
ATOM   1641  O   LYS A 108      -5.898   3.125 -17.112  1.00  0.00           O  
ATOM   1642  CB  LYS A 108      -4.444   4.710 -14.411  1.00  0.00           C  
ATOM   1643  CG  LYS A 108      -4.615   6.112 -13.842  1.00  0.00           C  
ATOM   1644  CD  LYS A 108      -4.980   7.110 -14.932  1.00  0.00           C  
ATOM   1645  CE  LYS A 108      -5.054   8.527 -14.383  1.00  0.00           C  
ATOM   1646  NZ  LYS A 108      -5.424   9.512 -15.435  1.00  0.00           N  
ATOM   1647  H   LYS A 108      -6.067   2.989 -13.166  1.00  0.00           H  
ATOM   1648  HA  LYS A 108      -6.374   4.721 -15.571  1.00  0.00           H  
ATOM   1649 1HB  LYS A 108      -4.041   4.075 -13.622  1.00  0.00           H  
ATOM   1650 2HB  LYS A 108      -3.699   4.759 -15.205  1.00  0.00           H  
ATOM   1651 1HG  LYS A 108      -5.403   6.106 -13.088  1.00  0.00           H  
ATOM   1652 2HG  LYS A 108      -3.686   6.428 -13.369  1.00  0.00           H  
ATOM   1653 1HD  LYS A 108      -4.231   7.074 -15.724  1.00  0.00           H  
ATOM   1654 2HD  LYS A 108      -5.948   6.845 -15.358  1.00  0.00           H  
ATOM   1655 1HE  LYS A 108      -5.795   8.570 -13.586  1.00  0.00           H  
ATOM   1656 2HE  LYS A 108      -4.087   8.807 -13.965  1.00  0.00           H  
ATOM   1657 1HZ  LYS A 108      -5.462  10.438 -15.032  1.00  0.00           H  
ATOM   1658 2HZ  LYS A 108      -4.732   9.494 -16.172  1.00  0.00           H  
ATOM   1659 3HZ  LYS A 108      -6.328   9.275 -15.817  1.00  0.00           H  
ATOM   1660  N   PRO A 109      -4.681   1.938 -15.689  1.00  0.00           N  
ATOM   1661  CA  PRO A 109      -4.326   0.902 -16.642  1.00  0.00           C  
ATOM   1662  C   PRO A 109      -5.446  -0.037 -17.093  1.00  0.00           C  
ATOM   1663  O   PRO A 109      -5.344  -0.599 -18.178  1.00  0.00           O  
ATOM   1664  CB  PRO A 109      -3.255   0.133 -15.863  1.00  0.00           C  
ATOM   1665  CG  PRO A 109      -3.609   0.360 -14.433  1.00  0.00           C  
ATOM   1666  CD  PRO A 109      -4.040   1.801 -14.378  1.00  0.00           C  
ATOM   1667  HA  PRO A 109      -4.035   1.372 -17.594  1.00  0.00           H  
ATOM   1668 1HB  PRO A 109      -3.276  -0.931 -16.144  1.00  0.00           H  
ATOM   1669 2HB  PRO A 109      -2.256   0.513 -16.121  1.00  0.00           H  
ATOM   1670 1HG  PRO A 109      -4.406  -0.333 -14.124  1.00  0.00           H  
ATOM   1671 2HG  PRO A 109      -2.741   0.153 -13.789  1.00  0.00           H  
ATOM   1672 1HD  PRO A 109      -4.739   1.944 -13.541  1.00  0.00           H  
ATOM   1673 2HD  PRO A 109      -3.156   2.445 -14.260  1.00  0.00           H  
ATOM   1674  N   ILE A 110      -6.552  -0.212 -16.377  1.00  0.00           N  
ATOM   1675  CA  ILE A 110      -7.675  -1.057 -16.718  1.00  0.00           C  
ATOM   1676  C   ILE A 110      -8.487  -0.447 -17.859  1.00  0.00           C  
ATOM   1677  O   ILE A 110      -8.697  -1.151 -18.846  1.00  0.00           O  
ATOM   1678  CB  ILE A 110      -8.581  -1.282 -15.493  1.00  0.00           C  
ATOM   1679  CG1 ILE A 110      -7.868  -2.150 -14.453  1.00  0.00           C  
ATOM   1680  CG2 ILE A 110      -9.896  -1.921 -15.914  1.00  0.00           C  
ATOM   1681  CD1 ILE A 110      -8.586  -2.224 -13.125  1.00  0.00           C  
ATOM   1682  H   ILE A 110      -6.577   0.315 -15.515  1.00  0.00           H  
ATOM   1683  HA  ILE A 110      -7.298  -1.944 -17.226  1.00  0.00           H  
ATOM   1684  HB  ILE A 110      -8.790  -0.325 -15.015  1.00  0.00           H  
ATOM   1685 1HG1 ILE A 110      -7.758  -3.163 -14.839  1.00  0.00           H  
ATOM   1686 2HG1 ILE A 110      -6.866  -1.758 -14.277  1.00  0.00           H  
ATOM   1687 1HG2 ILE A 110     -10.524  -2.073 -15.037  1.00  0.00           H  
ATOM   1688 2HG2 ILE A 110     -10.409  -1.267 -16.619  1.00  0.00           H  
ATOM   1689 3HG2 ILE A 110      -9.697  -2.882 -16.389  1.00  0.00           H  
ATOM   1690 1HD1 ILE A 110      -8.019  -2.857 -12.440  1.00  0.00           H  
ATOM   1691 2HD1 ILE A 110      -8.675  -1.222 -12.703  1.00  0.00           H  
ATOM   1692 3HD1 ILE A 110      -9.579  -2.647 -13.271  1.00  0.00           H  
ATOM   1693  N   PRO A 111      -8.943   0.806 -17.829  1.00  0.00           N  
ATOM   1694  CA  PRO A 111      -9.629   1.460 -18.920  1.00  0.00           C  
ATOM   1695  C   PRO A 111      -8.812   1.978 -20.101  1.00  0.00           C  
ATOM   1696  O   PRO A 111      -9.395   2.116 -21.175  1.00  0.00           O  
ATOM   1697  CB  PRO A 111     -10.292   2.625 -18.178  1.00  0.00           C  
ATOM   1698  CG  PRO A 111      -9.310   2.991 -17.118  1.00  0.00           C  
ATOM   1699  CD  PRO A 111      -8.793   1.669 -16.616  1.00  0.00           C  
ATOM   1700  HA  PRO A 111     -10.271   0.729 -19.432  1.00  0.00           H  
ATOM   1701 1HB  PRO A 111     -10.493   3.450 -18.877  1.00  0.00           H  
ATOM   1702 2HB  PRO A 111     -11.263   2.307 -17.770  1.00  0.00           H  
ATOM   1703 1HG  PRO A 111      -8.516   3.625 -17.539  1.00  0.00           H  
ATOM   1704 2HG  PRO A 111      -9.804   3.579 -16.331  1.00  0.00           H  
ATOM   1705 1HD  PRO A 111      -7.744   1.781 -16.301  1.00  0.00           H  
ATOM   1706 2HD  PRO A 111      -9.415   1.326 -15.776  1.00  0.00           H  
ATOM   1707  N   ASN A 112      -7.505   2.244 -20.017  1.00  0.00           N  
ATOM   1708  CA  ASN A 112      -6.611   2.702 -21.068  1.00  0.00           C  
ATOM   1709  C   ASN A 112      -6.603   1.904 -22.361  1.00  0.00           C  
ATOM   1710  O   ASN A 112      -6.877   2.462 -23.416  1.00  0.00           O  
ATOM   1711  CB  ASN A 112      -5.199   2.769 -20.516  1.00  0.00           C  
ATOM   1712  CG  ASN A 112      -4.951   4.016 -19.712  1.00  0.00           C  
ATOM   1713  OD1 ASN A 112      -5.718   4.982 -19.791  1.00  0.00           O  
ATOM   1714  ND2 ASN A 112      -3.895   4.012 -18.940  1.00  0.00           N  
ATOM   1715  H   ASN A 112      -7.137   2.092 -19.088  1.00  0.00           H  
ATOM   1716  HA  ASN A 112      -7.042   3.595 -21.523  1.00  0.00           H  
ATOM   1717 1HB  ASN A 112      -5.013   1.900 -19.883  1.00  0.00           H  
ATOM   1718 2HB  ASN A 112      -4.485   2.734 -21.339  1.00  0.00           H  
ATOM   1719 1HD2 ASN A 112      -3.680   4.815 -18.383  1.00  0.00           H  
ATOM   1720 2HD2 ASN A 112      -3.302   3.208 -18.908  1.00  0.00           H  
ATOM   1721  N   PRO A 113      -6.323   0.597 -22.340  1.00  0.00           N  
ATOM   1722  CA  PRO A 113      -6.430  -0.283 -23.490  1.00  0.00           C  
ATOM   1723  C   PRO A 113      -7.837  -0.459 -24.048  1.00  0.00           C  
ATOM   1724  O   PRO A 113      -7.973  -0.729 -25.234  1.00  0.00           O  
ATOM   1725  CB  PRO A 113      -5.855  -1.628 -23.038  1.00  0.00           C  
ATOM   1726  CG  PRO A 113      -6.112  -1.643 -21.536  1.00  0.00           C  
ATOM   1727  CD  PRO A 113      -5.887  -0.184 -21.127  1.00  0.00           C  
ATOM   1728  HA  PRO A 113      -5.825   0.122 -24.314  1.00  0.00           H  
ATOM   1729 1HB  PRO A 113      -6.358  -2.449 -23.570  1.00  0.00           H  
ATOM   1730 2HB  PRO A 113      -4.787  -1.685 -23.293  1.00  0.00           H  
ATOM   1731 1HG  PRO A 113      -7.132  -1.999 -21.327  1.00  0.00           H  
ATOM   1732 2HG  PRO A 113      -5.423  -2.344 -21.040  1.00  0.00           H  
ATOM   1733 1HD  PRO A 113      -6.510   0.052 -20.251  1.00  0.00           H  
ATOM   1734 2HD  PRO A 113      -4.823  -0.026 -20.900  1.00  0.00           H  
ATOM   1735  N   LEU A 114      -8.917  -0.254 -23.291  1.00  0.00           N  
ATOM   1736  CA  LEU A 114     -10.292  -0.354 -23.752  1.00  0.00           C  
ATOM   1737  C   LEU A 114     -10.741   0.889 -24.510  1.00  0.00           C  
ATOM   1738  O   LEU A 114     -11.336   0.785 -25.583  1.00  0.00           O  
ATOM   1739  CB  LEU A 114     -11.226  -0.590 -22.558  1.00  0.00           C  
ATOM   1740  CG  LEU A 114     -10.989  -1.887 -21.774  1.00  0.00           C  
ATOM   1741  CD1 LEU A 114     -11.900  -1.917 -20.555  1.00  0.00           C  
ATOM   1742  CD2 LEU A 114     -11.247  -3.082 -22.680  1.00  0.00           C  
ATOM   1743  H   LEU A 114      -8.738  -0.011 -22.327  1.00  0.00           H  
ATOM   1744  HA  LEU A 114     -10.357  -1.169 -24.472  1.00  0.00           H  
ATOM   1745 1HB  LEU A 114     -11.118   0.242 -21.864  1.00  0.00           H  
ATOM   1746 2HB  LEU A 114     -12.255  -0.604 -22.919  1.00  0.00           H  
ATOM   1747  HG  LEU A 114      -9.958  -1.915 -21.421  1.00  0.00           H  
ATOM   1748 1HD1 LEU A 114     -11.731  -2.839 -19.997  1.00  0.00           H  
ATOM   1749 2HD1 LEU A 114     -11.680  -1.062 -19.915  1.00  0.00           H  
ATOM   1750 3HD1 LEU A 114     -12.940  -1.873 -20.876  1.00  0.00           H  
ATOM   1751 1HD2 LEU A 114     -11.078  -4.004 -22.123  1.00  0.00           H  
ATOM   1752 2HD2 LEU A 114     -12.278  -3.055 -23.032  1.00  0.00           H  
ATOM   1753 3HD2 LEU A 114     -10.571  -3.044 -23.534  1.00  0.00           H  
ATOM   1754  N   LEU A 115     -10.385   2.079 -24.014  1.00  0.00           N  
ATOM   1755  CA  LEU A 115     -10.604   3.389 -24.605  1.00  0.00           C  
ATOM   1756  C   LEU A 115      -9.846   3.580 -25.913  1.00  0.00           C  
ATOM   1757  O   LEU A 115     -10.389   4.147 -26.869  1.00  0.00           O  
ATOM   1758  CB  LEU A 115     -10.187   4.480 -23.611  1.00  0.00           C  
ATOM   1759  CG  LEU A 115     -11.076   4.621 -22.368  1.00  0.00           C  
ATOM   1760  CD1 LEU A 115     -10.414   5.568 -21.376  1.00  0.00           C  
ATOM   1761  CD2 LEU A 115     -12.448   5.132 -22.780  1.00  0.00           C  
ATOM   1762  H   LEU A 115      -9.914   2.014 -23.123  1.00  0.00           H  
ATOM   1763  HA  LEU A 115     -11.666   3.500 -24.817  1.00  0.00           H  
ATOM   1764 1HB  LEU A 115      -9.174   4.273 -23.271  1.00  0.00           H  
ATOM   1765 2HB  LEU A 115     -10.186   5.440 -24.128  1.00  0.00           H  
ATOM   1766  HG  LEU A 115     -11.180   3.650 -21.883  1.00  0.00           H  
ATOM   1767 1HD1 LEU A 115     -11.045   5.669 -20.492  1.00  0.00           H  
ATOM   1768 2HD1 LEU A 115      -9.443   5.169 -21.083  1.00  0.00           H  
ATOM   1769 3HD1 LEU A 115     -10.281   6.545 -21.839  1.00  0.00           H  
ATOM   1770 1HD2 LEU A 115     -13.080   5.232 -21.896  1.00  0.00           H  
ATOM   1771 2HD2 LEU A 115     -12.345   6.104 -23.263  1.00  0.00           H  
ATOM   1772 3HD2 LEU A 115     -12.905   4.428 -23.475  1.00  0.00           H  
ATOM   1773  N   GLY A 116      -8.602   3.110 -26.002  1.00  0.00           N  
ATOM   1774  CA  GLY A 116      -7.771   3.088 -27.192  1.00  0.00           C  
ATOM   1775  C   GLY A 116      -8.420   2.220 -28.267  1.00  0.00           C  
ATOM   1776  O   GLY A 116      -8.725   2.727 -29.355  1.00  0.00           O  
ATOM   1777  H   GLY A 116      -8.233   2.741 -25.138  1.00  0.00           H  
ATOM   1778 1HA  GLY A 116      -7.633   4.104 -27.559  1.00  0.00           H  
ATOM   1779 2HA  GLY A 116      -6.785   2.701 -26.940  1.00  0.00           H  
ATOM   1780  N   LEU A 117      -8.774   0.976 -27.961  1.00  0.00           N  
ATOM   1781  CA  LEU A 117      -9.450   0.034 -28.831  1.00  0.00           C  
ATOM   1782  C   LEU A 117     -10.750   0.613 -29.401  1.00  0.00           C  
ATOM   1783  O   LEU A 117     -10.953   0.618 -30.615  1.00  0.00           O  
ATOM   1784  CB  LEU A 117      -9.751  -1.258 -28.061  1.00  0.00           C  
ATOM   1785  CG  LEU A 117     -10.543  -2.322 -28.831  1.00  0.00           C  
ATOM   1786  CD1 LEU A 117      -9.742  -2.775 -30.044  1.00  0.00           C  
ATOM   1787  CD2 LEU A 117     -10.850  -3.493 -27.910  1.00  0.00           C  
ATOM   1788  H   LEU A 117      -8.533   0.693 -27.023  1.00  0.00           H  
ATOM   1789  HA  LEU A 117      -8.804  -0.176 -29.683  1.00  0.00           H  
ATOM   1790 1HB  LEU A 117      -8.807  -1.707 -27.754  1.00  0.00           H  
ATOM   1791 2HB  LEU A 117     -10.318  -1.006 -27.166  1.00  0.00           H  
ATOM   1792  HG  LEU A 117     -11.477  -1.890 -29.192  1.00  0.00           H  
ATOM   1793 1HD1 LEU A 117     -10.305  -3.531 -30.591  1.00  0.00           H  
ATOM   1794 2HD1 LEU A 117      -9.554  -1.922 -30.695  1.00  0.00           H  
ATOM   1795 3HD1 LEU A 117      -8.793  -3.198 -29.715  1.00  0.00           H  
ATOM   1796 1HD2 LEU A 117     -11.414  -4.249 -28.457  1.00  0.00           H  
ATOM   1797 2HD2 LEU A 117      -9.916  -3.927 -27.550  1.00  0.00           H  
ATOM   1798 3HD2 LEU A 117     -11.438  -3.145 -27.061  1.00  0.00           H  
ATOM   1799  N   ASP A 118     -11.603   1.154 -28.530  1.00  0.00           N  
ATOM   1800  CA  ASP A 118     -12.856   1.821 -28.857  1.00  0.00           C  
ATOM   1801  C   ASP A 118     -12.643   2.945 -29.859  1.00  0.00           C  
ATOM   1802  O   ASP A 118     -13.273   2.937 -30.918  1.00  0.00           O  
ATOM   1803  CB  ASP A 118     -13.512   2.377 -27.591  1.00  0.00           C  
ATOM   1804  CG  ASP A 118     -14.099   1.290 -26.701  1.00  0.00           C  
ATOM   1805  OD1 ASP A 118     -14.242   0.183 -27.164  1.00  0.00           O  
ATOM   1806  OD2 ASP A 118     -14.400   1.577 -25.567  1.00  0.00           O  
ATOM   1807  H   ASP A 118     -11.325   1.078 -27.562  1.00  0.00           H  
ATOM   1808  HA  ASP A 118     -13.503   1.108 -29.372  1.00  0.00           H  
ATOM   1809 1HB  ASP A 118     -12.775   2.939 -27.016  1.00  0.00           H  
ATOM   1810 2HB  ASP A 118     -14.308   3.070 -27.868  1.00  0.00           H  
ATOM   1811  N   SER A 119     -11.714   3.882 -29.644  1.00  0.00           N  
ATOM   1812  CA  SER A 119     -11.365   4.938 -30.567  1.00  0.00           C  
ATOM   1813  C   SER A 119     -10.727   4.441 -31.855  1.00  0.00           C  
ATOM   1814  O   SER A 119     -10.972   5.024 -32.910  1.00  0.00           O  
ATOM   1815  CB  SER A 119     -10.423   5.909 -29.882  1.00  0.00           C  
ATOM   1816  OG  SER A 119      -9.197   5.298 -29.590  1.00  0.00           O  
ATOM   1817  H   SER A 119     -11.232   3.824 -28.758  1.00  0.00           H  
ATOM   1818  HA  SER A 119     -12.285   5.378 -30.953  1.00  0.00           H  
ATOM   1819 1HB  SER A 119     -10.258   6.772 -30.527  1.00  0.00           H  
ATOM   1820 2HB  SER A 119     -10.881   6.271 -28.962  1.00  0.00           H  
ATOM   1821  HG  SER A 119      -9.408   4.409 -29.295  1.00  0.00           H  
ATOM   1822  N   THR A 120      -9.997   3.321 -31.880  1.00  0.00           N  
ATOM   1823  CA  THR A 120      -9.412   2.695 -33.051  1.00  0.00           C  
ATOM   1824  C   THR A 120     -10.473   2.041 -33.937  1.00  0.00           C  
ATOM   1825  O   THR A 120     -10.543   2.318 -35.141  1.00  0.00           O  
ATOM   1826  CB  THR A 120      -8.361   1.647 -32.640  1.00  0.00           C  
ATOM   1827  OG1 THR A 120      -7.310   2.284 -31.903  1.00  0.00           O  
ATOM   1828  CG2 THR A 120      -7.775   0.969 -33.869  1.00  0.00           C  
ATOM   1829  H   THR A 120      -9.861   2.894 -30.975  1.00  0.00           H  
ATOM   1830  HA  THR A 120      -8.989   3.475 -33.685  1.00  0.00           H  
ATOM   1831  HB  THR A 120      -8.828   0.894 -32.005  1.00  0.00           H  
ATOM   1832  HG1 THR A 120      -7.592   2.418 -30.995  1.00  0.00           H  
ATOM   1833 1HG2 THR A 120      -7.035   0.232 -33.560  1.00  0.00           H  
ATOM   1834 2HG2 THR A 120      -8.571   0.474 -34.426  1.00  0.00           H  
ATOM   1835 3HG2 THR A 120      -7.299   1.716 -34.503  1.00  0.00           H  
ATOM   1836  N   SER A 121     -11.387   1.241 -33.386  1.00  0.00           N  
ATOM   1837  CA  SER A 121     -12.478   0.607 -34.101  1.00  0.00           C  
ATOM   1838  C   SER A 121     -13.461   1.632 -34.664  1.00  0.00           C  
ATOM   1839  O   SER A 121     -14.018   1.454 -35.750  1.00  0.00           O  
ATOM   1840  CB  SER A 121     -13.204  -0.353 -33.179  1.00  0.00           C  
ATOM   1841  OG  SER A 121     -13.834   0.335 -32.133  1.00  0.00           O  
ATOM   1842  H   SER A 121     -11.290   1.079 -32.393  1.00  0.00           H  
ATOM   1843  HA  SER A 121     -12.071   0.113 -34.985  1.00  0.00           H  
ATOM   1844 1HB  SER A 121     -13.946  -0.912 -33.748  1.00  0.00           H  
ATOM   1845 2HB  SER A 121     -12.496  -1.072 -32.771  1.00  0.00           H  
ATOM   1846  HG  SER A 121     -13.221   1.023 -31.862  1.00  0.00           H  
ATOM   1847  N   LEU A 122     -13.648   2.759 -33.983  1.00  0.00           N  
ATOM   1848  CA  LEU A 122     -14.450   3.907 -34.357  1.00  0.00           C  
ATOM   1849  C   LEU A 122     -13.911   4.618 -35.593  1.00  0.00           C  
ATOM   1850  O   LEU A 122     -14.649   4.774 -36.569  1.00  0.00           O  
ATOM   1851  CB  LEU A 122     -14.516   4.895 -33.186  1.00  0.00           C  
ATOM   1852  CG  LEU A 122     -15.275   6.200 -33.458  1.00  0.00           C  
ATOM   1853  CD1 LEU A 122     -16.725   5.884 -33.799  1.00  0.00           C  
ATOM   1854  CD2 LEU A 122     -15.185   7.104 -32.238  1.00  0.00           C  
ATOM   1855  H   LEU A 122     -13.151   2.770 -33.105  1.00  0.00           H  
ATOM   1856  HA  LEU A 122     -15.451   3.561 -34.614  1.00  0.00           H  
ATOM   1857 1HB  LEU A 122     -14.998   4.402 -32.342  1.00  0.00           H  
ATOM   1858 2HB  LEU A 122     -13.500   5.157 -32.894  1.00  0.00           H  
ATOM   1859  HG  LEU A 122     -14.833   6.705 -34.318  1.00  0.00           H  
ATOM   1860 1HD1 LEU A 122     -17.264   6.811 -33.993  1.00  0.00           H  
ATOM   1861 2HD1 LEU A 122     -16.761   5.252 -34.686  1.00  0.00           H  
ATOM   1862 3HD1 LEU A 122     -17.190   5.363 -32.963  1.00  0.00           H  
ATOM   1863 1HD2 LEU A 122     -15.723   8.033 -32.432  1.00  0.00           H  
ATOM   1864 2HD2 LEU A 122     -15.628   6.601 -31.378  1.00  0.00           H  
ATOM   1865 3HD2 LEU A 122     -14.139   7.329 -32.028  1.00  0.00           H  
ATOM   1866  N   GLU A 123     -12.635   5.011 -35.617  1.00  0.00           N  
ATOM   1867  CA  GLU A 123     -11.873   5.587 -36.695  1.00  0.00           C  
ATOM   1868  C   GLU A 123     -11.906   4.680 -37.918  1.00  0.00           C  
ATOM   1869  O   GLU A 123     -12.175   5.121 -39.041  1.00  0.00           O  
ATOM   1870  CB  GLU A 123     -10.428   5.829 -36.254  1.00  0.00           C  
ATOM   1871  CG  GLU A 123      -9.537   6.441 -37.326  1.00  0.00           C  
ATOM   1872  CD  GLU A 123      -8.136   6.697 -36.846  1.00  0.00           C  
ATOM   1873  OE1 GLU A 123      -7.852   6.397 -35.711  1.00  0.00           O  
ATOM   1874  OE2 GLU A 123      -7.347   7.193 -37.616  1.00  0.00           O  
ATOM   1875  H   GLU A 123     -12.187   4.860 -34.724  1.00  0.00           H  
ATOM   1876  HA  GLU A 123     -12.347   6.522 -36.993  1.00  0.00           H  
ATOM   1877 1HB  GLU A 123     -10.417   6.494 -35.391  1.00  0.00           H  
ATOM   1878 2HB  GLU A 123      -9.978   4.885 -35.945  1.00  0.00           H  
ATOM   1879 1HG  GLU A 123      -9.499   5.766 -38.181  1.00  0.00           H  
ATOM   1880 2HG  GLU A 123      -9.979   7.379 -37.658  1.00  0.00           H  
ATOM   1881  N   HIS A 124     -11.673   3.383 -37.729  1.00  0.00           N  
ATOM   1882  CA  HIS A 124     -11.752   2.359 -38.754  1.00  0.00           C  
ATOM   1883  C   HIS A 124     -13.135   2.260 -39.383  1.00  0.00           C  
ATOM   1884  O   HIS A 124     -13.265   2.379 -40.598  1.00  0.00           O  
ATOM   1885  CB  HIS A 124     -11.359   0.998 -38.171  1.00  0.00           C  
ATOM   1886  CG  HIS A 124     -11.426  -0.123 -39.162  1.00  0.00           C  
ATOM   1887  ND1 HIS A 124     -10.496  -0.282 -40.168  1.00  0.00           N  
ATOM   1888  CD2 HIS A 124     -12.310  -1.138 -39.302  1.00  0.00           C  
ATOM   1889  CE1 HIS A 124     -10.806  -1.349 -40.884  1.00  0.00           C  
ATOM   1890  NE2 HIS A 124     -11.902  -1.885 -40.379  1.00  0.00           N  
ATOM   1891  H   HIS A 124     -11.422   3.118 -36.787  1.00  0.00           H  
ATOM   1892  HA  HIS A 124     -11.092   2.620 -39.580  1.00  0.00           H  
ATOM   1893 1HB  HIS A 124     -10.342   1.049 -37.781  1.00  0.00           H  
ATOM   1894 2HB  HIS A 124     -12.018   0.755 -37.337  1.00  0.00           H  
ATOM   1895  HD1 HIS A 124      -9.667   0.262 -40.299  1.00  0.00           H  
ATOM   1896  HD2 HIS A 124     -13.204  -1.423 -38.747  1.00  0.00           H  
ATOM   1897  HE1 HIS A 124     -10.189  -1.647 -41.732  1.00  0.00           H  
ATOM   1898  N   HIS A 125     -14.200   2.151 -38.582  1.00  0.00           N  
ATOM   1899  CA  HIS A 125     -15.592   2.102 -39.005  1.00  0.00           C  
ATOM   1900  C   HIS A 125     -16.017   3.348 -39.760  1.00  0.00           C  
ATOM   1901  O   HIS A 125     -16.765   3.241 -40.730  1.00  0.00           O  
ATOM   1902  CB  HIS A 125     -16.509   1.906 -37.794  1.00  0.00           C  
ATOM   1903  CG  HIS A 125     -16.416   0.543 -37.183  1.00  0.00           C  
ATOM   1904  ND1 HIS A 125     -16.859   0.268 -35.906  1.00  0.00           N  
ATOM   1905  CD2 HIS A 125     -15.932  -0.623 -37.672  1.00  0.00           C  
ATOM   1906  CE1 HIS A 125     -16.651  -1.009 -35.637  1.00  0.00           C  
ATOM   1907  NE2 HIS A 125     -16.089  -1.571 -36.692  1.00  0.00           N  
ATOM   1908  H   HIS A 125     -13.982   2.102 -37.597  1.00  0.00           H  
ATOM   1909  HA  HIS A 125     -15.730   1.275 -39.700  1.00  0.00           H  
ATOM   1910 1HB  HIS A 125     -16.262   2.641 -37.027  1.00  0.00           H  
ATOM   1911 2HB  HIS A 125     -17.544   2.078 -38.090  1.00  0.00           H  
ATOM   1912  HD1 HIS A 125     -17.341   0.900 -35.298  1.00  0.00           H  
ATOM   1913  HD2 HIS A 125     -15.481  -0.895 -38.627  1.00  0.00           H  
ATOM   1914  HE1 HIS A 125     -16.935  -1.427 -34.671  1.00  0.00           H  
ATOM   1915  N   HIS A 126     -15.578   4.541 -39.351  1.00  0.00           N  
ATOM   1916  CA  HIS A 126     -15.789   5.839 -39.949  1.00  0.00           C  
ATOM   1917  C   HIS A 126     -15.234   5.905 -41.368  1.00  0.00           C  
ATOM   1918  O   HIS A 126     -15.947   6.230 -42.313  1.00  0.00           O  
ATOM   1919  CB  HIS A 126     -15.145   6.930 -39.088  1.00  0.00           C  
ATOM   1920  CG  HIS A 126     -15.350   8.315 -39.620  1.00  0.00           C  
ATOM   1921  ND1 HIS A 126     -16.562   8.970 -39.542  1.00  0.00           N  
ATOM   1922  CD2 HIS A 126     -14.500   9.168 -40.239  1.00  0.00           C  
ATOM   1923  CE1 HIS A 126     -16.447  10.168 -40.089  1.00  0.00           C  
ATOM   1924  NE2 HIS A 126     -15.207  10.312 -40.519  1.00  0.00           N  
ATOM   1925  H   HIS A 126     -15.030   4.472 -38.507  1.00  0.00           H  
ATOM   1926  HA  HIS A 126     -16.858   6.034 -40.026  1.00  0.00           H  
ATOM   1927 1HB  HIS A 126     -15.556   6.888 -38.079  1.00  0.00           H  
ATOM   1928 2HB  HIS A 126     -14.073   6.749 -39.013  1.00  0.00           H  
ATOM   1929  HD2 HIS A 126     -13.452   8.982 -40.471  1.00  0.00           H  
ATOM   1930  HE1 HIS A 126     -17.240  10.910 -40.170  1.00  0.00           H  
ATOM   1931  HE2 HIS A 126     -14.832  11.128 -40.980  1.00  0.00           H  
ATOM   1932  N   HIS A 127     -13.954   5.532 -41.509  1.00  0.00           N  
ATOM   1933  CA  HIS A 127     -13.212   5.409 -42.745  1.00  0.00           C  
ATOM   1934  C   HIS A 127     -13.807   4.377 -43.679  1.00  0.00           C  
ATOM   1935  O   HIS A 127     -13.926   4.620 -44.884  1.00  0.00           O  
ATOM   1936  CB  HIS A 127     -11.751   5.049 -42.454  1.00  0.00           C  
ATOM   1937  CG  HIS A 127     -10.969   6.165 -41.835  1.00  0.00           C  
ATOM   1938  ND1 HIS A 127      -9.754   5.966 -41.213  1.00  0.00           N  
ATOM   1939  CD2 HIS A 127     -11.227   7.491 -41.743  1.00  0.00           C  
ATOM   1940  CE1 HIS A 127      -9.299   7.123 -40.764  1.00  0.00           C  
ATOM   1941  NE2 HIS A 127     -10.173   8.063 -41.073  1.00  0.00           N  
ATOM   1942  H   HIS A 127     -13.494   5.323 -40.635  1.00  0.00           H  
ATOM   1943  HA  HIS A 127     -13.230   6.359 -43.276  1.00  0.00           H  
ATOM   1944 1HB  HIS A 127     -11.715   4.192 -41.780  1.00  0.00           H  
ATOM   1945 2HB  HIS A 127     -11.257   4.757 -43.380  1.00  0.00           H  
ATOM   1946  HD2 HIS A 127     -12.106   8.008 -42.127  1.00  0.00           H  
ATOM   1947  HE1 HIS A 127      -8.361   7.275 -40.231  1.00  0.00           H  
ATOM   1948  HE2 HIS A 127     -10.087   9.045 -40.854  1.00  0.00           H  
ATOM   1949  N   HIS A 128     -14.245   3.232 -43.150  1.00  0.00           N  
ATOM   1950  CA  HIS A 128     -14.929   2.159 -43.837  1.00  0.00           C  
ATOM   1951  C   HIS A 128     -16.211   2.626 -44.511  1.00  0.00           C  
ATOM   1952  O   HIS A 128     -16.453   2.312 -45.677  1.00  0.00           O  
ATOM   1953  CB  HIS A 128     -15.248   1.023 -42.859  1.00  0.00           C  
ATOM   1954  CG  HIS A 128     -15.920  -0.151 -43.500  1.00  0.00           C  
ATOM   1955  ND1 HIS A 128     -15.235  -1.077 -44.259  1.00  0.00           N  
ATOM   1956  CD2 HIS A 128     -17.213  -0.551 -43.495  1.00  0.00           C  
ATOM   1957  CE1 HIS A 128     -16.080  -1.996 -44.693  1.00  0.00           C  
ATOM   1958  NE2 HIS A 128     -17.285  -1.699 -44.244  1.00  0.00           N  
ATOM   1959  H   HIS A 128     -14.059   3.143 -42.160  1.00  0.00           H  
ATOM   1960  HA  HIS A 128     -14.279   1.751 -44.612  1.00  0.00           H  
ATOM   1961 1HB  HIS A 128     -14.326   0.676 -42.391  1.00  0.00           H  
ATOM   1962 2HB  HIS A 128     -15.896   1.397 -42.067  1.00  0.00           H  
ATOM   1963  HD1 HIS A 128     -14.245  -1.112 -44.398  1.00  0.00           H  
ATOM   1964  HD2 HIS A 128     -18.113  -0.141 -43.036  1.00  0.00           H  
ATOM   1965  HE1 HIS A 128     -15.731  -2.822 -45.314  1.00  0.00           H  
ATOM   1966  N   HIS A 129     -17.035   3.391 -43.799  1.00  0.00           N  
ATOM   1967  CA  HIS A 129     -18.272   3.998 -44.274  1.00  0.00           C  
ATOM   1968  C   HIS A 129     -18.051   4.892 -45.476  1.00  0.00           C  
ATOM   1969  O   HIS A 129     -18.863   4.884 -46.396  1.00  0.00           O  
ATOM   1970  CB  HIS A 129     -18.934   4.809 -43.155  1.00  0.00           C  
ATOM   1971  CG  HIS A 129     -19.422   3.973 -42.013  1.00  0.00           C  
ATOM   1972  ND1 HIS A 129     -19.763   4.511 -40.790  1.00  0.00           N  
ATOM   1973  CD2 HIS A 129     -19.624   2.639 -41.907  1.00  0.00           C  
ATOM   1974  CE1 HIS A 129     -20.156   3.543 -39.981  1.00  0.00           C  
ATOM   1975  NE2 HIS A 129     -20.080   2.398 -40.635  1.00  0.00           N  
ATOM   1976  H   HIS A 129     -16.745   3.547 -42.845  1.00  0.00           H  
ATOM   1977  HA  HIS A 129     -18.955   3.217 -44.607  1.00  0.00           H  
ATOM   1978 1HB  HIS A 129     -18.224   5.539 -42.766  1.00  0.00           H  
ATOM   1979 2HB  HIS A 129     -19.782   5.362 -43.560  1.00  0.00           H  
ATOM   1980  HD2 HIS A 129     -19.455   1.895 -42.686  1.00  0.00           H  
ATOM   1981  HE1 HIS A 129     -20.486   3.668 -38.950  1.00  0.00           H  
ATOM   1982  HE2 HIS A 129     -20.318   1.489 -40.264  1.00  0.00           H  
ATOM   1983  N   HIS A 130     -16.943   5.635 -45.535  1.00  0.00           N  
ATOM   1984  CA  HIS A 130     -16.547   6.510 -46.622  1.00  0.00           C  
ATOM   1985  C   HIS A 130     -16.039   5.738 -47.827  1.00  0.00           C  
ATOM   1986  O   HIS A 130     -16.169   6.190 -48.959  1.00  0.00           O  
ATOM   1987  CB  HIS A 130     -15.466   7.489 -46.150  1.00  0.00           C  
ATOM   1988  CG  HIS A 130     -15.955   8.487 -45.147  1.00  0.00           C  
ATOM   1989  ND1 HIS A 130     -16.978   9.372 -45.416  1.00  0.00           N  
ATOM   1990  CD2 HIS A 130     -15.562   8.740 -43.877  1.00  0.00           C  
ATOM   1991  CE1 HIS A 130     -17.193  10.127 -44.353  1.00  0.00           C  
ATOM   1992  NE2 HIS A 130     -16.347   9.764 -43.406  1.00  0.00           N  
ATOM   1993  H   HIS A 130     -16.347   5.555 -44.724  1.00  0.00           H  
ATOM   1994  HA  HIS A 130     -17.406   7.092 -46.952  1.00  0.00           H  
ATOM   1995 1HB  HIS A 130     -14.641   6.933 -45.704  1.00  0.00           H  
ATOM   1996 2HB  HIS A 130     -15.069   8.033 -47.007  1.00  0.00           H  
ATOM   1997  HD1 HIS A 130     -17.536   9.396 -46.246  1.00  0.00           H  
ATOM   1998  HD2 HIS A 130     -14.796   8.301 -43.237  1.00  0.00           H  
ATOM   1999  HE1 HIS A 130     -17.967  10.894 -44.364  1.00  0.00           H  
ATOM   2000  N   HIS A 131     -15.438   4.551 -47.636  1.00  0.00           N  
ATOM   2001  CA  HIS A 131     -14.914   3.681 -48.673  1.00  0.00           C  
ATOM   2002  C   HIS A 131     -15.986   3.135 -49.606  1.00  0.00           C  
ATOM   2003  O   HIS A 131     -15.710   2.736 -50.728  1.00  0.00           O  
ATOM   2004  CB  HIS A 131     -14.154   2.511 -48.039  1.00  0.00           C  
ATOM   2005  CG  HIS A 131     -12.913   2.925 -47.311  1.00  0.00           C  
ATOM   2006  ND1 HIS A 131     -12.226   2.074 -46.471  1.00  0.00           N  
ATOM   2007  CD2 HIS A 131     -12.236   4.097 -47.296  1.00  0.00           C  
ATOM   2008  CE1 HIS A 131     -11.178   2.706 -45.971  1.00  0.00           C  
ATOM   2009  NE2 HIS A 131     -11.163   3.934 -46.456  1.00  0.00           N  
ATOM   2010  H   HIS A 131     -15.361   4.267 -46.670  1.00  0.00           H  
ATOM   2011  HA  HIS A 131     -14.237   4.245 -49.313  1.00  0.00           H  
ATOM   2012 1HB  HIS A 131     -14.806   1.992 -47.336  1.00  0.00           H  
ATOM   2013 2HB  HIS A 131     -13.874   1.797 -48.813  1.00  0.00           H  
ATOM   2014  HD2 HIS A 131     -12.496   5.001 -47.847  1.00  0.00           H  
ATOM   2015  HE1 HIS A 131     -10.451   2.285 -45.277  1.00  0.00           H  
ATOM   2016  HE2 HIS A 131     -10.475   4.644 -46.246  1.00  0.00           H  
ATOM   2017  N   HIS A 132     -17.244   3.186 -49.171  1.00  0.00           N  
ATOM   2018  CA  HIS A 132     -18.461   2.783 -49.853  1.00  0.00           C  
ATOM   2019  C   HIS A 132     -19.109   3.928 -50.628  1.00  0.00           C  
ATOM   2020  O   HIS A 132     -20.150   3.754 -51.247  1.00  0.00           O  
ATOM   2021  CB  HIS A 132     -19.466   2.215 -48.847  1.00  0.00           C  
ATOM   2022  CG  HIS A 132     -18.998   0.964 -48.170  1.00  0.00           C  
ATOM   2023  ND1 HIS A 132     -18.759  -0.208 -48.857  1.00  0.00           N  
ATOM   2024  CD2 HIS A 132     -18.726   0.702 -46.870  1.00  0.00           C  
ATOM   2025  CE1 HIS A 132     -18.359  -1.138 -48.007  1.00  0.00           C  
ATOM   2026  NE2 HIS A 132     -18.331  -0.611 -46.796  1.00  0.00           N  
ATOM   2027  H   HIS A 132     -17.306   3.563 -48.235  1.00  0.00           H  
ATOM   2028  HA  HIS A 132     -18.225   2.027 -50.600  1.00  0.00           H  
ATOM   2029 1HB  HIS A 132     -19.674   2.961 -48.079  1.00  0.00           H  
ATOM   2030 2HB  HIS A 132     -20.406   1.997 -49.354  1.00  0.00           H  
ATOM   2031  HD2 HIS A 132     -18.806   1.401 -46.038  1.00  0.00           H  
ATOM   2032  HE1 HIS A 132     -18.096  -2.164 -48.262  1.00  0.00           H  
ATOM   2033  HE2 HIS A 132     -18.063  -1.092 -45.949  1.00  0.00           H  
ATOM   2034  N   HIS A 133     -18.530   5.128 -50.618  1.00  0.00           N  
ATOM   2035  CA  HIS A 133     -18.968   6.370 -51.226  1.00  0.00           C  
ATOM   2036  C   HIS A 133     -17.819   6.991 -52.012  1.00  0.00           C  
ATOM   2037  O   HIS A 133     -17.555   6.586 -53.110  1.00  0.00           O  
ATOM   2038  OXT HIS A 133     -17.178   7.886 -51.533  1.00  0.00           O  
ATOM   2039  CB  HIS A 133     -19.474   7.352 -50.165  1.00  0.00           C  
ATOM   2040  CG  HIS A 133     -20.615   6.823 -49.352  1.00  0.00           C  
ATOM   2041  ND1 HIS A 133     -20.433   5.981 -48.275  1.00  0.00           N  
ATOM   2042  CD2 HIS A 133     -21.950   7.016 -49.458  1.00  0.00           C  
ATOM   2043  CE1 HIS A 133     -21.609   5.679 -47.753  1.00  0.00           C  
ATOM   2044  NE2 HIS A 133     -22.545   6.294 -48.453  1.00  0.00           N  
ATOM   2045  H   HIS A 133     -17.664   5.112 -50.098  1.00  0.00           H  
ATOM   2046  HA  HIS A 133     -19.758   6.164 -51.947  1.00  0.00           H  
ATOM   2047 1HB  HIS A 133     -18.659   7.606 -49.485  1.00  0.00           H  
ATOM   2048 2HB  HIS A 133     -19.797   8.274 -50.647  1.00  0.00           H  
ATOM   2049  HD1 HIS A 133     -19.555   5.701 -47.884  1.00  0.00           H  
ATOM   2050  HD2 HIS A 133     -22.562   7.596 -50.149  1.00  0.00           H  
ATOM   2051  HE1 HIS A 133     -21.680   5.021 -46.887  1.00  0.00           H  
TER                                                                             
HETATM 2053 THKN MEM B 134      15.000   0.000   0.000  1.00  0.00           X  
HETATM 2054 CNTR MEM B 134       1.025  -0.931   0.177  1.00  0.00           X  
HETATM 2055 NORM MEM B 134       0.980  -0.785   1.166  1.00  0.00           X  
TER                                                                             
CONECT 2053 2054                                                                
CONECT 2054 2053 2055                                                           
CONECT 2055 2054                                                                
TM_RMSD 0
TM_score -281.258
maxsub 128
rms 3.518
score -145.695
silent_score -145.695
time 0
