# Supplementary material for: Small-residue packing motifs modulate the structure and function of a minimal de novo membrane protein
Source: Sci Rep. 2020 Sep 16;10:15203. doi: 10.1038/s41598-020-71585-8 (PMC7495484; doi:10.1038/s41598-020-71585-8)
Supplement: Supplementary file 2 — Supplementary file2 [file 41598_2020_71585_MOESM2_ESM.zip › Modelling/reamp2_topscore_tmdomain.pdb]

ATOM      1  N   MET A   1      -2.210   7.673 -23.264  1.00  0.00           N  
ATOM      2  CA  MET A   1      -1.429   6.634 -22.576  1.00  0.00           C  
ATOM      3  C   MET A   1      -1.497   6.826 -21.062  1.00  0.00           C  
ATOM      4  O   MET A   1      -0.528   6.473 -20.398  1.00  0.00           O  
ATOM      5  CB  MET A   1       0.023   6.653 -23.052  1.00  0.00           C  
ATOM      6  CG  MET A   1       0.216   6.232 -24.502  1.00  0.00           C  
ATOM      7  SD  MET A   1      -0.183   4.495 -24.780  1.00  0.00           S  
ATOM      8  CE  MET A   1      -0.390   4.476 -26.559  1.00  0.00           C  
ATOM      9 1H   MET A   1      -2.155   7.532 -24.252  1.00  0.00           H  
ATOM     10 2H   MET A   1      -3.166   7.619 -22.973  1.00  0.00           H  
ATOM     11 3H   MET A   1      -1.843   8.574 -23.034  1.00  0.00           H  
ATOM     12  HA  MET A   1      -1.917   5.672 -22.734  1.00  0.00           H  
ATOM     13 1HB  MET A   1       0.429   7.657 -22.939  1.00  0.00           H  
ATOM     14 2HB  MET A   1       0.619   5.986 -22.428  1.00  0.00           H  
ATOM     15 1HG  MET A   1      -0.421   6.839 -25.145  1.00  0.00           H  
ATOM     16 2HG  MET A   1       1.252   6.398 -24.794  1.00  0.00           H  
ATOM     17 1HE  MET A   1      -0.641   3.467 -26.885  1.00  0.00           H  
ATOM     18 2HE  MET A   1      -1.193   5.159 -26.839  1.00  0.00           H  
ATOM     19 3HE  MET A   1       0.538   4.792 -27.036  1.00  0.00           H  
ATOM     20  N   VAL A   2      -2.614   7.338 -20.529  1.00  0.00           N  
ATOM     21  CA  VAL A   2      -2.957   7.630 -19.154  1.00  0.00           C  
ATOM     22  C   VAL A   2      -2.655   6.555 -18.128  1.00  0.00           C  
ATOM     23  O   VAL A   2      -2.452   6.849 -16.949  1.00  0.00           O  
ATOM     24  CB  VAL A   2      -4.462   7.948 -19.081  1.00  0.00           C  
ATOM     25  CG1 VAL A   2      -5.285   6.696 -19.346  1.00  0.00           C  
ATOM     26  CG2 VAL A   2      -4.801   8.538 -17.721  1.00  0.00           C  
ATOM     27  H   VAL A   2      -3.288   7.531 -21.256  1.00  0.00           H  
ATOM     28  HA  VAL A   2      -2.249   8.364 -18.769  1.00  0.00           H  
ATOM     29  HB  VAL A   2      -4.711   8.667 -19.862  1.00  0.00           H  
ATOM     30 1HG1 VAL A   2      -6.347   6.940 -19.291  1.00  0.00           H  
ATOM     31 2HG1 VAL A   2      -5.053   6.312 -20.339  1.00  0.00           H  
ATOM     32 3HG1 VAL A   2      -5.048   5.940 -18.599  1.00  0.00           H  
ATOM     33 1HG2 VAL A   2      -5.867   8.762 -17.676  1.00  0.00           H  
ATOM     34 2HG2 VAL A   2      -4.547   7.821 -16.940  1.00  0.00           H  
ATOM     35 3HG2 VAL A   2      -4.232   9.456 -17.570  1.00  0.00           H  
ATOM     36  N   TRP A   3      -2.564   5.283 -18.534  1.00  0.00           N  
ATOM     37  CA  TRP A   3      -2.287   4.139 -17.690  1.00  0.00           C  
ATOM     38  C   TRP A   3      -0.904   4.169 -17.045  1.00  0.00           C  
ATOM     39  O   TRP A   3      -0.698   3.543 -16.013  1.00  0.00           O  
ATOM     40  CB  TRP A   3      -2.431   2.855 -18.509  1.00  0.00           C  
ATOM     41  CG  TRP A   3      -3.843   2.558 -18.913  1.00  0.00           C  
ATOM     42  CD1 TRP A   3      -4.348   2.569 -20.179  1.00  0.00           C  
ATOM     43  CD2 TRP A   3      -4.946   2.201 -18.045  1.00  0.00           C  
ATOM     44  NE1 TRP A   3      -5.682   2.247 -20.159  1.00  0.00           N  
ATOM     45  CE2 TRP A   3      -6.065   2.017 -18.861  1.00  0.00           C  
ATOM     46  CE3 TRP A   3      -5.070   2.025 -16.661  1.00  0.00           C  
ATOM     47  CZ2 TRP A   3      -7.301   1.667 -18.343  1.00  0.00           C  
ATOM     48  CZ3 TRP A   3      -6.310   1.673 -16.141  1.00  0.00           C  
ATOM     49  CH2 TRP A   3      -7.396   1.497 -16.961  1.00  0.00           C  
ATOM     50  H   TRP A   3      -2.707   5.142 -19.524  1.00  0.00           H  
ATOM     51  HA  TRP A   3      -2.992   4.143 -16.859  1.00  0.00           H  
ATOM     52 1HB  TRP A   3      -1.824   2.929 -19.411  1.00  0.00           H  
ATOM     53 2HB  TRP A   3      -2.055   2.011 -17.930  1.00  0.00           H  
ATOM     54  HD1 TRP A   3      -3.776   2.800 -21.076  1.00  0.00           H  
ATOM     55  HE1 TRP A   3      -6.286   2.189 -20.967  1.00  0.00           H  
ATOM     56  HE3 TRP A   3      -4.211   2.161 -16.006  1.00  0.00           H  
ATOM     57  HZ2 TRP A   3      -8.176   1.523 -18.978  1.00  0.00           H  
ATOM     58  HZ3 TRP A   3      -6.399   1.538 -15.063  1.00  0.00           H  
ATOM     59  HH2 TRP A   3      -8.354   1.220 -16.521  1.00  0.00           H  
ATOM     60  N   ALA A   4       0.032   4.944 -17.607  1.00  0.00           N  
ATOM     61  CA  ALA A   4       1.366   5.169 -17.097  1.00  0.00           C  
ATOM     62  C   ALA A   4       1.357   5.839 -15.725  1.00  0.00           C  
ATOM     63  O   ALA A   4       1.922   5.304 -14.773  1.00  0.00           O  
ATOM     64  CB  ALA A   4       2.118   6.085 -18.068  1.00  0.00           C  
ATOM     65  H   ALA A   4      -0.251   5.399 -18.463  1.00  0.00           H  
ATOM     66  HA  ALA A   4       1.872   4.206 -17.037  1.00  0.00           H  
ATOM     67 1HB  ALA A   4       3.126   6.262 -17.693  1.00  0.00           H  
ATOM     68 2HB  ALA A   4       2.172   5.610 -19.047  1.00  0.00           H  
ATOM     69 3HB  ALA A   4       1.591   7.034 -18.153  1.00  0.00           H  
ATOM     70  N   LEU A   5       0.704   6.994 -15.591  1.00  0.00           N  
ATOM     71  CA  LEU A   5       0.499   7.696 -14.339  1.00  0.00           C  
ATOM     72  C   LEU A   5      -0.258   6.781 -13.385  1.00  0.00           C  
ATOM     73  O   LEU A   5       0.213   6.524 -12.286  1.00  0.00           O  
ATOM     74  CB  LEU A   5      -0.281   8.997 -14.566  1.00  0.00           C  
ATOM     75  CG  LEU A   5      -0.456   9.891 -13.331  1.00  0.00           C  
ATOM     76  CD1 LEU A   5      -0.674  11.331 -13.774  1.00  0.00           C  
ATOM     77  CD2 LEU A   5      -1.631   9.389 -12.504  1.00  0.00           C  
ATOM     78  H   LEU A   5       0.333   7.389 -16.443  1.00  0.00           H  
ATOM     79  HA  LEU A   5       1.472   7.926 -13.909  1.00  0.00           H  
ATOM     80 1HB  LEU A   5       0.232   9.581 -15.327  1.00  0.00           H  
ATOM     81 2HB  LEU A   5      -1.275   8.747 -14.937  1.00  0.00           H  
ATOM     82  HG  LEU A   5       0.452   9.861 -12.728  1.00  0.00           H  
ATOM     83 1HD1 LEU A   5      -0.798  11.967 -12.897  1.00  0.00           H  
ATOM     84 2HD1 LEU A   5       0.189  11.670 -14.347  1.00  0.00           H  
ATOM     85 3HD1 LEU A   5      -1.568  11.390 -14.394  1.00  0.00           H  
ATOM     86 1HD2 LEU A   5      -1.755  10.024 -11.626  1.00  0.00           H  
ATOM     87 2HD2 LEU A   5      -2.539   9.421 -13.106  1.00  0.00           H  
ATOM     88 3HD2 LEU A   5      -1.441   8.364 -12.186  1.00  0.00           H  
ATOM     89  N   LEU A   6      -1.382   6.197 -13.797  1.00  0.00           N  
ATOM     90  CA  LEU A   6      -2.236   5.323 -13.006  1.00  0.00           C  
ATOM     91  C   LEU A   6      -1.518   4.092 -12.479  1.00  0.00           C  
ATOM     92  O   LEU A   6      -1.706   3.712 -11.329  1.00  0.00           O  
ATOM     93  CB  LEU A   6      -3.441   4.882 -13.847  1.00  0.00           C  
ATOM     94  CG  LEU A   6      -4.432   5.990 -14.222  1.00  0.00           C  
ATOM     95  CD1 LEU A   6      -5.471   5.437 -15.189  1.00  0.00           C  
ATOM     96  CD2 LEU A   6      -5.091   6.531 -12.962  1.00  0.00           C  
ATOM     97  H   LEU A   6      -1.637   6.400 -14.753  1.00  0.00           H  
ATOM     98  HA  LEU A   6      -2.525   5.852 -12.098  1.00  0.00           H  
ATOM     99 1HB  LEU A   6      -3.075   4.438 -14.771  1.00  0.00           H  
ATOM    100 2HB  LEU A   6      -3.990   4.119 -13.294  1.00  0.00           H  
ATOM    101  HG  LEU A   6      -3.901   6.797 -14.729  1.00  0.00           H  
ATOM    102 1HD1 LEU A   6      -6.175   6.225 -15.456  1.00  0.00           H  
ATOM    103 2HD1 LEU A   6      -4.973   5.076 -16.089  1.00  0.00           H  
ATOM    104 3HD1 LEU A   6      -6.008   4.616 -14.716  1.00  0.00           H  
ATOM    105 1HD2 LEU A   6      -5.796   7.319 -13.229  1.00  0.00           H  
ATOM    106 2HD2 LEU A   6      -5.624   5.725 -12.456  1.00  0.00           H  
ATOM    107 3HD2 LEU A   6      -4.328   6.935 -12.297  1.00  0.00           H  
ATOM    108  N   SER A   7      -0.620   3.458 -13.245  1.00  0.00           N  
ATOM    109  CA  SER A   7       0.215   2.360 -12.809  1.00  0.00           C  
ATOM    110  C   SER A   7       1.114   2.717 -11.635  1.00  0.00           C  
ATOM    111  O   SER A   7       1.025   2.098 -10.575  1.00  0.00           O  
ATOM    112  CB  SER A   7       1.066   1.882 -13.969  1.00  0.00           C  
ATOM    113  OG  SER A   7       0.267   1.388 -15.008  1.00  0.00           O  
ATOM    114  H   SER A   7      -0.538   3.790 -14.195  1.00  0.00           H  
ATOM    115  HA  SER A   7      -0.428   1.570 -12.418  1.00  0.00           H  
ATOM    116 1HB  SER A   7       1.676   2.707 -14.337  1.00  0.00           H  
ATOM    117 2HB  SER A   7       1.744   1.102 -13.626  1.00  0.00           H  
ATOM    118  HG  SER A   7       0.781   0.697 -15.432  1.00  0.00           H  
ATOM    119  N   GLY A   8       1.927   3.765 -11.737  1.00  0.00           N  
ATOM    120  CA  GLY A   8       2.780   4.296 -10.696  1.00  0.00           C  
ATOM    121  C   GLY A   8       1.965   4.732  -9.487  1.00  0.00           C  
ATOM    122  O   GLY A   8       2.314   4.386  -8.366  1.00  0.00           O  
ATOM    123  H   GLY A   8       1.923   4.210 -12.643  1.00  0.00           H  
ATOM    124 1HA  GLY A   8       3.504   3.537 -10.397  1.00  0.00           H  
ATOM    125 2HA  GLY A   8       3.344   5.143 -11.085  1.00  0.00           H  
ATOM    126  N   LEU A   9       0.800   5.348  -9.695  1.00  0.00           N  
ATOM    127  CA  LEU A   9      -0.132   5.790  -8.673  1.00  0.00           C  
ATOM    128  C   LEU A   9      -0.581   4.645  -7.783  1.00  0.00           C  
ATOM    129  O   LEU A   9      -0.481   4.719  -6.563  1.00  0.00           O  
ATOM    130  CB  LEU A   9      -1.356   6.444  -9.326  1.00  0.00           C  
ATOM    131  CG  LEU A   9      -2.439   6.941  -8.361  1.00  0.00           C  
ATOM    132  CD1 LEU A   9      -1.860   8.023  -7.460  1.00  0.00           C  
ATOM    133  CD2 LEU A   9      -3.625   7.467  -9.155  1.00  0.00           C  
ATOM    134  H   LEU A   9       0.575   5.505 -10.667  1.00  0.00           H  
ATOM    135  HA  LEU A   9       0.375   6.511  -8.033  1.00  0.00           H  
ATOM    136 1HB  LEU A   9      -1.021   7.296  -9.915  1.00  0.00           H  
ATOM    137 2HB  LEU A   9      -1.818   5.722 -10.000  1.00  0.00           H  
ATOM    138  HG  LEU A   9      -2.765   6.117  -7.724  1.00  0.00           H  
ATOM    139 1HD1 LEU A   9      -2.630   8.376  -6.774  1.00  0.00           H  
ATOM    140 2HD1 LEU A   9      -1.026   7.614  -6.889  1.00  0.00           H  
ATOM    141 3HD1 LEU A   9      -1.510   8.855  -8.070  1.00  0.00           H  
ATOM    142 1HD2 LEU A   9      -4.396   7.819  -8.469  1.00  0.00           H  
ATOM    143 2HD2 LEU A   9      -3.301   8.291  -9.790  1.00  0.00           H  
ATOM    144 3HD2 LEU A   9      -4.030   6.668  -9.776  1.00  0.00           H  
ATOM    145  N   GLY A  10      -1.011   3.521  -8.375  1.00  0.00           N  
ATOM    146  CA  GLY A  10      -1.337   2.300  -7.669  1.00  0.00           C  
ATOM    147  C   GLY A  10      -0.242   1.920  -6.676  1.00  0.00           C  
ATOM    148  O   GLY A  10      -0.495   1.907  -5.480  1.00  0.00           O  
ATOM    149  H   GLY A  10      -1.108   3.549  -9.380  1.00  0.00           H  
ATOM    150 1HA  GLY A  10      -2.281   2.426  -7.139  1.00  0.00           H  
ATOM    151 2HA  GLY A  10      -1.476   1.491  -8.385  1.00  0.00           H  
ATOM    152  N   ALA A  11       0.994   1.700  -7.147  1.00  0.00           N  
ATOM    153  CA  ALA A  11       2.141   1.358  -6.324  1.00  0.00           C  
ATOM    154  C   ALA A  11       2.465   2.434  -5.304  1.00  0.00           C  
ATOM    155  O   ALA A  11       2.746   2.096  -4.154  1.00  0.00           O  
ATOM    156  CB  ALA A  11       3.356   1.060  -7.206  1.00  0.00           C  
ATOM    157  H   ALA A  11       1.113   1.783  -8.147  1.00  0.00           H  
ATOM    158  HA  ALA A  11       1.892   0.465  -5.751  1.00  0.00           H  
ATOM    159 1HB  ALA A  11       4.209   0.805  -6.577  1.00  0.00           H  
ATOM    160 2HB  ALA A  11       3.130   0.223  -7.867  1.00  0.00           H  
ATOM    161 3HB  ALA A  11       3.596   1.939  -7.803  1.00  0.00           H  
ATOM    162  N   LEU A  12       2.352   3.714  -5.652  1.00  0.00           N  
ATOM    163  CA  LEU A  12       2.604   4.860  -4.807  1.00  0.00           C  
ATOM    164  C   LEU A  12       1.684   4.917  -3.594  1.00  0.00           C  
ATOM    165  O   LEU A  12       2.146   5.015  -2.459  1.00  0.00           O  
ATOM    166  CB  LEU A  12       2.449   6.146  -5.628  1.00  0.00           C  
ATOM    167  CG  LEU A  12       2.618   7.457  -4.849  1.00  0.00           C  
ATOM    168  CD1 LEU A  12       4.021   7.522  -4.261  1.00  0.00           C  
ATOM    169  CD2 LEU A  12       2.357   8.635  -5.775  1.00  0.00           C  
ATOM    170  H   LEU A  12       2.060   3.862  -6.608  1.00  0.00           H  
ATOM    171  HA  LEU A  12       3.611   4.774  -4.399  1.00  0.00           H  
ATOM    172 1HB  LEU A  12       3.188   6.139  -6.428  1.00  0.00           H  
ATOM    173 2HB  LEU A  12       1.457   6.154  -6.078  1.00  0.00           H  
ATOM    174  HG  LEU A  12       1.909   7.482  -4.021  1.00  0.00           H  
ATOM    175 1HD1 LEU A  12       4.141   8.453  -3.708  1.00  0.00           H  
ATOM    176 2HD1 LEU A  12       4.173   6.678  -3.588  1.00  0.00           H  
ATOM    177 3HD1 LEU A  12       4.754   7.482  -5.066  1.00  0.00           H  
ATOM    178 1HD2 LEU A  12       2.477   9.567  -5.221  1.00  0.00           H  
ATOM    179 2HD2 LEU A  12       3.067   8.612  -6.602  1.00  0.00           H  
ATOM    180 3HD2 LEU A  12       1.342   8.573  -6.166  1.00  0.00           H  
ATOM    181  N   LEU A  13       0.370   4.815  -3.795  1.00  0.00           N  
ATOM    182  CA  LEU A  13      -0.647   4.789  -2.768  1.00  0.00           C  
ATOM    183  C   LEU A  13      -0.463   3.596  -1.831  1.00  0.00           C  
ATOM    184  O   LEU A  13      -0.560   3.752  -0.615  1.00  0.00           O  
ATOM    185  CB  LEU A  13      -2.039   4.739  -3.411  1.00  0.00           C  
ATOM    186  CG  LEU A  13      -2.468   6.002  -4.168  1.00  0.00           C  
ATOM    187  CD1 LEU A  13      -3.770   5.732  -4.910  1.00  0.00           C  
ATOM    188  CD2 LEU A  13      -2.627   7.153  -3.185  1.00  0.00           C  
ATOM    189  H   LEU A  13       0.092   4.753  -4.764  1.00  0.00           H  
ATOM    190  HA  LEU A  13      -0.529   5.672  -2.141  1.00  0.00           H  
ATOM    191 1HB  LEU A  13      -2.067   3.907  -4.113  1.00  0.00           H  
ATOM    192 2HB  LEU A  13      -2.776   4.553  -2.630  1.00  0.00           H  
ATOM    193  HG  LEU A  13      -1.709   6.259  -4.907  1.00  0.00           H  
ATOM    194 1HD1 LEU A  13      -4.075   6.630  -5.448  1.00  0.00           H  
ATOM    195 2HD1 LEU A  13      -3.622   4.918  -5.619  1.00  0.00           H  
ATOM    196 3HD1 LEU A  13      -4.545   5.457  -4.196  1.00  0.00           H  
ATOM    197 1HD2 LEU A  13      -2.931   8.051  -3.723  1.00  0.00           H  
ATOM    198 2HD2 LEU A  13      -3.386   6.898  -2.446  1.00  0.00           H  
ATOM    199 3HD2 LEU A  13      -1.677   7.336  -2.682  1.00  0.00           H  
ATOM    200  N   LEU A  14      -0.133   2.420  -2.360  1.00  0.00           N  
ATOM    201  CA  LEU A  14       0.192   1.216  -1.614  1.00  0.00           C  
ATOM    202  C   LEU A  14       1.465   1.367  -0.783  1.00  0.00           C  
ATOM    203  O   LEU A  14       1.488   0.928   0.367  1.00  0.00           O  
ATOM    204  CB  LEU A  14       0.349   0.036  -2.580  1.00  0.00           C  
ATOM    205  CG  LEU A  14      -0.943  -0.452  -3.249  1.00  0.00           C  
ATOM    206  CD1 LEU A  14      -0.601  -1.452  -4.346  1.00  0.00           C  
ATOM    207  CD2 LEU A  14      -1.852  -1.077  -2.202  1.00  0.00           C  
ATOM    208  H   LEU A  14      -0.116   2.392  -3.369  1.00  0.00           H  
ATOM    209  HA  LEU A  14      -0.599   1.036  -0.887  1.00  0.00           H  
ATOM    210 1HB  LEU A  14       1.042   0.322  -3.369  1.00  0.00           H  
ATOM    211 2HB  LEU A  14       0.778  -0.805  -2.036  1.00  0.00           H  
ATOM    212  HG  LEU A  14      -1.453   0.392  -3.715  1.00  0.00           H  
ATOM    213 1HD1 LEU A  14      -1.519  -1.798  -4.821  1.00  0.00           H  
ATOM    214 2HD1 LEU A  14       0.034  -0.972  -5.091  1.00  0.00           H  
ATOM    215 3HD1 LEU A  14      -0.075  -2.301  -3.912  1.00  0.00           H  
ATOM    216 1HD2 LEU A  14      -2.771  -1.423  -2.678  1.00  0.00           H  
ATOM    217 2HD2 LEU A  14      -1.344  -1.922  -1.737  1.00  0.00           H  
ATOM    218 3HD2 LEU A  14      -2.095  -0.336  -1.441  1.00  0.00           H  
ATOM    219  N   SER A  15       2.517   2.017  -1.277  1.00  0.00           N  
ATOM    220  CA  SER A  15       3.718   2.308  -0.535  1.00  0.00           C  
ATOM    221  C   SER A  15       3.473   3.276   0.618  1.00  0.00           C  
ATOM    222  O   SER A  15       3.969   3.053   1.720  1.00  0.00           O  
ATOM    223  CB  SER A  15       4.765   2.879  -1.473  1.00  0.00           C  
ATOM    224  OG  SER A  15       5.162   1.927  -2.421  1.00  0.00           O  
ATOM    225  H   SER A  15       2.447   2.317  -2.238  1.00  0.00           H  
ATOM    226  HA  SER A  15       4.046   1.395  -0.036  1.00  0.00           H  
ATOM    227 1HB  SER A  15       4.360   3.754  -1.980  1.00  0.00           H  
ATOM    228 2HB  SER A  15       5.629   3.205  -0.897  1.00  0.00           H  
ATOM    229  HG  SER A  15       5.691   2.402  -3.067  1.00  0.00           H  
ATOM    230  N   LEU A  16       2.660   4.321   0.427  1.00  0.00           N  
ATOM    231  CA  LEU A  16       2.213   5.224   1.468  1.00  0.00           C  
ATOM    232  C   LEU A  16       1.523   4.504   2.622  1.00  0.00           C  
ATOM    233  O   LEU A  16       1.906   4.673   3.781  1.00  0.00           O  
ATOM    234  CB  LEU A  16       1.258   6.265   0.871  1.00  0.00           C  
ATOM    235  CG  LEU A  16       0.656   7.264   1.867  1.00  0.00           C  
ATOM    236  CD1 LEU A  16       1.772   8.082   2.504  1.00  0.00           C  
ATOM    237  CD2 LEU A  16      -0.337   8.164   1.146  1.00  0.00           C  
ATOM    238  H   LEU A  16       2.348   4.472  -0.522  1.00  0.00           H  
ATOM    239  HA  LEU A  16       3.087   5.703   1.908  1.00  0.00           H  
ATOM    240 1HB  LEU A  16       1.795   6.834   0.113  1.00  0.00           H  
ATOM    241 2HB  LEU A  16       0.433   5.742   0.386  1.00  0.00           H  
ATOM    242  HG  LEU A  16       0.144   6.722   2.662  1.00  0.00           H  
ATOM    243 1HD1 LEU A  16       1.344   8.792   3.212  1.00  0.00           H  
ATOM    244 2HD1 LEU A  16       2.457   7.415   3.029  1.00  0.00           H  
ATOM    245 3HD1 LEU A  16       2.314   8.623   1.729  1.00  0.00           H  
ATOM    246 1HD2 LEU A  16      -0.766   8.874   1.854  1.00  0.00           H  
ATOM    247 2HD2 LEU A  16       0.174   8.707   0.351  1.00  0.00           H  
ATOM    248 3HD2 LEU A  16      -1.133   7.555   0.715  1.00  0.00           H  
ATOM    249  N   LEU A  17       0.567   3.618   2.338  1.00  0.00           N  
ATOM    250  CA  LEU A  17      -0.069   2.732   3.297  1.00  0.00           C  
ATOM    251  C   LEU A  17       0.940   1.808   3.959  1.00  0.00           C  
ATOM    252  O   LEU A  17       0.909   1.631   5.178  1.00  0.00           O  
ATOM    253  CB  LEU A  17      -1.155   1.899   2.605  1.00  0.00           C  
ATOM    254  CG  LEU A  17      -2.395   2.674   2.143  1.00  0.00           C  
ATOM    255  CD1 LEU A  17      -3.276   1.766   1.296  1.00  0.00           C  
ATOM    256  CD2 LEU A  17      -3.152   3.192   3.357  1.00  0.00           C  
ATOM    257  H   LEU A  17       0.281   3.582   1.370  1.00  0.00           H  
ATOM    258  HA  LEU A  17      -0.494   3.337   4.097  1.00  0.00           H  
ATOM    259 1HB  LEU A  17      -0.719   1.419   1.730  1.00  0.00           H  
ATOM    260 2HB  LEU A  17      -1.487   1.121   3.292  1.00  0.00           H  
ATOM    261  HG  LEU A  17      -2.088   3.515   1.521  1.00  0.00           H  
ATOM    262 1HD1 LEU A  17      -4.158   2.317   0.967  1.00  0.00           H  
ATOM    263 2HD1 LEU A  17      -2.717   1.425   0.424  1.00  0.00           H  
ATOM    264 3HD1 LEU A  17      -3.586   0.905   1.887  1.00  0.00           H  
ATOM    265 1HD2 LEU A  17      -4.033   3.744   3.028  1.00  0.00           H  
ATOM    266 2HD2 LEU A  17      -3.461   2.352   3.979  1.00  0.00           H  
ATOM    267 3HD2 LEU A  17      -2.505   3.852   3.934  1.00  0.00           H  
ATOM    268  N   GLY A  18       1.908   1.273   3.219  1.00  0.00           N  
ATOM    269  CA  GLY A  18       3.013   0.488   3.722  1.00  0.00           C  
ATOM    270  C   GLY A  18       3.809   1.201   4.811  1.00  0.00           C  
ATOM    271  O   GLY A  18       4.014   0.615   5.882  1.00  0.00           O  
ATOM    272  H   GLY A  18       1.840   1.447   2.226  1.00  0.00           H  
ATOM    273 1HA  GLY A  18       2.637  -0.453   4.124  1.00  0.00           H  
ATOM    274 2HA  GLY A  18       3.687   0.241   2.903  1.00  0.00           H  
ATOM    275  N   LEU A  19       4.193   2.463   4.606  1.00  0.00           N  
ATOM    276  CA  LEU A  19       4.851   3.324   5.568  1.00  0.00           C  
ATOM    277  C   LEU A  19       4.023   3.497   6.838  1.00  0.00           C  
ATOM    278  O   LEU A  19       4.520   3.212   7.929  1.00  0.00           O  
ATOM    279  CB  LEU A  19       5.124   4.696   4.938  1.00  0.00           C  
ATOM    280  CG  LEU A  19       5.968   5.660   5.781  1.00  0.00           C  
ATOM    281  CD1 LEU A  19       6.514   6.768   4.892  1.00  0.00           C  
ATOM    282  CD2 LEU A  19       5.115   6.230   6.905  1.00  0.00           C  
ATOM    283  H   LEU A  19       3.990   2.820   3.683  1.00  0.00           H  
ATOM    284  HA  LEU A  19       5.795   2.863   5.856  1.00  0.00           H  
ATOM    285 1HB  LEU A  19       5.640   4.546   3.991  1.00  0.00           H  
ATOM    286 2HB  LEU A  19       4.170   5.181   4.735  1.00  0.00           H  
ATOM    287  HG  LEU A  19       6.817   5.124   6.206  1.00  0.00           H  
ATOM    288 1HD1 LEU A  19       7.114   7.453   5.492  1.00  0.00           H  
ATOM    289 2HD1 LEU A  19       7.136   6.334   4.109  1.00  0.00           H  
ATOM    290 3HD1 LEU A  19       5.687   7.313   4.439  1.00  0.00           H  
ATOM    291 1HD2 LEU A  19       5.715   6.915   7.506  1.00  0.00           H  
ATOM    292 2HD2 LEU A  19       4.267   6.767   6.481  1.00  0.00           H  
ATOM    293 3HD2 LEU A  19       4.753   5.418   7.535  1.00  0.00           H  
ATOM    294  N   LEU A  20       2.747   3.897   6.763  1.00  0.00           N  
ATOM    295  CA  LEU A  20       1.861   4.084   7.890  1.00  0.00           C  
ATOM    296  C   LEU A  20       1.715   2.800   8.687  1.00  0.00           C  
ATOM    297  O   LEU A  20       1.908   2.785   9.899  1.00  0.00           O  
ATOM    298  CB  LEU A  20       0.484   4.556   7.406  1.00  0.00           C  
ATOM    299  CG  LEU A  20       0.440   5.961   6.793  1.00  0.00           C  
ATOM    300  CD1 LEU A  20      -0.920   6.192   6.148  1.00  0.00           C  
ATOM    301  CD2 LEU A  20       0.715   6.996   7.874  1.00  0.00           C  
ATOM    302  H   LEU A  20       2.402   4.076   5.830  1.00  0.00           H  
ATOM    303  HA  LEU A  20       2.284   4.849   8.540  1.00  0.00           H  
ATOM    304 1HB  LEU A  20       0.120   3.856   6.656  1.00  0.00           H  
ATOM    305 2HB  LEU A  20      -0.205   4.541   8.251  1.00  0.00           H  
ATOM    306  HG  LEU A  20       1.197   6.042   6.012  1.00  0.00           H  
ATOM    307 1HD1 LEU A  20      -0.951   7.191   5.712  1.00  0.00           H  
ATOM    308 2HD1 LEU A  20      -1.082   5.451   5.365  1.00  0.00           H  
ATOM    309 3HD1 LEU A  20      -1.700   6.102   6.902  1.00  0.00           H  
ATOM    310 1HD2 LEU A  20       0.685   7.995   7.438  1.00  0.00           H  
ATOM    311 2HD2 LEU A  20      -0.043   6.918   8.654  1.00  0.00           H  
ATOM    312 3HD2 LEU A  20       1.700   6.818   8.305  1.00  0.00           H  
ATOM    313  N   TRP A  21       1.430   1.673   8.033  1.00  0.00           N  
ATOM    314  CA  TRP A  21       1.351   0.344   8.609  1.00  0.00           C  
ATOM    315  C   TRP A  21       2.643  -0.087   9.294  1.00  0.00           C  
ATOM    316  O   TRP A  21       2.617  -0.528  10.435  1.00  0.00           O  
ATOM    317  CB  TRP A  21       0.992  -0.670   7.521  1.00  0.00           C  
ATOM    318  CG  TRP A  21      -0.409  -0.528   7.009  1.00  0.00           C  
ATOM    319  CD1 TRP A  21      -1.462   0.038   7.663  1.00  0.00           C  
ATOM    320  CD2 TRP A  21      -0.920  -0.962   5.725  1.00  0.00           C  
ATOM    321  NE1 TRP A  21      -2.589  -0.014   6.879  1.00  0.00           N  
ATOM    322  CE2 TRP A  21      -2.275  -0.621   5.690  1.00  0.00           C  
ATOM    323  CE3 TRP A  21      -0.345  -1.601   4.621  1.00  0.00           C  
ATOM    324  CZ2 TRP A  21      -3.072  -0.899   4.591  1.00  0.00           C  
ATOM    325  CZ3 TRP A  21      -1.144  -1.879   3.518  1.00  0.00           C  
ATOM    326  CH2 TRP A  21      -2.472  -1.536   3.504  1.00  0.00           C  
ATOM    327  H   TRP A  21       1.259   1.791   7.045  1.00  0.00           H  
ATOM    328  HA  TRP A  21       0.576   0.346   9.376  1.00  0.00           H  
ATOM    329 1HB  TRP A  21       1.677  -0.559   6.680  1.00  0.00           H  
ATOM    330 2HB  TRP A  21       1.114  -1.680   7.912  1.00  0.00           H  
ATOM    331  HD1 TRP A  21      -1.417   0.469   8.662  1.00  0.00           H  
ATOM    332  HE1 TRP A  21      -3.500   0.337   7.136  1.00  0.00           H  
ATOM    333  HE3 TRP A  21       0.710  -1.873   4.625  1.00  0.00           H  
ATOM    334  HZ2 TRP A  21      -4.129  -0.635   4.560  1.00  0.00           H  
ATOM    335  HZ3 TRP A  21      -0.688  -2.377   2.662  1.00  0.00           H  
ATOM    336  HH2 TRP A  21      -3.071  -1.768   2.622  1.00  0.00           H  
ATOM    337  N   ALA A  22       3.785   0.015   8.598  1.00  0.00           N  
ATOM    338  CA  ALA A  22       5.102  -0.323   9.114  1.00  0.00           C  
ATOM    339  C   ALA A  22       5.403   0.424  10.396  1.00  0.00           C  
ATOM    340  O   ALA A  22       5.919  -0.190  11.335  1.00  0.00           O  
ATOM    341  CB  ALA A  22       6.156   0.021   8.065  1.00  0.00           C  
ATOM    342  H   ALA A  22       3.699   0.352   7.650  1.00  0.00           H  
ATOM    343  HA  ALA A  22       5.123  -1.395   9.313  1.00  0.00           H  
ATOM    344 1HB  ALA A  22       7.145  -0.231   8.447  1.00  0.00           H  
ATOM    345 2HB  ALA A  22       5.963  -0.548   7.156  1.00  0.00           H  
ATOM    346 3HB  ALA A  22       6.114   1.086   7.842  1.00  0.00           H  
ATOM    347  N   SER A  23       5.087   1.714  10.502  1.00  0.00           N  
ATOM    348  CA  SER A  23       5.255   2.504  11.711  1.00  0.00           C  
ATOM    349  C   SER A  23       4.334   2.043  12.824  1.00  0.00           C  
ATOM    350  O   SER A  23       4.679   2.161  13.992  1.00  0.00           O  
ATOM    351  CB  SER A  23       4.999   3.968  11.412  1.00  0.00           C  
ATOM    352  OG  SER A  23       3.657   4.183  11.071  1.00  0.00           O  
ATOM    353  H   SER A  23       4.706   2.154   9.676  1.00  0.00           H  
ATOM    354  HA  SER A  23       6.251   2.312  12.113  1.00  0.00           H  
ATOM    355 1HB  SER A  23       5.256   4.568  12.285  1.00  0.00           H  
ATOM    356 2HB  SER A  23       5.641   4.290  10.593  1.00  0.00           H  
ATOM    357  HG  SER A  23       3.571   3.916  10.153  1.00  0.00           H  
ATOM    358  N   SER A  24       3.140   1.515  12.516  1.00  0.00           N  
ATOM    359  CA  SER A  24       2.189   0.999  13.491  1.00  0.00           C  
ATOM    360  C   SER A  24       2.430  -0.463  13.820  1.00  0.00           C  
ATOM    361  O   SER A  24       2.908  -1.200  12.959  1.00  0.00           O  
ATOM    362  CB  SER A  24       0.775   1.174  12.973  1.00  0.00           C  
ATOM    363  OG  SER A  24       0.602   0.509  11.753  1.00  0.00           O  
ATOM    364  H   SER A  24       2.904   1.484  11.534  1.00  0.00           H  
ATOM    365  HA  SER A  24       2.320   1.548  14.425  1.00  0.00           H  
ATOM    366 1HB  SER A  24       0.069   0.785  13.706  1.00  0.00           H  
ATOM    367 2HB  SER A  24       0.563   2.235  12.846  1.00  0.00           H  
ATOM    368  HG  SER A  24       1.462   0.151  11.522  1.00  0.00           H  
ATOM    369  N   SER A  25       2.075  -0.899  15.026  1.00  0.00           N  
ATOM    370  CA  SER A  25       2.008  -2.257  15.536  1.00  0.00           C  
ATOM    371  C   SER A  25       3.198  -3.117  15.157  1.00  0.00           C  
ATOM    372  O   SER A  25       4.038  -2.654  14.384  1.00  0.00           O  
ATOM    373  CB  SER A  25       0.738  -2.920  15.038  1.00  0.00           C  
ATOM    374  OG  SER A  25      -0.393  -2.347  15.633  1.00  0.00           O  
ATOM    375  H   SER A  25       1.825  -0.133  15.634  1.00  0.00           H  
ATOM    376  HA  SER A  25       2.141  -2.227  16.618  1.00  0.00           H  
ATOM    377 1HB  SER A  25       0.675  -2.817  13.955  1.00  0.00           H  
ATOM    378 2HB  SER A  25       0.771  -3.985  15.264  1.00  0.00           H  
ATOM    379  HG  SER A  25      -1.053  -2.282  14.938  1.00  0.00           H  
ATOM    380  N   SER A  26       3.386  -4.371  15.571  1.00  0.00           N  
ATOM    381  CA  SER A  26       2.678  -5.286  16.448  1.00  0.00           C  
ATOM    382  C   SER A  26       3.645  -5.673  17.545  1.00  0.00           C  
ATOM    383  O   SER A  26       4.714  -5.090  17.668  1.00  0.00           O  
ATOM    384  CB  SER A  26       2.195  -6.511  15.696  1.00  0.00           C  
ATOM    385  OG  SER A  26       3.262  -7.169  15.069  1.00  0.00           O  
ATOM    386  H   SER A  26       4.238  -4.677  15.124  1.00  0.00           H  
ATOM    387  HA  SER A  26       1.833  -4.758  16.891  1.00  0.00           H  
ATOM    388 1HB  SER A  26       1.701  -7.192  16.389  1.00  0.00           H  
ATOM    389 2HB  SER A  26       1.459  -6.214  14.950  1.00  0.00           H  
ATOM    390  HG  SER A  26       3.979  -6.532  15.030  1.00  0.00           H  
ATOM    391  N   GLY A  27       3.314  -6.700  18.345  1.00  0.00           N  
ATOM    392  CA  GLY A  27       4.087  -7.186  19.478  1.00  0.00           C  
ATOM    393  C   GLY A  27       3.477  -8.477  19.998  1.00  0.00           C  
ATOM    394  O   GLY A  27       2.362  -8.834  19.639  1.00  0.00           O  
ATOM    395  H   GLY A  27       2.442  -7.155  18.112  1.00  0.00           H  
ATOM    396 1HA  GLY A  27       5.120  -7.349  19.171  1.00  0.00           H  
ATOM    397 2HA  GLY A  27       4.101  -6.429  20.261  1.00  0.00           H  
ATOM    398  N   GLY A  28       4.178  -9.182  20.893  1.00  0.00           N  
ATOM    399  CA  GLY A  28       3.725 -10.422  21.488  1.00  0.00           C  
ATOM    400  C   GLY A  28       3.063 -10.218  22.844  1.00  0.00           C  
ATOM    401  O   GLY A  28       2.721  -9.103  23.214  1.00  0.00           O  
ATOM    402  H   GLY A  28       5.079  -8.810  21.159  1.00  0.00           H  
ATOM    403 1HA  GLY A  28       3.015 -10.908  20.819  1.00  0.00           H  
ATOM    404 2HA  GLY A  28       4.570 -11.099  21.606  1.00  0.00           H  
ATOM    405  N   GLU A  29       2.855 -11.299  23.587  1.00  0.00           N  
ATOM    406  CA  GLU A  29       2.223 -11.385  24.891  1.00  0.00           C  
ATOM    407  C   GLU A  29       3.077 -12.250  25.814  1.00  0.00           C  
ATOM    408  O   GLU A  29       2.611 -13.258  26.351  1.00  0.00           O  
ATOM    409  CB  GLU A  29       0.811 -11.963  24.772  1.00  0.00           C  
ATOM    410  CG  GLU A  29      -0.137 -11.135  23.916  1.00  0.00           C  
ATOM    411  CD  GLU A  29      -1.519 -11.723  23.838  1.00  0.00           C  
ATOM    412  OE1 GLU A  29      -1.717 -12.797  24.354  1.00  0.00           O  
ATOM    413  OE2 GLU A  29      -2.377 -11.098  23.260  1.00  0.00           O  
ATOM    414  H   GLU A  29       3.196 -12.142  23.149  1.00  0.00           H  
ATOM    415  HA  GLU A  29       2.287 -10.408  25.372  1.00  0.00           H  
ATOM    416 1HB  GLU A  29       0.862 -12.964  24.343  1.00  0.00           H  
ATOM    417 2HB  GLU A  29       0.370 -12.055  25.765  1.00  0.00           H  
ATOM    418 1HG  GLU A  29      -0.206 -10.132  24.335  1.00  0.00           H  
ATOM    419 2HG  GLU A  29       0.275 -11.053  22.912  1.00  0.00           H  
ATOM    420  N   GLU A  30       4.357 -11.883  25.976  1.00  0.00           N  
ATOM    421  CA  GLU A  30       5.402 -12.526  26.742  1.00  0.00           C  
ATOM    422  C   GLU A  30       6.230 -11.391  27.324  1.00  0.00           C  
ATOM    423  O   GLU A  30       7.045 -10.813  26.605  1.00  0.00           O  
ATOM    424  CB  GLU A  30       6.257 -13.455  25.876  1.00  0.00           C  
ATOM    425  CG  GLU A  30       7.347 -14.196  26.636  1.00  0.00           C  
ATOM    426  CD  GLU A  30       8.164 -15.099  25.754  1.00  0.00           C  
ATOM    427  OE1 GLU A  30       7.870 -15.182  24.586  1.00  0.00           O  
ATOM    428  OE2 GLU A  30       9.085 -15.706  26.249  1.00  0.00           O  
ATOM    429  H   GLU A  30       4.567 -11.032  25.473  1.00  0.00           H  
ATOM    430  HA  GLU A  30       4.939 -13.107  27.540  1.00  0.00           H  
ATOM    431 1HB  GLU A  30       5.617 -14.197  25.399  1.00  0.00           H  
ATOM    432 2HB  GLU A  30       6.734 -12.877  25.085  1.00  0.00           H  
ATOM    433 1HG  GLU A  30       8.010 -13.468  27.103  1.00  0.00           H  
ATOM    434 2HG  GLU A  30       6.887 -14.787  27.426  1.00  0.00           H  
ATOM    435  N   GLY A  31       6.040 -11.051  28.598  1.00  0.00           N  
ATOM    436  CA  GLY A  31       6.663  -9.946  29.298  1.00  0.00           C  
ATOM    437  C   GLY A  31       8.081 -10.303  29.740  1.00  0.00           C  
ATOM    438  O   GLY A  31       8.897 -10.733  28.937  1.00  0.00           O  
ATOM    439  H   GLY A  31       5.390 -11.644  29.094  1.00  0.00           H  
ATOM    440 1HA  GLY A  31       6.689  -9.072  28.648  1.00  0.00           H  
ATOM    441 2HA  GLY A  31       6.063  -9.682  30.168  1.00  0.00           H  
ATOM    442  N   GLY A  32       8.392 -10.132  31.030  1.00  0.00           N  
ATOM    443  CA  GLY A  32       9.665 -10.389  31.662  1.00  0.00           C  
ATOM    444  C   GLY A  32      10.246  -9.096  32.220  1.00  0.00           C  
ATOM    445  O   GLY A  32       9.606  -8.062  32.117  1.00  0.00           O  
ATOM    446  H   GLY A  32       7.626  -9.785  31.590  1.00  0.00           H  
ATOM    447 1HA  GLY A  32       9.534 -11.119  32.462  1.00  0.00           H  
ATOM    448 2HA  GLY A  32      10.350 -10.827  30.937  1.00  0.00           H  
ATOM    449  N   SER A  33      11.443  -9.124  32.818  1.00  0.00           N  
ATOM    450  CA  SER A  33      12.105  -7.987  33.435  1.00  0.00           C  
ATOM    451  C   SER A  33      13.595  -8.245  33.575  1.00  0.00           C  
ATOM    452  O   SER A  33      14.023  -9.390  33.713  1.00  0.00           O  
ATOM    453  CB  SER A  33      11.500  -7.701  34.795  1.00  0.00           C  
ATOM    454  OG  SER A  33      12.128  -6.606  35.404  1.00  0.00           O  
ATOM    455  H   SER A  33      11.902 -10.024  32.827  1.00  0.00           H  
ATOM    456  HA  SER A  33      12.105  -7.159  32.725  1.00  0.00           H  
ATOM    457 1HB  SER A  33      10.435  -7.497  34.684  1.00  0.00           H  
ATOM    458 2HB  SER A  33      11.599  -8.580  35.430  1.00  0.00           H  
ATOM    459  HG  SER A  33      12.283  -5.967  34.704  1.00  0.00           H  
ATOM    460  N   SER A  34      14.431  -7.205  33.512  1.00  0.00           N  
ATOM    461  CA  SER A  34      15.876  -7.185  33.640  1.00  0.00           C  
ATOM    462  C   SER A  34      16.385  -7.919  34.872  1.00  0.00           C  
ATOM    463  O   SER A  34      15.706  -7.918  35.900  1.00  0.00           O  
ATOM    464  CB  SER A  34      16.358  -5.748  33.675  1.00  0.00           C  
ATOM    465  OG  SER A  34      17.727  -5.685  33.965  1.00  0.00           O  
ATOM    466  H   SER A  34      13.939  -6.337  33.353  1.00  0.00           H  
ATOM    467  HA  SER A  34      16.305  -7.728  32.797  1.00  0.00           H  
ATOM    468 1HB  SER A  34      16.166  -5.276  32.712  1.00  0.00           H  
ATOM    469 2HB  SER A  34      15.798  -5.195  34.428  1.00  0.00           H  
ATOM    470  HG  SER A  34      17.873  -4.825  34.367  1.00  0.00           H  
ATOM    471  N   SER A  35      17.558  -8.552  34.833  1.00  0.00           N  
ATOM    472  CA  SER A  35      18.229  -9.242  35.915  1.00  0.00           C  
ATOM    473  C   SER A  35      18.939  -8.324  36.904  1.00  0.00           C  
ATOM    474  O   SER A  35      19.419  -8.720  37.969  1.00  0.00           O  
ATOM    475  CB  SER A  35      19.231 -10.219  35.332  1.00  0.00           C  
ATOM    476  OG  SER A  35      20.283  -9.542  34.700  1.00  0.00           O  
ATOM    477  H   SER A  35      17.996  -8.521  33.923  1.00  0.00           H  
ATOM    478  HA  SER A  35      17.475  -9.595  36.620  1.00  0.00           H  
ATOM    479 1HB  SER A  35      19.627 -10.851  36.126  1.00  0.00           H  
ATOM    480 2HB  SER A  35      18.731 -10.869  34.615  1.00  0.00           H  
ATOM    481  HG  SER A  35      19.957  -8.657  34.520  1.00  0.00           H  
ATOM    482  N   SER A  36      19.038  -7.037  36.561  1.00  0.00           N  
ATOM    483  CA  SER A  36      19.709  -5.971  37.270  1.00  0.00           C  
ATOM    484  C   SER A  36      18.967  -5.614  38.543  1.00  0.00           C  
ATOM    485  O   SER A  36      17.885  -6.122  38.825  1.00  0.00           O  
ATOM    486  CB  SER A  36      19.832  -4.749  36.381  1.00  0.00           C  
ATOM    487  OG  SER A  36      18.590  -4.122  36.217  1.00  0.00           O  
ATOM    488  H   SER A  36      18.571  -6.830  35.689  1.00  0.00           H  
ATOM    489  HA  SER A  36      20.713  -6.309  37.533  1.00  0.00           H  
ATOM    490 1HB  SER A  36      20.541  -4.049  36.822  1.00  0.00           H  
ATOM    491 2HB  SER A  36      20.224  -5.044  35.409  1.00  0.00           H  
ATOM    492  HG  SER A  36      18.251  -4.424  35.371  1.00  0.00           H  
ATOM    493  N   SER A  37      19.519  -4.715  39.360  1.00  0.00           N  
ATOM    494  CA  SER A  37      18.917  -4.219  40.588  1.00  0.00           C  
ATOM    495  C   SER A  37      17.613  -3.485  40.294  1.00  0.00           C  
ATOM    496  O   SER A  37      17.420  -3.039  39.159  1.00  0.00           O  
ATOM    497  CB  SER A  37      19.881  -3.295  41.307  1.00  0.00           C  
ATOM    498  OG  SER A  37      20.105  -2.128  40.566  1.00  0.00           O  
ATOM    499  H   SER A  37      20.426  -4.368  39.081  1.00  0.00           H  
ATOM    500  HA  SER A  37      18.623  -5.073  41.199  1.00  0.00           H  
ATOM    501 1HB  SER A  37      19.475  -3.036  42.285  1.00  0.00           H  
ATOM    502 2HB  SER A  37      20.825  -3.812  41.472  1.00  0.00           H  
ATOM    503  HG  SER A  37      19.384  -2.072  39.934  1.00  0.00           H  
ATOM    504  N   SER A  38      16.708  -3.375  41.258  1.00  0.00           N  
ATOM    505  CA  SER A  38      15.418  -2.697  41.187  1.00  0.00           C  
ATOM    506  C   SER A  38      15.490  -1.343  40.505  1.00  0.00           C  
ATOM    507  O   SER A  38      16.189  -0.451  40.975  1.00  0.00           O  
ATOM    508  CB  SER A  38      14.855  -2.524  42.584  1.00  0.00           C  
ATOM    509  OG  SER A  38      13.732  -1.687  42.573  1.00  0.00           O  
ATOM    510  H   SER A  38      16.981  -3.824  42.121  1.00  0.00           H  
ATOM    511  HA  SER A  38      14.765  -3.264  40.522  1.00  0.00           H  
ATOM    512 1HB  SER A  38      14.583  -3.498  42.990  1.00  0.00           H  
ATOM    513 2HB  SER A  38      15.620  -2.102  43.235  1.00  0.00           H  
ATOM    514  HG  SER A  38      14.068  -0.792  42.655  1.00  0.00           H  
ATOM    515  N   SER A  39      14.813  -1.174  39.362  1.00  0.00           N  
ATOM    516  CA  SER A  39      14.715   0.008  38.537  1.00  0.00           C  
ATOM    517  C   SER A  39      13.643  -0.196  37.475  1.00  0.00           C  
ATOM    518  O   SER A  39      13.147  -1.313  37.324  1.00  0.00           O  
ATOM    519  CB  SER A  39      16.052   0.310  37.889  1.00  0.00           C  
ATOM    520  OG  SER A  39      16.308  -0.572  36.831  1.00  0.00           O  
ATOM    521  H   SER A  39      14.323  -2.011  39.082  1.00  0.00           H  
ATOM    522  HA  SER A  39      14.313   0.821  39.143  1.00  0.00           H  
ATOM    523 1HB  SER A  39      16.053   1.336  37.519  1.00  0.00           H  
ATOM    524 2HB  SER A  39      16.844   0.230  38.632  1.00  0.00           H  
ATOM    525  HG  SER A  39      15.460  -0.737  36.413  1.00  0.00           H  
ATOM    526  N   SER A  40      13.260   0.845  36.738  1.00  0.00           N  
ATOM    527  CA  SER A  40      12.376   0.797  35.586  1.00  0.00           C  
ATOM    528  C   SER A  40      13.113   0.052  34.479  1.00  0.00           C  
ATOM    529  O   SER A  40      13.747   0.661  33.619  1.00  0.00           O  
ATOM    530  CB  SER A  40      11.990   2.192  35.134  1.00  0.00           C  
ATOM    531  OG  SER A  40      11.296   2.872  36.144  1.00  0.00           O  
ATOM    532  H   SER A  40      13.635   1.735  37.033  1.00  0.00           H  
ATOM    533  HA  SER A  40      11.489   0.221  35.854  1.00  0.00           H  
ATOM    534 1HB  SER A  40      12.887   2.749  34.867  1.00  0.00           H  
ATOM    535 2HB  SER A  40      11.368   2.126  34.243  1.00  0.00           H  
ATOM    536  HG  SER A  40      11.938   3.450  36.563  1.00  0.00           H  
ATOM    537  N   GLY A  41      13.125  -1.276  34.503  1.00  0.00           N  
ATOM    538  CA  GLY A  41      13.848  -2.158  33.605  1.00  0.00           C  
ATOM    539  C   GLY A  41      13.055  -3.431  33.347  1.00  0.00           C  
ATOM    540  O   GLY A  41      13.399  -4.494  33.864  1.00  0.00           O  
ATOM    541  H   GLY A  41      12.559  -1.678  35.238  1.00  0.00           H  
ATOM    542 1HA  GLY A  41      14.039  -1.641  32.664  1.00  0.00           H  
ATOM    543 2HA  GLY A  41      14.816  -2.404  34.039  1.00  0.00           H  
ATOM    544  N   GLY A  42      11.980  -3.327  32.563  1.00  0.00           N  
ATOM    545  CA  GLY A  42      11.127  -4.414  32.121  1.00  0.00           C  
ATOM    546  C   GLY A  42      11.623  -5.076  30.844  1.00  0.00           C  
ATOM    547  O   GLY A  42      12.754  -4.811  30.413  1.00  0.00           O  
ATOM    548  H   GLY A  42      11.769  -2.385  32.268  1.00  0.00           H  
ATOM    549 1HA  GLY A  42      11.062  -5.168  32.906  1.00  0.00           H  
ATOM    550 2HA  GLY A  42      10.118  -4.039  31.952  1.00  0.00           H  
ATOM    551  N   GLU A  43      10.825  -5.954  30.233  1.00  0.00           N  
ATOM    552  CA  GLU A  43      11.107  -6.705  29.029  1.00  0.00           C  
ATOM    553  C   GLU A  43       9.821  -7.234  28.418  1.00  0.00           C  
ATOM    554  O   GLU A  43       8.834  -7.438  29.119  1.00  0.00           O  
ATOM    555  CB  GLU A  43      12.061  -7.863  29.331  1.00  0.00           C  
ATOM    556  CG  GLU A  43      12.533  -8.625  28.101  1.00  0.00           C  
ATOM    557  CD  GLU A  43      13.206  -7.742  27.088  1.00  0.00           C  
ATOM    558  OE1 GLU A  43      12.514  -7.085  26.347  1.00  0.00           O  
ATOM    559  OE2 GLU A  43      14.414  -7.723  27.054  1.00  0.00           O  
ATOM    560  H   GLU A  43       9.935  -6.080  30.695  1.00  0.00           H  
ATOM    561  HA  GLU A  43      11.501  -6.020  28.278  1.00  0.00           H  
ATOM    562 1HB  GLU A  43      12.942  -7.483  29.848  1.00  0.00           H  
ATOM    563 2HB  GLU A  43      11.572  -8.574  29.997  1.00  0.00           H  
ATOM    564 1HG  GLU A  43      13.234  -9.400  28.413  1.00  0.00           H  
ATOM    565 2HG  GLU A  43      11.677  -9.114  27.638  1.00  0.00           H  
ATOM    566  N   GLU A  44       9.825  -7.471  27.106  1.00  0.00           N  
ATOM    567  CA  GLU A  44       8.783  -8.098  26.312  1.00  0.00           C  
ATOM    568  C   GLU A  44       9.471  -9.182  25.497  1.00  0.00           C  
ATOM    569  O   GLU A  44      10.019  -8.881  24.434  1.00  0.00           O  
ATOM    570  CB  GLU A  44       8.076  -7.089  25.404  1.00  0.00           C  
ATOM    571  CG  GLU A  44       7.067  -7.705  24.445  1.00  0.00           C  
ATOM    572  CD  GLU A  44       5.977  -8.463  25.150  1.00  0.00           C  
ATOM    573  OE1 GLU A  44       5.493  -7.981  26.146  1.00  0.00           O  
ATOM    574  OE2 GLU A  44       5.627  -9.525  24.692  1.00  0.00           O  
ATOM    575  H   GLU A  44      10.672  -7.162  26.651  1.00  0.00           H  
ATOM    576  HA  GLU A  44       8.072  -8.573  26.988  1.00  0.00           H  
ATOM    577 1HB  GLU A  44       7.551  -6.355  26.016  1.00  0.00           H  
ATOM    578 2HB  GLU A  44       8.816  -6.552  24.812  1.00  0.00           H  
ATOM    579 1HG  GLU A  44       6.616  -6.912  23.850  1.00  0.00           H  
ATOM    580 2HG  GLU A  44       7.591  -8.378  23.767  1.00  0.00           H  
ATOM    581  N   GLY A  45       9.486 -10.420  25.978  1.00  0.00           N  
ATOM    582  CA  GLY A  45      10.157 -11.554  25.350  1.00  0.00           C  
ATOM    583  C   GLY A  45       9.634 -11.699  23.930  1.00  0.00           C  
ATOM    584  O   GLY A  45      10.372 -12.125  23.045  1.00  0.00           O  
ATOM    585  H   GLY A  45       8.987 -10.561  26.845  1.00  0.00           H  
ATOM    586 1HA  GLY A  45      11.234 -11.388  25.356  1.00  0.00           H  
ATOM    587 2HA  GLY A  45       9.968 -12.456  25.932  1.00  0.00           H  
ATOM    588  N   GLY A  46       8.361 -11.344  23.717  1.00  0.00           N  
ATOM    589  CA  GLY A  46       7.690 -11.424  22.430  1.00  0.00           C  
ATOM    590  C   GLY A  46       8.256 -10.323  21.558  1.00  0.00           C  
ATOM    591  O   GLY A  46       9.210  -9.648  21.958  1.00  0.00           O  
ATOM    592  H   GLY A  46       7.850 -11.001  24.517  1.00  0.00           H  
ATOM    593 1HA  GLY A  46       7.857 -12.409  21.994  1.00  0.00           H  
ATOM    594 2HA  GLY A  46       6.616 -11.313  22.573  1.00  0.00           H  
ATOM    595  N   SER A  47       7.722 -10.167  20.343  1.00  0.00           N  
ATOM    596  CA  SER A  47       8.152  -9.209  19.347  1.00  0.00           C  
ATOM    597  C   SER A  47       7.018  -9.029  18.333  1.00  0.00           C  
ATOM    598  O   SER A  47       6.053  -9.792  18.349  1.00  0.00           O  
ATOM    599  CB  SER A  47       9.419  -9.681  18.661  1.00  0.00           C  
ATOM    600  OG  SER A  47       9.173 -10.819  17.882  1.00  0.00           O  
ATOM    601  H   SER A  47       6.952 -10.786  20.131  1.00  0.00           H  
ATOM    602  HA  SER A  47       8.318  -8.249  19.839  1.00  0.00           H  
ATOM    603 1HB  SER A  47       9.811  -8.883  18.031  1.00  0.00           H  
ATOM    604 2HB  SER A  47      10.176  -9.908  19.411  1.00  0.00           H  
ATOM    605  HG  SER A  47       9.364 -10.565  16.975  1.00  0.00           H  
ATOM    606  N   SER A  48       7.138  -8.027  17.467  1.00  0.00           N  
ATOM    607  CA  SER A  48       6.300  -7.623  16.360  1.00  0.00           C  
ATOM    608  C   SER A  48       6.419  -8.758  15.346  1.00  0.00           C  
ATOM    609  O   SER A  48       5.515  -9.587  15.272  1.00  0.00           O  
ATOM    610  CB  SER A  48       6.748  -6.299  15.772  1.00  0.00           C  
ATOM    611  OG  SER A  48       5.873  -5.876  14.762  1.00  0.00           O  
ATOM    612  H   SER A  48       7.974  -7.497  17.670  1.00  0.00           H  
ATOM    613  HA  SER A  48       5.263  -7.607  16.698  1.00  0.00           H  
ATOM    614 1HB  SER A  48       6.790  -5.546  16.559  1.00  0.00           H  
ATOM    615 2HB  SER A  48       7.753  -6.403  15.365  1.00  0.00           H  
ATOM    616  HG  SER A  48       5.116  -6.465  14.804  1.00  0.00           H  
ATOM    617  N   SER A  49       7.523  -8.877  14.606  1.00  0.00           N  
ATOM    618  CA  SER A  49       7.823  -9.903  13.627  1.00  0.00           C  
ATOM    619  C   SER A  49       6.605 -10.389  12.862  1.00  0.00           C  
ATOM    620  O   SER A  49       6.481 -11.570  12.536  1.00  0.00           O  
ATOM    621  CB  SER A  49       8.483 -11.080  14.319  1.00  0.00           C  
ATOM    622  OG  SER A  49       9.675 -10.692  14.944  1.00  0.00           O  
ATOM    623  H   SER A  49       8.202  -8.148  14.779  1.00  0.00           H  
ATOM    624  HA  SER A  49       8.315  -9.434  12.774  1.00  0.00           H  
ATOM    625 1HB  SER A  49       7.800 -11.497  15.058  1.00  0.00           H  
ATOM    626 2HB  SER A  49       8.690 -11.861  13.588  1.00  0.00           H  
ATOM    627  HG  SER A  49       9.564 -10.897  15.876  1.00  0.00           H  
ATOM    628  N   SER A  50       5.626  -9.529  12.599  1.00  0.00           N  
ATOM    629  CA  SER A  50       4.361  -9.861  11.971  1.00  0.00           C  
ATOM    630  C   SER A  50       3.756  -8.733  11.152  1.00  0.00           C  
ATOM    631  O   SER A  50       3.913  -8.709   9.930  1.00  0.00           O  
ATOM    632  CB  SER A  50       3.372 -10.288  13.038  1.00  0.00           C  
ATOM    633  OG  SER A  50       3.196  -9.278  13.993  1.00  0.00           O  
ATOM    634  H   SER A  50       5.804  -8.572  12.869  1.00  0.00           H  
ATOM    635  HA  SER A  50       4.549 -10.586  11.178  1.00  0.00           H  
ATOM    636 1HB  SER A  50       2.415 -10.523  12.573  1.00  0.00           H  
ATOM    637 2HB  SER A  50       3.730 -11.194  13.524  1.00  0.00           H  
ATOM    638  HG  SER A  50       3.982  -9.296  14.544  1.00  0.00           H  
ATOM    639  N   TRP A  51       3.053  -7.789  11.787  1.00  0.00           N  
ATOM    640  CA  TRP A  51       2.336  -6.678  11.193  1.00  0.00           C  
ATOM    641  C   TRP A  51       3.163  -5.758  10.306  1.00  0.00           C  
ATOM    642  O   TRP A  51       2.856  -5.561   9.132  1.00  0.00           O  
ATOM    643  CB  TRP A  51       1.701  -5.842  12.306  1.00  0.00           C  
ATOM    644  CG  TRP A  51       1.075  -4.571  11.818  1.00  0.00           C  
ATOM    645  CD1 TRP A  51       1.678  -3.353  11.716  1.00  0.00           C  
ATOM    646  CD2 TRP A  51      -0.285  -4.385  11.358  1.00  0.00           C  
ATOM    647  NE1 TRP A  51       0.790  -2.425  11.229  1.00  0.00           N  
ATOM    648  CE2 TRP A  51      -0.415  -3.040  11.003  1.00  0.00           C  
ATOM    649  CE3 TRP A  51      -1.386  -5.239  11.222  1.00  0.00           C  
ATOM    650  CZ2 TRP A  51      -1.606  -2.521  10.519  1.00  0.00           C  
ATOM    651  CZ3 TRP A  51      -2.580  -4.719  10.736  1.00  0.00           C  
ATOM    652  CH2 TRP A  51      -2.686  -3.395  10.393  1.00  0.00           C  
ATOM    653  H   TRP A  51       3.045  -7.898  12.791  1.00  0.00           H  
ATOM    654  HA  TRP A  51       1.617  -7.074  10.475  1.00  0.00           H  
ATOM    655 1HB  TRP A  51       0.933  -6.430  12.810  1.00  0.00           H  
ATOM    656 2HB  TRP A  51       2.458  -5.589  13.048  1.00  0.00           H  
ATOM    657  HD1 TRP A  51       2.713  -3.146  11.982  1.00  0.00           H  
ATOM    658  HE1 TRP A  51       0.991  -1.449  11.064  1.00  0.00           H  
ATOM    659  HE3 TRP A  51      -1.307  -6.293  11.490  1.00  0.00           H  
ATOM    660  HZ2 TRP A  51      -1.710  -1.471  10.242  1.00  0.00           H  
ATOM    661  HZ3 TRP A  51      -3.432  -5.391  10.633  1.00  0.00           H  
ATOM    662  HH2 TRP A  51      -3.637  -3.020  10.014  1.00  0.00           H  
ATOM    663  N   ALA A  52       4.276  -5.236  10.850  1.00  0.00           N  
ATOM    664  CA  ALA A  52       5.280  -4.429  10.189  1.00  0.00           C  
ATOM    665  C   ALA A  52       5.902  -5.078   8.968  1.00  0.00           C  
ATOM    666  O   ALA A  52       6.303  -4.392   8.029  1.00  0.00           O  
ATOM    667  CB  ALA A  52       6.391  -4.098  11.189  1.00  0.00           C  
ATOM    668  H   ALA A  52       4.388  -5.456  11.829  1.00  0.00           H  
ATOM    669  HA  ALA A  52       4.805  -3.507   9.854  1.00  0.00           H  
ATOM    670 1HB  ALA A  52       7.151  -3.489  10.699  1.00  0.00           H  
ATOM    671 2HB  ALA A  52       5.971  -3.546  12.030  1.00  0.00           H  
ATOM    672 3HB  ALA A  52       6.842  -5.021  11.549  1.00  0.00           H  
ATOM    673  N   LEU A  53       6.021  -6.405   8.939  1.00  0.00           N  
ATOM    674  CA  LEU A  53       6.556  -7.169   7.825  1.00  0.00           C  
ATOM    675  C   LEU A  53       5.497  -7.251   6.731  1.00  0.00           C  
ATOM    676  O   LEU A  53       5.791  -7.012   5.568  1.00  0.00           O  
ATOM    677  CB  LEU A  53       6.968  -8.576   8.276  1.00  0.00           C  
ATOM    678  CG  LEU A  53       8.375  -8.697   8.875  1.00  0.00           C  
ATOM    679  CD1 LEU A  53       8.509  -7.745  10.055  1.00  0.00           C  
ATOM    680  CD2 LEU A  53       8.624 -10.136   9.302  1.00  0.00           C  
ATOM    681  H   LEU A  53       5.708  -6.894   9.766  1.00  0.00           H  
ATOM    682  HA  LEU A  53       7.440  -6.656   7.447  1.00  0.00           H  
ATOM    683 1HB  LEU A  53       6.258  -8.922   9.025  1.00  0.00           H  
ATOM    684 2HB  LEU A  53       6.914  -9.246   7.418  1.00  0.00           H  
ATOM    685  HG  LEU A  53       9.115  -8.407   8.128  1.00  0.00           H  
ATOM    686 1HD1 LEU A  53       9.509  -7.830  10.481  1.00  0.00           H  
ATOM    687 2HD1 LEU A  53       8.346  -6.721   9.718  1.00  0.00           H  
ATOM    688 3HD1 LEU A  53       7.769  -8.000  10.813  1.00  0.00           H  
ATOM    689 1HD2 LEU A  53       9.624 -10.222   9.726  1.00  0.00           H  
ATOM    690 2HD2 LEU A  53       7.885 -10.426  10.050  1.00  0.00           H  
ATOM    691 3HD2 LEU A  53       8.540 -10.792   8.435  1.00  0.00           H  
ATOM    692  N   LEU A  54       4.244  -7.543   7.072  1.00  0.00           N  
ATOM    693  CA  LEU A  54       3.100  -7.628   6.195  1.00  0.00           C  
ATOM    694  C   LEU A  54       2.816  -6.320   5.463  1.00  0.00           C  
ATOM    695  O   LEU A  54       2.376  -6.332   4.307  1.00  0.00           O  
ATOM    696  CB  LEU A  54       1.864  -8.043   7.003  1.00  0.00           C  
ATOM    697  CG  LEU A  54       1.859  -9.488   7.516  1.00  0.00           C  
ATOM    698  CD1 LEU A  54       0.674  -9.692   8.450  1.00  0.00           C  
ATOM    699  CD2 LEU A  54       1.795 -10.446   6.335  1.00  0.00           C  
ATOM    700  H   LEU A  54       4.121  -7.717   8.059  1.00  0.00           H  
ATOM    701  HA  LEU A  54       3.319  -8.352   5.410  1.00  0.00           H  
ATOM    702 1HB  LEU A  54       1.777  -7.385   7.866  1.00  0.00           H  
ATOM    703 2HB  LEU A  54       0.980  -7.909   6.380  1.00  0.00           H  
ATOM    704  HG  LEU A  54       2.769  -9.676   8.086  1.00  0.00           H  
ATOM    705 1HD1 LEU A  54       0.670 -10.719   8.815  1.00  0.00           H  
ATOM    706 2HD1 LEU A  54       0.755  -9.008   9.295  1.00  0.00           H  
ATOM    707 3HD1 LEU A  54      -0.252  -9.495   7.911  1.00  0.00           H  
ATOM    708 1HD2 LEU A  54       1.792 -11.474   6.700  1.00  0.00           H  
ATOM    709 2HD2 LEU A  54       0.885 -10.260   5.765  1.00  0.00           H  
ATOM    710 3HD2 LEU A  54       2.663 -10.291   5.694  1.00  0.00           H  
ATOM    711  N   SER A  55       3.131  -5.175   6.074  1.00  0.00           N  
ATOM    712  CA  SER A  55       3.006  -3.846   5.507  1.00  0.00           C  
ATOM    713  C   SER A  55       3.694  -3.671   4.168  1.00  0.00           C  
ATOM    714  O   SER A  55       3.321  -2.815   3.366  1.00  0.00           O  
ATOM    715  CB  SER A  55       3.563  -2.831   6.487  1.00  0.00           C  
ATOM    716  OG  SER A  55       4.964  -2.861   6.497  1.00  0.00           O  
ATOM    717  H   SER A  55       3.485  -5.278   7.014  1.00  0.00           H  
ATOM    718  HA  SER A  55       1.955  -3.665   5.277  1.00  0.00           H  
ATOM    719 1HB  SER A  55       3.220  -1.834   6.212  1.00  0.00           H  
ATOM    720 2HB  SER A  55       3.185  -3.044   7.485  1.00  0.00           H  
ATOM    721  HG  SER A  55       5.212  -3.389   7.260  1.00  0.00           H  
ATOM    722  N   GLY A  56       4.655  -4.542   3.826  1.00  0.00           N  
ATOM    723  CA  GLY A  56       5.398  -4.555   2.591  1.00  0.00           C  
ATOM    724  C   GLY A  56       4.928  -5.693   1.689  1.00  0.00           C  
ATOM    725  O   GLY A  56       4.607  -5.443   0.525  1.00  0.00           O  
ATOM    726  H   GLY A  56       4.851  -5.243   4.526  1.00  0.00           H  
ATOM    727 1HA  GLY A  56       5.273  -3.600   2.080  1.00  0.00           H  
ATOM    728 2HA  GLY A  56       6.460  -4.667   2.807  1.00  0.00           H  
ATOM    729  N   LEU A  57       4.767  -6.908   2.207  1.00  0.00           N  
ATOM    730  CA  LEU A  57       4.329  -8.093   1.480  1.00  0.00           C  
ATOM    731  C   LEU A  57       2.979  -7.919   0.807  1.00  0.00           C  
ATOM    732  O   LEU A  57       2.845  -8.067  -0.404  1.00  0.00           O  
ATOM    733  CB  LEU A  57       4.264  -9.290   2.437  1.00  0.00           C  
ATOM    734  CG  LEU A  57       3.759 -10.603   1.825  1.00  0.00           C  
ATOM    735  CD1 LEU A  57       4.695 -11.035   0.705  1.00  0.00           C  
ATOM    736  CD2 LEU A  57       3.674 -11.669   2.908  1.00  0.00           C  
ATOM    737  H   LEU A  57       4.974  -6.984   3.192  1.00  0.00           H  
ATOM    738  HA  LEU A  57       5.021  -8.269   0.658  1.00  0.00           H  
ATOM    739 1HB  LEU A  57       5.261  -9.473   2.834  1.00  0.00           H  
ATOM    740 2HB  LEU A  57       3.606  -9.037   3.267  1.00  0.00           H  
ATOM    741  HG  LEU A  57       2.770 -10.447   1.392  1.00  0.00           H  
ATOM    742 1HD1 LEU A  57       4.336 -11.968   0.270  1.00  0.00           H  
ATOM    743 2HD1 LEU A  57       4.721 -10.264  -0.065  1.00  0.00           H  
ATOM    744 3HD1 LEU A  57       5.697 -11.184   1.105  1.00  0.00           H  
ATOM    745 1HD2 LEU A  57       3.314 -12.602   2.474  1.00  0.00           H  
ATOM    746 2HD2 LEU A  57       4.662 -11.827   3.341  1.00  0.00           H  
ATOM    747 3HD2 LEU A  57       2.985 -11.342   3.687  1.00  0.00           H  
ATOM    748  N   GLY A  58       1.952  -7.496   1.552  1.00  0.00           N  
ATOM    749  CA  GLY A  58       0.631  -7.201   1.038  1.00  0.00           C  
ATOM    750  C   GLY A  58       0.640  -6.148  -0.069  1.00  0.00           C  
ATOM    751  O   GLY A  58       0.238  -6.421  -1.191  1.00  0.00           O  
ATOM    752  H   GLY A  58       2.132  -7.383   2.540  1.00  0.00           H  
ATOM    753 1HA  GLY A  58       0.180  -8.114   0.647  1.00  0.00           H  
ATOM    754 2HA  GLY A  58      -0.005  -6.850   1.849  1.00  0.00           H  
ATOM    755  N   ALA A  59       1.203  -4.965   0.213  1.00  0.00           N  
ATOM    756  CA  ALA A  59       1.348  -3.873  -0.727  1.00  0.00           C  
ATOM    757  C   ALA A  59       2.103  -4.301  -1.984  1.00  0.00           C  
ATOM    758  O   ALA A  59       1.683  -3.965  -3.085  1.00  0.00           O  
ATOM    759  CB  ALA A  59       2.049  -2.691  -0.062  1.00  0.00           C  
ATOM    760  H   ALA A  59       1.545  -4.850   1.157  1.00  0.00           H  
ATOM    761  HA  ALA A  59       0.351  -3.562  -1.041  1.00  0.00           H  
ATOM    762 1HB  ALA A  59       2.151  -1.877  -0.780  1.00  0.00           H  
ATOM    763 2HB  ALA A  59       1.460  -2.351   0.790  1.00  0.00           H  
ATOM    764 3HB  ALA A  59       3.036  -2.998   0.279  1.00  0.00           H  
ATOM    765  N   LEU A  60       3.169  -5.091  -1.865  1.00  0.00           N  
ATOM    766  CA  LEU A  60       3.973  -5.614  -2.948  1.00  0.00           C  
ATOM    767  C   LEU A  60       3.145  -6.463  -3.909  1.00  0.00           C  
ATOM    768  O   LEU A  60       3.113  -6.198  -5.107  1.00  0.00           O  
ATOM    769  CB  LEU A  60       5.129  -6.448  -2.383  1.00  0.00           C  
ATOM    770  CG  LEU A  60       6.026  -7.134  -3.422  1.00  0.00           C  
ATOM    771  CD1 LEU A  60       6.693  -6.078  -4.293  1.00  0.00           C  
ATOM    772  CD2 LEU A  60       7.062  -7.991  -2.712  1.00  0.00           C  
ATOM    773  H   LEU A  60       3.412  -5.329  -0.913  1.00  0.00           H  
ATOM    774  HA  LEU A  60       4.348  -4.777  -3.535  1.00  0.00           H  
ATOM    775 1HB  LEU A  60       5.761  -5.801  -1.777  1.00  0.00           H  
ATOM    776 2HB  LEU A  60       4.716  -7.224  -1.739  1.00  0.00           H  
ATOM    777  HG  LEU A  60       5.416  -7.764  -4.070  1.00  0.00           H  
ATOM    778 1HD1 LEU A  60       7.329  -6.565  -5.032  1.00  0.00           H  
ATOM    779 2HD1 LEU A  60       5.928  -5.492  -4.804  1.00  0.00           H  
ATOM    780 3HD1 LEU A  60       7.298  -5.421  -3.670  1.00  0.00           H  
ATOM    781 1HD2 LEU A  60       7.699  -8.479  -3.451  1.00  0.00           H  
ATOM    782 2HD2 LEU A  60       7.674  -7.362  -2.065  1.00  0.00           H  
ATOM    783 3HD2 LEU A  60       6.559  -8.748  -2.111  1.00  0.00           H  
ATOM    784  N   LEU A  61       2.414  -7.451  -3.403  1.00  0.00           N  
ATOM    785  CA  LEU A  61       1.551  -8.332  -4.159  1.00  0.00           C  
ATOM    786  C   LEU A  61       0.438  -7.554  -4.860  1.00  0.00           C  
ATOM    787  O   LEU A  61       0.149  -7.800  -6.038  1.00  0.00           O  
ATOM    788  CB  LEU A  61       0.943  -9.391  -3.231  1.00  0.00           C  
ATOM    789  CG  LEU A  61       1.928 -10.420  -2.661  1.00  0.00           C  
ATOM    790  CD1 LEU A  61       1.231 -11.253  -1.593  1.00  0.00           C  
ATOM    791  CD2 LEU A  61       2.450 -11.300  -3.786  1.00  0.00           C  
ATOM    792  H   LEU A  61       2.489  -7.574  -2.403  1.00  0.00           H  
ATOM    793  HA  LEU A  61       2.138  -8.795  -4.951  1.00  0.00           H  
ATOM    794 1HB  LEU A  61       0.469  -8.885  -2.391  1.00  0.00           H  
ATOM    795 2HB  LEU A  61       0.176  -9.936  -3.780  1.00  0.00           H  
ATOM    796  HG  LEU A  61       2.762  -9.902  -2.188  1.00  0.00           H  
ATOM    797 1HD1 LEU A  61       1.931 -11.984  -1.188  1.00  0.00           H  
ATOM    798 2HD1 LEU A  61       0.885 -10.600  -0.791  1.00  0.00           H  
ATOM    799 3HD1 LEU A  61       0.380 -11.771  -2.033  1.00  0.00           H  
ATOM    800 1HD2 LEU A  61       3.151 -12.031  -3.381  1.00  0.00           H  
ATOM    801 2HD2 LEU A  61       1.617 -11.820  -4.259  1.00  0.00           H  
ATOM    802 3HD2 LEU A  61       2.959 -10.681  -4.526  1.00  0.00           H  
ATOM    803  N   LEU A  62      -0.174  -6.581  -4.185  1.00  0.00           N  
ATOM    804  CA  LEU A  62      -1.188  -5.703  -4.728  1.00  0.00           C  
ATOM    805  C   LEU A  62      -0.656  -4.802  -5.844  1.00  0.00           C  
ATOM    806  O   LEU A  62      -1.323  -4.648  -6.868  1.00  0.00           O  
ATOM    807  CB  LEU A  62      -1.772  -4.838  -3.604  1.00  0.00           C  
ATOM    808  CG  LEU A  62      -2.630  -5.580  -2.572  1.00  0.00           C  
ATOM    809  CD1 LEU A  62      -2.959  -4.643  -1.417  1.00  0.00           C  
ATOM    810  CD2 LEU A  62      -3.898  -6.092  -3.239  1.00  0.00           C  
ATOM    811  H   LEU A  62       0.110  -6.468  -3.222  1.00  0.00           H  
ATOM    812  HA  LEU A  62      -1.958  -6.313  -5.198  1.00  0.00           H  
ATOM    813 1HB  LEU A  62      -0.951  -4.361  -3.071  1.00  0.00           H  
ATOM    814 2HB  LEU A  62      -2.390  -4.059  -4.050  1.00  0.00           H  
ATOM    815  HG  LEU A  62      -2.067  -6.422  -2.168  1.00  0.00           H  
ATOM    816 1HD1 LEU A  62      -3.569  -5.171  -0.683  1.00  0.00           H  
ATOM    817 2HD1 LEU A  62      -2.035  -4.308  -0.946  1.00  0.00           H  
ATOM    818 3HD1 LEU A  62      -3.509  -3.782  -1.793  1.00  0.00           H  
ATOM    819 1HD2 LEU A  62      -4.508  -6.620  -2.505  1.00  0.00           H  
ATOM    820 2HD2 LEU A  62      -4.463  -5.251  -3.642  1.00  0.00           H  
ATOM    821 3HD2 LEU A  62      -3.634  -6.773  -4.048  1.00  0.00           H  
ATOM    822  N   SER A  63       0.543  -4.232  -5.711  1.00  0.00           N  
ATOM    823  CA  SER A  63       1.179  -3.422  -6.733  1.00  0.00           C  
ATOM    824  C   SER A  63       1.531  -4.225  -7.979  1.00  0.00           C  
ATOM    825  O   SER A  63       1.293  -3.737  -9.081  1.00  0.00           O  
ATOM    826  CB  SER A  63       2.432  -2.781  -6.169  1.00  0.00           C  
ATOM    827  OG  SER A  63       3.398  -3.750  -5.866  1.00  0.00           O  
ATOM    828  H   SER A  63       1.022  -4.385  -4.835  1.00  0.00           H  
ATOM    829  HA  SER A  63       0.456  -2.688  -7.093  1.00  0.00           H  
ATOM    830 1HB  SER A  63       2.836  -2.074  -6.893  1.00  0.00           H  
ATOM    831 2HB  SER A  63       2.181  -2.221  -5.269  1.00  0.00           H  
ATOM    832  HG  SER A  63       4.019  -3.742  -6.598  1.00  0.00           H  
ATOM    833  N   LEU A  64       1.994  -5.477  -7.875  1.00  0.00           N  
ATOM    834  CA  LEU A  64       2.242  -6.390  -8.970  1.00  0.00           C  
ATOM    835  C   LEU A  64       1.021  -6.562  -9.864  1.00  0.00           C  
ATOM    836  O   LEU A  64       1.094  -6.335 -11.073  1.00  0.00           O  
ATOM    837  CB  LEU A  64       2.674  -7.755  -8.420  1.00  0.00           C  
ATOM    838  CG  LEU A  64       2.911  -8.850  -9.467  1.00  0.00           C  
ATOM    839  CD1 LEU A  64       4.052  -8.436 -10.386  1.00  0.00           C  
ATOM    840  CD2 LEU A  64       3.223 -10.165  -8.767  1.00  0.00           C  
ATOM    841  H   LEU A  64       2.178  -5.781  -6.929  1.00  0.00           H  
ATOM    842  HA  LEU A  64       2.980  -5.942  -9.634  1.00  0.00           H  
ATOM    843 1HB  LEU A  64       3.598  -7.627  -7.859  1.00  0.00           H  
ATOM    844 2HB  LEU A  64       1.905  -8.113  -7.735  1.00  0.00           H  
ATOM    845  HG  LEU A  64       2.016  -8.968 -10.080  1.00  0.00           H  
ATOM    846 1HD1 LEU A  64       4.221  -9.214 -11.131  1.00  0.00           H  
ATOM    847 2HD1 LEU A  64       3.795  -7.503 -10.889  1.00  0.00           H  
ATOM    848 3HD1 LEU A  64       4.959  -8.294  -9.799  1.00  0.00           H  
ATOM    849 1HD2 LEU A  64       3.391 -10.943  -9.512  1.00  0.00           H  
ATOM    850 2HD2 LEU A  64       4.118 -10.048  -8.156  1.00  0.00           H  
ATOM    851 3HD2 LEU A  64       2.383 -10.446  -8.131  1.00  0.00           H  
ATOM    852  N   LEU A  65      -0.143  -6.880  -9.292  1.00  0.00           N  
ATOM    853  CA  LEU A  65      -1.423  -7.019  -9.956  1.00  0.00           C  
ATOM    854  C   LEU A  65      -1.884  -5.729 -10.609  1.00  0.00           C  
ATOM    855  O   LEU A  65      -2.207  -5.700 -11.797  1.00  0.00           O  
ATOM    856  CB  LEU A  65      -2.481  -7.487  -8.949  1.00  0.00           C  
ATOM    857  CG  LEU A  65      -2.308  -8.916  -8.418  1.00  0.00           C  
ATOM    858  CD1 LEU A  65      -3.296  -9.160  -7.285  1.00  0.00           C  
ATOM    859  CD2 LEU A  65      -2.518  -9.908  -9.551  1.00  0.00           C  
ATOM    860  H   LEU A  65      -0.086  -7.031  -8.295  1.00  0.00           H  
ATOM    861  HA  LEU A  65      -1.311  -7.723 -10.779  1.00  0.00           H  
ATOM    862 1HB  LEU A  65      -2.470  -6.812  -8.094  1.00  0.00           H  
ATOM    863 2HB  LEU A  65      -3.462  -7.426  -9.421  1.00  0.00           H  
ATOM    864  HG  LEU A  65      -1.302  -9.034  -8.013  1.00  0.00           H  
ATOM    865 1HD1 LEU A  65      -3.173 -10.175  -6.908  1.00  0.00           H  
ATOM    866 2HD1 LEU A  65      -3.111  -8.449  -6.480  1.00  0.00           H  
ATOM    867 3HD1 LEU A  65      -4.313  -9.033  -7.656  1.00  0.00           H  
ATOM    868 1HD2 LEU A  65      -2.394 -10.924  -9.174  1.00  0.00           H  
ATOM    869 2HD2 LEU A  65      -3.524  -9.792  -9.955  1.00  0.00           H  
ATOM    870 3HD2 LEU A  65      -1.787  -9.722 -10.338  1.00  0.00           H  
ATOM    871  N   GLY A  66      -1.845  -4.598  -9.903  1.00  0.00           N  
ATOM    872  CA  GLY A  66      -2.218  -3.288 -10.390  1.00  0.00           C  
ATOM    873  C   GLY A  66      -1.350  -2.787 -11.542  1.00  0.00           C  
ATOM    874  O   GLY A  66      -1.877  -2.448 -12.602  1.00  0.00           O  
ATOM    875  H   GLY A  66      -1.524  -4.696  -8.950  1.00  0.00           H  
ATOM    876 1HA  GLY A  66      -3.255  -3.307 -10.726  1.00  0.00           H  
ATOM    877 2HA  GLY A  66      -2.157  -2.567  -9.576  1.00  0.00           H  
ATOM    878  N   LEU A  67      -0.018  -2.792 -11.385  1.00  0.00           N  
ATOM    879  CA  LEU A  67       0.954  -2.365 -12.364  1.00  0.00           C  
ATOM    880  C   LEU A  67       0.796  -3.132 -13.663  1.00  0.00           C  
ATOM    881  O   LEU A  67       0.930  -2.566 -14.744  1.00  0.00           O  
ATOM    882  CB  LEU A  67       2.374  -2.556 -11.816  1.00  0.00           C  
ATOM    883  CG  LEU A  67       2.772  -1.629 -10.660  1.00  0.00           C  
ATOM    884  CD1 LEU A  67       4.032  -2.161  -9.992  1.00  0.00           C  
ATOM    885  CD2 LEU A  67       2.988  -0.219 -11.191  1.00  0.00           C  
ATOM    886  H   LEU A  67       0.302  -3.131 -10.489  1.00  0.00           H  
ATOM    887  HA  LEU A  67       0.801  -1.305 -12.564  1.00  0.00           H  
ATOM    888 1HB  LEU A  67       2.477  -3.582 -11.467  1.00  0.00           H  
ATOM    889 2HB  LEU A  67       3.084  -2.397 -12.627  1.00  0.00           H  
ATOM    890  HG  LEU A  67       1.977  -1.617  -9.913  1.00  0.00           H  
ATOM    891 1HD1 LEU A  67       4.314  -1.502  -9.170  1.00  0.00           H  
ATOM    892 2HD1 LEU A  67       3.843  -3.162  -9.604  1.00  0.00           H  
ATOM    893 3HD1 LEU A  67       4.841  -2.200 -10.720  1.00  0.00           H  
ATOM    894 1HD2 LEU A  67       3.270   0.440 -10.369  1.00  0.00           H  
ATOM    895 2HD2 LEU A  67       3.783  -0.230 -11.937  1.00  0.00           H  
ATOM    896 3HD2 LEU A  67       2.067   0.143 -11.647  1.00  0.00           H  
ATOM    897  N   LEU A  68       0.501  -4.441 -13.610  1.00  0.00           N  
ATOM    898  CA  LEU A  68       0.237  -5.270 -14.770  1.00  0.00           C  
ATOM    899  C   LEU A  68      -1.142  -5.043 -15.355  1.00  0.00           C  
ATOM    900  O   LEU A  68      -1.281  -4.895 -16.571  1.00  0.00           O  
ATOM    901  CB  LEU A  68       0.391  -6.750 -14.394  1.00  0.00           C  
ATOM    902  CG  LEU A  68       1.812  -7.200 -14.034  1.00  0.00           C  
ATOM    903  CD1 LEU A  68       1.775  -8.632 -13.517  1.00  0.00           C  
ATOM    904  CD2 LEU A  68       2.708  -7.084 -15.258  1.00  0.00           C  
ATOM    905  H   LEU A  68       0.466  -4.856 -12.690  1.00  0.00           H  
ATOM    906  HA  LEU A  68       0.937  -4.995 -15.558  1.00  0.00           H  
ATOM    907 1HB  LEU A  68      -0.250  -6.959 -13.539  1.00  0.00           H  
ATOM    908 2HB  LEU A  68       0.053  -7.358 -15.233  1.00  0.00           H  
ATOM    909  HG  LEU A  68       2.203  -6.568 -13.236  1.00  0.00           H  
ATOM    910 1HD1 LEU A  68       2.785  -8.952 -13.260  1.00  0.00           H  
ATOM    911 2HD1 LEU A  68       1.144  -8.682 -12.630  1.00  0.00           H  
ATOM    912 3HD1 LEU A  68       1.372  -9.287 -14.288  1.00  0.00           H  
ATOM    913 1HD2 LEU A  68       3.718  -7.403 -15.002  1.00  0.00           H  
ATOM    914 2HD2 LEU A  68       2.318  -7.717 -16.055  1.00  0.00           H  
ATOM    915 3HD2 LEU A  68       2.730  -6.047 -15.596  1.00  0.00           H  
ATOM    916  N   TRP A  69      -2.201  -4.969 -14.542  1.00  0.00           N  
ATOM    917  CA  TRP A  69      -3.572  -4.783 -14.972  1.00  0.00           C  
ATOM    918  C   TRP A  69      -3.787  -3.531 -15.799  1.00  0.00           C  
ATOM    919  O   TRP A  69      -4.456  -3.564 -16.828  1.00  0.00           O  
ATOM    920  CB  TRP A  69      -4.492  -4.740 -13.750  1.00  0.00           C  
ATOM    921  CG  TRP A  69      -4.770  -6.090 -13.163  1.00  0.00           C  
ATOM    922  CD1 TRP A  69      -4.552  -7.298 -13.755  1.00  0.00           C  
ATOM    923  CD2 TRP A  69      -5.323  -6.378 -11.855  1.00  0.00           C  
ATOM    924  NE1 TRP A  69      -4.930  -8.313 -12.912  1.00  0.00           N  
ATOM    925  CE2 TRP A  69      -5.403  -7.769 -11.744  1.00  0.00           C  
ATOM    926  CE3 TRP A  69      -5.749  -5.580 -10.787  1.00  0.00           C  
ATOM    927  CZ2 TRP A  69      -5.895  -8.387 -10.605  1.00  0.00           C  
ATOM    928  CZ3 TRP A  69      -6.241  -6.199  -9.644  1.00  0.00           C  
ATOM    929  CH2 TRP A  69      -6.311  -7.567  -9.556  1.00  0.00           C  
ATOM    930  H   TRP A  69      -2.002  -5.052 -13.556  1.00  0.00           H  
ATOM    931  HA  TRP A  69      -3.833  -5.593 -15.653  1.00  0.00           H  
ATOM    932 1HB  TRP A  69      -4.041  -4.116 -12.978  1.00  0.00           H  
ATOM    933 2HB  TRP A  69      -5.442  -4.283 -14.027  1.00  0.00           H  
ATOM    934  HD1 TRP A  69      -4.138  -7.437 -14.752  1.00  0.00           H  
ATOM    935  HE1 TRP A  69      -4.872  -9.300 -13.117  1.00  0.00           H  
ATOM    936  HE3 TRP A  69      -5.693  -4.493 -10.850  1.00  0.00           H  
ATOM    937  HZ2 TRP A  69      -5.959  -9.472 -10.517  1.00  0.00           H  
ATOM    938  HZ3 TRP A  69      -6.572  -5.570  -8.817  1.00  0.00           H  
ATOM    939  HH2 TRP A  69      -6.702  -8.020  -8.645  1.00  0.00           H  
ATOM    940  N   ALA A  70      -3.157  -2.409 -15.433  1.00  0.00           N  
ATOM    941  CA  ALA A  70      -3.167  -1.110 -16.083  1.00  0.00           C  
ATOM    942  C   ALA A  70      -2.788  -1.181 -17.554  1.00  0.00           C  
ATOM    943  O   ALA A  70      -3.206  -0.328 -18.328  1.00  0.00           O  
ATOM    944  CB  ALA A  70      -2.204  -0.194 -15.334  1.00  0.00           C  
ATOM    945  H   ALA A  70      -2.617  -2.532 -14.588  1.00  0.00           H  
ATOM    946  HA  ALA A  70      -4.179  -0.710 -16.025  1.00  0.00           H  
ATOM    947 1HB  ALA A  70      -2.196   0.789 -15.806  1.00  0.00           H  
ATOM    948 2HB  ALA A  70      -2.527  -0.096 -14.298  1.00  0.00           H  
ATOM    949 3HB  ALA A  70      -1.202  -0.618 -15.363  1.00  0.00           H  
ATOM    950  N   SER A  71      -2.006  -2.166 -17.997  1.00  0.00           N  
ATOM    951  CA  SER A  71      -1.520  -2.396 -19.346  1.00  0.00           C  
ATOM    952  C   SER A  71      -2.087  -3.667 -19.950  1.00  0.00           C  
ATOM    953  O   SER A  71      -2.981  -4.274 -19.363  1.00  0.00           O  
ATOM    954  CB  SER A  71      -0.006  -2.467 -19.343  1.00  0.00           C  
ATOM    955  OG  SER A  71       0.555  -1.203 -19.116  1.00  0.00           O  
ATOM    956  H   SER A  71      -1.743  -2.808 -17.263  1.00  0.00           H  
ATOM    957  HA  SER A  71      -1.966  -1.651 -20.006  1.00  0.00           H  
ATOM    958 1HB  SER A  71       0.325  -3.159 -18.568  1.00  0.00           H  
ATOM    959 2HB  SER A  71       0.342  -2.856 -20.299  1.00  0.00           H  
ATOM    960  HG  SER A  71       0.851  -1.205 -18.202  1.00  0.00           H  
ATOM    961  N   SER A  72      -1.637  -4.106 -21.128  1.00  0.00           N  
ATOM    962  CA  SER A  72      -2.095  -5.225 -21.924  1.00  0.00           C  
ATOM    963  C   SER A  72      -0.914  -5.873 -22.627  1.00  0.00           C  
ATOM    964  O   SER A  72      -0.119  -5.142 -23.226  1.00  0.00           O  
ATOM    965  CB  SER A  72      -3.123  -4.767 -22.940  1.00  0.00           C  
ATOM    966  OG  SER A  72      -3.507  -5.823 -23.777  1.00  0.00           O  
ATOM    967  H   SER A  72      -0.869  -3.543 -21.466  1.00  0.00           H  
ATOM    968  HA  SER A  72      -2.498  -5.985 -21.254  1.00  0.00           H  
ATOM    969 1HB  SER A  72      -3.997  -4.375 -22.421  1.00  0.00           H  
ATOM    970 2HB  SER A  72      -2.708  -3.958 -23.539  1.00  0.00           H  
ATOM    971  HG  SER A  72      -4.343  -6.145 -23.431  1.00  0.00           H  
ATOM    972  N   SER A  73      -0.683  -7.191 -22.649  1.00  0.00           N  
ATOM    973  CA  SER A  73      -1.312  -8.340 -22.025  1.00  0.00           C  
ATOM    974  C   SER A  73      -0.529  -9.588 -22.432  1.00  0.00           C  
ATOM    975  O   SER A  73       0.204  -9.545 -23.417  1.00  0.00           O  
ATOM    976  CB  SER A  73      -2.764  -8.456 -22.447  1.00  0.00           C  
ATOM    977  OG  SER A  73      -2.883  -8.452 -23.843  1.00  0.00           O  
ATOM    978  H   SER A  73       0.116  -7.334 -23.250  1.00  0.00           H  
ATOM    979  HA  SER A  73      -1.166  -8.272 -20.946  1.00  0.00           H  
ATOM    980 1HB  SER A  73      -3.188  -9.376 -22.046  1.00  0.00           H  
ATOM    981 2HB  SER A  73      -3.332  -7.625 -22.029  1.00  0.00           H  
ATOM    982  HG  SER A  73      -3.045  -7.539 -24.093  1.00  0.00           H  
ATOM    983  N   SER A  74      -0.646 -10.718 -21.731  1.00  0.00           N  
ATOM    984  CA  SER A  74      -0.157 -12.039 -22.072  1.00  0.00           C  
ATOM    985  C   SER A  74      -1.260 -13.084 -21.905  1.00  0.00           C  
ATOM    986  O   SER A  74      -2.196 -12.852 -21.150  1.00  0.00           O  
ATOM    987  CB  SER A  74       1.034 -12.393 -21.202  1.00  0.00           C  
ATOM    988  OG  SER A  74       2.115 -11.540 -21.460  1.00  0.00           O  
ATOM    989  H   SER A  74      -1.145 -10.587 -20.863  1.00  0.00           H  
ATOM    990  HA  SER A  74       0.199 -12.022 -23.103  1.00  0.00           H  
ATOM    991 1HB  SER A  74       0.752 -12.321 -20.152  1.00  0.00           H  
ATOM    992 2HB  SER A  74       1.328 -13.425 -21.391  1.00  0.00           H  
ATOM    993  HG  SER A  74       1.746 -10.656 -21.518  1.00  0.00           H  
ATOM    994  N   GLY A  75      -1.200 -14.230 -22.577  1.00  0.00           N  
ATOM    995  CA  GLY A  75      -2.123 -15.345 -22.475  1.00  0.00           C  
ATOM    996  C   GLY A  75      -2.079 -16.349 -23.612  1.00  0.00           C  
ATOM    997  O   GLY A  75      -1.003 -16.695 -24.104  1.00  0.00           O  
ATOM    998  H   GLY A  75      -0.420 -14.294 -23.215  1.00  0.00           H  
ATOM    999 1HA  GLY A  75      -1.930 -15.894 -21.553  1.00  0.00           H  
ATOM   1000 2HA  GLY A  75      -3.144 -14.969 -22.417  1.00  0.00           H  
ATOM   1001  N   GLY A  76      -3.246 -16.798 -24.066  1.00  0.00           N  
ATOM   1002  CA  GLY A  76      -3.503 -17.781 -25.103  1.00  0.00           C  
ATOM   1003  C   GLY A  76      -3.615 -19.195 -24.552  1.00  0.00           C  
ATOM   1004  O   GLY A  76      -3.338 -19.398 -23.376  1.00  0.00           O  
ATOM   1005  H   GLY A  76      -4.028 -16.366 -23.593  1.00  0.00           H  
ATOM   1006 1HA  GLY A  76      -4.427 -17.529 -25.623  1.00  0.00           H  
ATOM   1007 2HA  GLY A  76      -2.701 -17.750 -25.840  1.00  0.00           H  
ATOM   1008  N   LYS A  77      -4.061 -20.154 -25.375  1.00  0.00           N  
ATOM   1009  CA  LYS A  77      -4.326 -21.568 -25.197  1.00  0.00           C  
ATOM   1010  C   LYS A  77      -4.192 -22.251 -26.547  1.00  0.00           C  
ATOM   1011  O   LYS A  77      -4.808 -21.823 -27.516  1.00  0.00           O  
ATOM   1012  CB  LYS A  77      -5.716 -21.801 -24.603  1.00  0.00           C  
ATOM   1013  CG  LYS A  77      -6.032 -23.258 -24.294  1.00  0.00           C  
ATOM   1014  CD  LYS A  77      -7.384 -23.398 -23.611  1.00  0.00           C  
ATOM   1015  CE  LYS A  77      -7.712 -24.856 -23.323  1.00  0.00           C  
ATOM   1016  NZ  LYS A  77      -9.038 -25.009 -22.666  1.00  0.00           N  
ATOM   1017  H   LYS A  77      -4.221 -19.733 -26.279  1.00  0.00           H  
ATOM   1018  HA  LYS A  77      -3.589 -21.974 -24.504  1.00  0.00           H  
ATOM   1019 1HB  LYS A  77      -5.816 -21.234 -23.677  1.00  0.00           H  
ATOM   1020 2HB  LYS A  77      -6.474 -21.434 -25.295  1.00  0.00           H  
ATOM   1021 1HG  LYS A  77      -6.041 -23.833 -25.220  1.00  0.00           H  
ATOM   1022 2HG  LYS A  77      -5.261 -23.667 -23.641  1.00  0.00           H  
ATOM   1023 1HD  LYS A  77      -7.377 -22.843 -22.672  1.00  0.00           H  
ATOM   1024 2HD  LYS A  77      -8.161 -22.982 -24.253  1.00  0.00           H  
ATOM   1025 1HE  LYS A  77      -7.715 -25.419 -24.255  1.00  0.00           H  
ATOM   1026 2HE  LYS A  77      -6.947 -25.279 -22.671  1.00  0.00           H  
ATOM   1027 1HZ  LYS A  77      -9.217 -25.988 -22.492  1.00  0.00           H  
ATOM   1028 2HZ  LYS A  77      -9.041 -24.505 -21.790  1.00  0.00           H  
ATOM   1029 3HZ  LYS A  77      -9.758 -24.638 -23.269  1.00  0.00           H  
ATOM   1030  N   LYS A  78      -3.473 -23.375 -26.621  1.00  0.00           N  
ATOM   1031  CA  LYS A  78      -3.213 -24.220 -27.768  1.00  0.00           C  
ATOM   1032  C   LYS A  78      -3.699 -25.628 -27.462  1.00  0.00           C  
ATOM   1033  O   LYS A  78      -3.717 -26.012 -26.298  1.00  0.00           O  
ATOM   1034  CB  LYS A  78      -1.725 -24.224 -28.122  1.00  0.00           C  
ATOM   1035  CG  LYS A  78      -1.183 -22.876 -28.578  1.00  0.00           C  
ATOM   1036  CD  LYS A  78       0.244 -22.999 -29.093  1.00  0.00           C  
ATOM   1037  CE  LYS A  78       0.775 -21.659 -29.580  1.00  0.00           C  
ATOM   1038  NZ  LYS A  78       2.159 -21.770 -30.114  1.00  0.00           N  
ATOM   1039  H   LYS A  78      -3.078 -23.626 -25.726  1.00  0.00           H  
ATOM   1040  HA  LYS A  78      -3.824 -23.871 -28.601  1.00  0.00           H  
ATOM   1041 1HB  LYS A  78      -1.145 -24.541 -27.255  1.00  0.00           H  
ATOM   1042 2HB  LYS A  78      -1.542 -24.945 -28.919  1.00  0.00           H  
ATOM   1043 1HG  LYS A  78      -1.814 -22.480 -29.375  1.00  0.00           H  
ATOM   1044 2HG  LYS A  78      -1.200 -22.176 -27.744  1.00  0.00           H  
ATOM   1045 1HD  LYS A  78       0.888 -23.368 -28.294  1.00  0.00           H  
ATOM   1046 2HD  LYS A  78       0.273 -23.712 -29.917  1.00  0.00           H  
ATOM   1047 1HE  LYS A  78       0.125 -21.274 -30.364  1.00  0.00           H  
ATOM   1048 2HE  LYS A  78       0.774 -20.946 -28.755  1.00  0.00           H  
ATOM   1049 1HZ  LYS A  78       2.474 -20.862 -30.426  1.00  0.00           H  
ATOM   1050 2HZ  LYS A  78       2.775 -22.110 -29.389  1.00  0.00           H  
ATOM   1051 3HZ  LYS A  78       2.170 -22.414 -30.892  1.00  0.00           H  
ATOM   1052  N   GLY A  79      -4.112 -26.402 -28.466  1.00  0.00           N  
ATOM   1053  CA  GLY A  79      -4.509 -27.786 -28.380  1.00  0.00           C  
ATOM   1054  C   GLY A  79      -3.348 -28.761 -28.584  1.00  0.00           C  
ATOM   1055  O   GLY A  79      -2.369 -28.429 -29.246  1.00  0.00           O  
ATOM   1056  H   GLY A  79      -4.137 -25.938 -29.363  1.00  0.00           H  
ATOM   1057 1HA  GLY A  79      -4.956 -27.976 -27.404  1.00  0.00           H  
ATOM   1058 2HA  GLY A  79      -5.272 -27.993 -29.129  1.00  0.00           H  
ATOM   1059  N   GLY A  80      -3.485 -29.974 -28.056  1.00  0.00           N  
ATOM   1060  CA  GLY A  80      -2.528 -31.055 -28.138  1.00  0.00           C  
ATOM   1061  C   GLY A  80      -2.593 -31.675 -29.530  1.00  0.00           C  
ATOM   1062  O   GLY A  80      -3.008 -32.823 -29.682  1.00  0.00           O  
ATOM   1063  H   GLY A  80      -4.350 -30.120 -27.557  1.00  0.00           H  
ATOM   1064 1HA  GLY A  80      -1.528 -30.673 -27.931  1.00  0.00           H  
ATOM   1065 2HA  GLY A  80      -2.753 -31.798 -27.373  1.00  0.00           H  
ATOM   1066  N   SER A  81      -2.221 -30.920 -30.574  1.00  0.00           N  
ATOM   1067  CA  SER A  81      -2.221 -31.308 -31.969  1.00  0.00           C  
ATOM   1068  C   SER A  81      -1.215 -32.441 -32.183  1.00  0.00           C  
ATOM   1069  O   SER A  81      -0.103 -32.218 -32.642  1.00  0.00           O  
ATOM   1070  CB  SER A  81      -1.878 -30.120 -32.848  1.00  0.00           C  
ATOM   1071  OG  SER A  81      -1.719 -30.513 -34.183  1.00  0.00           O  
ATOM   1072  H   SER A  81      -1.916 -29.991 -30.321  1.00  0.00           H  
ATOM   1073  HA  SER A  81      -3.199 -31.724 -32.213  1.00  0.00           H  
ATOM   1074 1HB  SER A  81      -2.669 -29.374 -32.776  1.00  0.00           H  
ATOM   1075 2HB  SER A  81      -0.959 -29.658 -32.490  1.00  0.00           H  
ATOM   1076  HG  SER A  81      -0.775 -30.488 -34.356  1.00  0.00           H  
ATOM   1077  N   SER A  82      -1.588 -33.673 -31.826  1.00  0.00           N  
ATOM   1078  CA  SER A  82      -0.786 -34.877 -31.901  1.00  0.00           C  
ATOM   1079  C   SER A  82      -0.305 -35.219 -33.300  1.00  0.00           C  
ATOM   1080  O   SER A  82       0.758 -35.832 -33.462  1.00  0.00           O  
ATOM   1081  CB  SER A  82      -1.584 -36.043 -31.350  1.00  0.00           C  
ATOM   1082  OG  SER A  82      -2.686 -36.327 -32.167  1.00  0.00           O  
ATOM   1083  H   SER A  82      -2.532 -33.732 -31.472  1.00  0.00           H  
ATOM   1084  HA  SER A  82       0.113 -34.731 -31.301  1.00  0.00           H  
ATOM   1085 1HB  SER A  82      -0.943 -36.921 -31.280  1.00  0.00           H  
ATOM   1086 2HB  SER A  82      -1.926 -35.806 -30.344  1.00  0.00           H  
ATOM   1087  HG  SER A  82      -2.845 -35.533 -32.683  1.00  0.00           H  
ATOM   1088  N   SER A  83      -1.030 -34.802 -34.339  1.00  0.00           N  
ATOM   1089  CA  SER A  83      -0.723 -34.950 -35.748  1.00  0.00           C  
ATOM   1090  C   SER A  83       0.495 -34.136 -36.174  1.00  0.00           C  
ATOM   1091  O   SER A  83       1.335 -34.625 -36.924  1.00  0.00           O  
ATOM   1092  CB  SER A  83      -1.926 -34.540 -36.574  1.00  0.00           C  
ATOM   1093  OG  SER A  83      -2.998 -35.419 -36.372  1.00  0.00           O  
ATOM   1094  H   SER A  83      -1.884 -34.334 -34.069  1.00  0.00           H  
ATOM   1095  HA  SER A  83      -0.434 -35.986 -35.931  1.00  0.00           H  
ATOM   1096 1HB  SER A  83      -2.226 -33.528 -36.303  1.00  0.00           H  
ATOM   1097 2HB  SER A  83      -1.655 -34.529 -37.629  1.00  0.00           H  
ATOM   1098  HG  SER A  83      -2.999 -35.623 -35.434  1.00  0.00           H  
ATOM   1099  N   SER A  84       0.684 -32.914 -35.672  1.00  0.00           N  
ATOM   1100  CA  SER A  84       1.830 -32.066 -35.933  1.00  0.00           C  
ATOM   1101  C   SER A  84       3.001 -32.393 -35.011  1.00  0.00           C  
ATOM   1102  O   SER A  84       4.115 -31.889 -35.185  1.00  0.00           O  
ATOM   1103  CB  SER A  84       1.439 -30.610 -35.770  1.00  0.00           C  
ATOM   1104  OG  SER A  84       1.130 -30.320 -34.434  1.00  0.00           O  
ATOM   1105  H   SER A  84      -0.049 -32.578 -35.064  1.00  0.00           H  
ATOM   1106  HA  SER A  84       2.189 -32.269 -36.943  1.00  0.00           H  
ATOM   1107 1HB  SER A  84       2.259 -29.974 -36.103  1.00  0.00           H  
ATOM   1108 2HB  SER A  84       0.578 -30.392 -36.400  1.00  0.00           H  
ATOM   1109  HG  SER A  84       1.889 -29.846 -34.084  1.00  0.00           H  
ATOM   1110  N   SER A  85       2.780 -33.283 -34.034  1.00  0.00           N  
ATOM   1111  CA  SER A  85       3.636 -33.700 -32.946  1.00  0.00           C  
ATOM   1112  C   SER A  85       4.081 -32.513 -32.103  1.00  0.00           C  
ATOM   1113  O   SER A  85       5.199 -32.429 -31.615  1.00  0.00           O  
ATOM   1114  CB  SER A  85       4.848 -34.429 -33.494  1.00  0.00           C  
ATOM   1115  OG  SER A  85       4.465 -35.564 -34.221  1.00  0.00           O  
ATOM   1116  H   SER A  85       1.861 -33.692 -34.122  1.00  0.00           H  
ATOM   1117  HA  SER A  85       3.020 -34.179 -32.184  1.00  0.00           H  
ATOM   1118 1HB  SER A  85       5.417 -33.757 -34.136  1.00  0.00           H  
ATOM   1119 2HB  SER A  85       5.498 -34.723 -32.670  1.00  0.00           H  
ATOM   1120  HG  SER A  85       3.685 -35.308 -34.719  1.00  0.00           H  
ATOM   1121  N   SER A  86       3.194 -31.539 -31.898  1.00  0.00           N  
ATOM   1122  CA  SER A  86       3.341 -30.292 -31.174  1.00  0.00           C  
ATOM   1123  C   SER A  86       1.979 -29.710 -30.830  1.00  0.00           C  
ATOM   1124  O   SER A  86       0.948 -30.241 -31.223  1.00  0.00           O  
ATOM   1125  CB  SER A  86       4.139 -29.300 -31.997  1.00  0.00           C  
ATOM   1126  OG  SER A  86       3.407 -28.868 -33.111  1.00  0.00           O  
ATOM   1127  H   SER A  86       2.308 -31.753 -32.333  1.00  0.00           H  
ATOM   1128  HA  SER A  86       3.727 -30.514 -30.178  1.00  0.00           H  
ATOM   1129 1HB  SER A  86       4.403 -28.443 -31.377  1.00  0.00           H  
ATOM   1130 2HB  SER A  86       5.067 -29.764 -32.326  1.00  0.00           H  
ATOM   1131  HG  SER A  86       2.726 -29.529 -33.253  1.00  0.00           H  
ATOM   1132  N   SER A  87       1.929 -28.626 -30.041  1.00  0.00           N  
ATOM   1133  CA  SER A  87       0.748 -27.857 -29.711  1.00  0.00           C  
ATOM   1134  C   SER A  87       0.350 -26.973 -30.887  1.00  0.00           C  
ATOM   1135  O   SER A  87       1.195 -26.688 -31.739  1.00  0.00           O  
ATOM   1136  CB  SER A  87       1.000 -27.010 -28.479  1.00  0.00           C  
ATOM   1137  OG  SER A  87       1.944 -26.008 -28.743  1.00  0.00           O  
ATOM   1138  H   SER A  87       2.820 -28.347 -29.657  1.00  0.00           H  
ATOM   1139  HA  SER A  87      -0.061 -28.550 -29.475  1.00  0.00           H  
ATOM   1140 1HB  SER A  87       0.065 -26.555 -28.152  1.00  0.00           H  
ATOM   1141 2HB  SER A  87       1.357 -27.644 -27.669  1.00  0.00           H  
ATOM   1142  HG  SER A  87       1.570 -25.471 -29.446  1.00  0.00           H  
ATOM   1143  N   SER A  88      -0.902 -26.534 -31.001  1.00  0.00           N  
ATOM   1144  CA  SER A  88      -1.417 -25.625 -32.014  1.00  0.00           C  
ATOM   1145  C   SER A  88      -2.733 -24.993 -31.594  1.00  0.00           C  
ATOM   1146  O   SER A  88      -3.612 -25.699 -31.104  1.00  0.00           O  
ATOM   1147  CB  SER A  88      -1.602 -26.363 -33.326  1.00  0.00           C  
ATOM   1148  OG  SER A  88      -2.096 -25.507 -34.319  1.00  0.00           O  
ATOM   1149  H   SER A  88      -1.530 -26.889 -30.294  1.00  0.00           H  
ATOM   1150  HA  SER A  88      -0.763 -24.753 -32.062  1.00  0.00           H  
ATOM   1151 1HB  SER A  88      -0.648 -26.782 -33.645  1.00  0.00           H  
ATOM   1152 2HB  SER A  88      -2.292 -27.193 -33.181  1.00  0.00           H  
ATOM   1153  HG  SER A  88      -2.489 -24.764 -33.856  1.00  0.00           H  
ATOM   1154  N   GLY A  89      -2.886 -23.672 -31.697  1.00  0.00           N  
ATOM   1155  CA  GLY A  89      -4.067 -22.898 -31.373  1.00  0.00           C  
ATOM   1156  C   GLY A  89      -3.762 -21.438 -31.070  1.00  0.00           C  
ATOM   1157  O   GLY A  89      -2.919 -20.833 -31.723  1.00  0.00           O  
ATOM   1158  H   GLY A  89      -2.065 -23.196 -32.043  1.00  0.00           H  
ATOM   1159 1HA  GLY A  89      -4.771 -22.942 -32.205  1.00  0.00           H  
ATOM   1160 2HA  GLY A  89      -4.564 -23.337 -30.509  1.00  0.00           H  
ATOM   1161  N   GLY A  90      -4.430 -20.857 -30.068  1.00  0.00           N  
ATOM   1162  CA  GLY A  90      -4.375 -19.461 -29.679  1.00  0.00           C  
ATOM   1163  C   GLY A  90      -3.031 -19.124 -29.038  1.00  0.00           C  
ATOM   1164  O   GLY A  90      -2.422 -20.006 -28.448  1.00  0.00           O  
ATOM   1165  H   GLY A  90      -5.024 -21.489 -29.552  1.00  0.00           H  
ATOM   1166 1HA  GLY A  90      -4.534 -18.832 -30.554  1.00  0.00           H  
ATOM   1167 2HA  GLY A  90      -5.181 -19.247 -28.978  1.00  0.00           H  
ATOM   1168  N   LYS A  91      -2.550 -17.885 -29.120  1.00  0.00           N  
ATOM   1169  CA  LYS A  91      -1.319 -17.388 -28.525  1.00  0.00           C  
ATOM   1170  C   LYS A  91      -1.370 -15.884 -28.289  1.00  0.00           C  
ATOM   1171  O   LYS A  91      -1.757 -15.140 -29.171  1.00  0.00           O  
ATOM   1172  CB  LYS A  91      -0.123 -17.737 -29.412  1.00  0.00           C  
ATOM   1173  CG  LYS A  91       1.227 -17.331 -28.836  1.00  0.00           C  
ATOM   1174  CD  LYS A  91       2.368 -17.755 -29.750  1.00  0.00           C  
ATOM   1175  CE  LYS A  91       3.715 -17.319 -29.193  1.00  0.00           C  
ATOM   1176  NZ  LYS A  91       4.838 -17.702 -30.091  1.00  0.00           N  
ATOM   1177  H   LYS A  91      -3.126 -17.254 -29.659  1.00  0.00           H  
ATOM   1178  HA  LYS A  91      -1.248 -17.771 -27.507  1.00  0.00           H  
ATOM   1179 1HB  LYS A  91      -0.102 -18.813 -29.587  1.00  0.00           H  
ATOM   1180 2HB  LYS A  91      -0.234 -17.250 -30.381  1.00  0.00           H  
ATOM   1181 1HG  LYS A  91       1.258 -16.248 -28.709  1.00  0.00           H  
ATOM   1182 2HG  LYS A  91       1.362 -17.797 -27.861  1.00  0.00           H  
ATOM   1183 1HD  LYS A  91       2.363 -18.841 -29.858  1.00  0.00           H  
ATOM   1184 2HD  LYS A  91       2.230 -17.308 -30.734  1.00  0.00           H  
ATOM   1185 1HE  LYS A  91       3.722 -16.238 -29.063  1.00  0.00           H  
ATOM   1186 2HE  LYS A  91       3.873 -17.781 -28.218  1.00  0.00           H  
ATOM   1187 1HZ  LYS A  91       5.712 -17.396 -29.687  1.00  0.00           H  
ATOM   1188 2HZ  LYS A  91       4.853 -18.706 -30.204  1.00  0.00           H  
ATOM   1189 3HZ  LYS A  91       4.713 -17.264 -30.993  1.00  0.00           H  
ATOM   1190  N   LYS A  92      -0.985 -15.417 -27.099  1.00  0.00           N  
ATOM   1191  CA  LYS A  92      -0.898 -14.035 -26.668  1.00  0.00           C  
ATOM   1192  C   LYS A  92       0.300 -13.891 -25.734  1.00  0.00           C  
ATOM   1193  O   LYS A  92       0.494 -14.749 -24.887  1.00  0.00           O  
ATOM   1194  CB  LYS A  92      -2.187 -13.593 -25.974  1.00  0.00           C  
ATOM   1195  CG  LYS A  92      -2.176 -12.149 -25.488  1.00  0.00           C  
ATOM   1196  CD  LYS A  92      -3.429 -11.827 -24.686  1.00  0.00           C  
ATOM   1197  CE  LYS A  92      -4.660 -11.776 -25.579  1.00  0.00           C  
ATOM   1198  NZ  LYS A  92      -5.881 -11.387 -24.821  1.00  0.00           N  
ATOM   1199  H   LYS A  92      -0.734 -16.151 -26.453  1.00  0.00           H  
ATOM   1200  HA  LYS A  92      -0.676 -13.415 -27.537  1.00  0.00           H  
ATOM   1201 1HB  LYS A  92      -3.027 -13.708 -26.659  1.00  0.00           H  
ATOM   1202 2HB  LYS A  92      -2.376 -14.234 -25.113  1.00  0.00           H  
ATOM   1203 1HG  LYS A  92      -1.300 -11.983 -24.859  1.00  0.00           H  
ATOM   1204 2HG  LYS A  92      -2.120 -11.478 -26.344  1.00  0.00           H  
ATOM   1205 1HD  LYS A  92      -3.577 -12.589 -23.920  1.00  0.00           H  
ATOM   1206 2HD  LYS A  92      -3.308 -10.862 -24.195  1.00  0.00           H  
ATOM   1207 1HE  LYS A  92      -4.499 -11.055 -26.379  1.00  0.00           H  
ATOM   1208 2HE  LYS A  92      -4.824 -12.754 -26.029  1.00  0.00           H  
ATOM   1209 1HZ  LYS A  92      -6.673 -11.365 -25.447  1.00  0.00           H  
ATOM   1210 2HZ  LYS A  92      -6.050 -12.060 -24.087  1.00  0.00           H  
ATOM   1211 3HZ  LYS A  92      -5.748 -10.472 -24.415  1.00  0.00           H  
ATOM   1212  N   GLY A  93       1.113 -12.837 -25.867  1.00  0.00           N  
ATOM   1213  CA  GLY A  93       2.287 -12.548 -25.074  1.00  0.00           C  
ATOM   1214  C   GLY A  93       2.677 -11.076 -25.179  1.00  0.00           C  
ATOM   1215  O   GLY A  93       2.803 -10.571 -26.290  1.00  0.00           O  
ATOM   1216  H   GLY A  93       0.849 -12.201 -26.605  1.00  0.00           H  
ATOM   1217 1HA  GLY A  93       2.094 -12.803 -24.032  1.00  0.00           H  
ATOM   1218 2HA  GLY A  93       3.115 -13.172 -25.409  1.00  0.00           H  
ATOM   1219  N   GLY A  94       2.834 -10.366 -24.058  1.00  0.00           N  
ATOM   1220  CA  GLY A  94       3.240  -8.979 -23.955  1.00  0.00           C  
ATOM   1221  C   GLY A  94       3.146  -8.473 -22.522  1.00  0.00           C  
ATOM   1222  O   GLY A  94       2.474  -9.113 -21.704  1.00  0.00           O  
ATOM   1223  H   GLY A  94       2.640 -10.885 -23.214  1.00  0.00           H  
ATOM   1224 1HA  GLY A  94       4.265  -8.872 -24.312  1.00  0.00           H  
ATOM   1225 2HA  GLY A  94       2.610  -8.367 -24.599  1.00  0.00           H  
ATOM   1226  N   SER A  95       3.763  -7.339 -22.190  1.00  0.00           N  
ATOM   1227  CA  SER A  95       3.809  -6.686 -20.902  1.00  0.00           C  
ATOM   1228  C   SER A  95       3.205  -5.289 -20.998  1.00  0.00           C  
ATOM   1229  O   SER A  95       2.563  -4.988 -22.002  1.00  0.00           O  
ATOM   1230  CB  SER A  95       5.239  -6.608 -20.405  1.00  0.00           C  
ATOM   1231  OG  SER A  95       5.288  -6.139 -19.086  1.00  0.00           O  
ATOM   1232  H   SER A  95       4.245  -6.919 -22.972  1.00  0.00           H  
ATOM   1233  HA  SER A  95       3.161  -7.232 -20.214  1.00  0.00           H  
ATOM   1234 1HB  SER A  95       5.699  -7.594 -20.461  1.00  0.00           H  
ATOM   1235 2HB  SER A  95       5.812  -5.943 -21.051  1.00  0.00           H  
ATOM   1236  HG  SER A  95       6.010  -5.507 -19.056  1.00  0.00           H  
ATOM   1237  N   SER A  96       3.457  -4.385 -20.046  1.00  0.00           N  
ATOM   1238  CA  SER A  96       2.919  -3.041 -19.919  1.00  0.00           C  
ATOM   1239  C   SER A  96       3.447  -2.355 -18.666  1.00  0.00           C  
ATOM   1240  O   SER A  96       4.025  -3.006 -17.804  1.00  0.00           O  
ATOM   1241  CB  SER A  96       3.101  -2.240 -21.218  1.00  0.00           C  
ATOM   1242  OG  SER A  96       2.656  -0.906 -21.145  1.00  0.00           O  
ATOM   1243  H   SER A  96       4.107  -4.722 -19.350  1.00  0.00           H  
ATOM   1244  HA  SER A  96       3.458  -2.526 -19.122  1.00  0.00           H  
ATOM   1245 1HB  SER A  96       4.156  -2.225 -21.491  1.00  0.00           H  
ATOM   1246 2HB  SER A  96       2.560  -2.729 -22.026  1.00  0.00           H  
ATOM   1247  HG  SER A  96       1.949  -0.898 -20.495  1.00  0.00           H  
ATOM   1248  N   SER A  97       3.347  -1.027 -18.563  1.00  0.00           N  
ATOM   1249  CA  SER A  97       3.686  -0.119 -17.490  1.00  0.00           C  
ATOM   1250  C   SER A  97       5.185   0.012 -17.219  1.00  0.00           C  
ATOM   1251  O   SER A  97       5.602   0.803 -16.381  1.00  0.00           O  
ATOM   1252  CB  SER A  97       2.986  -0.572 -16.223  1.00  0.00           C  
ATOM   1253  OG  SER A  97       1.598  -0.613 -16.404  1.00  0.00           O  
ATOM   1254  H   SER A  97       2.960  -0.655 -19.418  1.00  0.00           H  
ATOM   1255  HA  SER A  97       3.598   0.903 -17.860  1.00  0.00           H  
ATOM   1256 1HB  SER A  97       3.348  -1.561 -15.941  1.00  0.00           H  
ATOM   1257 2HB  SER A  97       3.230   0.109 -15.409  1.00  0.00           H  
ATOM   1258  HG  SER A  97       1.260  -1.207 -15.729  1.00  0.00           H  
ATOM   1259  N   SER A  98       6.026  -0.759 -17.929  1.00  0.00           N  
ATOM   1260  CA  SER A  98       7.475  -0.804 -17.991  1.00  0.00           C  
ATOM   1261  C   SER A  98       8.227  -0.050 -16.898  1.00  0.00           C  
ATOM   1262  O   SER A  98       8.643  -0.647 -15.901  1.00  0.00           O  
ATOM   1263  CB  SER A  98       7.915  -0.270 -19.340  1.00  0.00           C  
ATOM   1264  OG  SER A  98       7.470   1.046 -19.528  1.00  0.00           O  
ATOM   1265  H   SER A  98       5.489  -1.397 -18.498  1.00  0.00           H  
ATOM   1266  HA  SER A  98       7.802  -1.807 -17.712  1.00  0.00           H  
ATOM   1267 1HB  SER A  98       9.002  -0.302 -19.408  1.00  0.00           H  
ATOM   1268 2HB  SER A  98       7.519  -0.907 -20.130  1.00  0.00           H  
ATOM   1269  HG  SER A  98       8.199   1.515 -19.941  1.00  0.00           H  
ATOM   1270  N   TRP A  99       8.397   1.262 -17.035  1.00  0.00           N  
ATOM   1271  CA  TRP A  99       9.001   2.142 -16.056  1.00  0.00           C  
ATOM   1272  C   TRP A  99       8.363   2.044 -14.681  1.00  0.00           C  
ATOM   1273  O   TRP A  99       9.028   1.660 -13.721  1.00  0.00           O  
ATOM   1274  CB  TRP A  99       8.921   3.589 -16.544  1.00  0.00           C  
ATOM   1275  CG  TRP A  99       9.954   3.931 -17.575  1.00  0.00           C  
ATOM   1276  CD1 TRP A  99       9.807   3.871 -18.928  1.00  0.00           C  
ATOM   1277  CD2 TRP A  99      11.307   4.391 -17.339  1.00  0.00           C  
ATOM   1278  NE1 TRP A  99      10.968   4.259 -19.548  1.00  0.00           N  
ATOM   1279  CE2 TRP A  99      11.897   4.582 -18.591  1.00  0.00           C  
ATOM   1280  CE3 TRP A  99      12.053   4.653 -16.183  1.00  0.00           C  
ATOM   1281  CZ2 TRP A  99      13.204   5.023 -18.727  1.00  0.00           C  
ATOM   1282  CZ3 TRP A  99      13.363   5.096 -16.319  1.00  0.00           C  
ATOM   1283  CH2 TRP A  99      13.923   5.276 -17.558  1.00  0.00           C  
ATOM   1284  H   TRP A  99       8.066   1.649 -17.907  1.00  0.00           H  
ATOM   1285  HA  TRP A  99      10.038   1.839 -15.911  1.00  0.00           H  
ATOM   1286 1HB  TRP A  99       7.936   3.775 -16.972  1.00  0.00           H  
ATOM   1287 2HB  TRP A  99       9.043   4.266 -15.699  1.00  0.00           H  
ATOM   1288  HD1 TRP A  99       8.899   3.561 -19.443  1.00  0.00           H  
ATOM   1289  HE1 TRP A  99      11.117   4.300 -20.546  1.00  0.00           H  
ATOM   1290  HE3 TRP A  99      11.612   4.514 -15.196  1.00  0.00           H  
ATOM   1291  HZ2 TRP A  99      13.667   5.172 -19.703  1.00  0.00           H  
ATOM   1292  HZ3 TRP A  99      13.937   5.297 -15.414  1.00  0.00           H  
ATOM   1293  HH2 TRP A  99      14.953   5.625 -17.629  1.00  0.00           H  
ATOM   1294  N   ALA A 100       7.076   2.359 -14.534  1.00  0.00           N  
ATOM   1295  CA  ALA A 100       6.313   2.228 -13.307  1.00  0.00           C  
ATOM   1296  C   ALA A 100       6.274   0.796 -12.799  1.00  0.00           C  
ATOM   1297  O   ALA A 100       6.421   0.578 -11.603  1.00  0.00           O  
ATOM   1298  CB  ALA A 100       4.891   2.756 -13.496  1.00  0.00           C  
ATOM   1299  H   ALA A 100       6.619   2.716 -15.361  1.00  0.00           H  
ATOM   1300  HA  ALA A 100       6.807   2.820 -12.536  1.00  0.00           H  
ATOM   1301 1HB  ALA A 100       4.336   2.649 -12.564  1.00  0.00           H  
ATOM   1302 2HB  ALA A 100       4.928   3.809 -13.776  1.00  0.00           H  
ATOM   1303 3HB  ALA A 100       4.394   2.189 -14.281  1.00  0.00           H  
ATOM   1304  N   LEU A 101       6.163  -0.199 -13.691  1.00  0.00           N  
ATOM   1305  CA  LEU A 101       6.147  -1.605 -13.355  1.00  0.00           C  
ATOM   1306  C   LEU A 101       7.376  -1.983 -12.545  1.00  0.00           C  
ATOM   1307  O   LEU A 101       7.272  -2.404 -11.397  1.00  0.00           O  
ATOM   1308  CB  LEU A 101       6.080  -2.454 -14.631  1.00  0.00           C  
ATOM   1309  CG  LEU A 101       6.158  -3.972 -14.425  1.00  0.00           C  
ATOM   1310  CD1 LEU A 101       4.962  -4.435 -13.603  1.00  0.00           C  
ATOM   1311  CD2 LEU A 101       6.194  -4.667 -15.778  1.00  0.00           C  
ATOM   1312  H   LEU A 101       6.086   0.076 -14.660  1.00  0.00           H  
ATOM   1313  HA  LEU A 101       5.273  -1.802 -12.734  1.00  0.00           H  
ATOM   1314 1HB  LEU A 101       5.145  -2.237 -15.144  1.00  0.00           H  
ATOM   1315 2HB  LEU A 101       6.905  -2.166 -15.283  1.00  0.00           H  
ATOM   1316  HG  LEU A 101       7.062  -4.218 -13.866  1.00  0.00           H  
ATOM   1317 1HD1 LEU A 101       5.018  -5.514 -13.457  1.00  0.00           H  
ATOM   1318 2HD1 LEU A 101       4.973  -3.937 -12.633  1.00  0.00           H  
ATOM   1319 3HD1 LEU A 101       4.041  -4.187 -14.130  1.00  0.00           H  
ATOM   1320 1HD2 LEU A 101       6.249  -5.746 -15.631  1.00  0.00           H  
ATOM   1321 2HD2 LEU A 101       5.290  -4.423 -16.336  1.00  0.00           H  
ATOM   1322 3HD2 LEU A 101       7.067  -4.331 -16.336  1.00  0.00           H  
ATOM   1323  N   LEU A 102       8.578  -1.787 -13.099  1.00  0.00           N  
ATOM   1324  CA  LEU A 102       9.864  -2.125 -12.531  1.00  0.00           C  
ATOM   1325  C   LEU A 102      10.117  -1.356 -11.252  1.00  0.00           C  
ATOM   1326  O   LEU A 102      10.534  -1.924 -10.245  1.00  0.00           O  
ATOM   1327  CB  LEU A 102      10.981  -1.834 -13.540  1.00  0.00           C  
ATOM   1328  CG  LEU A 102      11.014  -2.743 -14.776  1.00  0.00           C  
ATOM   1329  CD1 LEU A 102      12.030  -2.206 -15.775  1.00  0.00           C  
ATOM   1330  CD2 LEU A 102      11.361  -4.163 -14.352  1.00  0.00           C  
ATOM   1331  H   LEU A 102       8.542  -1.354 -14.011  1.00  0.00           H  
ATOM   1332  HA  LEU A 102       9.865  -3.187 -12.287  1.00  0.00           H  
ATOM   1333 1HB  LEU A 102      10.877  -0.807 -13.888  1.00  0.00           H  
ATOM   1334 2HB  LEU A 102      11.941  -1.929 -13.033  1.00  0.00           H  
ATOM   1335  HG  LEU A 102      10.037  -2.737 -15.259  1.00  0.00           H  
ATOM   1336 1HD1 LEU A 102      12.054  -2.852 -16.652  1.00  0.00           H  
ATOM   1337 2HD1 LEU A 102      11.747  -1.198 -16.075  1.00  0.00           H  
ATOM   1338 3HD1 LEU A 102      13.017  -2.185 -15.314  1.00  0.00           H  
ATOM   1339 1HD2 LEU A 102      11.383  -4.809 -15.230  1.00  0.00           H  
ATOM   1340 2HD2 LEU A 102      12.339  -4.171 -13.871  1.00  0.00           H  
ATOM   1341 3HD2 LEU A 102      10.609  -4.528 -13.653  1.00  0.00           H  
ATOM   1342  N   SER A 103       9.800  -0.048 -11.240  1.00  0.00           N  
ATOM   1343  CA  SER A 103       9.967   0.897 -10.152  1.00  0.00           C  
ATOM   1344  C   SER A 103       9.023   0.627  -8.991  1.00  0.00           C  
ATOM   1345  O   SER A 103       9.447   0.227  -7.917  1.00  0.00           O  
ATOM   1346  CB  SER A 103       9.750   2.308 -10.664  1.00  0.00           C  
ATOM   1347  OG  SER A 103       9.900   3.245  -9.633  1.00  0.00           O  
ATOM   1348  H   SER A 103       9.402   0.271 -12.112  1.00  0.00           H  
ATOM   1349  HA  SER A 103      10.977   0.791  -9.753  1.00  0.00           H  
ATOM   1350 1HB  SER A 103      10.465   2.520 -11.459  1.00  0.00           H  
ATOM   1351 2HB  SER A 103       8.752   2.390 -11.092  1.00  0.00           H  
ATOM   1352  HG  SER A 103       9.071   3.240  -9.149  1.00  0.00           H  
ATOM   1353  N   GLY A 104       7.705   0.744  -9.192  1.00  0.00           N  
ATOM   1354  CA  GLY A 104       6.678   0.481  -8.215  1.00  0.00           C  
ATOM   1355  C   GLY A 104       6.911  -0.870  -7.558  1.00  0.00           C  
ATOM   1356  O   GLY A 104       7.052  -0.916  -6.332  1.00  0.00           O  
ATOM   1357  H   GLY A 104       7.438   1.045 -10.119  1.00  0.00           H  
ATOM   1358 1HA  GLY A 104       6.679   1.270  -7.463  1.00  0.00           H  
ATOM   1359 2HA  GLY A 104       5.702   0.500  -8.699  1.00  0.00           H  
ATOM   1360  N   LEU A 105       7.066  -1.944  -8.322  1.00  0.00           N  
ATOM   1361  CA  LEU A 105       7.278  -3.294  -7.844  1.00  0.00           C  
ATOM   1362  C   LEU A 105       8.551  -3.449  -7.027  1.00  0.00           C  
ATOM   1363  O   LEU A 105       8.509  -3.796  -5.854  1.00  0.00           O  
ATOM   1364  CB  LEU A 105       7.319  -4.258  -9.036  1.00  0.00           C  
ATOM   1365  CG  LEU A 105       7.483  -5.742  -8.686  1.00  0.00           C  
ATOM   1366  CD1 LEU A 105       6.260  -6.220  -7.914  1.00  0.00           C  
ATOM   1367  CD2 LEU A 105       7.672  -6.548  -9.963  1.00  0.00           C  
ATOM   1368  H   LEU A 105       7.029  -1.774  -9.317  1.00  0.00           H  
ATOM   1369  HA  LEU A 105       6.470  -3.549  -7.161  1.00  0.00           H  
ATOM   1370 1HB  LEU A 105       6.395  -4.151  -9.602  1.00  0.00           H  
ATOM   1371 2HB  LEU A 105       8.151  -3.976  -9.683  1.00  0.00           H  
ATOM   1372  HG  LEU A 105       8.354  -5.871  -8.043  1.00  0.00           H  
ATOM   1373 1HD1 LEU A 105       6.376  -7.275  -7.665  1.00  0.00           H  
ATOM   1374 2HD1 LEU A 105       6.160  -5.640  -6.996  1.00  0.00           H  
ATOM   1375 3HD1 LEU A 105       5.369  -6.088  -8.526  1.00  0.00           H  
ATOM   1376 1HD2 LEU A 105       7.789  -7.603  -9.714  1.00  0.00           H  
ATOM   1377 2HD2 LEU A 105       6.800  -6.421 -10.605  1.00  0.00           H  
ATOM   1378 3HD2 LEU A 105       8.562  -6.198 -10.485  1.00  0.00           H  
ATOM   1379  N   GLY A 106       9.716  -3.117  -7.593  1.00  0.00           N  
ATOM   1380  CA  GLY A 106      10.996  -3.184  -6.925  1.00  0.00           C  
ATOM   1381  C   GLY A 106      11.086  -2.282  -5.695  1.00  0.00           C  
ATOM   1382  O   GLY A 106      11.682  -2.696  -4.696  1.00  0.00           O  
ATOM   1383  H   GLY A 106       9.677  -2.801  -8.551  1.00  0.00           H  
ATOM   1384 1HA  GLY A 106      11.193  -4.211  -6.617  1.00  0.00           H  
ATOM   1385 2HA  GLY A 106      11.785  -2.900  -7.621  1.00  0.00           H  
ATOM   1386  N   ALA A 107      10.467  -1.108  -5.723  1.00  0.00           N  
ATOM   1387  CA  ALA A 107      10.419  -0.172  -4.614  1.00  0.00           C  
ATOM   1388  C   ALA A 107       9.871  -0.868  -3.368  1.00  0.00           C  
ATOM   1389  O   ALA A 107      10.535  -0.906  -2.342  1.00  0.00           O  
ATOM   1390  CB  ALA A 107       9.509   1.004  -4.977  1.00  0.00           C  
ATOM   1391  H   ALA A 107      10.003  -0.870  -6.588  1.00  0.00           H  
ATOM   1392  HA  ALA A 107      11.430   0.195  -4.437  1.00  0.00           H  
ATOM   1393 1HB  ALA A 107       9.473   1.707  -4.144  1.00  0.00           H  
ATOM   1394 2HB  ALA A 107       9.901   1.508  -5.860  1.00  0.00           H  
ATOM   1395 3HB  ALA A 107       8.506   0.637  -5.185  1.00  0.00           H  
ATOM   1396  N   LEU A 108       8.670  -1.453  -3.439  1.00  0.00           N  
ATOM   1397  CA  LEU A 108       8.025  -2.190  -2.377  1.00  0.00           C  
ATOM   1398  C   LEU A 108       8.772  -3.454  -1.961  1.00  0.00           C  
ATOM   1399  O   LEU A 108       8.839  -3.764  -0.768  1.00  0.00           O  
ATOM   1400  CB  LEU A 108       6.602  -2.561  -2.814  1.00  0.00           C  
ATOM   1401  CG  LEU A 108       5.592  -1.407  -2.838  1.00  0.00           C  
ATOM   1402  CD1 LEU A 108       4.371  -1.817  -3.651  1.00  0.00           C  
ATOM   1403  CD2 LEU A 108       5.203  -1.042  -1.413  1.00  0.00           C  
ATOM   1404  H   LEU A 108       8.198  -1.354  -4.326  1.00  0.00           H  
ATOM   1405  HA  LEU A 108       8.020  -1.570  -1.481  1.00  0.00           H  
ATOM   1406 1HB  LEU A 108       6.646  -2.984  -3.816  1.00  0.00           H  
ATOM   1407 2HB  LEU A 108       6.219  -3.323  -2.136  1.00  0.00           H  
ATOM   1408  HG  LEU A 108       6.041  -0.540  -3.324  1.00  0.00           H  
ATOM   1409 1HD1 LEU A 108       3.654  -0.997  -3.668  1.00  0.00           H  
ATOM   1410 2HD1 LEU A 108       4.676  -2.053  -4.670  1.00  0.00           H  
ATOM   1411 3HD1 LEU A 108       3.910  -2.693  -3.197  1.00  0.00           H  
ATOM   1412 1HD2 LEU A 108       4.485  -0.221  -1.430  1.00  0.00           H  
ATOM   1413 2HD2 LEU A 108       4.753  -1.907  -0.926  1.00  0.00           H  
ATOM   1414 3HD2 LEU A 108       6.091  -0.736  -0.860  1.00  0.00           H  
ATOM   1415  N   LEU A 109       9.394  -4.180  -2.884  1.00  0.00           N  
ATOM   1416  CA  LEU A 109      10.246  -5.318  -2.609  1.00  0.00           C  
ATOM   1417  C   LEU A 109      11.452  -4.955  -1.750  1.00  0.00           C  
ATOM   1418  O   LEU A 109      11.673  -5.576  -0.708  1.00  0.00           O  
ATOM   1419  CB  LEU A 109      10.724  -5.935  -3.929  1.00  0.00           C  
ATOM   1420  CG  LEU A 109      11.711  -7.102  -3.800  1.00  0.00           C  
ATOM   1421  CD1 LEU A 109      11.051  -8.242  -3.035  1.00  0.00           C  
ATOM   1422  CD2 LEU A 109      12.148  -7.554  -5.185  1.00  0.00           C  
ATOM   1423  H   LEU A 109       9.247  -3.896  -3.842  1.00  0.00           H  
ATOM   1424  HA  LEU A 109       9.679  -6.040  -2.022  1.00  0.00           H  
ATOM   1425 1HB  LEU A 109       9.856  -6.295  -4.479  1.00  0.00           H  
ATOM   1426 2HB  LEU A 109      11.206  -5.158  -4.522  1.00  0.00           H  
ATOM   1427  HG  LEU A 109      12.583  -6.780  -3.231  1.00  0.00           H  
ATOM   1428 1HD1 LEU A 109      11.753  -9.072  -2.943  1.00  0.00           H  
ATOM   1429 2HD1 LEU A 109      10.766  -7.897  -2.041  1.00  0.00           H  
ATOM   1430 3HD1 LEU A 109      10.164  -8.576  -3.573  1.00  0.00           H  
ATOM   1431 1HD2 LEU A 109      12.850  -8.383  -5.093  1.00  0.00           H  
ATOM   1432 2HD2 LEU A 109      11.277  -7.878  -5.754  1.00  0.00           H  
ATOM   1433 3HD2 LEU A 109      12.632  -6.725  -5.702  1.00  0.00           H  
ATOM   1434  N   LEU A 110      12.210  -3.920  -2.097  1.00  0.00           N  
ATOM   1435  CA  LEU A 110      13.307  -3.376  -1.305  1.00  0.00           C  
ATOM   1436  C   LEU A 110      12.872  -3.101   0.129  1.00  0.00           C  
ATOM   1437  O   LEU A 110      13.522  -3.561   1.065  1.00  0.00           O  
ATOM   1438  CB  LEU A 110      13.831  -2.084  -1.943  1.00  0.00           C  
ATOM   1439  CG  LEU A 110      14.966  -1.381  -1.188  1.00  0.00           C  
ATOM   1440  CD1 LEU A 110      16.192  -2.284  -1.160  1.00  0.00           C  
ATOM   1441  CD2 LEU A 110      15.280  -0.054  -1.863  1.00  0.00           C  
ATOM   1442  H   LEU A 110      11.988  -3.495  -2.986  1.00  0.00           H  
ATOM   1443  HA  LEU A 110      14.108  -4.114  -1.271  1.00  0.00           H  
ATOM   1444 1HB  LEU A 110      14.191  -2.312  -2.945  1.00  0.00           H  
ATOM   1445 2HB  LEU A 110      13.004  -1.378  -2.028  1.00  0.00           H  
ATOM   1446  HG  LEU A 110      14.661  -1.201  -0.157  1.00  0.00           H  
ATOM   1447 1HD1 LEU A 110      16.999  -1.786  -0.623  1.00  0.00           H  
ATOM   1448 2HD1 LEU A 110      15.945  -3.218  -0.655  1.00  0.00           H  
ATOM   1449 3HD1 LEU A 110      16.512  -2.496  -2.180  1.00  0.00           H  
ATOM   1450 1HD2 LEU A 110      16.087   0.445  -1.325  1.00  0.00           H  
ATOM   1451 2HD2 LEU A 110      15.587  -0.233  -2.893  1.00  0.00           H  
ATOM   1452 3HD2 LEU A 110      14.392   0.578  -1.853  1.00  0.00           H  
ATOM   1453  N   SER A 111      11.741  -2.415   0.348  1.00  0.00           N  
ATOM   1454  CA  SER A 111      11.167  -2.195   1.663  1.00  0.00           C  
ATOM   1455  C   SER A 111      10.812  -3.479   2.388  1.00  0.00           C  
ATOM   1456  O   SER A 111      11.222  -3.631   3.532  1.00  0.00           O  
ATOM   1457  CB  SER A 111       9.926  -1.332   1.536  1.00  0.00           C  
ATOM   1458  OG  SER A 111       9.322  -1.135   2.785  1.00  0.00           O  
ATOM   1459  H   SER A 111      11.274  -2.034  -0.463  1.00  0.00           H  
ATOM   1460  HA  SER A 111      11.933  -1.763   2.308  1.00  0.00           H  
ATOM   1461 1HB  SER A 111      10.196  -0.370   1.103  1.00  0.00           H  
ATOM   1462 2HB  SER A 111       9.219  -1.810   0.859  1.00  0.00           H  
ATOM   1463  HG  SER A 111      10.002  -1.313   3.439  1.00  0.00           H  
ATOM   1464  N   LEU A 112      10.126  -4.460   1.779  1.00  0.00           N  
ATOM   1465  CA  LEU A 112       9.807  -5.739   2.380  1.00  0.00           C  
ATOM   1466  C   LEU A 112      11.038  -6.347   3.038  1.00  0.00           C  
ATOM   1467  O   LEU A 112      10.993  -6.725   4.210  1.00  0.00           O  
ATOM   1468  CB  LEU A 112       9.251  -6.698   1.320  1.00  0.00           C  
ATOM   1469  CG  LEU A 112       8.999  -8.136   1.791  1.00  0.00           C  
ATOM   1470  CD1 LEU A 112       8.042  -8.122   2.976  1.00  0.00           C  
ATOM   1471  CD2 LEU A 112       8.432  -8.956   0.641  1.00  0.00           C  
ATOM   1472  H   LEU A 112       9.821  -4.270   0.836  1.00  0.00           H  
ATOM   1473  HA  LEU A 112       9.064  -5.578   3.161  1.00  0.00           H  
ATOM   1474 1HB  LEU A 112       8.307  -6.300   0.952  1.00  0.00           H  
ATOM   1475 2HB  LEU A 112       9.953  -6.741   0.487  1.00  0.00           H  
ATOM   1476  HG  LEU A 112       9.937  -8.580   2.125  1.00  0.00           H  
ATOM   1477 1HD1 LEU A 112       7.863  -9.144   3.311  1.00  0.00           H  
ATOM   1478 2HD1 LEU A 112       8.481  -7.546   3.791  1.00  0.00           H  
ATOM   1479 3HD1 LEU A 112       7.098  -7.668   2.676  1.00  0.00           H  
ATOM   1480 1HD2 LEU A 112       8.254  -9.978   0.976  1.00  0.00           H  
ATOM   1481 2HD2 LEU A 112       7.493  -8.514   0.307  1.00  0.00           H  
ATOM   1482 3HD2 LEU A 112       9.144  -8.964  -0.185  1.00  0.00           H  
ATOM   1483  N   LEU A 113      12.172  -6.360   2.334  1.00  0.00           N  
ATOM   1484  CA  LEU A 113      13.471  -6.818   2.798  1.00  0.00           C  
ATOM   1485  C   LEU A 113      13.969  -6.036   3.997  1.00  0.00           C  
ATOM   1486  O   LEU A 113      14.373  -6.598   5.012  1.00  0.00           O  
ATOM   1487  CB  LEU A 113      14.497  -6.715   1.662  1.00  0.00           C  
ATOM   1488  CG  LEU A 113      14.285  -7.675   0.485  1.00  0.00           C  
ATOM   1489  CD1 LEU A 113      15.245  -7.318  -0.642  1.00  0.00           C  
ATOM   1490  CD2 LEU A 113      14.498  -9.107   0.952  1.00  0.00           C  
ATOM   1491  H   LEU A 113      12.081  -6.009   1.391  1.00  0.00           H  
ATOM   1492  HA  LEU A 113      13.367  -7.839   3.164  1.00  0.00           H  
ATOM   1493 1HB  LEU A 113      14.478  -5.699   1.269  1.00  0.00           H  
ATOM   1494 2HB  LEU A 113      15.489  -6.906   2.071  1.00  0.00           H  
ATOM   1495  HG  LEU A 113      13.269  -7.565   0.104  1.00  0.00           H  
ATOM   1496 1HD1 LEU A 113      15.094  -8.000  -1.478  1.00  0.00           H  
ATOM   1497 2HD1 LEU A 113      15.057  -6.296  -0.970  1.00  0.00           H  
ATOM   1498 3HD1 LEU A 113      16.271  -7.402  -0.285  1.00  0.00           H  
ATOM   1499 1HD2 LEU A 113      14.347  -9.790   0.116  1.00  0.00           H  
ATOM   1500 2HD2 LEU A 113      15.514  -9.218   1.332  1.00  0.00           H  
ATOM   1501 3HD2 LEU A 113      13.788  -9.341   1.745  1.00  0.00           H  
ATOM   1502  N   GLY A 114      13.849  -4.703   3.978  1.00  0.00           N  
ATOM   1503  CA  GLY A 114      14.146  -3.839   5.096  1.00  0.00           C  
ATOM   1504  C   GLY A 114      13.246  -4.049   6.312  1.00  0.00           C  
ATOM   1505  O   GLY A 114      13.754  -4.102   7.424  1.00  0.00           O  
ATOM   1506  H   GLY A 114      13.526  -4.294   3.113  1.00  0.00           H  
ATOM   1507 1HA  GLY A 114      15.178  -3.992   5.410  1.00  0.00           H  
ATOM   1508 2HA  GLY A 114      14.056  -2.799   4.786  1.00  0.00           H  
ATOM   1509  N   LEU A 115      11.930  -4.235   6.109  1.00  0.00           N  
ATOM   1510  CA  LEU A 115      10.956  -4.490   7.144  1.00  0.00           C  
ATOM   1511  C   LEU A 115      11.265  -5.769   7.912  1.00  0.00           C  
ATOM   1512  O   LEU A 115      11.126  -5.801   9.129  1.00  0.00           O  
ATOM   1513  CB  LEU A 115       9.555  -4.579   6.528  1.00  0.00           C  
ATOM   1514  CG  LEU A 115       8.999  -3.274   5.945  1.00  0.00           C  
ATOM   1515  CD1 LEU A 115       7.725  -3.567   5.165  1.00  0.00           C  
ATOM   1516  CD2 LEU A 115       8.736  -2.286   7.072  1.00  0.00           C  
ATOM   1517  H   LEU A 115      11.625  -4.189   5.147  1.00  0.00           H  
ATOM   1518  HA  LEU A 115      10.972  -3.656   7.846  1.00  0.00           H  
ATOM   1519 1HB  LEU A 115       9.574  -5.318   5.728  1.00  0.00           H  
ATOM   1520 2HB  LEU A 115       8.859  -4.922   7.294  1.00  0.00           H  
ATOM   1521  HG  LEU A 115       9.725  -2.848   5.251  1.00  0.00           H  
ATOM   1522 1HD1 LEU A 115       7.331  -2.639   4.751  1.00  0.00           H  
ATOM   1523 2HD1 LEU A 115       7.946  -4.260   4.354  1.00  0.00           H  
ATOM   1524 3HD1 LEU A 115       6.985  -4.010   5.831  1.00  0.00           H  
ATOM   1525 1HD2 LEU A 115       8.342  -1.357   6.658  1.00  0.00           H  
ATOM   1526 2HD2 LEU A 115       8.010  -2.711   7.766  1.00  0.00           H  
ATOM   1527 3HD2 LEU A 115       9.667  -2.081   7.601  1.00  0.00           H  
ATOM   1528  N   LEU A 116      11.688  -6.847   7.239  1.00  0.00           N  
ATOM   1529  CA  LEU A 116      12.215  -8.059   7.828  1.00  0.00           C  
ATOM   1530  C   LEU A 116      13.541  -7.840   8.534  1.00  0.00           C  
ATOM   1531  O   LEU A 116      13.746  -8.308   9.663  1.00  0.00           O  
ATOM   1532  CB  LEU A 116      12.386  -9.129   6.741  1.00  0.00           C  
ATOM   1533  CG  LEU A 116      12.984 -10.462   7.209  1.00  0.00           C  
ATOM   1534  CD1 LEU A 116      12.067 -11.094   8.247  1.00  0.00           C  
ATOM   1535  CD2 LEU A 116      13.170 -11.383   6.012  1.00  0.00           C  
ATOM   1536  H   LEU A 116      11.621  -6.776   6.234  1.00  0.00           H  
ATOM   1537  HA  LEU A 116      11.524  -8.399   8.598  1.00  0.00           H  
ATOM   1538 1HB  LEU A 116      11.411  -9.338   6.304  1.00  0.00           H  
ATOM   1539 2HB  LEU A 116      13.034  -8.731   5.961  1.00  0.00           H  
ATOM   1540  HG  LEU A 116      13.949 -10.282   7.682  1.00  0.00           H  
ATOM   1541 1HD1 LEU A 116      12.491 -12.041   8.580  1.00  0.00           H  
ATOM   1542 2HD1 LEU A 116      11.967 -10.423   9.101  1.00  0.00           H  
ATOM   1543 3HD1 LEU A 116      11.086 -11.271   7.807  1.00  0.00           H  
ATOM   1544 1HD2 LEU A 116      13.595 -12.330   6.344  1.00  0.00           H  
ATOM   1545 2HD2 LEU A 116      12.204 -11.564   5.539  1.00  0.00           H  
ATOM   1546 3HD2 LEU A 116      13.843 -10.914   5.294  1.00  0.00           H  
ATOM   1547  N   TRP A 117      14.500  -7.156   7.903  1.00  0.00           N  
ATOM   1548  CA  TRP A 117      15.835  -6.893   8.413  1.00  0.00           C  
ATOM   1549  C   TRP A 117      15.809  -5.734   9.403  1.00  0.00           C  
ATOM   1550  O   TRP A 117      16.443  -4.703   9.191  1.00  0.00           O  
ATOM   1551  CB  TRP A 117      16.795  -6.575   7.265  1.00  0.00           C  
ATOM   1552  CG  TRP A 117      16.904  -7.677   6.255  1.00  0.00           C  
ATOM   1553  CD1 TRP A 117      16.475  -8.962   6.400  1.00  0.00           C  
ATOM   1554  CD2 TRP A 117      17.483  -7.595   4.930  1.00  0.00           C  
ATOM   1555  NE1 TRP A 117      16.747  -9.683   5.264  1.00  0.00           N  
ATOM   1556  CE2 TRP A 117      17.363  -8.862   4.353  1.00  0.00           C  
ATOM   1557  CE3 TRP A 117      18.085  -6.563   4.199  1.00  0.00           C  
ATOM   1558  CZ2 TRP A 117      17.823  -9.133   3.075  1.00  0.00           C  
ATOM   1559  CZ3 TRP A 117      18.546  -6.835   2.916  1.00  0.00           C  
ATOM   1560  CH2 TRP A 117      18.417  -8.086   2.369  1.00  0.00           C  
ATOM   1561  H   TRP A 117      14.244  -6.804   6.991  1.00  0.00           H  
ATOM   1562  HA  TRP A 117      16.164  -7.761   8.984  1.00  0.00           H  
ATOM   1563 1HB  TRP A 117      16.463  -5.672   6.753  1.00  0.00           H  
ATOM   1564 2HB  TRP A 117      17.789  -6.378   7.666  1.00  0.00           H  
ATOM   1565  HD1 TRP A 117      15.988  -9.359   7.289  1.00  0.00           H  
ATOM   1566  HE1 TRP A 117      16.531 -10.659   5.121  1.00  0.00           H  
ATOM   1567  HE3 TRP A 117      18.187  -5.567   4.627  1.00  0.00           H  
ATOM   1568  HZ2 TRP A 117      17.731 -10.121   2.623  1.00  0.00           H  
ATOM   1569  HZ3 TRP A 117      19.013  -6.026   2.353  1.00  0.00           H  
ATOM   1570  HH2 TRP A 117      18.789  -8.265   1.360  1.00  0.00           H  
ATOM   1571  N   ALA A 118      15.067  -5.887  10.499  1.00  0.00           N  
ATOM   1572  CA  ALA A 118      14.791  -4.919  11.541  1.00  0.00           C  
ATOM   1573  C   ALA A 118      15.980  -4.708  12.477  1.00  0.00           C  
ATOM   1574  O   ALA A 118      15.918  -5.044  13.654  1.00  0.00           O  
ATOM   1575  CB  ALA A 118      13.488  -5.282  12.244  1.00  0.00           C  
ATOM   1576  H   ALA A 118      14.667  -6.812  10.568  1.00  0.00           H  
ATOM   1577  HA  ALA A 118      14.686  -3.939  11.075  1.00  0.00           H  
ATOM   1578 1HB  ALA A 118      13.282  -4.553  13.028  1.00  0.00           H  
ATOM   1579 2HB  ALA A 118      12.672  -5.279  11.522  1.00  0.00           H  
ATOM   1580 3HB  ALA A 118      13.578  -6.274  12.686  1.00  0.00           H  
ATOM   1581  N   SER A 119      17.088  -4.187  11.960  1.00  0.00           N  
ATOM   1582  CA  SER A 119      18.341  -3.905  12.630  1.00  0.00           C  
ATOM   1583  C   SER A 119      18.243  -2.840  13.710  1.00  0.00           C  
ATOM   1584  O   SER A 119      17.871  -1.700  13.460  1.00  0.00           O  
ATOM   1585  CB  SER A 119      19.372  -3.480  11.602  1.00  0.00           C  
ATOM   1586  OG  SER A 119      20.564  -3.082  12.222  1.00  0.00           O  
ATOM   1587  H   SER A 119      16.998  -3.978  10.976  1.00  0.00           H  
ATOM   1588  HA  SER A 119      18.656  -4.801  13.166  1.00  0.00           H  
ATOM   1589 1HB  SER A 119      19.570  -4.308  10.922  1.00  0.00           H  
ATOM   1590 2HB  SER A 119      18.975  -2.657  11.009  1.00  0.00           H  
ATOM   1591  HG  SER A 119      20.304  -2.585  13.001  1.00  0.00           H  
ATOM   1592  N   SER A 120      18.579  -3.197  14.954  1.00  0.00           N  
ATOM   1593  CA  SER A 120      18.513  -2.396  16.167  1.00  0.00           C  
ATOM   1594  C   SER A 120      19.857  -2.315  16.880  1.00  0.00           C  
ATOM   1595  O   SER A 120      20.764  -3.101  16.655  1.00  0.00           O  
ATOM   1596  CB  SER A 120      17.472  -2.972  17.106  1.00  0.00           C  
ATOM   1597  OG  SER A 120      16.183  -2.832  16.574  1.00  0.00           O  
ATOM   1598  H   SER A 120      18.915  -4.148  15.011  1.00  0.00           H  
ATOM   1599  HA  SER A 120      18.363  -1.352  15.885  1.00  0.00           H  
ATOM   1600 1HB  SER A 120      17.684  -4.026  17.281  1.00  0.00           H  
ATOM   1601 2HB  SER A 120      17.528  -2.463  18.068  1.00  0.00           H  
ATOM   1602  HG  SER A 120      16.275  -2.268  15.802  1.00  0.00           H  
ATOM   1603  N   SER A 121      20.000  -1.362  17.811  1.00  0.00           N  
ATOM   1604  CA  SER A 121      21.206  -1.026  18.540  1.00  0.00           C  
ATOM   1605  C   SER A 121      20.730  -0.409  19.847  1.00  0.00           C  
ATOM   1606  O   SER A 121      19.582  -0.593  20.227  1.00  0.00           O  
ATOM   1607  CB  SER A 121      22.080  -0.062  17.761  1.00  0.00           C  
ATOM   1608  OG  SER A 121      21.456   1.185  17.625  1.00  0.00           O  
ATOM   1609  H   SER A 121      19.152  -0.845  17.996  1.00  0.00           H  
ATOM   1610  HA  SER A 121      21.684  -1.951  18.865  1.00  0.00           H  
ATOM   1611 1HB  SER A 121      23.034   0.059  18.273  1.00  0.00           H  
ATOM   1612 2HB  SER A 121      22.289  -0.477  16.775  1.00  0.00           H  
ATOM   1613  HG  SER A 121      20.516   1.024  17.741  1.00  0.00           H  
ATOM   1614  N   SER A 122      21.593   0.343  20.533  1.00  0.00           N  
ATOM   1615  CA  SER A 122      21.371   1.038  21.781  1.00  0.00           C  
ATOM   1616  C   SER A 122      20.961   0.066  22.878  1.00  0.00           C  
ATOM   1617  O   SER A 122      20.951  -1.149  22.699  1.00  0.00           O  
ATOM   1618  CB  SER A 122      20.304   2.100  21.602  1.00  0.00           C  
ATOM   1619  OG  SER A 122      20.202   2.908  22.742  1.00  0.00           O  
ATOM   1620  H   SER A 122      22.498   0.406  20.090  1.00  0.00           H  
ATOM   1621  HA  SER A 122      22.330   1.406  22.148  1.00  0.00           H  
ATOM   1622 1HB  SER A 122      20.547   2.717  20.737  1.00  0.00           H  
ATOM   1623 2HB  SER A 122      19.345   1.623  21.404  1.00  0.00           H  
ATOM   1624  HG  SER A 122      20.252   3.814  22.430  1.00  0.00           H  
ATOM   1625  N   GLY A 123      20.588   0.588  24.051  1.00  0.00           N  
ATOM   1626  CA  GLY A 123      20.212  -0.127  25.248  1.00  0.00           C  
ATOM   1627  C   GLY A 123      18.694  -0.275  25.314  1.00  0.00           C  
ATOM   1628  O   GLY A 123      18.117  -1.093  24.596  1.00  0.00           O  
ATOM   1629  H   GLY A 123      20.582   1.598  24.059  1.00  0.00           H  
ATOM   1630 1HA  GLY A 123      20.688  -1.108  25.250  1.00  0.00           H  
ATOM   1631 2HA  GLY A 123      20.578   0.410  26.122  1.00  0.00           H  
ATOM   1632  N   GLY A 124      18.018   0.512  26.156  1.00  0.00           N  
ATOM   1633  CA  GLY A 124      16.583   0.478  26.369  1.00  0.00           C  
ATOM   1634  C   GLY A 124      16.250   0.726  27.830  1.00  0.00           C  
ATOM   1635  O   GLY A 124      17.114   1.226  28.551  1.00  0.00           O  
ATOM   1636  H   GLY A 124      18.576   1.175  26.675  1.00  0.00           H  
ATOM   1637 1HA  GLY A 124      16.104   1.233  25.745  1.00  0.00           H  
ATOM   1638 2HA  GLY A 124      16.192  -0.490  26.058  1.00  0.00           H  
ATOM   1639  N   GLU A 125      15.008   0.441  28.251  1.00  0.00           N  
ATOM   1640  CA  GLU A 125      14.464   0.641  29.578  1.00  0.00           C  
ATOM   1641  C   GLU A 125      15.269  -0.037  30.686  1.00  0.00           C  
ATOM   1642  O   GLU A 125      15.341  -1.264  30.742  1.00  0.00           O  
ATOM   1643  CB  GLU A 125      13.020   0.137  29.618  1.00  0.00           C  
ATOM   1644  CG  GLU A 125      12.304   0.383  30.938  1.00  0.00           C  
ATOM   1645  CD  GLU A 125      10.865  -0.051  30.913  1.00  0.00           C  
ATOM   1646  OE1 GLU A 125      10.571  -1.100  31.433  1.00  0.00           O  
ATOM   1647  OE2 GLU A 125      10.058   0.669  30.372  1.00  0.00           O  
ATOM   1648  H   GLU A 125      14.418   0.045  27.532  1.00  0.00           H  
ATOM   1649  HA  GLU A 125      14.572   1.694  29.841  1.00  0.00           H  
ATOM   1650 1HB  GLU A 125      12.444   0.622  28.830  1.00  0.00           H  
ATOM   1651 2HB  GLU A 125      13.004  -0.935  29.423  1.00  0.00           H  
ATOM   1652 1HG  GLU A 125      12.822  -0.163  31.727  1.00  0.00           H  
ATOM   1653 2HG  GLU A 125      12.355   1.444  31.175  1.00  0.00           H  
ATOM   1654  N   GLU A 126      15.880   0.745  31.582  1.00  0.00           N  
ATOM   1655  CA  GLU A 126      16.725   0.315  32.683  1.00  0.00           C  
ATOM   1656  C   GLU A 126      17.177   1.508  33.495  1.00  0.00           C  
ATOM   1657  O   GLU A 126      17.353   2.599  32.955  1.00  0.00           O  
ATOM   1658  CB  GLU A 126      17.940  -0.456  32.164  1.00  0.00           C  
ATOM   1659  CG  GLU A 126      18.871  -0.970  33.253  1.00  0.00           C  
ATOM   1660  CD  GLU A 126      18.204  -1.949  34.179  1.00  0.00           C  
ATOM   1661  OE1 GLU A 126      17.477  -1.520  35.043  1.00  0.00           O  
ATOM   1662  OE2 GLU A 126      18.421  -3.127  34.021  1.00  0.00           O  
ATOM   1663  H   GLU A 126      15.713   1.732  31.446  1.00  0.00           H  
ATOM   1664  HA  GLU A 126      16.130  -0.306  33.353  1.00  0.00           H  
ATOM   1665 1HB  GLU A 126      17.605  -1.313  31.579  1.00  0.00           H  
ATOM   1666 2HB  GLU A 126      18.522   0.185  31.502  1.00  0.00           H  
ATOM   1667 1HG  GLU A 126      19.727  -1.455  32.786  1.00  0.00           H  
ATOM   1668 2HG  GLU A 126      19.239  -0.124  33.831  1.00  0.00           H  
ATOM   1669  N   GLY A 127      17.404   1.344  34.800  1.00  0.00           N  
ATOM   1670  CA  GLY A 127      17.981   2.330  35.699  1.00  0.00           C  
ATOM   1671  C   GLY A 127      18.984   1.652  36.629  1.00  0.00           C  
ATOM   1672  O   GLY A 127      19.917   1.003  36.157  1.00  0.00           O  
ATOM   1673  H   GLY A 127      17.139   0.440  35.165  1.00  0.00           H  
ATOM   1674 1HA  GLY A 127      18.469   3.112  35.116  1.00  0.00           H  
ATOM   1675 2HA  GLY A 127      17.188   2.806  36.274  1.00  0.00           H  
ATOM   1676  N   GLY A 128      18.770   1.759  37.943  1.00  0.00           N  
ATOM   1677  CA  GLY A 128      19.590   1.143  38.973  1.00  0.00           C  
ATOM   1678  C   GLY A 128      19.066   1.517  40.355  1.00  0.00           C  
ATOM   1679  O   GLY A 128      18.597   2.632  40.542  1.00  0.00           O  
ATOM   1680  H   GLY A 128      17.972   2.315  38.216  1.00  0.00           H  
ATOM   1681 1HA  GLY A 128      19.580   0.060  38.847  1.00  0.00           H  
ATOM   1682 2HA  GLY A 128      20.623   1.471  38.860  1.00  0.00           H  
ATOM   1683  N   SER A 129      19.163   0.615  41.333  1.00  0.00           N  
ATOM   1684  CA  SER A 129      18.740   0.833  42.707  1.00  0.00           C  
ATOM   1685  C   SER A 129      19.690   1.818  43.357  1.00  0.00           C  
ATOM   1686  O   SER A 129      20.679   1.433  43.975  1.00  0.00           O  
ATOM   1687  CB  SER A 129      18.721  -0.471  43.481  1.00  0.00           C  
ATOM   1688  OG  SER A 129      17.797  -1.368  42.929  1.00  0.00           O  
ATOM   1689  H   SER A 129      19.562  -0.277  41.076  1.00  0.00           H  
ATOM   1690  HA  SER A 129      17.736   1.260  42.697  1.00  0.00           H  
ATOM   1691 1HB  SER A 129      19.715  -0.916  43.469  1.00  0.00           H  
ATOM   1692 2HB  SER A 129      18.463  -0.273  44.521  1.00  0.00           H  
ATOM   1693  HG  SER A 129      17.300  -0.868  42.277  1.00  0.00           H  
ATOM   1694  N   SER A 130      19.416   3.121  43.210  1.00  0.00           N  
ATOM   1695  CA  SER A 130      20.210   4.243  43.673  1.00  0.00           C  
ATOM   1696  C   SER A 130      20.249   4.164  45.190  1.00  0.00           C  
ATOM   1697  O   SER A 130      19.502   4.851  45.889  1.00  0.00           O  
ATOM   1698  CB  SER A 130      19.619   5.561  43.214  1.00  0.00           C  
ATOM   1699  OG  SER A 130      20.326   6.644  43.753  1.00  0.00           O  
ATOM   1700  H   SER A 130      18.553   3.299  42.717  1.00  0.00           H  
ATOM   1701  HA  SER A 130      21.204   4.171  43.228  1.00  0.00           H  
ATOM   1702 1HB  SER A 130      19.644   5.612  42.126  1.00  0.00           H  
ATOM   1703 2HB  SER A 130      18.575   5.617  43.519  1.00  0.00           H  
ATOM   1704  HG  SER A 130      19.831   6.925  44.526  1.00  0.00           H  
ATOM   1705  N   SER A 131      21.102   3.288  45.749  1.00  0.00           N  
ATOM   1706  CA  SER A 131      21.265   3.034  47.164  1.00  0.00           C  
ATOM   1707  C   SER A 131      21.650   4.257  47.984  1.00  0.00           C  
ATOM   1708  O   SER A 131      21.318   4.336  49.164  1.00  0.00           O  
ATOM   1709  CB  SER A 131      22.314   1.955  47.355  1.00  0.00           C  
ATOM   1710  OG  SER A 131      23.577   2.406  46.950  1.00  0.00           O  
ATOM   1711  H   SER A 131      21.669   2.775  45.089  1.00  0.00           H  
ATOM   1712  HA  SER A 131      20.301   2.729  47.574  1.00  0.00           H  
ATOM   1713 1HB  SER A 131      22.348   1.663  48.405  1.00  0.00           H  
ATOM   1714 2HB  SER A 131      22.037   1.073  46.779  1.00  0.00           H  
ATOM   1715  HG  SER A 131      23.418   3.151  46.367  1.00  0.00           H  
ATOM   1716  N   SER A 132      22.319   5.252  47.398  1.00  0.00           N  
ATOM   1717  CA  SER A 132      22.715   6.525  47.970  1.00  0.00           C  
ATOM   1718  C   SER A 132      21.513   7.361  48.388  1.00  0.00           C  
ATOM   1719  O   SER A 132      21.449   7.820  49.534  1.00  0.00           O  
ATOM   1720  CB  SER A 132      23.554   7.298  46.972  1.00  0.00           C  
ATOM   1721  OG  SER A 132      23.932   8.543  47.491  1.00  0.00           O  
ATOM   1722  H   SER A 132      22.559   5.049  46.438  1.00  0.00           H  
ATOM   1723  HA  SER A 132      23.277   6.333  48.885  1.00  0.00           H  
ATOM   1724 1HB  SER A 132      24.444   6.720  46.721  1.00  0.00           H  
ATOM   1725 2HB  SER A 132      22.987   7.441  46.053  1.00  0.00           H  
ATOM   1726  HG  SER A 132      23.115   9.005  47.692  1.00  0.00           H  
ATOM   1727  N   SER A 133      20.503   7.532  47.521  1.00  0.00           N  
ATOM   1728  CA  SER A 133      19.241   8.200  47.778  1.00  0.00           C  
ATOM   1729  C   SER A 133      18.242   7.252  48.441  1.00  0.00           C  
ATOM   1730  O   SER A 133      17.249   7.684  49.012  1.00  0.00           O  
ATOM   1731  CB  SER A 133      18.666   8.738  46.483  1.00  0.00           C  
ATOM   1732  OG  SER A 133      18.295   7.694  45.626  1.00  0.00           O  
ATOM   1733  H   SER A 133      20.676   7.142  46.606  1.00  0.00           H  
ATOM   1734  HA  SER A 133      19.418   9.015  48.482  1.00  0.00           H  
ATOM   1735 1HB  SER A 133      17.798   9.360  46.700  1.00  0.00           H  
ATOM   1736 2HB  SER A 133      19.406   9.370  45.991  1.00  0.00           H  
ATOM   1737  HG  SER A 133      18.995   7.627  44.972  1.00  0.00           H  
ATOM   1738  N   SER A 134      18.555   5.953  48.427  1.00  0.00           N  
ATOM   1739  CA  SER A 134      17.823   4.807  48.903  1.00  0.00           C  
ATOM   1740  C   SER A 134      16.505   4.672  48.140  1.00  0.00           C  
ATOM   1741  O   SER A 134      15.442   4.536  48.735  1.00  0.00           O  
ATOM   1742  CB  SER A 134      17.563   4.937  50.391  1.00  0.00           C  
ATOM   1743  OG  SER A 134      18.766   5.026  51.105  1.00  0.00           O  
ATOM   1744  H   SER A 134      19.461   5.817  48.001  1.00  0.00           H  
ATOM   1745  HA  SER A 134      18.299   3.906  48.513  1.00  0.00           H  
ATOM   1746 1HB  SER A 134      16.959   5.824  50.579  1.00  0.00           H  
ATOM   1747 2HB  SER A 134      16.995   4.075  50.737  1.00  0.00           H  
ATOM   1748  HG  SER A 134      19.431   5.300  50.470  1.00  0.00           H  
ATOM   1749  N   SER A 135      16.562   4.748  46.811  1.00  0.00           N  
ATOM   1750  CA  SER A 135      15.493   4.656  45.829  1.00  0.00           C  
ATOM   1751  C   SER A 135      15.985   4.028  44.527  1.00  0.00           C  
ATOM   1752  O   SER A 135      17.177   3.720  44.429  1.00  0.00           O  
ATOM   1753  CB  SER A 135      14.922   6.034  45.553  1.00  0.00           C  
ATOM   1754  OG  SER A 135      15.833   6.820  44.835  1.00  0.00           O  
ATOM   1755  H   SER A 135      17.510   4.890  46.495  1.00  0.00           H  
ATOM   1756  HA  SER A 135      14.776   3.905  46.165  1.00  0.00           H  
ATOM   1757 1HB  SER A 135      13.995   5.937  44.989  1.00  0.00           H  
ATOM   1758 2HB  SER A 135      14.681   6.522  46.497  1.00  0.00           H  
ATOM   1759  HG  SER A 135      16.569   6.982  45.429  1.00  0.00           H  
ATOM   1760  N   SER A 136      15.147   3.795  43.522  1.00  0.00           N  
ATOM   1761  CA  SER A 136      15.468   3.238  42.221  1.00  0.00           C  
ATOM   1762  C   SER A 136      15.254   4.265  41.129  1.00  0.00           C  
ATOM   1763  O   SER A 136      14.265   5.000  41.137  1.00  0.00           O  
ATOM   1764  CB  SER A 136      14.618   2.012  41.950  1.00  0.00           C  
ATOM   1765  OG  SER A 136      14.951   0.968  42.823  1.00  0.00           O  
ATOM   1766  H   SER A 136      14.191   4.047  43.727  1.00  0.00           H  
ATOM   1767  HA  SER A 136      16.530   2.988  42.204  1.00  0.00           H  
ATOM   1768 1HB  SER A 136      13.565   2.266  42.067  1.00  0.00           H  
ATOM   1769 2HB  SER A 136      14.764   1.689  40.920  1.00  0.00           H  
ATOM   1770  HG  SER A 136      15.528   0.382  42.327  1.00  0.00           H  
ATOM   1771  N   GLY A 137      16.130   4.303  40.127  1.00  0.00           N  
ATOM   1772  CA  GLY A 137      16.134   5.184  38.968  1.00  0.00           C  
ATOM   1773  C   GLY A 137      15.453   4.539  37.766  1.00  0.00           C  
ATOM   1774  O   GLY A 137      14.695   3.586  37.930  1.00  0.00           O  
ATOM   1775  H   GLY A 137      16.864   3.617  40.225  1.00  0.00           H  
ATOM   1776 1HA  GLY A 137      15.624   6.115  39.216  1.00  0.00           H  
ATOM   1777 2HA  GLY A 137      17.161   5.440  38.709  1.00  0.00           H  
ATOM   1778  N   GLY A 138      15.688   5.050  36.556  1.00  0.00           N  
ATOM   1779  CA  GLY A 138      15.079   4.583  35.321  1.00  0.00           C  
ATOM   1780  C   GLY A 138      15.354   5.535  34.168  1.00  0.00           C  
ATOM   1781  O   GLY A 138      15.139   6.743  34.283  1.00  0.00           O  
ATOM   1782  H   GLY A 138      16.342   5.819  36.522  1.00  0.00           H  
ATOM   1783 1HA  GLY A 138      15.465   3.593  35.077  1.00  0.00           H  
ATOM   1784 2HA  GLY A 138      14.003   4.482  35.462  1.00  0.00           H  
ATOM   1785  N   GLU A 139      15.770   4.989  33.030  1.00  0.00           N  
ATOM   1786  CA  GLU A 139      16.094   5.664  31.786  1.00  0.00           C  
ATOM   1787  C   GLU A 139      15.837   4.662  30.662  1.00  0.00           C  
ATOM   1788  O   GLU A 139      16.202   3.505  30.804  1.00  0.00           O  
ATOM   1789  CB  GLU A 139      17.546   6.147  31.772  1.00  0.00           C  
ATOM   1790  CG  GLU A 139      17.939   6.924  30.524  1.00  0.00           C  
ATOM   1791  CD  GLU A 139      19.342   7.459  30.584  1.00  0.00           C  
ATOM   1792  OE1 GLU A 139      19.993   7.254  31.580  1.00  0.00           O  
ATOM   1793  OE2 GLU A 139      19.765   8.072  29.632  1.00  0.00           O  
ATOM   1794  H   GLU A 139      15.856   3.984  33.081  1.00  0.00           H  
ATOM   1795  HA  GLU A 139      15.428   6.520  31.673  1.00  0.00           H  
ATOM   1796 1HB  GLU A 139      17.725   6.789  32.635  1.00  0.00           H  
ATOM   1797 2HB  GLU A 139      18.216   5.291  31.857  1.00  0.00           H  
ATOM   1798 1HG  GLU A 139      17.848   6.269  29.657  1.00  0.00           H  
ATOM   1799 2HG  GLU A 139      17.245   7.753  30.392  1.00  0.00           H  
ATOM   1800  N   GLU A 140      15.229   5.091  29.548  1.00  0.00           N  
ATOM   1801  CA  GLU A 140      14.924   4.294  28.382  1.00  0.00           C  
ATOM   1802  C   GLU A 140      15.670   4.842  27.176  1.00  0.00           C  
ATOM   1803  O   GLU A 140      15.538   6.018  26.855  1.00  0.00           O  
ATOM   1804  CB  GLU A 140      13.417   4.281  28.117  1.00  0.00           C  
ATOM   1805  CG  GLU A 140      12.997   3.440  26.920  1.00  0.00           C  
ATOM   1806  CD  GLU A 140      11.507   3.406  26.723  1.00  0.00           C  
ATOM   1807  OE1 GLU A 140      10.807   3.966  27.532  1.00  0.00           O  
ATOM   1808  OE2 GLU A 140      11.068   2.819  25.762  1.00  0.00           O  
ATOM   1809  H   GLU A 140      14.973   6.068  29.557  1.00  0.00           H  
ATOM   1810  HA  GLU A 140      15.376   3.310  28.508  1.00  0.00           H  
ATOM   1811 1HB  GLU A 140      12.896   3.898  28.994  1.00  0.00           H  
ATOM   1812 2HB  GLU A 140      13.068   5.300  27.948  1.00  0.00           H  
ATOM   1813 1HG  GLU A 140      13.461   3.847  26.022  1.00  0.00           H  
ATOM   1814 2HG  GLU A 140      13.364   2.424  27.056  1.00  0.00           H  
ATOM   1815  N   GLY A 141      16.437   4.001  26.494  1.00  0.00           N  
ATOM   1816  CA  GLY A 141      17.166   4.309  25.273  1.00  0.00           C  
ATOM   1817  C   GLY A 141      16.456   3.755  24.045  1.00  0.00           C  
ATOM   1818  O   GLY A 141      15.231   3.631  24.045  1.00  0.00           O  
ATOM   1819  H   GLY A 141      16.501   3.072  26.884  1.00  0.00           H  
ATOM   1820 1HA  GLY A 141      17.274   5.389  25.175  1.00  0.00           H  
ATOM   1821 2HA  GLY A 141      18.170   3.890  25.333  1.00  0.00           H  
ATOM   1822  N   GLY A 142      17.224   3.344  23.045  1.00  0.00           N  
ATOM   1823  CA  GLY A 142      16.747   2.779  21.791  1.00  0.00           C  
ATOM   1824  C   GLY A 142      16.833   1.263  21.823  1.00  0.00           C  
ATOM   1825  O   GLY A 142      17.005   0.685  22.886  1.00  0.00           O  
ATOM   1826  H   GLY A 142      18.218   3.443  23.194  1.00  0.00           H  
ATOM   1827 1HA  GLY A 142      15.717   3.091  21.620  1.00  0.00           H  
ATOM   1828 2HA  GLY A 142      17.343   3.169  20.967  1.00  0.00           H  
ATOM   1829  N   SER A 143      16.714   0.579  20.678  1.00  0.00           N  
ATOM   1830  CA  SER A 143      16.440   0.994  19.319  1.00  0.00           C  
ATOM   1831  C   SER A 143      15.895  -0.199  18.533  1.00  0.00           C  
ATOM   1832  O   SER A 143      15.693  -1.267  19.105  1.00  0.00           O  
ATOM   1833  CB  SER A 143      17.697   1.534  18.665  1.00  0.00           C  
ATOM   1834  OG  SER A 143      18.543   0.491  18.265  1.00  0.00           O  
ATOM   1835  H   SER A 143      16.854  -0.402  20.874  1.00  0.00           H  
ATOM   1836  HA  SER A 143      15.591   1.679  19.330  1.00  0.00           H  
ATOM   1837 1HB  SER A 143      17.426   2.138  17.799  1.00  0.00           H  
ATOM   1838 2HB  SER A 143      18.221   2.183  19.365  1.00  0.00           H  
ATOM   1839  HG  SER A 143      19.410   0.886  18.140  1.00  0.00           H  
ATOM   1840  N   SER A 144      15.558  -0.138  17.241  1.00  0.00           N  
ATOM   1841  CA  SER A 144      15.485   0.935  16.276  1.00  0.00           C  
ATOM   1842  C   SER A 144      14.065   1.150  15.770  1.00  0.00           C  
ATOM   1843  O   SER A 144      13.780   1.012  14.584  1.00  0.00           O  
ATOM   1844  CB  SER A 144      16.406   0.640  15.109  1.00  0.00           C  
ATOM   1845  OG  SER A 144      16.103  -0.600  14.531  1.00  0.00           O  
ATOM   1846  H   SER A 144      15.319  -1.076  16.953  1.00  0.00           H  
ATOM   1847  HA  SER A 144      15.638   1.881  16.797  1.00  0.00           H  
ATOM   1848 1HB  SER A 144      16.310   1.426  14.360  1.00  0.00           H  
ATOM   1849 2HB  SER A 144      17.440   0.640  15.452  1.00  0.00           H  
ATOM   1850  HG  SER A 144      16.057  -1.227  15.257  1.00  0.00           H  
ATOM   1851  N   SER A 145      13.149   1.508  16.676  1.00  0.00           N  
ATOM   1852  CA  SER A 145      11.729   1.722  16.528  1.00  0.00           C  
ATOM   1853  C   SER A 145      11.438   2.983  15.724  1.00  0.00           C  
ATOM   1854  O   SER A 145      10.919   3.960  16.252  1.00  0.00           O  
ATOM   1855  CB  SER A 145      11.077   1.815  17.894  1.00  0.00           C  
ATOM   1856  OG  SER A 145      11.233   0.619  18.608  1.00  0.00           O  
ATOM   1857  H   SER A 145      13.574   1.634  17.583  1.00  0.00           H  
ATOM   1858  HA  SER A 145      11.305   0.873  15.989  1.00  0.00           H  
ATOM   1859 1HB  SER A 145      11.523   2.637  18.455  1.00  0.00           H  
ATOM   1860 2HB  SER A 145      10.017   2.036  17.777  1.00  0.00           H  
ATOM   1861  HG  SER A 145      12.127   0.319  18.429  1.00  0.00           H  
ATOM   1862  N   SER A 146      11.893   3.007  14.466  1.00  0.00           N  
ATOM   1863  CA  SER A 146      11.815   4.033  13.447  1.00  0.00           C  
ATOM   1864  C   SER A 146      12.229   3.423  12.112  1.00  0.00           C  
ATOM   1865  O   SER A 146      11.821   3.890  11.051  1.00  0.00           O  
ATOM   1866  CB  SER A 146      12.707   5.208  13.798  1.00  0.00           C  
ATOM   1867  OG  SER A 146      14.053   4.822  13.837  1.00  0.00           O  
ATOM   1868  H   SER A 146      12.359   2.136  14.253  1.00  0.00           H  
ATOM   1869  HA  SER A 146      10.779   4.367  13.371  1.00  0.00           H  
ATOM   1870 1HB  SER A 146      12.574   5.999  13.060  1.00  0.00           H  
ATOM   1871 2HB  SER A 146      12.413   5.611  14.766  1.00  0.00           H  
ATOM   1872  HG  SER A 146      14.053   3.879  14.019  1.00  0.00           H  
ATOM   1873  N   TRP A 147      13.009   2.328  12.143  1.00  0.00           N  
ATOM   1874  CA  TRP A 147      13.532   1.552  11.051  1.00  0.00           C  
ATOM   1875  C   TRP A 147      12.494   1.132  10.021  1.00  0.00           C  
ATOM   1876  O   TRP A 147      12.623   1.448   8.842  1.00  0.00           O  
ATOM   1877  CB  TRP A 147      14.220   0.303  11.607  1.00  0.00           C  
ATOM   1878  CG  TRP A 147      14.836  -0.561  10.549  1.00  0.00           C  
ATOM   1879  CD1 TRP A 147      14.213  -1.532   9.824  1.00  0.00           C  
ATOM   1880  CD2 TRP A 147      16.209  -0.537  10.089  1.00  0.00           C  
ATOM   1881  NE1 TRP A 147      15.098  -2.112   8.950  1.00  0.00           N  
ATOM   1882  CE2 TRP A 147      16.324  -1.514   9.097  1.00  0.00           C  
ATOM   1883  CE3 TRP A 147      17.332   0.226  10.434  1.00  0.00           C  
ATOM   1884  CZ2 TRP A 147      17.521  -1.756   8.442  1.00  0.00           C  
ATOM   1885  CZ3 TRP A 147      18.532  -0.017   9.776  1.00  0.00           C  
ATOM   1886  CH2 TRP A 147      18.623  -0.982   8.805  1.00  0.00           C  
ATOM   1887  H   TRP A 147      13.227   2.054  13.091  1.00  0.00           H  
ATOM   1888  HA  TRP A 147      14.214   2.180  10.477  1.00  0.00           H  
ATOM   1889 1HB  TRP A 147      15.001   0.599  12.307  1.00  0.00           H  
ATOM   1890 2HB  TRP A 147      13.495  -0.295  12.159  1.00  0.00           H  
ATOM   1891  HD1 TRP A 147      13.164  -1.807   9.924  1.00  0.00           H  
ATOM   1892  HE1 TRP A 147      14.884  -2.857   8.303  1.00  0.00           H  
ATOM   1893  HE3 TRP A 147      17.265   0.995  11.203  1.00  0.00           H  
ATOM   1894  HZ2 TRP A 147      17.614  -2.519   7.668  1.00  0.00           H  
ATOM   1895  HZ3 TRP A 147      19.402   0.580  10.051  1.00  0.00           H  
ATOM   1896  HH2 TRP A 147      19.580  -1.145   8.308  1.00  0.00           H  
ATOM   1897  N   ALA A 148      11.418   0.472  10.467  1.00  0.00           N  
ATOM   1898  CA  ALA A 148      10.285   0.022   9.677  1.00  0.00           C  
ATOM   1899  C   ALA A 148       9.595   1.143   8.911  1.00  0.00           C  
ATOM   1900  O   ALA A 148       9.296   0.994   7.733  1.00  0.00           O  
ATOM   1901  CB  ALA A 148       9.275  -0.665  10.594  1.00  0.00           C  
ATOM   1902  H   ALA A 148      11.431   0.285  11.460  1.00  0.00           H  
ATOM   1903  HA  ALA A 148      10.650  -0.691   8.938  1.00  0.00           H  
ATOM   1904 1HB  ALA A 148       8.422  -1.005  10.006  1.00  0.00           H  
ATOM   1905 2HB  ALA A 148       9.746  -1.521  11.078  1.00  0.00           H  
ATOM   1906 3HB  ALA A 148       8.935   0.038  11.353  1.00  0.00           H  
ATOM   1907  N   LEU A 149       9.387   2.294   9.543  1.00  0.00           N  
ATOM   1908  CA  LEU A 149       8.855   3.498   8.927  1.00  0.00           C  
ATOM   1909  C   LEU A 149       9.766   3.916   7.786  1.00  0.00           C  
ATOM   1910  O   LEU A 149       9.309   4.092   6.657  1.00  0.00           O  
ATOM   1911  CB  LEU A 149       8.737   4.631   9.954  1.00  0.00           C  
ATOM   1912  CG  LEU A 149       8.026   5.900   9.467  1.00  0.00           C  
ATOM   1913  CD1 LEU A 149       7.589   6.730  10.667  1.00  0.00           C  
ATOM   1914  CD2 LEU A 149       8.960   6.692   8.565  1.00  0.00           C  
ATOM   1915  H   LEU A 149       9.624   2.308  10.525  1.00  0.00           H  
ATOM   1916  HA  LEU A 149       7.860   3.278   8.539  1.00  0.00           H  
ATOM   1917 1HB  LEU A 149       8.194   4.259  10.821  1.00  0.00           H  
ATOM   1918 2HB  LEU A 149       9.740   4.916  10.274  1.00  0.00           H  
ATOM   1919  HG  LEU A 149       7.130   5.624   8.909  1.00  0.00           H  
ATOM   1920 1HD1 LEU A 149       7.083   7.631  10.321  1.00  0.00           H  
ATOM   1921 2HD1 LEU A 149       6.906   6.146  11.284  1.00  0.00           H  
ATOM   1922 3HD1 LEU A 149       8.463   7.008  11.254  1.00  0.00           H  
ATOM   1923 1HD2 LEU A 149       8.454   7.594   8.218  1.00  0.00           H  
ATOM   1924 2HD2 LEU A 149       9.855   6.970   9.122  1.00  0.00           H  
ATOM   1925 3HD2 LEU A 149       9.242   6.081   7.707  1.00  0.00           H  
ATOM   1926  N   LEU A 150      11.078   4.035   8.009  1.00  0.00           N  
ATOM   1927  CA  LEU A 150      12.075   4.403   7.018  1.00  0.00           C  
ATOM   1928  C   LEU A 150      12.130   3.439   5.849  1.00  0.00           C  
ATOM   1929  O   LEU A 150      12.275   3.861   4.706  1.00  0.00           O  
ATOM   1930  CB  LEU A 150      13.457   4.480   7.677  1.00  0.00           C  
ATOM   1931  CG  LEU A 150      13.652   5.620   8.685  1.00  0.00           C  
ATOM   1932  CD1 LEU A 150      14.992   5.453   9.390  1.00  0.00           C  
ATOM   1933  CD2 LEU A 150      13.577   6.956   7.962  1.00  0.00           C  
ATOM   1934  H   LEU A 150      11.373   3.846   8.956  1.00  0.00           H  
ATOM   1935  HA  LEU A 150      11.784   5.354   6.572  1.00  0.00           H  
ATOM   1936 1HB  LEU A 150      13.646   3.542   8.197  1.00  0.00           H  
ATOM   1937 2HB  LEU A 150      14.209   4.596   6.897  1.00  0.00           H  
ATOM   1938  HG  LEU A 150      12.869   5.573   9.443  1.00  0.00           H  
ATOM   1939 1HD1 LEU A 150      15.130   6.263  10.106  1.00  0.00           H  
ATOM   1940 2HD1 LEU A 150      15.010   4.498   9.915  1.00  0.00           H  
ATOM   1941 3HD1 LEU A 150      15.795   5.479   8.654  1.00  0.00           H  
ATOM   1942 1HD2 LEU A 150      13.715   7.766   8.678  1.00  0.00           H  
ATOM   1943 2HD2 LEU A 150      14.360   7.004   7.205  1.00  0.00           H  
ATOM   1944 3HD2 LEU A 150      12.603   7.056   7.483  1.00  0.00           H  
ATOM   1945  N   SER A 151      11.946   2.130   6.078  1.00  0.00           N  
ATOM   1946  CA  SER A 151      11.826   1.112   5.049  1.00  0.00           C  
ATOM   1947  C   SER A 151      10.671   1.388   4.106  1.00  0.00           C  
ATOM   1948  O   SER A 151      10.839   1.423   2.888  1.00  0.00           O  
ATOM   1949  CB  SER A 151      11.647  -0.251   5.689  1.00  0.00           C  
ATOM   1950  OG  SER A 151      11.558  -1.255   4.716  1.00  0.00           O  
ATOM   1951  H   SER A 151      11.890   1.857   7.049  1.00  0.00           H  
ATOM   1952  HA  SER A 151      12.715   1.152   4.418  1.00  0.00           H  
ATOM   1953 1HB  SER A 151      12.488  -0.455   6.351  1.00  0.00           H  
ATOM   1954 2HB  SER A 151      10.744  -0.250   6.298  1.00  0.00           H  
ATOM   1955  HG  SER A 151      10.808  -1.023   4.164  1.00  0.00           H  
ATOM   1956  N   GLY A 152       9.474   1.684   4.633  1.00  0.00           N  
ATOM   1957  CA  GLY A 152       8.310   2.113   3.896  1.00  0.00           C  
ATOM   1958  C   GLY A 152       8.608   3.365   3.075  1.00  0.00           C  
ATOM   1959  O   GLY A 152       8.428   3.361   1.862  1.00  0.00           O  
ATOM   1960  H   GLY A 152       9.413   1.589   5.637  1.00  0.00           H  
ATOM   1961 1HA  GLY A 152       7.981   1.310   3.236  1.00  0.00           H  
ATOM   1962 2HA  GLY A 152       7.494   2.314   4.589  1.00  0.00           H  
ATOM   1963  N   LEU A 153       9.195   4.399   3.686  1.00  0.00           N  
ATOM   1964  CA  LEU A 153       9.610   5.640   3.053  1.00  0.00           C  
ATOM   1965  C   LEU A 153      10.460   5.387   1.818  1.00  0.00           C  
ATOM   1966  O   LEU A 153      10.198   5.947   0.758  1.00  0.00           O  
ATOM   1967  CB  LEU A 153      10.394   6.500   4.052  1.00  0.00           C  
ATOM   1968  CG  LEU A 153      10.922   7.835   3.509  1.00  0.00           C  
ATOM   1969  CD1 LEU A 153       9.750   8.705   3.075  1.00  0.00           C  
ATOM   1970  CD2 LEU A 153      11.750   8.527   4.581  1.00  0.00           C  
ATOM   1971  H   LEU A 153       9.349   4.276   4.676  1.00  0.00           H  
ATOM   1972  HA  LEU A 153       8.720   6.171   2.719  1.00  0.00           H  
ATOM   1973 1HB  LEU A 153       9.751   6.720   4.902  1.00  0.00           H  
ATOM   1974 2HB  LEU A 153      11.249   5.926   4.409  1.00  0.00           H  
ATOM   1975  HG  LEU A 153      11.543   7.651   2.633  1.00  0.00           H  
ATOM   1976 1HD1 LEU A 153      10.125   9.653   2.689  1.00  0.00           H  
ATOM   1977 2HD1 LEU A 153       9.187   8.194   2.294  1.00  0.00           H  
ATOM   1978 3HD1 LEU A 153       9.100   8.893   3.929  1.00  0.00           H  
ATOM   1979 1HD2 LEU A 153      12.125   9.475   4.196  1.00  0.00           H  
ATOM   1980 2HD2 LEU A 153      11.128   8.713   5.458  1.00  0.00           H  
ATOM   1981 3HD2 LEU A 153      12.590   7.891   4.860  1.00  0.00           H  
ATOM   1982  N   GLY A 154      11.440   4.482   1.889  1.00  0.00           N  
ATOM   1983  CA  GLY A 154      12.217   4.014   0.757  1.00  0.00           C  
ATOM   1984  C   GLY A 154      11.343   3.677  -0.449  1.00  0.00           C  
ATOM   1985  O   GLY A 154      11.478   4.318  -1.491  1.00  0.00           O  
ATOM   1986  H   GLY A 154      11.636   4.111   2.808  1.00  0.00           H  
ATOM   1987 1HA  GLY A 154      12.941   4.777   0.472  1.00  0.00           H  
ATOM   1988 2HA  GLY A 154      12.782   3.128   1.046  1.00  0.00           H  
ATOM   1989  N   ALA A 155      10.385   2.768  -0.297  1.00  0.00           N  
ATOM   1990  CA  ALA A 155       9.430   2.355  -1.315  1.00  0.00           C  
ATOM   1991  C   ALA A 155       8.558   3.507  -1.802  1.00  0.00           C  
ATOM   1992  O   ALA A 155       8.349   3.637  -3.007  1.00  0.00           O  
ATOM   1993  CB  ALA A 155       8.562   1.220  -0.784  1.00  0.00           C  
ATOM   1994  H   ALA A 155      10.343   2.344   0.618  1.00  0.00           H  
ATOM   1995  HA  ALA A 155       9.989   2.000  -2.181  1.00  0.00           H  
ATOM   1996 1HB  ALA A 155       7.850   0.917  -1.552  1.00  0.00           H  
ATOM   1997 2HB  ALA A 155       9.193   0.372  -0.520  1.00  0.00           H  
ATOM   1998 3HB  ALA A 155       8.021   1.558   0.098  1.00  0.00           H  
ATOM   1999  N   LEU A 156       8.096   4.367  -0.896  1.00  0.00           N  
ATOM   2000  CA  LEU A 156       7.276   5.531  -1.179  1.00  0.00           C  
ATOM   2001  C   LEU A 156       7.966   6.489  -2.142  1.00  0.00           C  
ATOM   2002  O   LEU A 156       7.395   6.833  -3.178  1.00  0.00           O  
ATOM   2003  CB  LEU A 156       6.941   6.264   0.126  1.00  0.00           C  
ATOM   2004  CG  LEU A 156       6.112   7.545  -0.025  1.00  0.00           C  
ATOM   2005  CD1 LEU A 156       4.761   7.207  -0.641  1.00  0.00           C  
ATOM   2006  CD2 LEU A 156       5.942   8.204   1.337  1.00  0.00           C  
ATOM   2007  H   LEU A 156       8.353   4.167   0.060  1.00  0.00           H  
ATOM   2008  HA  LEU A 156       6.376   5.202  -1.696  1.00  0.00           H  
ATOM   2009 1HB  LEU A 156       6.387   5.585   0.773  1.00  0.00           H  
ATOM   2010 2HB  LEU A 156       7.873   6.529   0.626  1.00  0.00           H  
ATOM   2011  HG  LEU A 156       6.623   8.233  -0.699  1.00  0.00           H  
ATOM   2012 1HD1 LEU A 156       4.172   8.118  -0.749  1.00  0.00           H  
ATOM   2013 2HD1 LEU A 156       4.912   6.756  -1.622  1.00  0.00           H  
ATOM   2014 3HD1 LEU A 156       4.232   6.507   0.004  1.00  0.00           H  
ATOM   2015 1HD2 LEU A 156       5.353   9.115   1.229  1.00  0.00           H  
ATOM   2016 2HD2 LEU A 156       5.429   7.518   2.011  1.00  0.00           H  
ATOM   2017 3HD2 LEU A 156       6.921   8.451   1.746  1.00  0.00           H  
ATOM   2018  N   LEU A 157       9.205   6.915  -1.894  1.00  0.00           N  
ATOM   2019  CA  LEU A 157       9.976   7.796  -2.741  1.00  0.00           C  
ATOM   2020  C   LEU A 157      10.284   7.161  -4.089  1.00  0.00           C  
ATOM   2021  O   LEU A 157      10.102   7.810  -5.118  1.00  0.00           O  
ATOM   2022  CB  LEU A 157      11.284   8.181  -2.038  1.00  0.00           C  
ATOM   2023  CG  LEU A 157      11.133   9.043  -0.779  1.00  0.00           C  
ATOM   2024  CD1 LEU A 157      12.482   9.167  -0.083  1.00  0.00           C  
ATOM   2025  CD2 LEU A 157      10.588  10.411  -1.162  1.00  0.00           C  
ATOM   2026  H   LEU A 157       9.614   6.578  -1.034  1.00  0.00           H  
ATOM   2027  HA  LEU A 157       9.357   8.654  -3.001  1.00  0.00           H  
ATOM   2028 1HB  LEU A 157      11.807   7.269  -1.755  1.00  0.00           H  
ATOM   2029 2HB  LEU A 157      11.908   8.730  -2.743  1.00  0.00           H  
ATOM   2030  HG  LEU A 157      10.444   8.559  -0.086  1.00  0.00           H  
ATOM   2031 1HD1 LEU A 157      12.375   9.779   0.812  1.00  0.00           H  
ATOM   2032 2HD1 LEU A 157      12.839   8.175   0.197  1.00  0.00           H  
ATOM   2033 3HD1 LEU A 157      13.198   9.633  -0.758  1.00  0.00           H  
ATOM   2034 1HD2 LEU A 157      10.481  11.024  -0.266  1.00  0.00           H  
ATOM   2035 2HD2 LEU A 157      11.278  10.897  -1.853  1.00  0.00           H  
ATOM   2036 3HD2 LEU A 157       9.616  10.295  -1.641  1.00  0.00           H  
ATOM   2037  N   LEU A 158      10.667   5.888  -4.142  1.00  0.00           N  
ATOM   2038  CA  LEU A 158      10.942   5.135  -5.351  1.00  0.00           C  
ATOM   2039  C   LEU A 158       9.708   4.913  -6.212  1.00  0.00           C  
ATOM   2040  O   LEU A 158       9.779   5.028  -7.429  1.00  0.00           O  
ATOM   2041  CB  LEU A 158      11.554   3.778  -4.982  1.00  0.00           C  
ATOM   2042  CG  LEU A 158      12.976   3.823  -4.408  1.00  0.00           C  
ATOM   2043  CD1 LEU A 158      13.365   2.440  -3.903  1.00  0.00           C  
ATOM   2044  CD2 LEU A 158      13.942   4.305  -5.480  1.00  0.00           C  
ATOM   2045  H   LEU A 158      10.765   5.433  -3.246  1.00  0.00           H  
ATOM   2046  HA  LEU A 158      11.607   5.724  -5.982  1.00  0.00           H  
ATOM   2047 1HB  LEU A 158      10.914   3.297  -4.244  1.00  0.00           H  
ATOM   2048 2HB  LEU A 158      11.577   3.153  -5.875  1.00  0.00           H  
ATOM   2049  HG  LEU A 158      13.004   4.508  -3.560  1.00  0.00           H  
ATOM   2050 1HD1 LEU A 158      14.375   2.473  -3.495  1.00  0.00           H  
ATOM   2051 2HD1 LEU A 158      12.669   2.128  -3.124  1.00  0.00           H  
ATOM   2052 3HD1 LEU A 158      13.330   1.729  -4.728  1.00  0.00           H  
ATOM   2053 1HD2 LEU A 158      14.952   4.338  -5.072  1.00  0.00           H  
ATOM   2054 2HD2 LEU A 158      13.915   3.621  -6.328  1.00  0.00           H  
ATOM   2055 3HD2 LEU A 158      13.651   5.303  -5.810  1.00  0.00           H  
ATOM   2056  N   SER A 159       8.542   4.607  -5.624  1.00  0.00           N  
ATOM   2057  CA  SER A 159       7.282   4.480  -6.325  1.00  0.00           C  
ATOM   2058  C   SER A 159       6.851   5.793  -6.979  1.00  0.00           C  
ATOM   2059  O   SER A 159       6.481   5.786  -8.147  1.00  0.00           O  
ATOM   2060  CB  SER A 159       6.209   4.007  -5.363  1.00  0.00           C  
ATOM   2061  OG  SER A 159       6.490   2.718  -4.893  1.00  0.00           O  
ATOM   2062  H   SER A 159       8.567   4.459  -4.626  1.00  0.00           H  
ATOM   2063  HA  SER A 159       7.425   3.814  -7.178  1.00  0.00           H  
ATOM   2064 1HB  SER A 159       6.145   4.698  -4.523  1.00  0.00           H  
ATOM   2065 2HB  SER A 159       5.243   4.012  -5.865  1.00  0.00           H  
ATOM   2066  HG  SER A 159       5.876   2.560  -4.171  1.00  0.00           H  
ATOM   2067  N   LEU A 160       6.983   6.949  -6.311  1.00  0.00           N  
ATOM   2068  CA  LEU A 160       6.784   8.276  -6.855  1.00  0.00           C  
ATOM   2069  C   LEU A 160       7.624   8.549  -8.094  1.00  0.00           C  
ATOM   2070  O   LEU A 160       7.084   8.973  -9.120  1.00  0.00           O  
ATOM   2071  CB  LEU A 160       7.107   9.324  -5.782  1.00  0.00           C  
ATOM   2072  CG  LEU A 160       6.980  10.788  -6.223  1.00  0.00           C  
ATOM   2073  CD1 LEU A 160       5.541  11.071  -6.635  1.00  0.00           C  
ATOM   2074  CD2 LEU A 160       7.412  11.700  -5.084  1.00  0.00           C  
ATOM   2075  H   LEU A 160       7.247   6.850  -5.341  1.00  0.00           H  
ATOM   2076  HA  LEU A 160       5.752   8.360  -7.193  1.00  0.00           H  
ATOM   2077 1HB  LEU A 160       6.437   9.173  -4.937  1.00  0.00           H  
ATOM   2078 2HB  LEU A 160       8.130   9.168  -5.441  1.00  0.00           H  
ATOM   2079  HG  LEU A 160       7.616  10.963  -7.090  1.00  0.00           H  
ATOM   2080 1HD1 LEU A 160       5.451  12.112  -6.948  1.00  0.00           H  
ATOM   2081 2HD1 LEU A 160       5.265  10.419  -7.463  1.00  0.00           H  
ATOM   2082 3HD1 LEU A 160       4.878  10.888  -5.791  1.00  0.00           H  
ATOM   2083 1HD2 LEU A 160       7.322  12.740  -5.398  1.00  0.00           H  
ATOM   2084 2HD2 LEU A 160       6.775  11.526  -4.217  1.00  0.00           H  
ATOM   2085 3HD2 LEU A 160       8.449  11.488  -4.822  1.00  0.00           H  
ATOM   2086  N   LEU A 161       8.922   8.229  -8.101  1.00  0.00           N  
ATOM   2087  CA  LEU A 161       9.811   8.298  -9.249  1.00  0.00           C  
ATOM   2088  C   LEU A 161       9.307   7.425 -10.389  1.00  0.00           C  
ATOM   2089  O   LEU A 161       9.248   7.868 -11.537  1.00  0.00           O  
ATOM   2090  CB  LEU A 161      11.227   7.863  -8.850  1.00  0.00           C  
ATOM   2091  CG  LEU A 161      11.992   8.838  -7.946  1.00  0.00           C  
ATOM   2092  CD1 LEU A 161      13.292   8.192  -7.488  1.00  0.00           C  
ATOM   2093  CD2 LEU A 161      12.260  10.130  -8.704  1.00  0.00           C  
ATOM   2094  H   LEU A 161       9.288   7.914  -7.214  1.00  0.00           H  
ATOM   2095  HA  LEU A 161       9.797   9.316  -9.637  1.00  0.00           H  
ATOM   2096 1HB  LEU A 161      11.163   6.909  -8.329  1.00  0.00           H  
ATOM   2097 2HB  LEU A 161      11.815   7.720  -9.756  1.00  0.00           H  
ATOM   2098  HG  LEU A 161      11.397   9.055  -7.058  1.00  0.00           H  
ATOM   2099 1HD1 LEU A 161      13.836   8.885  -6.845  1.00  0.00           H  
ATOM   2100 2HD1 LEU A 161      13.070   7.281  -6.932  1.00  0.00           H  
ATOM   2101 3HD1 LEU A 161      13.903   7.949  -8.356  1.00  0.00           H  
ATOM   2102 1HD2 LEU A 161      12.803  10.823  -8.061  1.00  0.00           H  
ATOM   2103 2HD2 LEU A 161      12.856   9.914  -9.590  1.00  0.00           H  
ATOM   2104 3HD2 LEU A 161      11.313  10.579  -9.003  1.00  0.00           H  
ATOM   2105  N   GLY A 162       8.813   6.216 -10.101  1.00  0.00           N  
ATOM   2106  CA  GLY A 162       8.145   5.331 -11.034  1.00  0.00           C  
ATOM   2107  C   GLY A 162       6.984   5.997 -11.755  1.00  0.00           C  
ATOM   2108  O   GLY A 162       6.976   6.018 -12.982  1.00  0.00           O  
ATOM   2109  H   GLY A 162       8.931   5.921  -9.142  1.00  0.00           H  
ATOM   2110 1HA  GLY A 162       8.861   4.976 -11.776  1.00  0.00           H  
ATOM   2111 2HA  GLY A 162       7.773   4.456 -10.503  1.00  0.00           H  
ATOM   2112  N   LEU A 163       6.043   6.633 -11.054  1.00  0.00           N  
ATOM   2113  CA  LEU A 163       4.951   7.411 -11.608  1.00  0.00           C  
ATOM   2114  C   LEU A 163       5.454   8.545 -12.498  1.00  0.00           C  
ATOM   2115  O   LEU A 163       5.100   8.608 -13.673  1.00  0.00           O  
ATOM   2116  CB  LEU A 163       4.094   7.985 -10.473  1.00  0.00           C  
ATOM   2117  CG  LEU A 163       2.818   8.717 -10.908  1.00  0.00           C  
ATOM   2118  CD1 LEU A 163       1.869   8.833  -9.723  1.00  0.00           C  
ATOM   2119  CD2 LEU A 163       3.182  10.090 -11.454  1.00  0.00           C  
ATOM   2120  H   LEU A 163       6.126   6.546 -10.052  1.00  0.00           H  
ATOM   2121  HA  LEU A 163       4.356   6.763 -12.249  1.00  0.00           H  
ATOM   2122 1HB  LEU A 163       3.799   7.170  -9.814  1.00  0.00           H  
ATOM   2123 2HB  LEU A 163       4.700   8.687  -9.900  1.00  0.00           H  
ATOM   2124  HG  LEU A 163       2.314   8.140 -11.683  1.00  0.00           H  
ATOM   2125 1HD1 LEU A 163       0.963   9.354 -10.032  1.00  0.00           H  
ATOM   2126 2HD1 LEU A 163       1.611   7.837  -9.365  1.00  0.00           H  
ATOM   2127 3HD1 LEU A 163       2.353   9.393  -8.923  1.00  0.00           H  
ATOM   2128 1HD2 LEU A 163       2.275  10.610 -11.764  1.00  0.00           H  
ATOM   2129 2HD2 LEU A 163       3.685  10.669 -10.679  1.00  0.00           H  
ATOM   2130 3HD2 LEU A 163       3.846   9.977 -12.311  1.00  0.00           H  
ATOM   2131  N   LEU A 164       6.353   9.405 -12.004  1.00  0.00           N  
ATOM   2132  CA  LEU A 164       6.886  10.533 -12.744  1.00  0.00           C  
ATOM   2133  C   LEU A 164       7.554  10.042 -14.019  1.00  0.00           C  
ATOM   2134  O   LEU A 164       7.149  10.476 -15.096  1.00  0.00           O  
ATOM   2135  CB  LEU A 164       7.891  11.312 -11.887  1.00  0.00           C  
ATOM   2136  CG  LEU A 164       7.303  12.049 -10.677  1.00  0.00           C  
ATOM   2137  CD1 LEU A 164       8.433  12.565  -9.798  1.00  0.00           C  
ATOM   2138  CD2 LEU A 164       6.419  13.190 -11.158  1.00  0.00           C  
ATOM   2139  H   LEU A 164       6.668   9.245 -11.058  1.00  0.00           H  
ATOM   2140  HA  LEU A 164       6.054  11.155 -13.072  1.00  0.00           H  
ATOM   2141 1HB  LEU A 164       8.644  10.618 -11.518  1.00  0.00           H  
ATOM   2142 2HB  LEU A 164       8.385  12.052 -12.517  1.00  0.00           H  
ATOM   2143  HG  LEU A 164       6.708  11.355 -10.082  1.00  0.00           H  
ATOM   2144 1HD1 LEU A 164       8.015  13.088  -8.937  1.00  0.00           H  
ATOM   2145 2HD1 LEU A 164       9.038  11.726  -9.452  1.00  0.00           H  
ATOM   2146 3HD1 LEU A 164       9.056  13.250 -10.371  1.00  0.00           H  
ATOM   2147 1HD2 LEU A 164       6.000  13.713 -10.297  1.00  0.00           H  
ATOM   2148 2HD2 LEU A 164       7.013  13.885 -11.751  1.00  0.00           H  
ATOM   2149 3HD2 LEU A 164       5.609  12.791 -11.769  1.00  0.00           H  
ATOM   2150  N   TRP A 165       8.498   9.103 -13.965  1.00  0.00           N  
ATOM   2151  CA  TRP A 165       9.160   8.467 -15.093  1.00  0.00           C  
ATOM   2152  C   TRP A 165       8.229   7.983 -16.194  1.00  0.00           C  
ATOM   2153  O   TRP A 165       8.279   8.508 -17.311  1.00  0.00           O  
ATOM   2154  CB  TRP A 165       9.985   7.280 -14.591  1.00  0.00           C  
ATOM   2155  CG  TRP A 165      11.200   7.682 -13.811  1.00  0.00           C  
ATOM   2156  CD1 TRP A 165      11.825   8.892 -13.843  1.00  0.00           C  
ATOM   2157  CD2 TRP A 165      11.947   6.869 -12.874  1.00  0.00           C  
ATOM   2158  NE1 TRP A 165      12.905   8.889 -12.996  1.00  0.00           N  
ATOM   2159  CE2 TRP A 165      12.994   7.660 -12.393  1.00  0.00           C  
ATOM   2160  CE3 TRP A 165      11.812   5.554 -12.411  1.00  0.00           C  
ATOM   2161  CZ2 TRP A 165      13.910   7.182 -11.469  1.00  0.00           C  
ATOM   2162  CZ3 TRP A 165      12.730   5.075 -11.483  1.00  0.00           C  
ATOM   2163  CH2 TRP A 165      13.751   5.869 -11.025  1.00  0.00           C  
ATOM   2164  H   TRP A 165       8.754   8.832 -13.026  1.00  0.00           H  
ATOM   2165  HA  TRP A 165       9.746   9.220 -15.620  1.00  0.00           H  
ATOM   2166 1HB  TRP A 165       9.364   6.648 -13.956  1.00  0.00           H  
ATOM   2167 2HB  TRP A 165      10.306   6.676 -15.439  1.00  0.00           H  
ATOM   2168  HD1 TRP A 165      11.513   9.739 -14.453  1.00  0.00           H  
ATOM   2169  HE1 TRP A 165      13.534   9.665 -12.841  1.00  0.00           H  
ATOM   2170  HE3 TRP A 165      11.002   4.921 -12.770  1.00  0.00           H  
ATOM   2171  HZ2 TRP A 165      14.728   7.796 -11.093  1.00  0.00           H  
ATOM   2172  HZ3 TRP A 165      12.619   4.051 -11.129  1.00  0.00           H  
ATOM   2173  HH2 TRP A 165      14.453   5.462 -10.297  1.00  0.00           H  
ATOM   2174  N   ALA A 166       7.320   7.045 -15.935  1.00  0.00           N  
ATOM   2175  CA  ALA A 166       6.341   6.513 -16.861  1.00  0.00           C  
ATOM   2176  C   ALA A 166       5.453   7.597 -17.448  1.00  0.00           C  
ATOM   2177  O   ALA A 166       5.218   7.624 -18.655  1.00  0.00           O  
ATOM   2178  CB  ALA A 166       5.470   5.470 -16.167  1.00  0.00           C  
ATOM   2179  H   ALA A 166       7.346   6.692 -14.989  1.00  0.00           H  
ATOM   2180  HA  ALA A 166       6.875   6.038 -17.684  1.00  0.00           H  
ATOM   2181 1HB  ALA A 166       4.738   5.078 -16.874  1.00  0.00           H  
ATOM   2182 2HB  ALA A 166       6.096   4.655 -15.805  1.00  0.00           H  
ATOM   2183 3HB  ALA A 166       4.952   5.930 -15.327  1.00  0.00           H  
ATOM   2184  N   SER A 167       4.969   8.555 -16.644  1.00  0.00           N  
ATOM   2185  CA  SER A 167       4.119   9.646 -17.043  1.00  0.00           C  
ATOM   2186  C   SER A 167       4.853  10.640 -17.941  1.00  0.00           C  
ATOM   2187  O   SER A 167       4.246  11.527 -18.544  1.00  0.00           O  
ATOM   2188  CB  SER A 167       3.588  10.354 -15.811  1.00  0.00           C  
ATOM   2189  OG  SER A 167       4.596  11.100 -15.186  1.00  0.00           O  
ATOM   2190  H   SER A 167       5.245   8.476 -15.676  1.00  0.00           H  
ATOM   2191  HA  SER A 167       3.300   9.246 -17.642  1.00  0.00           H  
ATOM   2192 1HB  SER A 167       2.768  11.012 -16.096  1.00  0.00           H  
ATOM   2193 2HB  SER A 167       3.190   9.618 -15.113  1.00  0.00           H  
ATOM   2194  HG  SER A 167       5.415  10.625 -15.348  1.00  0.00           H  
ATOM   2195  N   SER A 168       6.174  10.531 -18.056  1.00  0.00           N  
ATOM   2196  CA  SER A 168       7.102  11.347 -18.811  1.00  0.00           C  
ATOM   2197  C   SER A 168       7.896  10.539 -19.838  1.00  0.00           C  
ATOM   2198  O   SER A 168       8.799  11.075 -20.481  1.00  0.00           O  
ATOM   2199  CB  SER A 168       8.057  12.041 -17.859  1.00  0.00           C  
ATOM   2200  OG  SER A 168       8.792  11.108 -17.116  1.00  0.00           O  
ATOM   2201  H   SER A 168       6.527   9.751 -17.521  1.00  0.00           H  
ATOM   2202  HA  SER A 168       6.530  12.029 -19.442  1.00  0.00           H  
ATOM   2203 1HB  SER A 168       8.737  12.677 -18.425  1.00  0.00           H  
ATOM   2204 2HB  SER A 168       7.493  12.684 -17.185  1.00  0.00           H  
ATOM   2205  HG  SER A 168       8.198  10.786 -16.433  1.00  0.00           H  
ATOM   2206  N   GLY A 169       7.552   9.270 -20.060  1.00  0.00           N  
ATOM   2207  CA  GLY A 169       8.202   8.355 -20.975  1.00  0.00           C  
ATOM   2208  C   GLY A 169       8.413   6.963 -20.401  1.00  0.00           C  
ATOM   2209  O   GLY A 169       8.802   6.885 -19.232  1.00  0.00           O  
ATOM   2210  H   GLY A 169       6.759   8.949 -19.524  1.00  0.00           H  
ATOM   2211 1HA  GLY A 169       7.607   8.265 -21.884  1.00  0.00           H  
ATOM   2212 2HA  GLY A 169       9.172   8.757 -21.265  1.00  0.00           H  
ATOM   2213  N   LYS A 170       8.300   5.831 -21.112  1.00  0.00           N  
ATOM   2214  CA  LYS A 170       8.023   5.398 -22.466  1.00  0.00           C  
ATOM   2215  C   LYS A 170       6.771   4.527 -22.628  1.00  0.00           C  
ATOM   2216  O   LYS A 170       6.938   3.402 -23.102  1.00  0.00           O  
ATOM   2217  CB  LYS A 170       9.240   4.646 -23.008  1.00  0.00           C  
ATOM   2218  CG  LYS A 170      10.504   5.488 -23.116  1.00  0.00           C  
ATOM   2219  CD  LYS A 170      11.669   4.671 -23.654  1.00  0.00           C  
ATOM   2220  CE  LYS A 170      12.937   5.507 -23.746  1.00  0.00           C  
ATOM   2221  NZ  LYS A 170      14.088   4.717 -24.260  1.00  0.00           N  
ATOM   2222  H   LYS A 170       8.479   5.137 -20.400  1.00  0.00           H  
ATOM   2223  HA  LYS A 170       7.841   6.280 -23.081  1.00  0.00           H  
ATOM   2224 1HB  LYS A 170       9.459   3.795 -22.363  1.00  0.00           H  
ATOM   2225 2HB  LYS A 170       9.013   4.254 -24.000  1.00  0.00           H  
ATOM   2226 1HG  LYS A 170      10.323   6.331 -23.784  1.00  0.00           H  
ATOM   2227 2HG  LYS A 170      10.767   5.876 -22.133  1.00  0.00           H  
ATOM   2228 1HD  LYS A 170      11.851   3.820 -22.997  1.00  0.00           H  
ATOM   2229 2HD  LYS A 170      11.421   4.294 -24.647  1.00  0.00           H  
ATOM   2230 1HE  LYS A 170      12.767   6.353 -24.410  1.00  0.00           H  
ATOM   2231 2HE  LYS A 170      13.190   5.893 -22.759  1.00  0.00           H  
ATOM   2232 1HZ  LYS A 170      14.908   5.305 -24.306  1.00  0.00           H  
ATOM   2233 2HZ  LYS A 170      14.267   3.939 -23.641  1.00  0.00           H  
ATOM   2234 3HZ  LYS A 170      13.873   4.369 -25.184  1.00  0.00           H  
ATOM   2235  N   PRO A 171       5.534   4.922 -22.310  1.00  0.00           N  
ATOM   2236  CA  PRO A 171       4.327   4.159 -22.496  1.00  0.00           C  
ATOM   2237  C   PRO A 171       3.692   4.116 -23.881  1.00  0.00           C  
ATOM   2238  O   PRO A 171       2.840   3.286 -24.181  1.00  0.00           O  
ATOM   2239  CB  PRO A 171       3.395   4.859 -21.502  1.00  0.00           C  
ATOM   2240  CG  PRO A 171       3.821   6.287 -21.544  1.00  0.00           C  
ATOM   2241  CD  PRO A 171       5.320   6.227 -21.669  1.00  0.00           C  
ATOM   2242  HA  PRO A 171       4.541   3.094 -22.322  1.00  0.00           H  
ATOM   2243 1HB  PRO A 171       2.347   4.717 -21.804  1.00  0.00           H  
ATOM   2244 2HB  PRO A 171       3.504   4.411 -20.503  1.00  0.00           H  
ATOM   2245 1HG  PRO A 171       3.345   6.800 -22.393  1.00  0.00           H  
ATOM   2246 2HG  PRO A 171       3.492   6.809 -20.634  1.00  0.00           H  
ATOM   2247 1HD  PRO A 171       5.670   7.059 -22.298  1.00  0.00           H  
ATOM   2248 2HD  PRO A 171       5.774   6.280 -20.668  1.00  0.00           H  
ATOM   2249  N   ILE A 172       4.086   5.005 -24.802  1.00  0.00           N  
ATOM   2250  CA  ILE A 172       3.630   5.248 -26.148  1.00  0.00           C  
ATOM   2251  C   ILE A 172       4.081   4.117 -27.057  1.00  0.00           C  
ATOM   2252  O   ILE A 172       3.231   3.531 -27.737  1.00  0.00           O  
ATOM   2253  CB  ILE A 172       4.157   6.594 -26.677  1.00  0.00           C  
ATOM   2254  CG1 ILE A 172       3.534   7.755 -25.899  1.00  0.00           C  
ATOM   2255  CG2 ILE A 172       3.869   6.730 -28.165  1.00  0.00           C  
ATOM   2256  CD1 ILE A 172       4.200   9.088 -26.153  1.00  0.00           C  
ATOM   2257  H   ILE A 172       4.832   5.572 -24.426  1.00  0.00           H  
ATOM   2258  HA  ILE A 172       2.559   5.051 -26.191  1.00  0.00           H  
ATOM   2259  HB  ILE A 172       5.234   6.650 -26.519  1.00  0.00           H  
ATOM   2260 1HG1 ILE A 172       2.480   7.845 -26.161  1.00  0.00           H  
ATOM   2261 2HG1 ILE A 172       3.587   7.547 -24.830  1.00  0.00           H  
ATOM   2262 1HG2 ILE A 172       4.248   7.687 -28.522  1.00  0.00           H  
ATOM   2263 2HG2 ILE A 172       4.359   5.921 -28.705  1.00  0.00           H  
ATOM   2264 3HG2 ILE A 172       2.794   6.680 -28.333  1.00  0.00           H  
ATOM   2265 1HD1 ILE A 172       3.703   9.861 -25.566  1.00  0.00           H  
ATOM   2266 2HD1 ILE A 172       5.250   9.031 -25.863  1.00  0.00           H  
ATOM   2267 3HD1 ILE A 172       4.128   9.335 -27.211  1.00  0.00           H  
ATOM   2268  N   PRO A 173       5.341   3.662 -27.055  1.00  0.00           N  
ATOM   2269  CA  PRO A 173       5.784   2.537 -27.850  1.00  0.00           C  
ATOM   2270  C   PRO A 173       5.497   1.185 -27.224  1.00  0.00           C  
ATOM   2271  O   PRO A 173       5.528   0.209 -27.972  1.00  0.00           O  
ATOM   2272  CB  PRO A 173       7.291   2.790 -27.955  1.00  0.00           C  
ATOM   2273  CG  PRO A 173       7.650   3.412 -26.649  1.00  0.00           C  
ATOM   2274  CD  PRO A 173       6.493   4.325 -26.339  1.00  0.00           C  
ATOM   2275  HA  PRO A 173       5.193   2.495 -28.777  1.00  0.00           H  
ATOM   2276 1HB  PRO A 173       7.820   1.843 -28.136  1.00  0.00           H  
ATOM   2277 2HB  PRO A 173       7.504   3.446 -28.813  1.00  0.00           H  
ATOM   2278 1HG  PRO A 173       7.791   2.634 -25.884  1.00  0.00           H  
ATOM   2279 2HG  PRO A 173       8.604   3.951 -26.734  1.00  0.00           H  
ATOM   2280 1HD  PRO A 173       6.334   4.361 -25.251  1.00  0.00           H  
ATOM   2281 2HD  PRO A 173       6.704   5.330 -26.734  1.00  0.00           H  
ATOM   2282  N   ASN A 174       5.124   1.022 -25.951  1.00  0.00           N  
ATOM   2283  CA  ASN A 174       4.936  -0.241 -25.269  1.00  0.00           C  
ATOM   2284  C   ASN A 174       4.004  -1.245 -25.929  1.00  0.00           C  
ATOM   2285  O   ASN A 174       4.344  -2.422 -25.994  1.00  0.00           O  
ATOM   2286  CB  ASN A 174       4.458   0.034 -23.855  1.00  0.00           C  
ATOM   2287  CG  ASN A 174       5.574   0.456 -22.939  1.00  0.00           C  
ATOM   2288  OD1 ASN A 174       6.698   0.710 -23.386  1.00  0.00           O  
ATOM   2289  ND2 ASN A 174       5.285   0.534 -21.665  1.00  0.00           N  
ATOM   2290  H   ASN A 174       4.966   1.882 -25.446  1.00  0.00           H  
ATOM   2291  HA  ASN A 174       5.835  -0.845 -25.405  1.00  0.00           H  
ATOM   2292 1HB  ASN A 174       3.702   0.820 -23.873  1.00  0.00           H  
ATOM   2293 2HB  ASN A 174       3.989  -0.862 -23.449  1.00  0.00           H  
ATOM   2294 1HD2 ASN A 174       5.988   0.810 -21.009  1.00  0.00           H  
ATOM   2295 2HD2 ASN A 174       4.362   0.319 -21.348  1.00  0.00           H  
ATOM   2296  N   PRO A 175       2.858  -0.849 -26.485  1.00  0.00           N  
ATOM   2297  CA  PRO A 175       1.932  -1.720 -27.192  1.00  0.00           C  
ATOM   2298  C   PRO A 175       2.540  -2.668 -28.218  1.00  0.00           C  
ATOM   2299  O   PRO A 175       1.979  -3.742 -28.415  1.00  0.00           O  
ATOM   2300  CB  PRO A 175       1.014  -0.701 -27.875  1.00  0.00           C  
ATOM   2301  CG  PRO A 175       0.947   0.434 -26.911  1.00  0.00           C  
ATOM   2302  CD  PRO A 175       2.349   0.557 -26.379  1.00  0.00           C  
ATOM   2303  HA  PRO A 175       1.458  -2.405 -26.473  1.00  0.00           H  
ATOM   2304 1HB  PRO A 175       1.435  -0.409 -28.849  1.00  0.00           H  
ATOM   2305 2HB  PRO A 175       0.031  -1.152 -28.072  1.00  0.00           H  
ATOM   2306 1HG  PRO A 175       0.606   1.347 -27.422  1.00  0.00           H  
ATOM   2307 2HG  PRO A 175       0.211   0.219 -26.122  1.00  0.00           H  
ATOM   2308 1HD  PRO A 175       2.925   1.246 -27.015  1.00  0.00           H  
ATOM   2309 2HD  PRO A 175       2.318   0.921 -25.341  1.00  0.00           H  
ATOM   2310  N   LEU A 176       3.674  -2.398 -28.867  1.00  0.00           N  
ATOM   2311  CA  LEU A 176       4.276  -3.261 -29.870  1.00  0.00           C  
ATOM   2312  C   LEU A 176       4.536  -4.670 -29.371  1.00  0.00           C  
ATOM   2313  O   LEU A 176       4.570  -5.620 -30.159  1.00  0.00           O  
ATOM   2314  CB  LEU A 176       5.596  -2.647 -30.354  1.00  0.00           C  
ATOM   2315  CG  LEU A 176       5.469  -1.356 -31.172  1.00  0.00           C  
ATOM   2316  CD1 LEU A 176       6.855  -0.787 -31.443  1.00  0.00           C  
ATOM   2317  CD2 LEU A 176       4.735  -1.650 -32.472  1.00  0.00           C  
ATOM   2318  H   LEU A 176       4.128  -1.527 -28.630  1.00  0.00           H  
ATOM   2319  HA  LEU A 176       3.563  -3.398 -30.682  1.00  0.00           H  
ATOM   2320 1HB  LEU A 176       6.216  -2.429 -29.486  1.00  0.00           H  
ATOM   2321 2HB  LEU A 176       6.115  -3.381 -30.970  1.00  0.00           H  
ATOM   2322  HG  LEU A 176       4.910  -0.616 -30.599  1.00  0.00           H  
ATOM   2323 1HD1 LEU A 176       6.764   0.130 -32.025  1.00  0.00           H  
ATOM   2324 2HD1 LEU A 176       7.349  -0.569 -30.496  1.00  0.00           H  
ATOM   2325 3HD1 LEU A 176       7.443  -1.514 -32.001  1.00  0.00           H  
ATOM   2326 1HD2 LEU A 176       4.643  -0.732 -33.054  1.00  0.00           H  
ATOM   2327 2HD2 LEU A 176       5.293  -2.389 -33.047  1.00  0.00           H  
ATOM   2328 3HD2 LEU A 176       3.741  -2.038 -32.249  1.00  0.00           H  
ATOM   2329  N   LEU A 177       4.615  -4.881 -28.056  1.00  0.00           N  
ATOM   2330  CA  LEU A 177       4.822  -6.116 -27.333  1.00  0.00           C  
ATOM   2331  C   LEU A 177       3.802  -7.185 -27.696  1.00  0.00           C  
ATOM   2332  O   LEU A 177       4.013  -8.363 -27.444  1.00  0.00           O  
ATOM   2333  CB  LEU A 177       4.768  -5.845 -25.824  1.00  0.00           C  
ATOM   2334  CG  LEU A 177       5.929  -5.020 -25.254  1.00  0.00           C  
ATOM   2335  CD1 LEU A 177       5.615  -4.627 -23.817  1.00  0.00           C  
ATOM   2336  CD2 LEU A 177       7.214  -5.830 -25.332  1.00  0.00           C  
ATOM   2337  H   LEU A 177       4.507  -4.020 -27.539  1.00  0.00           H  
ATOM   2338  HA  LEU A 177       5.805  -6.507 -27.593  1.00  0.00           H  
ATOM   2339 1HB  LEU A 177       3.844  -5.316 -25.599  1.00  0.00           H  
ATOM   2340 2HB  LEU A 177       4.752  -6.801 -25.300  1.00  0.00           H  
ATOM   2341  HG  LEU A 177       6.042  -4.103 -25.833  1.00  0.00           H  
ATOM   2342 1HD1 LEU A 177       6.440  -4.041 -23.412  1.00  0.00           H  
ATOM   2343 2HD1 LEU A 177       4.702  -4.033 -23.793  1.00  0.00           H  
ATOM   2344 3HD1 LEU A 177       5.480  -5.526 -23.216  1.00  0.00           H  
ATOM   2345 1HD2 LEU A 177       8.039  -5.244 -24.927  1.00  0.00           H  
ATOM   2346 2HD2 LEU A 177       7.102  -6.747 -24.752  1.00  0.00           H  
ATOM   2347 3HD2 LEU A 177       7.423  -6.082 -26.371  1.00  0.00           H  
ATOM   2348  N   GLY A 178       2.695  -6.799 -28.329  1.00  0.00           N  
ATOM   2349  CA  GLY A 178       1.615  -7.642 -28.822  1.00  0.00           C  
ATOM   2350  C   GLY A 178       1.002  -7.033 -30.069  1.00  0.00           C  
ATOM   2351  O   GLY A 178       0.759  -7.736 -31.046  1.00  0.00           O  
ATOM   2352  H   GLY A 178       2.638  -5.799 -28.463  1.00  0.00           H  
ATOM   2353 1HA  GLY A 178       2.002  -8.638 -29.040  1.00  0.00           H  
ATOM   2354 2HA  GLY A 178       0.859  -7.754 -28.046  1.00  0.00           H  
ATOM   2355  N   LEU A 179       0.854  -5.712 -30.132  1.00  0.00           N  
ATOM   2356  CA  LEU A 179       0.287  -4.961 -31.239  1.00  0.00           C  
ATOM   2357  C   LEU A 179       0.966  -5.282 -32.563  1.00  0.00           C  
ATOM   2358  O   LEU A 179       0.290  -5.462 -33.579  1.00  0.00           O  
ATOM   2359  CB  LEU A 179       0.398  -3.458 -30.957  1.00  0.00           C  
ATOM   2360  CG  LEU A 179      -0.155  -2.534 -32.049  1.00  0.00           C  
ATOM   2361  CD1 LEU A 179      -1.645  -2.794 -32.229  1.00  0.00           C  
ATOM   2362  CD2 LEU A 179       0.105  -1.084 -31.668  1.00  0.00           C  
ATOM   2363  H   LEU A 179       1.177  -5.215 -29.315  1.00  0.00           H  
ATOM   2364  HA  LEU A 179      -0.745  -5.280 -31.380  1.00  0.00           H  
ATOM   2365 1HB  LEU A 179      -0.136  -3.237 -30.035  1.00  0.00           H  
ATOM   2366 2HB  LEU A 179       1.449  -3.208 -30.812  1.00  0.00           H  
ATOM   2367  HG  LEU A 179       0.338  -2.754 -32.997  1.00  0.00           H  
ATOM   2368 1HD1 LEU A 179      -2.038  -2.137 -33.005  1.00  0.00           H  
ATOM   2369 2HD1 LEU A 179      -1.800  -3.833 -32.520  1.00  0.00           H  
ATOM   2370 3HD1 LEU A 179      -2.163  -2.597 -31.291  1.00  0.00           H  
ATOM   2371 1HD2 LEU A 179      -0.288  -0.427 -32.445  1.00  0.00           H  
ATOM   2372 2HD2 LEU A 179      -0.389  -0.862 -30.722  1.00  0.00           H  
ATOM   2373 3HD2 LEU A 179       1.178  -0.922 -31.564  1.00  0.00           H  
ATOM   2374  N   ASP A 180       2.298  -5.422 -32.560  1.00  0.00           N  
ATOM   2375  CA  ASP A 180       3.166  -5.728 -33.679  1.00  0.00           C  
ATOM   2376  C   ASP A 180       2.763  -7.028 -34.372  1.00  0.00           C  
ATOM   2377  O   ASP A 180       2.172  -6.990 -35.452  1.00  0.00           O  
ATOM   2378  CB  ASP A 180       4.620  -5.821 -33.208  1.00  0.00           C  
ATOM   2379  CG  ASP A 180       5.602  -6.017 -34.355  1.00  0.00           C  
ATOM   2380  OD1 ASP A 180       5.721  -5.132 -35.168  1.00  0.00           O  
ATOM   2381  OD2 ASP A 180       6.225  -7.051 -34.406  1.00  0.00           O  
ATOM   2382  H   ASP A 180       2.704  -5.289 -31.645  1.00  0.00           H  
ATOM   2383  HA  ASP A 180       3.048  -4.948 -34.432  1.00  0.00           H  
ATOM   2384 1HB  ASP A 180       4.887  -4.911 -32.671  1.00  0.00           H  
ATOM   2385 2HB  ASP A 180       4.724  -6.654 -32.513  1.00  0.00           H  
ATOM   2386  N   SER A 181       2.973  -8.201 -33.779  1.00  0.00           N  
ATOM   2387  CA  SER A 181       2.612  -9.469 -34.358  1.00  0.00           C  
ATOM   2388  C   SER A 181       1.111  -9.566 -34.629  1.00  0.00           C  
ATOM   2389  O   SER A 181       0.702 -10.219 -35.589  1.00  0.00           O  
ATOM   2390  CB  SER A 181       3.046 -10.592 -33.436  1.00  0.00           C  
ATOM   2391  OG  SER A 181       2.329 -10.559 -32.233  1.00  0.00           O  
ATOM   2392  H   SER A 181       3.411  -8.183 -32.869  1.00  0.00           H  
ATOM   2393  HA  SER A 181       3.048  -9.530 -35.356  1.00  0.00           H  
ATOM   2394 1HB  SER A 181       2.890 -11.550 -33.930  1.00  0.00           H  
ATOM   2395 2HB  SER A 181       4.112 -10.501 -33.229  1.00  0.00           H  
ATOM   2396  HG  SER A 181       2.023  -9.655 -32.132  1.00  0.00           H  
ATOM   2397  N   THR A 182       0.255  -8.889 -33.851  1.00  0.00           N  
ATOM   2398  CA  THR A 182      -1.180  -8.839 -34.001  1.00  0.00           C  
ATOM   2399  C   THR A 182      -1.589  -8.102 -35.269  1.00  0.00           C  
ATOM   2400  O   THR A 182      -2.242  -8.706 -36.120  1.00  0.00           O  
ATOM   2401  CB  THR A 182      -1.833  -8.169 -32.778  1.00  0.00           C  
ATOM   2402  OG1 THR A 182      -1.545  -8.934 -31.601  1.00  0.00           O  
ATOM   2403  CG2 THR A 182      -3.340  -8.076 -32.962  1.00  0.00           C  
ATOM   2404  H   THR A 182       0.689  -8.376 -33.098  1.00  0.00           H  
ATOM   2405  HA  THR A 182      -1.552  -9.857 -34.121  1.00  0.00           H  
ATOM   2406  HB  THR A 182      -1.426  -7.166 -32.652  1.00  0.00           H  
ATOM   2407  HG1 THR A 182      -0.595  -8.970 -31.467  1.00  0.00           H  
ATOM   2408 1HG2 THR A 182      -3.784  -7.600 -32.088  1.00  0.00           H  
ATOM   2409 2HG2 THR A 182      -3.563  -7.485 -33.850  1.00  0.00           H  
ATOM   2410 3HG2 THR A 182      -3.755  -9.077 -33.079  1.00  0.00           H  
ATOM   2411  N   SER A 183      -1.201  -6.847 -35.496  1.00  0.00           N  
ATOM   2412  CA  SER A 183      -1.506  -6.133 -36.718  1.00  0.00           C  
ATOM   2413  C   SER A 183      -0.851  -6.792 -37.926  1.00  0.00           C  
ATOM   2414  O   SER A 183      -1.459  -6.811 -38.990  1.00  0.00           O  
ATOM   2415  CB  SER A 183      -1.047  -4.692 -36.602  1.00  0.00           C  
ATOM   2416  OG  SER A 183       0.349  -4.616 -36.504  1.00  0.00           O  
ATOM   2417  H   SER A 183      -0.669  -6.382 -34.774  1.00  0.00           H  
ATOM   2418  HA  SER A 183      -2.570  -6.248 -36.930  1.00  0.00           H  
ATOM   2419 1HB  SER A 183      -1.384  -4.132 -37.474  1.00  0.00           H  
ATOM   2420 2HB  SER A 183      -1.501  -4.236 -35.724  1.00  0.00           H  
ATOM   2421  HG  SER A 183       0.612  -5.333 -35.921  1.00  0.00           H  
ATOM   2422  N   LEU A 184       0.294  -7.465 -37.794  1.00  0.00           N  
ATOM   2423  CA  LEU A 184       0.953  -8.203 -38.857  1.00  0.00           C  
ATOM   2424  C   LEU A 184       0.156  -9.411 -39.330  1.00  0.00           C  
ATOM   2425  O   LEU A 184      -0.115  -9.535 -40.518  1.00  0.00           O  
ATOM   2426  CB  LEU A 184       2.337  -8.662 -38.382  1.00  0.00           C  
ATOM   2427  CG  LEU A 184       3.132  -9.516 -39.377  1.00  0.00           C  
ATOM   2428  CD1 LEU A 184       3.380  -8.716 -40.649  1.00  0.00           C  
ATOM   2429  CD2 LEU A 184       4.444  -9.950 -38.740  1.00  0.00           C  
ATOM   2430  H   LEU A 184       0.714  -7.444 -36.876  1.00  0.00           H  
ATOM   2431  HA  LEU A 184       1.025  -7.558 -39.732  1.00  0.00           H  
ATOM   2432 1HB  LEU A 184       2.934  -7.782 -38.149  1.00  0.00           H  
ATOM   2433 2HB  LEU A 184       2.215  -9.245 -37.468  1.00  0.00           H  
ATOM   2434  HG  LEU A 184       2.551 -10.398 -39.646  1.00  0.00           H  
ATOM   2435 1HD1 LEU A 184       3.945  -9.323 -41.356  1.00  0.00           H  
ATOM   2436 2HD1 LEU A 184       2.426  -8.436 -41.094  1.00  0.00           H  
ATOM   2437 3HD1 LEU A 184       3.947  -7.818 -40.408  1.00  0.00           H  
ATOM   2438 1HD2 LEU A 184       5.009 -10.558 -39.447  1.00  0.00           H  
ATOM   2439 2HD2 LEU A 184       5.027  -9.069 -38.471  1.00  0.00           H  
ATOM   2440 3HD2 LEU A 184       4.237 -10.535 -37.843  1.00  0.00           H  
ATOM   2441  N   GLU A 185      -0.294 -10.297 -38.438  1.00  0.00           N  
ATOM   2442  CA  GLU A 185      -1.132 -11.455 -38.685  1.00  0.00           C  
ATOM   2443  C   GLU A 185      -2.417 -11.055 -39.404  1.00  0.00           C  
ATOM   2444  O   GLU A 185      -2.767 -11.658 -40.423  1.00  0.00           O  
ATOM   2445  CB  GLU A 185      -1.465 -12.161 -37.368  1.00  0.00           C  
ATOM   2446  CG  GLU A 185      -2.343 -13.395 -37.520  1.00  0.00           C  
ATOM   2447  CD  GLU A 185      -2.628 -14.075 -36.210  1.00  0.00           C  
ATOM   2448  OE1 GLU A 185      -2.167 -13.597 -35.201  1.00  0.00           O  
ATOM   2449  OE2 GLU A 185      -3.307 -15.075 -36.218  1.00  0.00           O  
ATOM   2450  H   GLU A 185       0.008 -10.100 -37.495  1.00  0.00           H  
ATOM   2451  HA  GLU A 185      -0.601 -12.130 -39.357  1.00  0.00           H  
ATOM   2452 1HB  GLU A 185      -0.542 -12.465 -36.875  1.00  0.00           H  
ATOM   2453 2HB  GLU A 185      -1.978 -11.466 -36.702  1.00  0.00           H  
ATOM   2454 1HG  GLU A 185      -3.287 -13.102 -37.977  1.00  0.00           H  
ATOM   2455 2HG  GLU A 185      -1.849 -14.098 -38.190  1.00  0.00           H  
ATOM   2456  N   HIS A 186      -3.097 -10.025 -38.904  1.00  0.00           N  
ATOM   2457  CA  HIS A 186      -4.289  -9.412 -39.453  1.00  0.00           C  
ATOM   2458  C   HIS A 186      -4.050  -8.895 -40.862  1.00  0.00           C  
ATOM   2459  O   HIS A 186      -4.755  -9.311 -41.782  1.00  0.00           O  
ATOM   2460  CB  HIS A 186      -4.766  -8.266 -38.555  1.00  0.00           C  
ATOM   2461  CG  HIS A 186      -5.941  -7.519 -39.106  1.00  0.00           C  
ATOM   2462  ND1 HIS A 186      -7.226  -8.017 -39.062  1.00  0.00           N  
ATOM   2463  CD2 HIS A 186      -6.025  -6.312 -39.714  1.00  0.00           C  
ATOM   2464  CE1 HIS A 186      -8.051  -7.147 -39.619  1.00  0.00           C  
ATOM   2465  NE2 HIS A 186      -7.347  -6.106 -40.022  1.00  0.00           N  
ATOM   2466  H   HIS A 186      -2.706  -9.660 -38.047  1.00  0.00           H  
ATOM   2467  HA  HIS A 186      -5.072 -10.164 -39.553  1.00  0.00           H  
ATOM   2468 1HB  HIS A 186      -5.040  -8.660 -37.576  1.00  0.00           H  
ATOM   2469 2HB  HIS A 186      -3.951  -7.558 -38.406  1.00  0.00           H  
ATOM   2470  HD2 HIS A 186      -5.199  -5.632 -39.920  1.00  0.00           H  
ATOM   2471  HE1 HIS A 186      -9.128  -7.269 -39.726  1.00  0.00           H  
ATOM   2472  HE2 HIS A 186      -7.716  -5.286 -40.483  1.00  0.00           H  
ATOM   2473  N   HIS A 187      -3.050  -8.046 -41.094  1.00  0.00           N  
ATOM   2474  CA  HIS A 187      -2.650  -7.535 -42.388  1.00  0.00           C  
ATOM   2475  C   HIS A 187      -2.388  -8.632 -43.417  1.00  0.00           C  
ATOM   2476  O   HIS A 187      -2.929  -8.583 -44.518  1.00  0.00           O  
ATOM   2477  CB  HIS A 187      -1.395  -6.668 -42.239  1.00  0.00           C  
ATOM   2478  CG  HIS A 187      -0.843  -6.180 -43.542  1.00  0.00           C  
ATOM   2479  ND1 HIS A 187      -1.437  -5.169 -44.269  1.00  0.00           N  
ATOM   2480  CD2 HIS A 187       0.246  -6.563 -44.249  1.00  0.00           C  
ATOM   2481  CE1 HIS A 187      -0.735  -4.951 -45.368  1.00  0.00           C  
ATOM   2482  NE2 HIS A 187       0.290  -5.784 -45.379  1.00  0.00           N  
ATOM   2483  H   HIS A 187      -2.544  -7.752 -40.271  1.00  0.00           H  
ATOM   2484  HA  HIS A 187      -3.465  -6.953 -42.816  1.00  0.00           H  
ATOM   2485 1HB  HIS A 187      -1.624  -5.800 -41.618  1.00  0.00           H  
ATOM   2486 2HB  HIS A 187      -0.617  -7.237 -41.731  1.00  0.00           H  
ATOM   2487  HD1 HIS A 187      -2.223  -4.620 -43.986  1.00  0.00           H  
ATOM   2488  HD2 HIS A 187       1.013  -7.317 -44.075  1.00  0.00           H  
ATOM   2489  HE1 HIS A 187      -1.042  -4.185 -46.080  1.00  0.00           H  
ATOM   2490  N   HIS A 188      -1.624  -9.665 -43.048  1.00  0.00           N  
ATOM   2491  CA  HIS A 188      -1.299 -10.818 -43.873  1.00  0.00           C  
ATOM   2492  C   HIS A 188      -2.578 -11.531 -44.307  1.00  0.00           C  
ATOM   2493  O   HIS A 188      -2.790 -11.753 -45.488  1.00  0.00           O  
ATOM   2494  CB  HIS A 188      -0.386 -11.789 -43.119  1.00  0.00           C  
ATOM   2495  CG  HIS A 188       0.115 -12.921 -43.961  1.00  0.00           C  
ATOM   2496  ND1 HIS A 188       1.120 -12.767 -44.894  1.00  0.00           N  
ATOM   2497  CD2 HIS A 188      -0.250 -14.224 -44.013  1.00  0.00           C  
ATOM   2498  CE1 HIS A 188       1.351 -13.927 -45.482  1.00  0.00           C  
ATOM   2499  NE2 HIS A 188       0.534 -14.827 -44.966  1.00  0.00           N  
ATOM   2500  H   HIS A 188      -1.255  -9.612 -42.110  1.00  0.00           H  
ATOM   2501  HA  HIS A 188      -0.767 -10.489 -44.765  1.00  0.00           H  
ATOM   2502 1HB  HIS A 188       0.476 -11.248 -42.727  1.00  0.00           H  
ATOM   2503 2HB  HIS A 188      -0.923 -12.209 -42.269  1.00  0.00           H  
ATOM   2504  HD1 HIS A 188       1.657 -11.938 -45.052  1.00  0.00           H  
ATOM   2505  HD2 HIS A 188      -0.994 -14.807 -43.470  1.00  0.00           H  
ATOM   2506  HE1 HIS A 188       2.115 -14.015 -46.254  1.00  0.00           H  
ATOM   2507  N   HIS A 189      -3.478 -11.862 -43.370  1.00  0.00           N  
ATOM   2508  CA  HIS A 189      -4.751 -12.505 -43.589  1.00  0.00           C  
ATOM   2509  C   HIS A 189      -5.684 -11.662 -44.451  1.00  0.00           C  
ATOM   2510  O   HIS A 189      -6.359 -12.201 -45.327  1.00  0.00           O  
ATOM   2511  CB  HIS A 189      -5.423 -12.811 -42.247  1.00  0.00           C  
ATOM   2512  CG  HIS A 189      -4.755 -13.906 -41.474  1.00  0.00           C  
ATOM   2513  ND1 HIS A 189      -5.047 -14.169 -40.152  1.00  0.00           N  
ATOM   2514  CD2 HIS A 189      -3.808 -14.803 -41.837  1.00  0.00           C  
ATOM   2515  CE1 HIS A 189      -4.308 -15.183 -39.735  1.00  0.00           C  
ATOM   2516  NE2 HIS A 189      -3.548 -15.584 -40.738  1.00  0.00           N  
ATOM   2517  H   HIS A 189      -3.203 -11.622 -42.428  1.00  0.00           H  
ATOM   2518  HA  HIS A 189      -4.599 -13.436 -44.135  1.00  0.00           H  
ATOM   2519 1HB  HIS A 189      -5.430 -11.912 -41.629  1.00  0.00           H  
ATOM   2520 2HB  HIS A 189      -6.461 -13.099 -42.417  1.00  0.00           H  
ATOM   2521  HD2 HIS A 189      -3.339 -14.889 -42.817  1.00  0.00           H  
ATOM   2522  HE1 HIS A 189      -4.324 -15.614 -38.735  1.00  0.00           H  
ATOM   2523  HE2 HIS A 189      -2.883 -16.343 -40.707  1.00  0.00           H  
ATOM   2524  N   HIS A 190      -5.711 -10.348 -44.228  1.00  0.00           N  
ATOM   2525  CA  HIS A 190      -6.458  -9.340 -44.961  1.00  0.00           C  
ATOM   2526  C   HIS A 190      -6.066  -9.333 -46.428  1.00  0.00           C  
ATOM   2527  O   HIS A 190      -6.947  -9.392 -47.284  1.00  0.00           O  
ATOM   2528  CB  HIS A 190      -6.231  -7.950 -44.358  1.00  0.00           C  
ATOM   2529  CG  HIS A 190      -6.981  -6.860 -45.058  1.00  0.00           C  
ATOM   2530  ND1 HIS A 190      -8.329  -6.642 -44.863  1.00  0.00           N  
ATOM   2531  CD2 HIS A 190      -6.574  -5.928 -45.951  1.00  0.00           C  
ATOM   2532  CE1 HIS A 190      -8.718  -5.621 -45.607  1.00  0.00           C  
ATOM   2533  NE2 HIS A 190      -7.672  -5.171 -46.276  1.00  0.00           N  
ATOM   2534  H   HIS A 190      -5.131 -10.063 -43.451  1.00  0.00           H  
ATOM   2535  HA  HIS A 190      -7.522  -9.571 -44.916  1.00  0.00           H  
ATOM   2536 1HB  HIS A 190      -6.533  -7.953 -43.310  1.00  0.00           H  
ATOM   2537 2HB  HIS A 190      -5.169  -7.708 -44.391  1.00  0.00           H  
ATOM   2538  HD1 HIS A 190      -8.916  -7.114 -44.205  1.00  0.00           H  
ATOM   2539  HD2 HIS A 190      -5.607  -5.710 -46.405  1.00  0.00           H  
ATOM   2540  HE1 HIS A 190      -9.756  -5.288 -45.594  1.00  0.00           H  
ATOM   2541  N   HIS A 191      -4.775  -9.297 -46.755  1.00  0.00           N  
ATOM   2542  CA  HIS A 191      -4.206  -9.367 -48.079  1.00  0.00           C  
ATOM   2543  C   HIS A 191      -4.747 -10.556 -48.872  1.00  0.00           C  
ATOM   2544  O   HIS A 191      -5.191 -10.391 -50.007  1.00  0.00           O  
ATOM   2545  CB  HIS A 191      -2.679  -9.453 -47.994  1.00  0.00           C  
ATOM   2546  CG  HIS A 191      -2.009  -9.599 -49.325  1.00  0.00           C  
ATOM   2547  ND1 HIS A 191      -1.919  -8.562 -50.230  1.00  0.00           N  
ATOM   2548  CD2 HIS A 191      -1.398 -10.659 -49.904  1.00  0.00           C  
ATOM   2549  CE1 HIS A 191      -1.280  -8.978 -51.309  1.00  0.00           C  
ATOM   2550  NE2 HIS A 191      -0.954 -10.246 -51.137  1.00  0.00           N  
ATOM   2551  H   HIS A 191      -4.160  -9.209 -45.959  1.00  0.00           H  
ATOM   2552  HA  HIS A 191      -4.528  -8.503 -48.660  1.00  0.00           H  
ATOM   2553 1HB  HIS A 191      -2.290  -8.555 -47.513  1.00  0.00           H  
ATOM   2554 2HB  HIS A 191      -2.396 -10.304 -47.375  1.00  0.00           H  
ATOM   2555  HD1 HIS A 191      -2.209  -7.617 -50.077  1.00  0.00           H  
ATOM   2556  HD2 HIS A 191      -1.224 -11.683 -49.576  1.00  0.00           H  
ATOM   2557  HE1 HIS A 191      -1.105  -8.303 -52.146  1.00  0.00           H  
ATOM   2558  N   HIS A 192      -4.747 -11.737 -48.244  1.00  0.00           N  
ATOM   2559  CA  HIS A 192      -5.250 -12.983 -48.786  1.00  0.00           C  
ATOM   2560  C   HIS A 192      -6.741 -12.929 -49.086  1.00  0.00           C  
ATOM   2561  O   HIS A 192      -7.170 -13.539 -50.066  1.00  0.00           O  
ATOM   2562  CB  HIS A 192      -4.966 -14.134 -47.815  1.00  0.00           C  
ATOM   2563  CG  HIS A 192      -3.513 -14.476 -47.697  1.00  0.00           C  
ATOM   2564  ND1 HIS A 192      -2.729 -14.780 -48.791  1.00  0.00           N  
ATOM   2565  CD2 HIS A 192      -2.702 -14.564 -46.616  1.00  0.00           C  
ATOM   2566  CE1 HIS A 192      -1.497 -15.039 -48.386  1.00  0.00           C  
ATOM   2567  NE2 HIS A 192      -1.456 -14.915 -47.072  1.00  0.00           N  
ATOM   2568  H   HIS A 192      -4.356 -11.727 -47.313  1.00  0.00           H  
ATOM   2569  HA  HIS A 192      -4.737 -13.206 -49.721  1.00  0.00           H  
ATOM   2570 1HB  HIS A 192      -5.337 -13.874 -46.823  1.00  0.00           H  
ATOM   2571 2HB  HIS A 192      -5.501 -15.025 -48.142  1.00  0.00           H  
ATOM   2572  HD2 HIS A 192      -2.986 -14.390 -45.578  1.00  0.00           H  
ATOM   2573  HE1 HIS A 192      -0.659 -15.308 -49.029  1.00  0.00           H  
ATOM   2574  HE2 HIS A 192      -0.641 -15.055 -46.491  1.00  0.00           H  
ATOM   2575  N   HIS A 193      -7.559 -12.239 -48.286  1.00  0.00           N  
ATOM   2576  CA  HIS A 193      -8.994 -12.118 -48.443  1.00  0.00           C  
ATOM   2577  C   HIS A 193      -9.398 -11.412 -49.731  1.00  0.00           C  
ATOM   2578  O   HIS A 193     -10.546 -11.525 -50.152  1.00  0.00           O  
ATOM   2579  CB  HIS A 193      -9.590 -11.370 -47.246  1.00  0.00           C  
ATOM   2580  CG  HIS A 193      -9.461 -12.108 -45.951  1.00  0.00           C  
ATOM   2581  ND1 HIS A 193      -9.728 -11.523 -44.731  1.00  0.00           N  
ATOM   2582  CD2 HIS A 193      -9.094 -13.384 -45.684  1.00  0.00           C  
ATOM   2583  CE1 HIS A 193      -9.531 -12.408 -43.769  1.00  0.00           C  
ATOM   2584  NE2 HIS A 193      -9.145 -13.544 -44.321  1.00  0.00           N  
ATOM   2585  H   HIS A 193      -7.108 -11.772 -47.513  1.00  0.00           H  
ATOM   2586  HA  HIS A 193      -9.433 -13.109 -48.556  1.00  0.00           H  
ATOM   2587 1HB  HIS A 193      -9.097 -10.403 -47.139  1.00  0.00           H  
ATOM   2588 2HB  HIS A 193     -10.648 -11.179 -47.427  1.00  0.00           H  
ATOM   2589  HD1 HIS A 193     -10.095 -10.604 -44.584  1.00  0.00           H  
ATOM   2590  HD2 HIS A 193      -8.794 -14.217 -46.320  1.00  0.00           H  
ATOM   2591  HE1 HIS A 193      -9.690 -12.138 -42.725  1.00  0.00           H  
ATOM   2592  N   HIS A 194      -8.461 -10.721 -50.393  1.00  0.00           N  
ATOM   2593  CA  HIS A 194      -8.640  -9.987 -51.631  1.00  0.00           C  
ATOM   2594  C   HIS A 194      -8.307 -10.811 -52.867  1.00  0.00           C  
ATOM   2595  O   HIS A 194      -8.320 -10.320 -53.990  1.00  0.00           O  
ATOM   2596  CB  HIS A 194      -7.779  -8.720 -51.620  1.00  0.00           C  
ATOM   2597  CG  HIS A 194      -8.188  -7.724 -50.580  1.00  0.00           C  
ATOM   2598  ND1 HIS A 194      -9.401  -7.070 -50.613  1.00  0.00           N  
ATOM   2599  CD2 HIS A 194      -7.545  -7.271 -49.478  1.00  0.00           C  
ATOM   2600  CE1 HIS A 194      -9.487  -6.256 -49.575  1.00  0.00           C  
ATOM   2601  NE2 HIS A 194      -8.374  -6.359 -48.872  1.00  0.00           N  
ATOM   2602  H   HIS A 194      -7.550 -10.735 -49.957  1.00  0.00           H  
ATOM   2603  HA  HIS A 194      -9.682  -9.683 -51.726  1.00  0.00           H  
ATOM   2604 1HB  HIS A 194      -6.737  -8.990 -51.444  1.00  0.00           H  
ATOM   2605 2HB  HIS A 194      -7.831  -8.236 -52.595  1.00  0.00           H  
ATOM   2606  HD2 HIS A 194      -6.554  -7.571 -49.137  1.00  0.00           H  
ATOM   2607  HE1 HIS A 194     -10.333  -5.611 -49.339  1.00  0.00           H  
ATOM   2608  HE2 HIS A 194      -8.162  -5.853 -48.024  1.00  0.00           H  
ATOM   2609  N   HIS A 195      -7.972 -12.094 -52.685  1.00  0.00           N  
ATOM   2610  CA  HIS A 195      -7.582 -13.052 -53.702  1.00  0.00           C  
ATOM   2611  C   HIS A 195      -8.767 -13.931 -54.054  1.00  0.00           C  
ATOM   2612  O   HIS A 195      -8.568 -14.612 -55.213  1.00  0.00           O  
ATOM   2613  OXT HIS A 195      -9.727 -13.960 -53.335  1.00  0.00           O  
ATOM   2614  CB  HIS A 195      -6.408 -13.916 -53.228  1.00  0.00           C  
ATOM   2615  CG  HIS A 195      -5.178 -13.129 -52.898  1.00  0.00           C  
ATOM   2616  ND1 HIS A 195      -4.066 -13.698 -52.314  1.00  0.00           N  
ATOM   2617  CD2 HIS A 195      -4.885 -11.819 -53.068  1.00  0.00           C  
ATOM   2618  CE1 HIS A 195      -3.140 -12.771 -52.141  1.00  0.00           C  
ATOM   2619  NE2 HIS A 195      -3.613 -11.622 -52.589  1.00  0.00           N  
ATOM   2620  H   HIS A 195      -8.007 -12.389 -51.720  1.00  0.00           H  
ATOM   2621  HA  HIS A 195      -7.241 -12.521 -54.591  1.00  0.00           H  
ATOM   2622 1HB  HIS A 195      -6.704 -14.475 -52.340  1.00  0.00           H  
ATOM   2623 2HB  HIS A 195      -6.153 -14.640 -54.001  1.00  0.00           H  
ATOM   2624  HD2 HIS A 195      -5.537 -11.060 -53.503  1.00  0.00           H  
ATOM   2625  HE1 HIS A 195      -2.155 -12.927 -51.703  1.00  0.00           H  
ATOM   2626  HE2 HIS A 195      -3.123 -10.739 -52.584  1.00  0.00           H  
TER                                                                             
HETATM 2628 THKN MEM B 196      15.000   0.000   0.000  1.00  0.00           X  
HETATM 2629 CNTR MEM B 196       4.998  -0.676  -2.956  1.00  0.00           X  
HETATM 2630 NORM MEM B 196       5.243  -0.884  -2.009  1.00  0.00           X  
TER                                                                             
CONECT 2628 2629                                                                
CONECT 2629 2628 2630                                                           
CONECT 2630 2629                                                                
TM_RMSD 0
TM_score -293.997
maxsub 142
rms 7.789
score -91.453
silent_score -91.453
time 0
