# Supplementary material for: Small-residue packing motifs modulate the structure and function of a minimal de novo membrane protein
Source: Sci Rep. 2020 Sep 16;10:15203. doi: 10.1038/s41598-020-71585-8 (PMC7495484; doi:10.1038/s41598-020-71585-8)
Supplement: Supplementary file 2 — Supplementary file2 [file 41598_2020_71585_MOESM2_ESM.zip › Modelling/relax_10000_flags_reamp2]

-parser:protocol membrane_relax.xml
-in:file:s reamp2_transformed.pdb
-in:file:native reamp2_transformed.pdb
-mp:scoring:hbond true
-mp:setup:spanfiles reamp2.span
-ignore_unrecognized_res
-use_input_sc
-nstruct 500
-relax:jump_move true
-out:file:scorefile scores.sc
-packing:pack_missing_sidechains 0
