# Supplementary material for: Small-residue packing motifs modulate the structure and function of a minimal de novo membrane protein
Source: Sci Rep. 2020 Sep 16;10:15203. doi: 10.1038/s41598-020-71585-8 (PMC7495484; doi:10.1038/s41598-020-71585-8)
Supplement: Supplementary file 2 — Supplementary file2 [file 41598_2020_71585_MOESM2_ESM.zip › Modelling/rescored_rmsd_tm_all_reamp.dat]

0.000	-281.258	3541856reamp_transformed1_0316_0001
1.741	-280.569	3541866reamp_transformed11_0225_0001
1.555	-279.922	3541861reamp_transformed6_0371_0001
1.624	-279.691	3541864reamp_transformed9_0484_0001
1.799	-279.502	3541868reamp_transformed13_0347_0001
1.723	-279.493	3541872reamp_transformed17_0280_0001
1.413	-279.408	3541872reamp_transformed17_0324_0001
0.727	-278.663	3541864reamp_transformed9_0142_0001
1.177	-278.422	3541870reamp_transformed15_0352_0001
1.126	-278.244	3541865reamp_transformed10_0323_0001
1.772	-278.204	3541866reamp_transformed11_0100_0001
1.526	-278.203	3541856reamp_transformed1_0173_0001
1.603	-277.970	3541860reamp_transformed5_0262_0001
1.466	-277.850	3541855reamp_transformed20_0499_0001
1.752	-277.697	3541864reamp_transformed9_0449_0001
1.849	-277.556	3541864reamp_transformed9_0260_0001
1.109	-277.482	3541870reamp_transformed15_0478_0001
0.816	-277.348	3541858reamp_transformed3_0101_0001
1.462	-277.330	3541865reamp_transformed10_0168_0001
1.631	-277.279	3541866reamp_transformed11_0278_0001
1.461	-277.231	3541857reamp_transformed2_0167_0001
1.257	-277.175	3541869reamp_transformed14_0395_0001
0.845	-277.150	3541869reamp_transformed14_0324_0001
1.717	-277.070	3541860reamp_transformed5_0475_0001
1.589	-277.040	3541856reamp_transformed1_0182_0001
1.347	-277.039	3541870reamp_transformed15_0109_0001
1.159	-277.031	3541865reamp_transformed10_0490_0001
1.642	-276.994	3541860reamp_transformed5_0014_0001
1.694	-276.922	3541860reamp_transformed5_0172_0001
1.258	-276.901	3541860reamp_transformed5_0256_0001
1.581	-276.837	3541861reamp_transformed6_0257_0001
1.727	-276.787	3541866reamp_transformed11_0143_0001
0.971	-276.720	3541858reamp_transformed3_0020_0001
1.884	-276.649	3541856reamp_transformed1_0208_0001
1.758	-276.568	3541874reamp_transformed19_0318_0001
1.010	-276.528	3541859reamp_transformed4_0222_0001
0.795	-276.482	3541871reamp_transformed16_0002_0001
1.481	-276.396	3541859reamp_transformed4_0154_0001
0.543	-276.380	3541861reamp_transformed6_0362_0001
0.624	-276.286	3541859reamp_transformed4_0112_0001
1.456	-276.264	3541857reamp_transformed2_0293_0001
1.200	-276.223	3541863reamp_transformed8_0220_0001
1.253	-276.213	3541873reamp_transformed18_0230_0001
1.319	-276.198	3541874reamp_transformed19_0198_0001
1.256	-276.183	3541873reamp_transformed18_0258_0001
1.540	-276.138	3541871reamp_transformed16_0054_0001
1.640	-276.104	3541861reamp_transformed6_0171_0001
1.612	-276.095	3541869reamp_transformed14_0025_0001
1.262	-275.913	3541858reamp_transformed3_0396_0001
1.664	-275.863	3541856reamp_transformed1_0496_0001
1.851	-275.799	3541865reamp_transformed10_0243_0001
1.647	-275.792	3541858reamp_transformed3_0220_0001
1.845	-275.789	3541871reamp_transformed16_0032_0001
1.734	-275.576	3541864reamp_transformed9_0459_0001
1.703	-275.526	3541859reamp_transformed4_0269_0001
0.684	-275.523	3541867reamp_transformed12_0016_0001
0.991	-275.521	3541872reamp_transformed17_0160_0001
1.647	-275.474	3541858reamp_transformed3_0044_0001
1.905	-275.471	3541870reamp_transformed15_0204_0001
1.473	-275.455	3541862reamp_transformed7_0080_0001
1.757	-275.445	3541858reamp_transformed3_0439_0001
1.203	-275.420	3541855reamp_transformed20_0110_0001
1.593	-275.418	3541874reamp_transformed19_0151_0001
1.404	-275.415	3541871reamp_transformed16_0454_0001
0.739	-275.399	3541859reamp_transformed4_0419_0001
1.369	-275.375	3541859reamp_transformed4_0016_0001
1.614	-275.345	3541871reamp_transformed16_0474_0001
1.115	-275.294	3541857reamp_transformed2_0076_0001
1.130	-275.266	3541872reamp_transformed17_0186_0001
1.463	-275.248	3541864reamp_transformed9_0164_0001
1.330	-275.244	3541864reamp_transformed9_0445_0001
1.552	-275.238	3541855reamp_transformed20_0054_0001
1.501	-275.216	3541861reamp_transformed6_0365_0001
1.562	-275.191	3541864reamp_transformed9_0268_0001
1.389	-275.140	3541874reamp_transformed19_0267_0001
1.517	-275.132	3541868reamp_transformed13_0178_0001
1.640	-275.092	3541864reamp_transformed9_0463_0001
1.374	-275.091	3541860reamp_transformed5_0060_0001
1.241	-275.074	3541867reamp_transformed12_0412_0001
1.570	-275.073	3541863reamp_transformed8_0218_0001
1.477	-275.055	3541861reamp_transformed6_0137_0001
1.915	-275.047	3541857reamp_transformed2_0001_0001
2.069	-275.042	3541866reamp_transformed11_0397_0001
1.394	-275.035	3541856reamp_transformed1_0100_0001
1.206	-275.012	3541869reamp_transformed14_0375_0001
1.159	-274.992	3541873reamp_transformed18_0464_0001
1.376	-274.965	3541864reamp_transformed9_0262_0001
1.545	-274.963	3541864reamp_transformed9_0210_0001
1.676	-274.960	3541873reamp_transformed18_0289_0001
1.786	-274.953	3541866reamp_transformed11_0115_0001
1.555	-274.914	3541867reamp_transformed12_0141_0001
1.395	-274.913	3541862reamp_transformed7_0362_0001
1.814	-274.902	3541858reamp_transformed3_0241_0001
0.921	-274.862	3541874reamp_transformed19_0499_0001
1.660	-274.851	3541871reamp_transformed16_0330_0001
1.787	-274.839	3541868reamp_transformed13_0028_0001
1.735	-274.833	3541863reamp_transformed8_0097_0001
1.516	-274.826	3541873reamp_transformed18_0125_0001
1.600	-274.788	3541873reamp_transformed18_0118_0001
1.240	-274.784	3541873reamp_transformed18_0147_0001
1.680	-274.763	3541864reamp_transformed9_0088_0001
1.435	-274.754	3541862reamp_transformed7_0094_0001
1.228	-274.747	3541855reamp_transformed20_0022_0001
1.775	-274.747	3541874reamp_transformed19_0237_0001
1.087	-274.738	3541870reamp_transformed15_0417_0001
1.593	-274.736	3541862reamp_transformed7_0278_0001
1.661	-274.728	3541861reamp_transformed6_0136_0001
2.110	-274.719	3541866reamp_transformed11_0157_0001
1.524	-274.686	3541871reamp_transformed16_0080_0001
2.197	-274.685	3541864reamp_transformed9_0203_0001
1.538	-274.668	3541855reamp_transformed20_0190_0001
1.170	-274.573	3541866reamp_transformed11_0369_0001
1.496	-274.550	3541870reamp_transformed15_0483_0001
1.159	-274.546	3541855reamp_transformed20_0463_0001
0.560	-274.541	3541867reamp_transformed12_0490_0001
1.960	-274.527	3541868reamp_transformed13_0475_0001
0.893	-274.483	3541865reamp_transformed10_0443_0001
1.655	-274.480	3541859reamp_transformed4_0495_0001
1.652	-274.465	3541873reamp_transformed18_0101_0001
1.245	-274.454	3541871reamp_transformed16_0043_0001
1.298	-274.450	3541855reamp_transformed20_0421_0001
1.269	-274.428	3541870reamp_transformed15_0281_0001
1.550	-274.407	3541856reamp_transformed1_0283_0001
2.255	-274.401	3541862reamp_transformed7_0398_0001
1.363	-274.399	3541861reamp_transformed6_0029_0001
1.926	-274.387	3541855reamp_transformed20_0039_0001
1.459	-274.314	3541861reamp_transformed6_0403_0001
1.505	-274.300	3541861reamp_transformed6_0458_0001
1.935	-274.295	3541869reamp_transformed14_0165_0001
1.021	-274.283	3541866reamp_transformed11_0174_0001
1.006	-274.283	3541857reamp_transformed2_0071_0001
1.495	-274.282	3541856reamp_transformed1_0175_0001
1.714	-274.281	3541873reamp_transformed18_0225_0001
1.937	-274.260	3541868reamp_transformed13_0319_0001
1.381	-274.247	3541858reamp_transformed3_0124_0001
1.635	-274.245	3541862reamp_transformed7_0117_0001
1.484	-274.214	3541874reamp_transformed19_0461_0001
1.563	-274.194	3541857reamp_transformed2_0130_0001
1.143	-274.190	3541858reamp_transformed3_0058_0001
1.593	-274.174	3541874reamp_transformed19_0094_0001
1.498	-274.171	3541874reamp_transformed19_0334_0001
0.665	-274.170	3541863reamp_transformed8_0259_0001
1.173	-274.122	3541868reamp_transformed13_0008_0001
1.250	-274.115	3541863reamp_transformed8_0443_0001
1.551	-274.107	3541867reamp_transformed12_0116_0001
1.373	-274.086	3541863reamp_transformed8_0302_0001
1.790	-274.051	3541863reamp_transformed8_0199_0001
1.528	-274.025	3541857reamp_transformed2_0123_0001
1.568	-274.000	3541855reamp_transformed20_0303_0001
1.831	-273.987	3541855reamp_transformed20_0124_0001
1.813	-273.978	3541859reamp_transformed4_0447_0001
1.229	-273.968	3541862reamp_transformed7_0156_0001
1.646	-273.961	3541863reamp_transformed8_0368_0001
1.696	-273.947	3541867reamp_transformed12_0180_0001
1.023	-273.917	3541856reamp_transformed1_0166_0001
1.716	-273.901	3541865reamp_transformed10_0461_0001
1.245	-273.885	3541865reamp_transformed10_0448_0001
1.012	-273.875	3541862reamp_transformed7_0151_0001
1.182	-273.870	3541867reamp_transformed12_0340_0001
1.348	-273.865	3541872reamp_transformed17_0439_0001
1.276	-273.855	3541855reamp_transformed20_0478_0001
1.583	-273.850	3541855reamp_transformed20_0147_0001
1.263	-273.844	3541867reamp_transformed12_0118_0001
1.754	-273.841	3541856reamp_transformed1_0041_0001
1.474	-273.841	3541855reamp_transformed20_0230_0001
1.605	-273.807	3541867reamp_transformed12_0104_0001
1.326	-273.803	3541869reamp_transformed14_0092_0001
1.690	-273.741	3541866reamp_transformed11_0074_0001
1.603	-273.720	3541856reamp_transformed1_0349_0001
0.573	-273.719	3541866reamp_transformed11_0243_0001
1.262	-273.694	3541873reamp_transformed18_0481_0001
1.530	-273.693	3541860reamp_transformed5_0231_0001
1.154	-273.692	3541861reamp_transformed6_0421_0001
1.835	-273.674	3541869reamp_transformed14_0189_0001
1.450	-273.662	3541860reamp_transformed5_0336_0001
1.758	-273.660	3541873reamp_transformed18_0137_0001
1.650	-273.656	3541873reamp_transformed18_0328_0001
0.613	-273.656	3541859reamp_transformed4_0400_0001
1.414	-273.558	3541860reamp_transformed5_0442_0001
1.408	-273.557	3541857reamp_transformed2_0289_0001
1.692	-273.553	3541870reamp_transformed15_0208_0001
1.420	-273.553	3541872reamp_transformed17_0395_0001
1.446	-273.542	3541868reamp_transformed13_0381_0001
1.655	-273.535	3541874reamp_transformed19_0082_0001
1.613	-273.524	3541856reamp_transformed1_0140_0001
1.756	-273.518	3541859reamp_transformed4_0500_0001
1.360	-273.510	3541860reamp_transformed5_0026_0001
1.290	-273.487	3541858reamp_transformed3_0499_0001
1.398	-273.484	3541864reamp_transformed9_0458_0001
1.575	-273.438	3541866reamp_transformed11_0279_0001
1.175	-273.416	3541872reamp_transformed17_0407_0001
1.074	-273.404	3541861reamp_transformed6_0442_0001
0.533	-273.380	3541867reamp_transformed12_0096_0001
0.597	-273.361	3541874reamp_transformed19_0197_0001
0.666	-273.360	3541863reamp_transformed8_0134_0001
0.848	-273.344	3541858reamp_transformed3_0085_0001
1.828	-273.327	3541859reamp_transformed4_0378_0001
1.372	-273.327	3541865reamp_transformed10_0033_0001
0.793	-273.326	3541872reamp_transformed17_0223_0001
1.547	-273.326	3541869reamp_transformed14_0192_0001
1.413	-273.320	3541864reamp_transformed9_0034_0001
1.605	-273.314	3541857reamp_transformed2_0231_0001
1.503	-273.310	3541870reamp_transformed15_0409_0001
1.850	-273.310	3541869reamp_transformed14_0252_0001
1.594	-273.303	3541874reamp_transformed19_0490_0001
1.541	-273.297	3541873reamp_transformed18_0374_0001
1.722	-273.280	3541860reamp_transformed5_0117_0001
1.818	-273.252	3541871reamp_transformed16_0376_0001
1.897	-273.250	3541872reamp_transformed17_0034_0001
1.260	-273.249	3541874reamp_transformed19_0189_0001
1.482	-273.240	3541859reamp_transformed4_0078_0001
1.418	-273.237	3541857reamp_transformed2_0143_0001
1.692	-273.212	3541864reamp_transformed9_0100_0001
1.428	-273.200	3541874reamp_transformed19_0081_0001
1.331	-273.191	3541872reamp_transformed17_0310_0001
1.411	-273.190	3541867reamp_transformed12_0250_0001
1.599	-273.185	3541857reamp_transformed2_0101_0001
1.777	-273.173	3541860reamp_transformed5_0482_0001
1.641	-273.162	3541859reamp_transformed4_0350_0001
1.653	-273.141	3541866reamp_transformed11_0307_0001
1.525	-273.140	3541858reamp_transformed3_0312_0001
1.514	-273.135	3541873reamp_transformed18_0148_0001
1.643	-273.131	3541857reamp_transformed2_0391_0001
1.286	-273.124	3541858reamp_transformed3_0004_0001
1.733	-273.110	3541858reamp_transformed3_0390_0001
1.422	-273.102	3541871reamp_transformed16_0465_0001
1.599	-273.098	3541860reamp_transformed5_0463_0001
1.788	-273.096	3541872reamp_transformed17_0250_0001
1.461	-273.088	3541871reamp_transformed16_0335_0001
1.005	-273.060	3541861reamp_transformed6_0347_0001
1.650	-273.049	3541856reamp_transformed1_0394_0001
1.498	-273.043	3541861reamp_transformed6_0339_0001
0.978	-273.042	3541861reamp_transformed6_0350_0001
1.611	-273.010	3541867reamp_transformed12_0183_0001
1.109	-273.005	3541869reamp_transformed14_0465_0001
1.390	-273.004	3541872reamp_transformed17_0286_0001
1.451	-272.995	3541858reamp_transformed3_0388_0001
1.362	-272.994	3541856reamp_transformed1_0024_0001
1.346	-272.975	3541861reamp_transformed6_0263_0001
1.243	-272.956	3541868reamp_transformed13_0162_0001
1.551	-272.955	3541857reamp_transformed2_0500_0001
1.661	-272.951	3541873reamp_transformed18_0453_0001
1.363	-272.936	3541857reamp_transformed2_0463_0001
1.842	-272.935	3541856reamp_transformed1_0148_0001
1.520	-272.931	3541859reamp_transformed4_0018_0001
1.399	-272.911	3541865reamp_transformed10_0309_0001
1.507	-272.908	3541872reamp_transformed17_0370_0001
1.619	-272.907	3541872reamp_transformed17_0308_0001
2.324	-272.905	3541860reamp_transformed5_0385_0001
0.991	-272.901	3541870reamp_transformed15_0035_0001
0.944	-272.882	3541865reamp_transformed10_0200_0001
1.794	-272.880	3541865reamp_transformed10_0082_0001
1.150	-272.879	3541868reamp_transformed13_0165_0001
1.537	-272.864	3541873reamp_transformed18_0124_0001
1.863	-272.862	3541867reamp_transformed12_0052_0001
1.636	-272.856	3541868reamp_transformed13_0248_0001
1.409	-272.844	3541874reamp_transformed19_0289_0001
1.397	-272.843	3541874reamp_transformed19_0478_0001
1.475	-272.834	3541857reamp_transformed2_0452_0001
2.092	-272.833	3541858reamp_transformed3_0118_0001
1.509	-272.821	3541862reamp_transformed7_0280_0001
1.406	-272.816	3541859reamp_transformed4_0048_0001
1.246	-272.811	3541856reamp_transformed1_0156_0001
1.569	-272.807	3541860reamp_transformed5_0481_0001
1.681	-272.789	3541872reamp_transformed17_0101_0001
1.674	-272.779	3541869reamp_transformed14_0200_0001
1.593	-272.763	3541859reamp_transformed4_0057_0001
1.829	-272.757	3541864reamp_transformed9_0048_0001
1.312	-272.753	3541855reamp_transformed20_0261_0001
1.325	-272.741	3541868reamp_transformed13_0307_0001
1.518	-272.741	3541865reamp_transformed10_0038_0001
1.501	-272.740	3541874reamp_transformed19_0493_0001
1.177	-272.736	3541868reamp_transformed13_0406_0001
1.324	-272.733	3541858reamp_transformed3_0014_0001
1.750	-272.728	3541870reamp_transformed15_0443_0001
1.460	-272.718	3541859reamp_transformed4_0271_0001
1.144	-272.717	3541859reamp_transformed4_0167_0001
0.767	-272.714	3541867reamp_transformed12_0017_0001
1.725	-272.706	3541867reamp_transformed12_0197_0001
1.437	-272.706	3541855reamp_transformed20_0295_0001
1.003	-272.704	3541856reamp_transformed1_0272_0001
1.702	-272.698	3541871reamp_transformed16_0097_0001
1.682	-272.688	3541868reamp_transformed13_0045_0001
1.672	-272.678	3541865reamp_transformed10_0460_0001
1.539	-272.671	3541874reamp_transformed19_0165_0001
1.540	-272.655	3541868reamp_transformed13_0452_0001
1.377	-272.645	3541863reamp_transformed8_0038_0001
1.788	-272.644	3541865reamp_transformed10_0077_0001
1.470	-272.640	3541866reamp_transformed11_0002_0001
0.748	-272.639	3541870reamp_transformed15_0310_0001
1.740	-272.633	3541862reamp_transformed7_0295_0001
1.546	-272.624	3541865reamp_transformed10_0330_0001
1.647	-272.613	3541862reamp_transformed7_0352_0001
1.110	-272.606	3541871reamp_transformed16_0149_0001
1.493	-272.605	3541855reamp_transformed20_0266_0001
1.418	-272.566	3541865reamp_transformed10_0162_0001
1.843	-272.562	3541867reamp_transformed12_0021_0001
1.494	-272.544	3541857reamp_transformed2_0141_0001
1.506	-272.524	3541858reamp_transformed3_0266_0001
1.546	-272.514	3541864reamp_transformed9_0134_0001
1.750	-272.503	3541871reamp_transformed16_0436_0001
1.541	-272.492	3541858reamp_transformed3_0394_0001
1.293	-272.488	3541865reamp_transformed10_0429_0001
1.398	-272.479	3541870reamp_transformed15_0441_0001
1.458	-272.468	3541860reamp_transformed5_0319_0001
1.517	-272.461	3541864reamp_transformed9_0249_0001
1.872	-272.450	3541868reamp_transformed13_0363_0001
1.500	-272.448	3541863reamp_transformed8_0146_0001
1.921	-272.446	3541864reamp_transformed9_0012_0001
1.504	-272.446	3541856reamp_transformed1_0250_0001
1.325	-272.421	3541863reamp_transformed8_0473_0001
1.222	-272.406	3541862reamp_transformed7_0327_0001
1.143	-272.392	3541863reamp_transformed8_0369_0001
1.498	-272.392	3541873reamp_transformed18_0203_0001
1.451	-272.386	3541867reamp_transformed12_0150_0001
1.731	-272.380	3541858reamp_transformed3_0246_0001
1.587	-272.378	3541867reamp_transformed12_0185_0001
1.836	-272.374	3541863reamp_transformed8_0463_0001
1.253	-272.371	3541867reamp_transformed12_0493_0001
1.365	-272.365	3541872reamp_transformed17_0441_0001
1.583	-272.345	3541858reamp_transformed3_0071_0001
1.082	-272.343	3541865reamp_transformed10_0264_0001
1.491	-272.340	3541866reamp_transformed11_0301_0001
1.164	-272.329	3541859reamp_transformed4_0328_0001
1.559	-272.326	3541862reamp_transformed7_0400_0001
1.566	-272.326	3541874reamp_transformed19_0047_0001
1.328	-272.324	3541865reamp_transformed10_0052_0001
1.443	-272.318	3541871reamp_transformed16_0442_0001
1.630	-272.316	3541856reamp_transformed1_0392_0001
1.346	-272.297	3541874reamp_transformed19_0342_0001
1.358	-272.290	3541873reamp_transformed18_0155_0001
1.326	-272.286	3541859reamp_transformed4_0337_0001
1.671	-272.282	3541871reamp_transformed16_0016_0001
1.706	-272.278	3541874reamp_transformed19_0163_0001
0.711	-272.267	3541858reamp_transformed3_0176_0001
1.784	-272.254	3541872reamp_transformed17_0357_0001
1.820	-272.253	3541865reamp_transformed10_0430_0001
1.406	-272.245	3541866reamp_transformed11_0375_0001
1.292	-272.231	3541857reamp_transformed2_0410_0001
1.451	-272.230	3541873reamp_transformed18_0039_0001
1.508	-272.227	3541872reamp_transformed17_0458_0001
1.582	-272.220	3541861reamp_transformed6_0299_0001
1.633	-272.220	3541860reamp_transformed5_0432_0001
1.201	-272.219	3541856reamp_transformed1_0138_0001
1.321	-272.218	3541869reamp_transformed14_0197_0001
1.708	-272.217	3541870reamp_transformed15_0069_0001
1.342	-272.211	3541855reamp_transformed20_0127_0001
1.357	-272.211	3541867reamp_transformed12_0469_0001
0.913	-272.208	3541864reamp_transformed9_0370_0001
1.347	-272.195	3541862reamp_transformed7_0205_0001
1.848	-272.171	3541869reamp_transformed14_0050_0001
1.900	-272.165	3541868reamp_transformed13_0218_0001
1.262	-272.154	3541855reamp_transformed20_0171_0001
1.768	-272.150	3541855reamp_transformed20_0232_0001
1.155	-272.148	3541857reamp_transformed2_0097_0001
1.355	-272.142	3541860reamp_transformed5_0197_0001
1.520	-272.139	3541869reamp_transformed14_0372_0001
1.575	-272.135	3541871reamp_transformed16_0116_0001
1.325	-272.133	3541858reamp_transformed3_0292_0001
0.784	-272.131	3541859reamp_transformed4_0233_0001
2.017	-272.109	3541869reamp_transformed14_0408_0001
1.223	-272.104	3541856reamp_transformed1_0266_0001
1.148	-272.102	3541855reamp_transformed20_0132_0001
1.676	-272.099	3541859reamp_transformed4_0132_0001
1.490	-272.076	3541867reamp_transformed12_0253_0001
1.532	-272.070	3541865reamp_transformed10_0061_0001
1.197	-272.057	3541864reamp_transformed9_0313_0001
1.250	-272.057	3541872reamp_transformed17_0235_0001
2.170	-272.056	3541868reamp_transformed13_0109_0001
1.755	-272.053	3541866reamp_transformed11_0039_0001
1.439	-272.048	3541869reamp_transformed14_0044_0001
1.745	-272.025	3541871reamp_transformed16_0264_0001
1.514	-272.021	3541868reamp_transformed13_0118_0001
1.408	-272.020	3541874reamp_transformed19_0467_0001
1.300	-272.013	3541864reamp_transformed9_0369_0001
1.637	-272.006	3541856reamp_transformed1_0492_0001
1.718	-272.001	3541867reamp_transformed12_0279_0001
1.054	-271.986	3541866reamp_transformed11_0208_0001
1.913	-271.986	3541863reamp_transformed8_0203_0001
1.243	-271.981	3541866reamp_transformed11_0164_0001
1.443	-271.978	3541861reamp_transformed6_0232_0001
1.811	-271.972	3541859reamp_transformed4_0321_0001
1.500	-271.971	3541858reamp_transformed3_0154_0001
1.567	-271.964	3541872reamp_transformed17_0499_0001
1.327	-271.964	3541863reamp_transformed8_0481_0001
1.672	-271.962	3541868reamp_transformed13_0107_0001
1.044	-271.962	3541864reamp_transformed9_0068_0001
1.150	-271.962	3541866reamp_transformed11_0357_0001
1.259	-271.959	3541858reamp_transformed3_0033_0001
2.108	-271.951	3541866reamp_transformed11_0366_0001
0.961	-271.950	3541862reamp_transformed7_0155_0001
1.128	-271.949	3541861reamp_transformed6_0355_0001
1.298	-271.947	3541870reamp_transformed15_0347_0001
1.591	-271.944	3541857reamp_transformed2_0331_0001
1.756	-271.943	3541864reamp_transformed9_0332_0001
1.198	-271.943	3541863reamp_transformed8_0494_0001
1.152	-271.940	3541859reamp_transformed4_0069_0001
1.257	-271.940	3541865reamp_transformed10_0062_0001
1.636	-271.938	3541864reamp_transformed9_0247_0001
1.437	-271.937	3541870reamp_transformed15_0029_0001
1.364	-271.934	3541858reamp_transformed3_0134_0001
1.087	-271.934	3541859reamp_transformed4_0092_0001
1.191	-271.927	3541865reamp_transformed10_0054_0001
1.629	-271.926	3541863reamp_transformed8_0042_0001
1.619	-271.925	3541857reamp_transformed2_0210_0001
1.678	-271.915	3541864reamp_transformed9_0485_0001
1.435	-271.912	3541855reamp_transformed20_0253_0001
0.938	-271.909	3541861reamp_transformed6_0173_0001
1.541	-271.898	3541872reamp_transformed17_0462_0001
1.523	-271.897	3541866reamp_transformed11_0368_0001
1.677	-271.891	3541873reamp_transformed18_0327_0001
1.598	-271.891	3541867reamp_transformed12_0385_0001
0.392	-271.888	3541856reamp_transformed1_0296_0001
1.297	-271.883	3541857reamp_transformed2_0411_0001
1.399	-271.876	3541868reamp_transformed13_0362_0001
1.110	-271.874	3541867reamp_transformed12_0267_0001
1.927	-271.869	3541860reamp_transformed5_0093_0001
1.675	-271.867	3541871reamp_transformed16_0104_0001
1.209	-271.865	3541863reamp_transformed8_0169_0001
1.493	-271.860	3541859reamp_transformed4_0060_0001
1.018	-271.852	3541867reamp_transformed12_0329_0001
1.669	-271.844	3541860reamp_transformed5_0163_0001
1.169	-271.843	3541859reamp_transformed4_0010_0001
1.320	-271.840	3541871reamp_transformed16_0210_0001
1.673	-271.835	3541865reamp_transformed10_0057_0001
1.453	-271.829	3541857reamp_transformed2_0153_0001
1.357	-271.824	3541856reamp_transformed1_0456_0001
1.578	-271.820	3541866reamp_transformed11_0167_0001
1.001	-271.812	3541874reamp_transformed19_0470_0001
1.673	-271.811	3541873reamp_transformed18_0141_0001
1.117	-271.805	3541866reamp_transformed11_0169_0001
1.154	-271.801	3541872reamp_transformed17_0272_0001
1.168	-271.791	3541866reamp_transformed11_0296_0001
1.916	-271.791	3541866reamp_transformed11_0237_0001
1.700	-271.779	3541865reamp_transformed10_0002_0001
1.545	-271.773	3541871reamp_transformed16_0134_0001
1.767	-271.766	3541863reamp_transformed8_0184_0001
1.449	-271.760	3541867reamp_transformed12_0280_0001
1.804	-271.760	3541868reamp_transformed13_0393_0001
2.039	-271.757	3541867reamp_transformed12_0284_0001
1.391	-271.757	3541863reamp_transformed8_0365_0001
1.422	-271.750	3541867reamp_transformed12_0238_0001
1.821	-271.743	3541858reamp_transformed3_0493_0001
1.713	-271.738	3541872reamp_transformed17_0283_0001
1.322	-271.735	3541864reamp_transformed9_0025_0001
1.772	-271.733	3541864reamp_transformed9_0111_0001
1.602	-271.732	3541855reamp_transformed20_0068_0001
0.581	-271.724	3541869reamp_transformed14_0128_0001
1.572	-271.716	3541866reamp_transformed11_0182_0001
1.043	-271.711	3541861reamp_transformed6_0140_0001
1.720	-271.700	3541867reamp_transformed12_0202_0001
1.583	-271.697	3541859reamp_transformed4_0020_0001
0.837	-271.694	3541871reamp_transformed16_0192_0001
1.358	-271.693	3541872reamp_transformed17_0345_0001
1.097	-271.671	3541868reamp_transformed13_0153_0001
1.664	-271.668	3541856reamp_transformed1_0295_0001
0.633	-271.662	3541870reamp_transformed15_0359_0001
1.715	-271.660	3541870reamp_transformed15_0037_0001
1.418	-271.658	3541865reamp_transformed10_0210_0001
1.508	-271.654	3541856reamp_transformed1_0428_0001
1.568	-271.652	3541862reamp_transformed7_0359_0001
1.352	-271.646	3541873reamp_transformed18_0457_0001
1.301	-271.631	3541858reamp_transformed3_0427_0001
1.312	-271.627	3541867reamp_transformed12_0290_0001
1.591	-271.625	3541869reamp_transformed14_0430_0001
1.633	-271.624	3541859reamp_transformed4_0208_0001
1.717	-271.619	3541857reamp_transformed2_0258_0001
1.576	-271.619	3541858reamp_transformed3_0179_0001
1.423	-271.617	3541871reamp_transformed16_0234_0001
1.552	-271.612	3541866reamp_transformed11_0355_0001
1.239	-271.612	3541871reamp_transformed16_0070_0001
1.719	-271.611	3541867reamp_transformed12_0315_0001
1.164	-271.610	3541866reamp_transformed11_0409_0001
0.775	-271.599	3541869reamp_transformed14_0329_0001
1.623	-271.592	3541867reamp_transformed12_0424_0001
1.722	-271.582	3541868reamp_transformed13_0277_0001
1.594	-271.577	3541857reamp_transformed2_0470_0001
1.603	-271.576	3541856reamp_transformed1_0475_0001
1.214	-271.573	3541858reamp_transformed3_0093_0001
1.601	-271.572	3541857reamp_transformed2_0159_0001
1.121	-271.571	3541861reamp_transformed6_0379_0001
1.287	-271.565	3541869reamp_transformed14_0081_0001
1.698	-271.560	3541870reamp_transformed15_0372_0001
1.519	-271.555	3541864reamp_transformed9_0069_0001
1.754	-271.551	3541857reamp_transformed2_0049_0001
1.339	-271.551	3541859reamp_transformed4_0391_0001
1.513	-271.541	3541864reamp_transformed9_0237_0001
1.654	-271.537	3541865reamp_transformed10_0283_0001
1.632	-271.529	3541868reamp_transformed13_0267_0001
1.203	-271.529	3541862reamp_transformed7_0162_0001
0.634	-271.528	3541855reamp_transformed20_0330_0001
1.575	-271.524	3541860reamp_transformed5_0332_0001
1.008	-271.511	3541874reamp_transformed19_0030_0001
1.505	-271.510	3541863reamp_transformed8_0235_0001
1.408	-271.507	3541859reamp_transformed4_0099_0001
1.390	-271.497	3541862reamp_transformed7_0124_0001
1.184	-271.497	3541860reamp_transformed5_0225_0001
1.189	-271.490	3541859reamp_transformed4_0201_0001
1.569	-271.488	3541862reamp_transformed7_0082_0001
0.629	-271.477	3541873reamp_transformed18_0329_0001
1.060	-271.462	3541855reamp_transformed20_0424_0001
1.294	-271.462	3541856reamp_transformed1_0076_0001
1.269	-271.447	3541859reamp_transformed4_0285_0001
1.267	-271.445	3541860reamp_transformed5_0409_0001
1.583	-271.441	3541865reamp_transformed10_0091_0001
1.600	-271.426	3541860reamp_transformed5_0068_0001
1.366	-271.417	3541858reamp_transformed3_0250_0001
1.031	-271.410	3541858reamp_transformed3_0076_0001
0.799	-271.408	3541870reamp_transformed15_0021_0001
1.358	-271.405	3541860reamp_transformed5_0038_0001
1.662	-271.395	3541861reamp_transformed6_0431_0001
1.447	-271.395	3541863reamp_transformed8_0300_0001
1.516	-271.386	3541858reamp_transformed3_0171_0001
1.695	-271.386	3541864reamp_transformed9_0052_0001
1.296	-271.374	3541864reamp_transformed9_0047_0001
1.610	-271.344	3541865reamp_transformed10_0373_0001
1.816	-271.343	3541863reamp_transformed8_0258_0001
1.684	-271.340	3541873reamp_transformed18_0152_0001
1.429	-271.339	3541862reamp_transformed7_0315_0001
1.343	-271.337	3541871reamp_transformed16_0059_0001
1.492	-271.336	3541867reamp_transformed12_0077_0001
1.028	-271.322	3541856reamp_transformed1_0018_0001
1.141	-271.321	3541872reamp_transformed17_0036_0001
1.401	-271.318	3541872reamp_transformed17_0152_0001
1.186	-271.316	3541872reamp_transformed17_0032_0001
2.105	-271.304	3541857reamp_transformed2_0126_0001
1.367	-271.300	3541862reamp_transformed7_0222_0001
1.595	-271.293	3541855reamp_transformed20_0126_0001
1.657	-271.280	3541856reamp_transformed1_0430_0001
1.032	-271.276	3541867reamp_transformed12_0457_0001
1.533	-271.256	3541859reamp_transformed4_0310_0001
1.637	-271.255	3541861reamp_transformed6_0341_0001
1.431	-271.247	3541869reamp_transformed14_0251_0001
1.297	-271.242	3541855reamp_transformed20_0165_0001
1.509	-271.214	3541862reamp_transformed7_0443_0001
1.480	-271.213	3541870reamp_transformed15_0090_0001
1.572	-271.209	3541858reamp_transformed3_0333_0001
1.071	-271.201	3541871reamp_transformed16_0042_0001
1.404	-271.199	3541872reamp_transformed17_0468_0001
1.670	-271.199	3541860reamp_transformed5_0316_0001
1.452	-271.195	3541872reamp_transformed17_0385_0001
1.545	-271.177	3541866reamp_transformed11_0025_0001
0.844	-271.173	3541866reamp_transformed11_0413_0001
0.632	-271.169	3541855reamp_transformed20_0311_0001
1.239	-271.167	3541871reamp_transformed16_0368_0001
1.530	-271.164	3541861reamp_transformed6_0108_0001
1.342	-271.156	3541874reamp_transformed19_0353_0001
1.344	-271.149	3541861reamp_transformed6_0248_0001
1.503	-271.146	3541871reamp_transformed16_0211_0001
0.762	-271.146	3541868reamp_transformed13_0348_0001
1.233	-271.141	3541864reamp_transformed9_0382_0001
1.629	-271.135	3541870reamp_transformed15_0242_0001
1.843	-271.125	3541866reamp_transformed11_0442_0001
1.772	-271.117	3541868reamp_transformed13_0083_0001
1.519	-271.112	3541869reamp_transformed14_0019_0001
1.584	-271.109	3541861reamp_transformed6_0144_0001
1.495	-271.105	3541866reamp_transformed11_0434_0001
1.463	-271.102	3541874reamp_transformed19_0309_0001
1.480	-271.098	3541857reamp_transformed2_0492_0001
1.634	-271.087	3541870reamp_transformed15_0200_0001
1.220	-271.078	3541866reamp_transformed11_0378_0001
1.607	-271.074	3541868reamp_transformed13_0368_0001
1.476	-271.070	3541874reamp_transformed19_0262_0001
1.460	-271.066	3541873reamp_transformed18_0359_0001
0.879	-271.063	3541866reamp_transformed11_0076_0001
1.627	-271.060	3541864reamp_transformed9_0024_0001
1.354	-271.060	3541868reamp_transformed13_0133_0001
1.623	-271.059	3541871reamp_transformed16_0207_0001
1.498	-271.047	3541855reamp_transformed20_0010_0001
1.417	-271.039	3541856reamp_transformed1_0415_0001
1.366	-271.034	3541871reamp_transformed16_0238_0001
1.939	-271.032	3541862reamp_transformed7_0014_0001
1.749	-271.032	3541860reamp_transformed5_0070_0001
1.816	-271.029	3541873reamp_transformed18_0336_0001
1.134	-271.024	3541862reamp_transformed7_0369_0001
1.404	-271.023	3541860reamp_transformed5_0304_0001
1.607	-271.017	3541862reamp_transformed7_0371_0001
1.306	-271.014	3541856reamp_transformed1_0240_0001
1.624	-271.008	3541862reamp_transformed7_0026_0001
1.228	-271.008	3541856reamp_transformed1_0390_0001
1.528	-271.005	3541871reamp_transformed16_0457_0001
1.506	-271.003	3541860reamp_transformed5_0418_0001
1.291	-271.002	3541873reamp_transformed18_0143_0001
1.440	-270.997	3541866reamp_transformed11_0177_0001
1.872	-270.995	3541857reamp_transformed2_0465_0001
1.536	-270.993	3541858reamp_transformed3_0279_0001
2.113	-270.990	3541870reamp_transformed15_0494_0001
1.995	-270.989	3541864reamp_transformed9_0347_0001
0.583	-270.987	3541860reamp_transformed5_0239_0001
1.463	-270.985	3541872reamp_transformed17_0404_0001
2.158	-270.981	3541871reamp_transformed16_0354_0001
0.930	-270.981	3541874reamp_transformed19_0122_0001
1.640	-270.977	3541864reamp_transformed9_0082_0001
1.191	-270.976	3541871reamp_transformed16_0131_0001
1.392	-270.975	3541874reamp_transformed19_0028_0001
1.501	-270.973	3541868reamp_transformed13_0011_0001
1.760	-270.969	3541867reamp_transformed12_0135_0001
1.611	-270.968	3541870reamp_transformed15_0119_0001
1.668	-270.967	3541870reamp_transformed15_0442_0001
1.400	-270.964	3541867reamp_transformed12_0002_0001
1.787	-270.963	3541867reamp_transformed12_0365_0001
1.650	-270.960	3541868reamp_transformed13_0447_0001
1.772	-270.959	3541855reamp_transformed20_0032_0001
1.829	-270.959	3541863reamp_transformed8_0121_0001
1.607	-270.956	3541866reamp_transformed11_0163_0001
1.209	-270.954	3541858reamp_transformed3_0204_0001
0.548	-270.951	3541855reamp_transformed20_0169_0001
1.193	-270.943	3541857reamp_transformed2_0422_0001
2.086	-270.941	3541871reamp_transformed16_0329_0001
1.507	-270.939	3541871reamp_transformed16_0031_0001
1.423	-270.937	3541867reamp_transformed12_0237_0001
1.963	-270.936	3541867reamp_transformed12_0157_0001
0.563	-270.927	3541858reamp_transformed3_0072_0001
1.238	-270.924	3541855reamp_transformed20_0431_0001
1.820	-270.919	3541865reamp_transformed10_0102_0001
1.345	-270.919	3541860reamp_transformed5_0154_0001
1.455	-270.916	3541861reamp_transformed6_0024_0001
1.521	-270.914	3541866reamp_transformed11_0262_0001
1.457	-270.908	3541867reamp_transformed12_0062_0001
1.242	-270.908	3541865reamp_transformed10_0090_0001
1.603	-270.906	3541865reamp_transformed10_0174_0001
1.492	-270.903	3541872reamp_transformed17_0484_0001
0.950	-270.902	3541856reamp_transformed1_0393_0001
1.465	-270.901	3541865reamp_transformed10_0163_0001
0.867	-270.894	3541874reamp_transformed19_0254_0001
1.152	-270.890	3541866reamp_transformed11_0263_0001
1.823	-270.889	3541860reamp_transformed5_0461_0001
1.322	-270.884	3541871reamp_transformed16_0443_0001
1.633	-270.880	3541861reamp_transformed6_0163_0001
1.815	-270.876	3541866reamp_transformed11_0079_0001
1.787	-270.873	3541858reamp_transformed3_0351_0001
1.827	-270.872	3541871reamp_transformed16_0486_0001
1.415	-270.867	3541857reamp_transformed2_0376_0001
1.194	-270.865	3541873reamp_transformed18_0309_0001
1.143	-270.858	3541857reamp_transformed2_0336_0001
1.506	-270.853	3541869reamp_transformed14_0086_0001
1.593	-270.849	3541872reamp_transformed17_0476_0001
1.538	-270.839	3541864reamp_transformed9_0317_0001
1.738	-270.828	3541868reamp_transformed13_0390_0001
1.655	-270.826	3541873reamp_transformed18_0302_0001
0.992	-270.820	3541873reamp_transformed18_0213_0001
1.109	-270.816	3541860reamp_transformed5_0248_0001
1.390	-270.811	3541872reamp_transformed17_0373_0001
1.239	-270.811	3541862reamp_transformed7_0449_0001
1.721	-270.809	3541856reamp_transformed1_0087_0001
1.565	-270.807	3541869reamp_transformed14_0355_0001
0.565	-270.807	3541858reamp_transformed3_0005_0001
1.323	-270.793	3541863reamp_transformed8_0397_0001
1.500	-270.785	3541860reamp_transformed5_0330_0001
1.224	-270.770	3541858reamp_transformed3_0383_0001
1.847	-270.768	3541855reamp_transformed20_0280_0001
1.484	-270.762	3541873reamp_transformed18_0385_0001
1.172	-270.759	3541868reamp_transformed13_0217_0001
1.637	-270.755	3541864reamp_transformed9_0176_0001
1.245	-270.755	3541860reamp_transformed5_0347_0001
1.141	-270.754	3541855reamp_transformed20_0402_0001
1.277	-270.754	3541873reamp_transformed18_0222_0001
0.764	-270.753	3541865reamp_transformed10_0096_0001
1.365	-270.750	3541863reamp_transformed8_0080_0001
1.109	-270.747	3541857reamp_transformed2_0247_0001
1.592	-270.743	3541863reamp_transformed8_0098_0001
1.135	-270.741	3541867reamp_transformed12_0048_0001
1.815	-270.734	3541871reamp_transformed16_0339_0001
1.474	-270.734	3541868reamp_transformed13_0080_0001
1.795	-270.723	3541869reamp_transformed14_0298_0001
1.055	-270.720	3541868reamp_transformed13_0250_0001
1.386	-270.719	3541859reamp_transformed4_0494_0001
1.575	-270.715	3541863reamp_transformed8_0032_0001
1.479	-270.714	3541856reamp_transformed1_0244_0001
1.288	-270.714	3541864reamp_transformed9_0387_0001
1.779	-270.703	3541859reamp_transformed4_0101_0001
1.645	-270.699	3541859reamp_transformed4_0455_0001
1.360	-270.693	3541874reamp_transformed19_0413_0001
1.076	-270.692	3541866reamp_transformed11_0099_0001
1.300	-270.691	3541858reamp_transformed3_0006_0001
1.304	-270.689	3541874reamp_transformed19_0080_0001
1.477	-270.687	3541859reamp_transformed4_0039_0001
1.284	-270.685	3541858reamp_transformed3_0032_0001
1.635	-270.678	3541863reamp_transformed8_0041_0001
1.073	-270.673	3541866reamp_transformed11_0379_0001
1.693	-270.672	3541858reamp_transformed3_0278_0001
1.358	-270.672	3541856reamp_transformed1_0457_0001
1.789	-270.665	3541858reamp_transformed3_0456_0001
1.134	-270.663	3541867reamp_transformed12_0285_0001
1.632	-270.663	3541872reamp_transformed17_0312_0001
1.619	-270.656	3541870reamp_transformed15_0182_0001
1.525	-270.649	3541856reamp_transformed1_0275_0001
1.697	-270.649	3541857reamp_transformed2_0424_0001
1.506	-270.644	3541861reamp_transformed6_0013_0001
1.210	-270.643	3541867reamp_transformed12_0282_0001
1.347	-270.629	3541863reamp_transformed8_0126_0001
1.764	-270.628	3541856reamp_transformed1_0324_0001
1.389	-270.593	3541864reamp_transformed9_0065_0001
1.125	-270.592	3541860reamp_transformed5_0078_0001
2.001	-270.587	3541859reamp_transformed4_0063_0001
1.681	-270.585	3541873reamp_transformed18_0135_0001
1.864	-270.579	3541867reamp_transformed12_0345_0001
1.804	-270.575	3541862reamp_transformed7_0010_0001
1.535	-270.573	3541871reamp_transformed16_0230_0001
1.316	-270.572	3541855reamp_transformed20_0427_0001
1.857	-270.572	3541873reamp_transformed18_0337_0001
1.236	-270.570	3541856reamp_transformed1_0238_0001
1.527	-270.567	3541874reamp_transformed19_0451_0001
1.282	-270.565	3541859reamp_transformed4_0224_0001
1.568	-270.562	3541874reamp_transformed19_0333_0001
1.253	-270.562	3541867reamp_transformed12_0262_0001
1.339	-270.557	3541874reamp_transformed19_0231_0001
1.989	-270.556	3541873reamp_transformed18_0157_0001
0.774	-270.555	3541856reamp_transformed1_0403_0001
1.425	-270.555	3541855reamp_transformed20_0383_0001
1.321	-270.553	3541873reamp_transformed18_0055_0001
1.561	-270.549	3541860reamp_transformed5_0488_0001
1.644	-270.547	3541855reamp_transformed20_0259_0001
1.758	-270.546	3541867reamp_transformed12_0306_0001
1.520	-270.546	3541860reamp_transformed5_0429_0001
1.308	-270.530	3541858reamp_transformed3_0242_0001
1.286	-270.528	3541874reamp_transformed19_0358_0001
1.057	-270.524	3541871reamp_transformed16_0455_0001
1.260	-270.522	3541863reamp_transformed8_0223_0001
1.151	-270.508	3541862reamp_transformed7_0441_0001
1.328	-270.498	3541859reamp_transformed4_0037_0001
0.987	-270.489	3541868reamp_transformed13_0367_0001
1.434	-270.488	3541862reamp_transformed7_0039_0001
1.615	-270.488	3541855reamp_transformed20_0164_0001
1.688	-270.485	3541871reamp_transformed16_0083_0001
1.334	-270.480	3541858reamp_transformed3_0031_0001
1.484	-270.479	3541863reamp_transformed8_0318_0001
1.142	-270.478	3541874reamp_transformed19_0443_0001
1.387	-270.474	3541859reamp_transformed4_0425_0001
1.026	-270.473	3541856reamp_transformed1_0201_0001
1.147	-270.467	3541874reamp_transformed19_0168_0001
1.412	-270.464	3541863reamp_transformed8_0285_0001
1.507	-270.456	3541864reamp_transformed9_0417_0001
0.856	-270.454	3541866reamp_transformed11_0456_0001
1.337	-270.454	3541858reamp_transformed3_0478_0001
1.462	-270.451	3541867reamp_transformed12_0060_0001
1.259	-270.440	3541867reamp_transformed12_0154_0001
1.239	-270.437	3541874reamp_transformed19_0258_0001
1.658	-270.433	3541855reamp_transformed20_0195_0001
1.562	-270.429	3541866reamp_transformed11_0322_0001
1.692	-270.422	3541860reamp_transformed5_0337_0001
1.486	-270.421	3541871reamp_transformed16_0304_0001
1.616	-270.415	3541874reamp_transformed19_0365_0001
1.321	-270.409	3541867reamp_transformed12_0240_0001
1.266	-270.407	3541859reamp_transformed4_0465_0001
1.525	-270.401	3541859reamp_transformed4_0123_0001
1.766	-270.395	3541864reamp_transformed9_0350_0001
1.535	-270.379	3541867reamp_transformed12_0203_0001
1.379	-270.376	3541859reamp_transformed4_0463_0001
1.354	-270.365	3541869reamp_transformed14_0234_0001
1.655	-270.360	3541863reamp_transformed8_0427_0001
1.691	-270.359	3541865reamp_transformed10_0307_0001
1.402	-270.359	3541872reamp_transformed17_0048_0001
1.663	-270.353	3541865reamp_transformed10_0075_0001
1.093	-270.352	3541868reamp_transformed13_0078_0001
1.301	-270.350	3541874reamp_transformed19_0281_0001
1.338	-270.350	3541857reamp_transformed2_0057_0001
1.387	-270.345	3541872reamp_transformed17_0334_0001
1.874	-270.343	3541861reamp_transformed6_0032_0001
1.678	-270.340	3541873reamp_transformed18_0023_0001
1.539	-270.339	3541873reamp_transformed18_0088_0001
1.547	-270.337	3541858reamp_transformed3_0342_0001
1.328	-270.334	3541870reamp_transformed15_0259_0001
1.577	-270.332	3541856reamp_transformed1_0320_0001
1.429	-270.329	3541857reamp_transformed2_0011_0001
1.552	-270.329	3541861reamp_transformed6_0244_0001
0.990	-270.327	3541860reamp_transformed5_0445_0001
1.077	-270.322	3541868reamp_transformed13_0029_0001
1.486	-270.321	3541870reamp_transformed15_0448_0001
1.701	-270.320	3541874reamp_transformed19_0405_0001
1.502	-270.318	3541873reamp_transformed18_0209_0001
1.741	-270.316	3541860reamp_transformed5_0452_0001
1.829	-270.311	3541860reamp_transformed5_0419_0001
1.487	-270.310	3541859reamp_transformed4_0049_0001
2.179	-270.309	3541872reamp_transformed17_0474_0001
1.255	-270.309	3541868reamp_transformed13_0235_0001
1.670	-270.305	3541860reamp_transformed5_0119_0001
1.096	-270.303	3541865reamp_transformed10_0278_0001
1.549	-270.302	3541866reamp_transformed11_0142_0001
2.088	-270.302	3541874reamp_transformed19_0392_0001
1.233	-270.296	3541869reamp_transformed14_0242_0001
1.318	-270.287	3541869reamp_transformed14_0327_0001
1.407	-270.285	3541855reamp_transformed20_0062_0001
1.311	-270.281	3541860reamp_transformed5_0412_0001
1.643	-270.278	3541857reamp_transformed2_0349_0001
0.898	-270.272	3541856reamp_transformed1_0233_0001
1.500	-270.267	3541858reamp_transformed3_0049_0001
1.303	-270.266	3541870reamp_transformed15_0485_0001
0.754	-270.265	3541855reamp_transformed20_0389_0001
1.584	-270.262	3541871reamp_transformed16_0496_0001
1.794	-270.262	3541862reamp_transformed7_0199_0001
1.587	-270.257	3541869reamp_transformed14_0157_0001
1.789	-270.254	3541874reamp_transformed19_0193_0001
1.651	-270.252	3541861reamp_transformed6_0033_0001
1.617	-270.241	3541856reamp_transformed1_0360_0001
1.494	-270.240	3541857reamp_transformed2_0478_0001
1.453	-270.238	3541869reamp_transformed14_0288_0001
1.531	-270.236	3541868reamp_transformed13_0097_0001
1.725	-270.229	3541864reamp_transformed9_0018_0001
1.450	-270.227	3541861reamp_transformed6_0131_0001
1.245	-270.226	3541856reamp_transformed1_0090_0001
1.168	-270.219	3541868reamp_transformed13_0238_0001
1.229	-270.218	3541861reamp_transformed6_0251_0001
1.366	-270.217	3541858reamp_transformed3_0428_0001
1.798	-270.214	3541867reamp_transformed12_0273_0001
1.461	-270.210	3541873reamp_transformed18_0219_0001
1.255	-270.210	3541868reamp_transformed13_0335_0001
1.185	-270.205	3541864reamp_transformed9_0383_0001
1.900	-270.204	3541868reamp_transformed13_0214_0001
1.517	-270.203	3541861reamp_transformed6_0419_0001
1.943	-270.197	3541868reamp_transformed13_0431_0001
1.394	-270.197	3541867reamp_transformed12_0431_0001
1.813	-270.195	3541870reamp_transformed15_0328_0001
1.098	-270.195	3541872reamp_transformed17_0237_0001
1.836	-270.192	3541866reamp_transformed11_0148_0001
1.145	-270.183	3541860reamp_transformed5_0188_0001
0.895	-270.178	3541861reamp_transformed6_0462_0001
1.395	-270.176	3541867reamp_transformed12_0423_0001
1.452	-270.176	3541868reamp_transformed13_0316_0001
1.118	-270.175	3541855reamp_transformed20_0081_0001
1.198	-270.170	3541868reamp_transformed13_0081_0001
1.269	-270.169	3541860reamp_transformed5_0185_0001
1.613	-270.168	3541856reamp_transformed1_0411_0001
1.262	-270.163	3541860reamp_transformed5_0050_0001
1.685	-270.151	3541864reamp_transformed9_0204_0001
0.999	-270.147	3541860reamp_transformed5_0135_0001
1.195	-270.143	3541874reamp_transformed19_0170_0001
1.577	-270.140	3541873reamp_transformed18_0050_0001
1.483	-270.135	3541866reamp_transformed11_0194_0001
1.699	-270.132	3541872reamp_transformed17_0244_0001
1.566	-270.131	3541867reamp_transformed12_0389_0001
1.512	-270.130	3541870reamp_transformed15_0155_0001
1.245	-270.129	3541861reamp_transformed6_0154_0001
0.838	-270.127	3541864reamp_transformed9_0499_0001
1.359	-270.127	3541865reamp_transformed10_0183_0001
1.274	-270.127	3541867reamp_transformed12_0318_0001
1.322	-270.126	3541859reamp_transformed4_0200_0001
1.315	-270.119	3541873reamp_transformed18_0408_0001
1.797	-270.117	3541874reamp_transformed19_0272_0001
1.385	-270.117	3541867reamp_transformed12_0198_0001
1.624	-270.112	3541859reamp_transformed4_0075_0001
1.589	-270.112	3541864reamp_transformed9_0338_0001
1.298	-270.111	3541871reamp_transformed16_0350_0001
0.656	-270.103	3541866reamp_transformed11_0261_0001
1.150	-270.103	3541862reamp_transformed7_0433_0001
1.733	-270.103	3541874reamp_transformed19_0314_0001
1.293	-270.102	3541859reamp_transformed4_0053_0001
1.200	-270.102	3541858reamp_transformed3_0355_0001
1.975	-270.096	3541872reamp_transformed17_0155_0001
1.615	-270.094	3541872reamp_transformed17_0023_0001
1.384	-270.088	3541867reamp_transformed12_0242_0001
1.412	-270.084	3541865reamp_transformed10_0013_0001
1.276	-270.079	3541865reamp_transformed10_0204_0001
1.520	-270.078	3541860reamp_transformed5_0264_0001
1.177	-270.078	3541855reamp_transformed20_0445_0001
1.447	-270.075	3541869reamp_transformed14_0297_0001
1.562	-270.074	3541864reamp_transformed9_0475_0001
1.680	-270.074	3541861reamp_transformed6_0420_0001
1.447	-270.072	3541873reamp_transformed18_0094_0001
1.255	-270.069	3541857reamp_transformed2_0228_0001
1.726	-270.069	3541861reamp_transformed6_0064_0001
1.474	-270.067	3541865reamp_transformed10_0497_0001
1.649	-270.063	3541863reamp_transformed8_0496_0001
1.119	-270.062	3541866reamp_transformed11_0432_0001
1.470	-270.061	3541859reamp_transformed4_0318_0001
1.449	-270.059	3541869reamp_transformed14_0220_0001
1.861	-270.053	3541862reamp_transformed7_0477_0001
1.741	-270.043	3541872reamp_transformed17_0459_0001
1.471	-270.042	3541874reamp_transformed19_0130_0001
1.577	-270.034	3541861reamp_transformed6_0158_0001
1.506	-270.025	3541870reamp_transformed15_0036_0001
1.446	-270.015	3541872reamp_transformed17_0161_0001
1.781	-270.013	3541870reamp_transformed15_0039_0001
1.415	-270.010	3541864reamp_transformed9_0205_0001
1.762	-270.007	3541860reamp_transformed5_0276_0001
1.332	-270.004	3541861reamp_transformed6_0482_0001
1.467	-270.003	3541855reamp_transformed20_0485_0001
1.268	-269.995	3541855reamp_transformed20_0344_0001
1.630	-269.993	3541873reamp_transformed18_0158_0001
0.603	-269.992	3541868reamp_transformed13_0018_0001
1.598	-269.992	3541871reamp_transformed16_0012_0001
2.012	-269.987	3541865reamp_transformed10_0207_0001
1.734	-269.987	3541855reamp_transformed20_0278_0001
1.621	-269.984	3541862reamp_transformed7_0182_0001
1.622	-269.978	3541856reamp_transformed1_0299_0001
1.629	-269.977	3541864reamp_transformed9_0201_0001
1.764	-269.973	3541868reamp_transformed13_0459_0001
1.703	-269.971	3541855reamp_transformed20_0206_0001
0.630	-269.968	3541863reamp_transformed8_0394_0001
1.501	-269.961	3541870reamp_transformed15_0243_0001
1.365	-269.958	3541865reamp_transformed10_0383_0001
1.364	-269.958	3541867reamp_transformed12_0041_0001
0.913	-269.957	3541856reamp_transformed1_0268_0001
1.468	-269.957	3541874reamp_transformed19_0444_0001
1.839	-269.952	3541859reamp_transformed4_0445_0001
1.237	-269.949	3541872reamp_transformed17_0327_0001
1.398	-269.947	3541871reamp_transformed16_0004_0001
1.513	-269.946	3541873reamp_transformed18_0435_0001
1.035	-269.943	3541867reamp_transformed12_0334_0001
1.306	-269.943	3541870reamp_transformed15_0413_0001
0.996	-269.936	3541868reamp_transformed13_0216_0001
1.299	-269.934	3541865reamp_transformed10_0382_0001
1.367	-269.931	3541871reamp_transformed16_0289_0001
1.081	-269.930	3541857reamp_transformed2_0403_0001
1.024	-269.929	3541866reamp_transformed11_0499_0001
1.559	-269.929	3541866reamp_transformed11_0425_0001
1.398	-269.925	3541870reamp_transformed15_0258_0001
1.413	-269.923	3541867reamp_transformed12_0045_0001
1.498	-269.914	3541862reamp_transformed7_0071_0001
1.692	-269.908	3541863reamp_transformed8_0385_0001
1.790	-269.906	3541866reamp_transformed11_0435_0001
1.160	-269.893	3541866reamp_transformed11_0420_0001
1.295	-269.892	3541868reamp_transformed13_0057_0001
1.088	-269.882	3541862reamp_transformed7_0211_0001
2.003	-269.878	3541859reamp_transformed4_0215_0001
1.618	-269.878	3541871reamp_transformed16_0459_0001
1.357	-269.874	3541863reamp_transformed8_0441_0001
1.705	-269.873	3541858reamp_transformed3_0422_0001
1.774	-269.872	3541872reamp_transformed17_0346_0001
1.662	-269.867	3541855reamp_transformed20_0136_0001
1.457	-269.866	3541862reamp_transformed7_0299_0001
1.551	-269.865	3541855reamp_transformed20_0263_0001
1.533	-269.862	3541855reamp_transformed20_0498_0001
1.300	-269.861	3541869reamp_transformed14_0450_0001
1.655	-269.858	3541870reamp_transformed15_0274_0001
1.769	-269.858	3541870reamp_transformed15_0227_0001
1.377	-269.856	3541874reamp_transformed19_0294_0001
1.649	-269.852	3541857reamp_transformed2_0045_0001
1.338	-269.850	3541863reamp_transformed8_0127_0001
1.219	-269.848	3541862reamp_transformed7_0118_0001
1.933	-269.847	3541862reamp_transformed7_0128_0001
1.513	-269.847	3541856reamp_transformed1_0429_0001
1.543	-269.838	3541866reamp_transformed11_0336_0001
1.751	-269.834	3541858reamp_transformed3_0197_0001
1.303	-269.833	3541860reamp_transformed5_0192_0001
1.417	-269.829	3541860reamp_transformed5_0073_0001
1.614	-269.828	3541864reamp_transformed9_0033_0001
1.128	-269.828	3541861reamp_transformed6_0239_0001
1.647	-269.826	3541870reamp_transformed15_0121_0001
1.379	-269.825	3541857reamp_transformed2_0263_0001
1.047	-269.815	3541856reamp_transformed1_0181_0001
1.634	-269.808	3541872reamp_transformed17_0096_0001
1.028	-269.807	3541858reamp_transformed3_0141_0001
0.852	-269.802	3541864reamp_transformed9_0252_0001
1.688	-269.800	3541856reamp_transformed1_0070_0001
1.142	-269.785	3541859reamp_transformed4_0427_0001
1.261	-269.783	3541868reamp_transformed13_0405_0001
1.563	-269.782	3541864reamp_transformed9_0059_0001
1.720	-269.779	3541867reamp_transformed12_0304_0001
1.410	-269.778	3541868reamp_transformed13_0131_0001
1.080	-269.778	3541870reamp_transformed15_0373_0001
1.123	-269.776	3541871reamp_transformed16_0451_0001
1.108	-269.775	3541860reamp_transformed5_0015_0001
1.452	-269.774	3541873reamp_transformed18_0046_0001
1.726	-269.769	3541859reamp_transformed4_0171_0001
1.694	-269.769	3541862reamp_transformed7_0122_0001
1.862	-269.769	3541856reamp_transformed1_0465_0001
1.493	-269.768	3541873reamp_transformed18_0076_0001
1.106	-269.763	3541858reamp_transformed3_0412_0001
1.256	-269.760	3541874reamp_transformed19_0280_0001
1.576	-269.759	3541863reamp_transformed8_0164_0001
1.288	-269.756	3541870reamp_transformed15_0298_0001
1.460	-269.755	3541873reamp_transformed18_0383_0001
1.372	-269.752	3541865reamp_transformed10_0149_0001
1.217	-269.752	3541872reamp_transformed17_0349_0001
1.062	-269.751	3541872reamp_transformed17_0095_0001
1.420	-269.747	3541861reamp_transformed6_0225_0001
1.404	-269.742	3541861reamp_transformed6_0398_0001
1.536	-269.737	3541864reamp_transformed9_0442_0001
1.807	-269.736	3541869reamp_transformed14_0391_0001
1.079	-269.735	3541861reamp_transformed6_0061_0001
1.414	-269.723	3541873reamp_transformed18_0184_0001
1.401	-269.719	3541863reamp_transformed8_0193_0001
1.272	-269.712	3541874reamp_transformed19_0427_0001
1.336	-269.711	3541866reamp_transformed11_0321_0001
1.466	-269.701	3541855reamp_transformed20_0406_0001
1.168	-269.700	3541868reamp_transformed13_0058_0001
1.259	-269.694	3541862reamp_transformed7_0385_0001
1.295	-269.694	3541864reamp_transformed9_0412_0001
1.587	-269.689	3541861reamp_transformed6_0491_0001
1.187	-269.689	3541867reamp_transformed12_0050_0001
1.509	-269.688	3541868reamp_transformed13_0424_0001
1.173	-269.688	3541864reamp_transformed9_0304_0001
1.808	-269.685	3541867reamp_transformed12_0162_0001
1.396	-269.677	3541874reamp_transformed19_0003_0001
1.380	-269.669	3541867reamp_transformed12_0436_0001
1.438	-269.667	3541862reamp_transformed7_0008_0001
1.777	-269.665	3541871reamp_transformed16_0471_0001
1.586	-269.663	3541855reamp_transformed20_0364_0001
1.642	-269.662	3541858reamp_transformed3_0453_0001
1.325	-269.655	3541860reamp_transformed5_0431_0001
1.505	-269.653	3541858reamp_transformed3_0273_0001
1.515	-269.652	3541862reamp_transformed7_0034_0001
1.715	-269.651	3541856reamp_transformed1_0098_0001
1.097	-269.644	3541867reamp_transformed12_0151_0001
1.591	-269.642	3541865reamp_transformed10_0170_0001
1.605	-269.640	3541857reamp_transformed2_0073_0001
1.421	-269.639	3541872reamp_transformed17_0299_0001
1.703	-269.639	3541872reamp_transformed17_0192_0001
1.478	-269.636	3541861reamp_transformed6_0189_0001
1.797	-269.634	3541864reamp_transformed9_0371_0001
1.290	-269.634	3541873reamp_transformed18_0103_0001
1.610	-269.629	3541868reamp_transformed13_0026_0001
1.682	-269.623	3541856reamp_transformed1_0449_0001
1.880	-269.621	3541862reamp_transformed7_0492_0001
1.313	-269.610	3541857reamp_transformed2_0264_0001
1.846	-269.610	3541866reamp_transformed11_0049_0001
0.810	-269.606	3541866reamp_transformed11_0249_0001
1.432	-269.604	3541871reamp_transformed16_0401_0001
1.045	-269.595	3541874reamp_transformed19_0435_0001
1.304	-269.594	3541855reamp_transformed20_0270_0001
1.409	-269.586	3541860reamp_transformed5_0054_0001
1.205	-269.586	3541874reamp_transformed19_0235_0001
1.684	-269.584	3541872reamp_transformed17_0008_0001
1.718	-269.581	3541865reamp_transformed10_0279_0001
1.580	-269.581	3541871reamp_transformed16_0051_0001
1.433	-269.581	3541872reamp_transformed17_0051_0001
1.673	-269.579	3541864reamp_transformed9_0314_0001
1.356	-269.577	3541862reamp_transformed7_0464_0001
1.389	-269.576	3541870reamp_transformed15_0066_0001
0.959	-269.566	3541864reamp_transformed9_0051_0001
1.051	-269.563	3541856reamp_transformed1_0270_0001
1.582	-269.562	3541865reamp_transformed10_0492_0001
1.704	-269.557	3541872reamp_transformed17_0092_0001
1.436	-269.550	3541856reamp_transformed1_0095_0001
1.490	-269.550	3541874reamp_transformed19_0384_0001
1.338	-269.548	3541861reamp_transformed6_0062_0001
1.328	-269.547	3541868reamp_transformed13_0356_0001
1.542	-269.547	3541861reamp_transformed6_0394_0001
1.524	-269.546	3541861reamp_transformed6_0020_0001
1.245	-269.544	3541860reamp_transformed5_0255_0001
1.049	-269.543	3541871reamp_transformed16_0005_0001
1.948	-269.542	3541865reamp_transformed10_0280_0001
1.591	-269.538	3541859reamp_transformed4_0407_0001
1.321	-269.537	3541874reamp_transformed19_0032_0001
1.166	-269.537	3541861reamp_transformed6_0449_0001
0.928	-269.536	3541865reamp_transformed10_0111_0001
1.130	-269.535	3541858reamp_transformed3_0448_0001
1.505	-269.533	3541870reamp_transformed15_0191_0001
1.508	-269.533	3541865reamp_transformed10_0161_0001
0.805	-269.532	3541855reamp_transformed20_0004_0001
1.586	-269.531	3541874reamp_transformed19_0270_0001
1.130	-269.527	3541874reamp_transformed19_0192_0001
1.103	-269.525	3541855reamp_transformed20_0042_0001
1.785	-269.519	3541874reamp_transformed19_0449_0001
1.473	-269.518	3541856reamp_transformed1_0117_0001
1.663	-269.514	3541861reamp_transformed6_0485_0001
1.489	-269.507	3541857reamp_transformed2_0256_0001
1.595	-269.506	3541859reamp_transformed4_0467_0001
1.255	-269.506	3541864reamp_transformed9_0352_0001
1.257	-269.504	3541856reamp_transformed1_0467_0001
1.475	-269.502	3541856reamp_transformed1_0500_0001
1.257	-269.500	3541859reamp_transformed4_0409_0001
1.141	-269.496	3541857reamp_transformed2_0168_0001
1.249	-269.491	3541870reamp_transformed15_0339_0001
1.708	-269.490	3541863reamp_transformed8_0091_0001
1.822	-269.489	3541861reamp_transformed6_0281_0001
1.678	-269.489	3541870reamp_transformed15_0438_0001
1.346	-269.483	3541869reamp_transformed14_0084_0001
1.729	-269.483	3541861reamp_transformed6_0320_0001
1.667	-269.481	3541858reamp_transformed3_0214_0001
1.420	-269.479	3541857reamp_transformed2_0287_0001
1.429	-269.479	3541862reamp_transformed7_0236_0001
1.812	-269.478	3541872reamp_transformed17_0332_0001
1.099	-269.478	3541861reamp_transformed6_0059_0001
1.153	-269.478	3541858reamp_transformed3_0398_0001
1.267	-269.473	3541872reamp_transformed17_0038_0001
1.525	-269.471	3541865reamp_transformed10_0103_0001
1.419	-269.470	3541856reamp_transformed1_0350_0001
1.449	-269.467	3541866reamp_transformed11_0328_0001
1.302	-269.465	3541868reamp_transformed13_0430_0001
1.546	-269.456	3541856reamp_transformed1_0003_0001
1.363	-269.455	3541855reamp_transformed20_0471_0001
1.188	-269.453	3541863reamp_transformed8_0324_0001
1.556	-269.451	3541865reamp_transformed10_0327_0001
1.249	-269.446	3541870reamp_transformed15_0266_0001
1.440	-269.444	3541870reamp_transformed15_0026_0001
1.170	-269.441	3541858reamp_transformed3_0290_0001
1.293	-269.435	3541874reamp_transformed19_0408_0001
2.005	-269.435	3541860reamp_transformed5_0254_0001
1.470	-269.432	3541858reamp_transformed3_0405_0001
1.576	-269.429	3541865reamp_transformed10_0301_0001
1.563	-269.411	3541864reamp_transformed9_0500_0001
0.912	-269.409	3541872reamp_transformed17_0383_0001
1.367	-269.406	3541870reamp_transformed15_0453_0001
1.583	-269.405	3541857reamp_transformed2_0300_0001
1.329	-269.397	3541855reamp_transformed20_0182_0001
1.399	-269.394	3541855reamp_transformed20_0029_0001
1.492	-269.392	3541862reamp_transformed7_0397_0001
1.587	-269.391	3541865reamp_transformed10_0478_0001
1.267	-269.390	3541864reamp_transformed9_0130_0001
1.574	-269.389	3541858reamp_transformed3_0107_0001
1.411	-269.382	3541860reamp_transformed5_0145_0001
1.491	-269.380	3541872reamp_transformed17_0479_0001
1.943	-269.379	3541867reamp_transformed12_0328_0001
1.020	-269.379	3541863reamp_transformed8_0354_0001
1.451	-269.378	3541865reamp_transformed10_0234_0001
2.196	-269.377	3541874reamp_transformed19_0341_0001
1.619	-269.372	3541862reamp_transformed7_0073_0001
1.781	-269.371	3541865reamp_transformed10_0080_0001
1.411	-269.361	3541871reamp_transformed16_0348_0001
1.451	-269.361	3541859reamp_transformed4_0193_0001
1.100	-269.360	3541870reamp_transformed15_0049_0001
1.258	-269.360	3541858reamp_transformed3_0415_0001
1.820	-269.356	3541856reamp_transformed1_0245_0001
1.412	-269.355	3541867reamp_transformed12_0316_0001
1.665	-269.352	3541869reamp_transformed14_0462_0001
1.811	-269.347	3541857reamp_transformed2_0290_0001
1.630	-269.338	3541862reamp_transformed7_0440_0001
2.126	-269.331	3541867reamp_transformed12_0434_0001
0.908	-269.329	3541873reamp_transformed18_0208_0001
1.321	-269.328	3541856reamp_transformed1_0395_0001
1.760	-269.327	3541869reamp_transformed14_0219_0001
1.591	-269.322	3541874reamp_transformed19_0131_0001
1.498	-269.320	3541862reamp_transformed7_0143_0001
1.559	-269.318	3541867reamp_transformed12_0391_0001
0.917	-269.318	3541871reamp_transformed16_0124_0001
1.170	-269.317	3541856reamp_transformed1_0306_0001
1.347	-269.316	3541865reamp_transformed10_0098_0001
1.170	-269.315	3541855reamp_transformed20_0341_0001
1.514	-269.314	3541860reamp_transformed5_0178_0001
1.667	-269.313	3541865reamp_transformed10_0374_0001
1.591	-269.310	3541870reamp_transformed15_0015_0001
1.396	-269.287	3541865reamp_transformed10_0031_0001
1.896	-269.281	3541861reamp_transformed6_0408_0001
1.446	-269.278	3541867reamp_transformed12_0065_0001
1.298	-269.276	3541862reamp_transformed7_0159_0001
1.005	-269.273	3541867reamp_transformed12_0330_0001
1.515	-269.273	3541872reamp_transformed17_0091_0001
1.455	-269.267	3541867reamp_transformed12_0233_0001
1.471	-269.266	3541869reamp_transformed14_0254_0001
1.882	-269.265	3541867reamp_transformed12_0066_0001
1.550	-269.259	3541865reamp_transformed10_0124_0001
1.196	-269.255	3541872reamp_transformed17_0487_0001
1.267	-269.253	3541857reamp_transformed2_0114_0001
1.395	-269.252	3541863reamp_transformed8_0351_0001
1.226	-269.252	3541871reamp_transformed16_0267_0001
1.758	-269.251	3541867reamp_transformed12_0357_0001
1.466	-269.249	3541872reamp_transformed17_0391_0001
2.082	-269.236	3541868reamp_transformed13_0152_0001
1.497	-269.235	3541857reamp_transformed2_0339_0001
1.549	-269.233	3541871reamp_transformed16_0257_0001
1.426	-269.233	3541855reamp_transformed20_0275_0001
1.554	-269.233	3541861reamp_transformed6_0452_0001
1.095	-269.230	3541864reamp_transformed9_0307_0001
1.533	-269.223	3541869reamp_transformed14_0063_0001
1.683	-269.222	3541859reamp_transformed4_0146_0001
1.747	-269.221	3541870reamp_transformed15_0146_0001
1.342	-269.216	3541869reamp_transformed14_0061_0001
1.341	-269.214	3541855reamp_transformed20_0156_0001
1.434	-269.212	3541858reamp_transformed3_0114_0001
1.439	-269.209	3541861reamp_transformed6_0280_0001
1.568	-269.208	3541868reamp_transformed13_0065_0001
1.348	-269.206	3541858reamp_transformed3_0026_0001
1.261	-269.198	3541869reamp_transformed14_0221_0001
1.362	-269.197	3541858reamp_transformed3_0392_0001
1.408	-269.196	3541865reamp_transformed10_0154_0001
1.454	-269.189	3541865reamp_transformed10_0302_0001
1.512	-269.186	3541869reamp_transformed14_0497_0001
1.790	-269.180	3541857reamp_transformed2_0377_0001
1.260	-269.179	3541864reamp_transformed9_0345_0001
1.658	-269.178	3541859reamp_transformed4_0003_0001
0.456	-269.174	3541870reamp_transformed15_0351_0001
0.968	-269.174	3541870reamp_transformed15_0217_0001
1.341	-269.173	3541874reamp_transformed19_0483_0001
1.302	-269.168	3541871reamp_transformed16_0220_0001
1.395	-269.166	3541859reamp_transformed4_0340_0001
1.408	-269.165	3541865reamp_transformed10_0319_0001
1.624	-269.163	3541863reamp_transformed8_0439_0001
1.344	-269.156	3541868reamp_transformed13_0450_0001
1.572	-269.154	3541857reamp_transformed2_0378_0001
1.651	-269.150	3541860reamp_transformed5_0395_0001
1.133	-269.149	3541863reamp_transformed8_0211_0001
1.657	-269.147	3541856reamp_transformed1_0433_0001
1.835	-269.147	3541863reamp_transformed8_0060_0001
1.557	-269.135	3541861reamp_transformed6_0381_0001
1.733	-269.134	3541869reamp_transformed14_0384_0001
1.523	-269.131	3541873reamp_transformed18_0266_0001
1.327	-269.131	3541870reamp_transformed15_0099_0001
1.171	-269.130	3541862reamp_transformed7_0131_0001
1.462	-269.129	3541874reamp_transformed19_0421_0001
1.768	-269.126	3541861reamp_transformed6_0053_0001
1.666	-269.123	3541856reamp_transformed1_0023_0001
1.639	-269.121	3541865reamp_transformed10_0139_0001
0.885	-269.121	3541874reamp_transformed19_0284_0001
1.801	-269.114	3541870reamp_transformed15_0251_0001
1.819	-269.113	3541873reamp_transformed18_0014_0001
1.296	-269.111	3541856reamp_transformed1_0482_0001
0.607	-269.108	3541860reamp_transformed5_0224_0001
1.317	-269.106	3541864reamp_transformed9_0374_0001
1.602	-269.106	3541864reamp_transformed9_0283_0001
1.297	-269.105	3541859reamp_transformed4_0206_0001
1.599	-269.104	3541862reamp_transformed7_0015_0001
1.219	-269.104	3541870reamp_transformed15_0148_0001
1.527	-269.102	3541857reamp_transformed2_0250_0001
1.591	-269.095	3541868reamp_transformed13_0036_0001
1.263	-269.095	3541860reamp_transformed5_0099_0001
1.284	-269.094	3541859reamp_transformed4_0088_0001
1.411	-269.094	3541871reamp_transformed16_0095_0001
0.737	-269.091	3541867reamp_transformed12_0432_0001
1.205	-269.088	3541855reamp_transformed20_0218_0001
1.139	-269.087	3541865reamp_transformed10_0472_0001
1.364	-269.085	3541861reamp_transformed6_0201_0001
1.173	-269.081	3541868reamp_transformed13_0468_0001
1.538	-269.077	3541865reamp_transformed10_0122_0001
1.130	-269.076	3541861reamp_transformed6_0159_0001
1.626	-269.074	3541874reamp_transformed19_0390_0001
1.569	-269.072	3541858reamp_transformed3_0192_0001
1.661	-269.070	3541874reamp_transformed19_0264_0001
1.302	-269.060	3541858reamp_transformed3_0301_0001
1.254	-269.051	3541873reamp_transformed18_0022_0001
1.456	-269.045	3541860reamp_transformed5_0159_0001
1.611	-269.045	3541859reamp_transformed4_0197_0001
1.909	-269.044	3541857reamp_transformed2_0128_0001
1.537	-269.039	3541856reamp_transformed1_0230_0001
1.144	-269.037	3541859reamp_transformed4_0376_0001
1.599	-269.036	3541873reamp_transformed18_0462_0001
1.183	-269.032	3541868reamp_transformed13_0287_0001
1.540	-269.022	3541867reamp_transformed12_0419_0001
1.266	-269.019	3541865reamp_transformed10_0065_0001
1.299	-269.016	3541856reamp_transformed1_0380_0001
1.326	-269.000	3541855reamp_transformed20_0198_0001
1.577	-269.000	3541864reamp_transformed9_0407_0001
1.321	-268.998	3541869reamp_transformed14_0360_0001
1.229	-268.997	3541858reamp_transformed3_0272_0001
1.602	-268.993	3541856reamp_transformed1_0065_0001
1.746	-268.992	3541872reamp_transformed17_0169_0001
1.853	-268.991	3541865reamp_transformed10_0126_0001
1.101	-268.990	3541859reamp_transformed4_0258_0001
1.297	-268.990	3541867reamp_transformed12_0218_0001
1.786	-268.987	3541874reamp_transformed19_0472_0001
1.413	-268.986	3541873reamp_transformed18_0257_0001
1.234	-268.984	3541870reamp_transformed15_0085_0001
1.415	-268.983	3541867reamp_transformed12_0081_0001
1.563	-268.979	3541867reamp_transformed12_0272_0001
1.513	-268.979	3541863reamp_transformed8_0082_0001
1.421	-268.970	3541862reamp_transformed7_0271_0001
1.283	-268.970	3541872reamp_transformed17_0134_0001
1.561	-268.967	3541867reamp_transformed12_0175_0001
1.543	-268.966	3541856reamp_transformed1_0473_0001
1.147	-268.963	3541863reamp_transformed8_0251_0001
1.126	-268.962	3541868reamp_transformed13_0147_0001
1.225	-268.961	3541861reamp_transformed6_0160_0001
1.130	-268.960	3541863reamp_transformed8_0186_0001
1.198	-268.955	3541866reamp_transformed11_0295_0001
0.709	-268.943	3541863reamp_transformed8_0391_0001
1.438	-268.939	3541873reamp_transformed18_0015_0001
0.908	-268.938	3541862reamp_transformed7_0390_0001
1.194	-268.937	3541860reamp_transformed5_0335_0001
1.278	-268.936	3541872reamp_transformed17_0351_0001
0.971	-268.930	3541869reamp_transformed14_0156_0001
1.268	-268.930	3541863reamp_transformed8_0305_0001
1.604	-268.930	3541864reamp_transformed9_0360_0001
1.541	-268.923	3541867reamp_transformed12_0230_0001
1.730	-268.913	3541874reamp_transformed19_0217_0001
1.387	-268.911	3541874reamp_transformed19_0206_0001
1.631	-268.907	3541862reamp_transformed7_0412_0001
1.215	-268.904	3541861reamp_transformed6_0187_0001
1.025	-268.902	3541861reamp_transformed6_0436_0001
1.643	-268.898	3541873reamp_transformed18_0291_0001
1.369	-268.893	3541866reamp_transformed11_0127_0001
1.621	-268.888	3541860reamp_transformed5_0118_0001
1.689	-268.885	3541870reamp_transformed15_0432_0001
1.075	-268.884	3541866reamp_transformed11_0124_0001
1.061	-268.883	3541861reamp_transformed6_0111_0001
1.444	-268.883	3541861reamp_transformed6_0479_0001
1.663	-268.878	3541865reamp_transformed10_0362_0001
1.537	-268.878	3541869reamp_transformed14_0256_0001
1.641	-268.862	3541872reamp_transformed17_0197_0001
1.885	-268.855	3541863reamp_transformed8_0028_0001
1.116	-268.855	3541866reamp_transformed11_0335_0001
1.845	-268.853	3541872reamp_transformed17_0042_0001
1.653	-268.845	3541862reamp_transformed7_0316_0001
1.721	-268.845	3541855reamp_transformed20_0476_0001
1.751	-268.845	3541859reamp_transformed4_0128_0001
0.997	-268.845	3541864reamp_transformed9_0453_0001
1.515	-268.840	3541855reamp_transformed20_0115_0001
1.371	-268.840	3541857reamp_transformed2_0476_0001
1.103	-268.838	3541863reamp_transformed8_0452_0001
1.577	-268.832	3541857reamp_transformed2_0109_0001
1.153	-268.828	3541857reamp_transformed2_0061_0001
1.691	-268.825	3541873reamp_transformed18_0263_0001
1.346	-268.824	3541855reamp_transformed20_0404_0001
1.230	-268.821	3541861reamp_transformed6_0290_0001
1.535	-268.820	3541863reamp_transformed8_0019_0001
1.670	-268.819	3541866reamp_transformed11_0186_0001
0.954	-268.818	3541869reamp_transformed14_0072_0001
1.172	-268.815	3541864reamp_transformed9_0019_0001
1.706	-268.815	3541871reamp_transformed16_0334_0001
1.671	-268.812	3541870reamp_transformed15_0425_0001
1.706	-268.804	3541858reamp_transformed3_0369_0001
1.379	-268.804	3541858reamp_transformed3_0188_0001
1.536	-268.801	3541866reamp_transformed11_0156_0001
1.757	-268.801	3541872reamp_transformed17_0428_0001
1.526	-268.797	3541861reamp_transformed6_0262_0001
1.540	-268.792	3541870reamp_transformed15_0192_0001
1.610	-268.782	3541869reamp_transformed14_0176_0001
1.259	-268.782	3541873reamp_transformed18_0189_0001
1.248	-268.780	3541867reamp_transformed12_0473_0001
1.563	-268.776	3541857reamp_transformed2_0080_0001
1.029	-268.769	3541868reamp_transformed13_0494_0001
1.615	-268.763	3541869reamp_transformed14_0358_0001
1.813	-268.757	3541857reamp_transformed2_0242_0001
1.355	-268.754	3541861reamp_transformed6_0141_0001
1.603	-268.752	3541860reamp_transformed5_0340_0001
1.548	-268.749	3541857reamp_transformed2_0348_0001
1.149	-268.745	3541865reamp_transformed10_0334_0001
1.446	-268.743	3541866reamp_transformed11_0370_0001
1.530	-268.743	3541864reamp_transformed9_0002_0001
1.211	-268.737	3541857reamp_transformed2_0186_0001
1.697	-268.736	3541870reamp_transformed15_0218_0001
1.442	-268.734	3541862reamp_transformed7_0418_0001
1.950	-268.729	3541863reamp_transformed8_0409_0001
1.340	-268.719	3541860reamp_transformed5_0030_0001
1.399	-268.717	3541864reamp_transformed9_0160_0001
1.448	-268.714	3541867reamp_transformed12_0073_0001
1.381	-268.714	3541872reamp_transformed17_0336_0001
2.034	-268.711	3541861reamp_transformed6_0446_0001
1.937	-268.710	3541874reamp_transformed19_0044_0001
1.463	-268.709	3541869reamp_transformed14_0480_0001
1.423	-268.700	3541859reamp_transformed4_0199_0001
1.619	-268.698	3541864reamp_transformed9_0274_0001
1.821	-268.698	3541861reamp_transformed6_0376_0001
1.592	-268.695	3541865reamp_transformed10_0131_0001
1.234	-268.692	3541864reamp_transformed9_0229_0001
1.455	-268.691	3541869reamp_transformed14_0198_0001
1.592	-268.688	3541860reamp_transformed5_0031_0001
0.791	-268.686	3541873reamp_transformed18_0315_0001
1.263	-268.684	3541857reamp_transformed2_0473_0001
1.791	-268.680	3541865reamp_transformed10_0246_0001
1.574	-268.678	3541872reamp_transformed17_0167_0001
1.657	-268.677	3541861reamp_transformed6_0041_0001
1.261	-268.676	3541869reamp_transformed14_0464_0001
1.854	-268.676	3541874reamp_transformed19_0463_0001
1.294	-268.668	3541871reamp_transformed16_0122_0001
1.451	-268.664	3541864reamp_transformed9_0289_0001
1.417	-268.657	3541857reamp_transformed2_0481_0001
1.785	-268.657	3541863reamp_transformed8_0194_0001
1.414	-268.648	3541861reamp_transformed6_0382_0001
1.438	-268.648	3541859reamp_transformed4_0106_0001
1.915	-268.648	3541870reamp_transformed15_0349_0001
1.833	-268.647	3541862reamp_transformed7_0381_0001
1.400	-268.646	3541873reamp_transformed18_0262_0001
1.123	-268.642	3541873reamp_transformed18_0367_0001
1.126	-268.637	3541871reamp_transformed16_0392_0001
1.291	-268.637	3541864reamp_transformed9_0185_0001
1.407	-268.634	3541856reamp_transformed1_0458_0001
1.587	-268.633	3541865reamp_transformed10_0342_0001
1.348	-268.631	3541858reamp_transformed3_0371_0001
1.510	-268.631	3541874reamp_transformed19_0221_0001
1.686	-268.631	3541865reamp_transformed10_0106_0001
1.808	-268.630	3541862reamp_transformed7_0405_0001
1.414	-268.630	3541863reamp_transformed8_0272_0001
1.694	-268.628	3541856reamp_transformed1_0061_0001
1.622	-268.628	3541856reamp_transformed1_0287_0001
1.210	-268.624	3541866reamp_transformed11_0266_0001
1.630	-268.624	3541861reamp_transformed6_0426_0001
1.497	-268.623	3541866reamp_transformed11_0043_0001
1.677	-268.622	3541857reamp_transformed2_0334_0001
1.324	-268.616	3541861reamp_transformed6_0156_0001
1.126	-268.615	3541861reamp_transformed6_0498_0001
0.868	-268.613	3541859reamp_transformed4_0036_0001
1.246	-268.610	3541874reamp_transformed19_0102_0001
1.587	-268.608	3541868reamp_transformed13_0312_0001
1.389	-268.608	3541868reamp_transformed13_0435_0001
1.559	-268.607	3541864reamp_transformed9_0373_0001
1.582	-268.605	3541870reamp_transformed15_0098_0001
1.785	-268.600	3541862reamp_transformed7_0232_0001
1.798	-268.596	3541868reamp_transformed13_0122_0001
1.398	-268.595	3541856reamp_transformed1_0435_0001
1.627	-268.594	3541856reamp_transformed1_0212_0001
1.282	-268.594	3541873reamp_transformed18_0115_0001
1.003	-268.593	3541858reamp_transformed3_0208_0001
1.652	-268.592	3541874reamp_transformed19_0109_0001
1.437	-268.589	3541861reamp_transformed6_0202_0001
1.520	-268.588	3541858reamp_transformed3_0352_0001
1.469	-268.588	3541873reamp_transformed18_0019_0001
1.728	-268.586	3541869reamp_transformed14_0420_0001
1.810	-268.584	3541856reamp_transformed1_0297_0001
1.349	-268.583	3541855reamp_transformed20_0242_0001
1.314	-268.580	3541872reamp_transformed17_0311_0001
1.803	-268.574	3541869reamp_transformed14_0406_0001
0.940	-268.573	3541865reamp_transformed10_0160_0001
1.213	-268.572	3541857reamp_transformed2_0408_0001
1.182	-268.572	3541859reamp_transformed4_0282_0001
1.166	-268.572	3541860reamp_transformed5_0404_0001
1.254	-268.571	3541873reamp_transformed18_0323_0001
1.942	-268.570	3541858reamp_transformed3_0115_0001
1.221	-268.567	3541864reamp_transformed9_0075_0001
1.281	-268.566	3541869reamp_transformed14_0144_0001
1.333	-268.559	3541861reamp_transformed6_0334_0001
1.682	-268.556	3541868reamp_transformed13_0325_0001
2.123	-268.552	3541858reamp_transformed3_0283_0001
1.476	-268.551	3541870reamp_transformed15_0479_0001
1.602	-268.551	3541867reamp_transformed12_0372_0001
1.164	-268.547	3541873reamp_transformed18_0275_0001
1.935	-268.541	3541859reamp_transformed4_0225_0001
1.288	-268.540	3541867reamp_transformed12_0471_0001
1.540	-268.540	3541858reamp_transformed3_0136_0001
1.544	-268.538	3541857reamp_transformed2_0074_0001
1.637	-268.537	3541865reamp_transformed10_0340_0001
1.379	-268.536	3541861reamp_transformed6_0298_0001
1.537	-268.533	3541857reamp_transformed2_0395_0001
1.490	-268.529	3541857reamp_transformed2_0072_0001
1.682	-268.529	3541871reamp_transformed16_0144_0001
1.580	-268.524	3541871reamp_transformed16_0440_0001
1.514	-268.520	3541871reamp_transformed16_0458_0001
1.301	-268.519	3541864reamp_transformed9_0305_0001
1.626	-268.518	3541859reamp_transformed4_0023_0001
1.796	-268.517	3541862reamp_transformed7_0407_0001
1.295	-268.517	3541857reamp_transformed2_0197_0001
1.339	-268.514	3541865reamp_transformed10_0268_0001
1.592	-268.512	3541860reamp_transformed5_0279_0001
1.564	-268.509	3541858reamp_transformed3_0334_0001
0.987	-268.503	3541865reamp_transformed10_0482_0001
1.341	-268.502	3541867reamp_transformed12_0063_0001
1.364	-268.497	3541858reamp_transformed3_0104_0001
1.488	-268.496	3541862reamp_transformed7_0169_0001
1.668	-268.493	3541855reamp_transformed20_0391_0001
1.535	-268.492	3541859reamp_transformed4_0157_0001
1.194	-268.491	3541871reamp_transformed16_0015_0001
1.411	-268.491	3541866reamp_transformed11_0064_0001
1.215	-268.489	3541857reamp_transformed2_0288_0001
1.134	-268.488	3541873reamp_transformed18_0166_0001
1.261	-268.485	3541866reamp_transformed11_0433_0001
1.387	-268.485	3541868reamp_transformed13_0284_0001
1.351	-268.485	3541861reamp_transformed6_0188_0001
1.326	-268.484	3541871reamp_transformed16_0160_0001
1.653	-268.482	3541868reamp_transformed13_0042_0001
1.676	-268.480	3541867reamp_transformed12_0322_0001
1.208	-268.479	3541870reamp_transformed15_0007_0001
1.330	-268.476	3541860reamp_transformed5_0498_0001
1.368	-268.475	3541862reamp_transformed7_0332_0001
1.803	-268.472	3541860reamp_transformed5_0205_0001
1.549	-268.469	3541873reamp_transformed18_0438_0001
1.670	-268.468	3541872reamp_transformed17_0344_0001
1.502	-268.468	3541859reamp_transformed4_0238_0001
1.181	-268.461	3541864reamp_transformed9_0478_0001
1.408	-268.460	3541874reamp_transformed19_0062_0001
1.440	-268.459	3541865reamp_transformed10_0313_0001
1.539	-268.458	3541870reamp_transformed15_0076_0001
1.392	-268.457	3541861reamp_transformed6_0411_0001
1.811	-268.446	3541866reamp_transformed11_0087_0001
1.305	-268.443	3541870reamp_transformed15_0324_0001
1.567	-268.441	3541859reamp_transformed4_0364_0001
1.267	-268.440	3541867reamp_transformed12_0127_0001
1.799	-268.440	3541869reamp_transformed14_0385_0001
1.343	-268.440	3541856reamp_transformed1_0037_0001
1.708	-268.437	3541865reamp_transformed10_0269_0001
1.583	-268.434	3541871reamp_transformed16_0497_0001
1.555	-268.431	3541865reamp_transformed10_0101_0001
1.464	-268.430	3541860reamp_transformed5_0138_0001
1.585	-268.427	3541855reamp_transformed20_0442_0001
1.717	-268.426	3541864reamp_transformed9_0488_0001
1.318	-268.424	3541870reamp_transformed15_0150_0001
1.647	-268.423	3541857reamp_transformed2_0432_0001
1.800	-268.421	3541864reamp_transformed9_0337_0001
1.590	-268.420	3541863reamp_transformed8_0355_0001
1.535	-268.419	3541859reamp_transformed4_0360_0001
1.509	-268.417	3541856reamp_transformed1_0056_0001
1.175	-268.416	3541857reamp_transformed2_0302_0001
1.493	-268.410	3541858reamp_transformed3_0468_0001
1.598	-268.409	3541855reamp_transformed20_0222_0001
1.464	-268.405	3541874reamp_transformed19_0230_0001
1.373	-268.404	3541858reamp_transformed3_0460_0001
1.560	-268.400	3541873reamp_transformed18_0463_0001
1.723	-268.400	3541870reamp_transformed15_0151_0001
1.245	-268.391	3541871reamp_transformed16_0185_0001
1.669	-268.387	3541859reamp_transformed4_0426_0001
1.551	-268.385	3541873reamp_transformed18_0321_0001
1.680	-268.385	3541864reamp_transformed9_0474_0001
1.219	-268.383	3541864reamp_transformed9_0137_0001
1.685	-268.383	3541860reamp_transformed5_0019_0001
1.477	-268.383	3541856reamp_transformed1_0489_0001
1.532	-268.382	3541874reamp_transformed19_0388_0001
1.588	-268.379	3541860reamp_transformed5_0294_0001
1.201	-268.376	3541869reamp_transformed14_0001_0001
1.870	-268.372	3541860reamp_transformed5_0136_0001
1.261	-268.372	3541874reamp_transformed19_0433_0001
1.700	-268.372	3541860reamp_transformed5_0261_0001
2.117	-268.368	3541871reamp_transformed16_0044_0001
1.413	-268.367	3541870reamp_transformed15_0097_0001
1.509	-268.361	3541874reamp_transformed19_0489_0001
1.262	-268.358	3541870reamp_transformed15_0147_0001
1.441	-268.356	3541869reamp_transformed14_0155_0001
1.444	-268.355	3541860reamp_transformed5_0380_0001
1.589	-268.353	3541867reamp_transformed12_0120_0001
1.083	-268.352	3541873reamp_transformed18_0164_0001
1.773	-268.352	3541867reamp_transformed12_0086_0001
1.590	-268.349	3541871reamp_transformed16_0272_0001
1.281	-268.348	3541856reamp_transformed1_0211_0001
1.635	-268.347	3541859reamp_transformed4_0144_0001
1.551	-268.346	3541861reamp_transformed6_0301_0001
1.715	-268.344	3541870reamp_transformed15_0205_0001
1.402	-268.339	3541861reamp_transformed6_0319_0001
1.288	-268.338	3541868reamp_transformed13_0280_0001
1.397	-268.336	3541869reamp_transformed14_0091_0001
1.768	-268.335	3541861reamp_transformed6_0042_0001
1.173	-268.333	3541874reamp_transformed19_0117_0001
1.739	-268.332	3541871reamp_transformed16_0112_0001
1.409	-268.332	3541863reamp_transformed8_0484_0001
1.425	-268.331	3541869reamp_transformed14_0053_0001
1.311	-268.331	3541857reamp_transformed2_0402_0001
1.645	-268.322	3541866reamp_transformed11_0175_0001
1.225	-268.320	3541855reamp_transformed20_0285_0001
1.719	-268.320	3541872reamp_transformed17_0104_0001
1.572	-268.318	3541865reamp_transformed10_0444_0001
1.748	-268.315	3541860reamp_transformed5_0242_0001
1.750	-268.314	3541872reamp_transformed17_0364_0001
1.529	-268.311	3541870reamp_transformed15_0419_0001
1.440	-268.310	3541867reamp_transformed12_0205_0001
2.241	-268.307	3541860reamp_transformed5_0161_0001
1.722	-268.305	3541861reamp_transformed6_0433_0001
1.433	-268.301	3541863reamp_transformed8_0267_0001
1.190	-268.300	3541870reamp_transformed15_0265_0001
1.282	-268.294	3541870reamp_transformed15_0072_0001
1.741	-268.292	3541864reamp_transformed9_0226_0001
1.682	-268.291	3541859reamp_transformed4_0221_0001
1.509	-268.290	3541863reamp_transformed8_0189_0001
1.541	-268.289	3541857reamp_transformed2_0020_0001
1.819	-268.287	3541869reamp_transformed14_0449_0001
1.054	-268.287	3541859reamp_transformed4_0203_0001
1.678	-268.283	3541856reamp_transformed1_0050_0001
1.814	-268.282	3541857reamp_transformed2_0471_0001
1.359	-268.281	3541872reamp_transformed17_0116_0001
1.371	-268.279	3541857reamp_transformed2_0015_0001
1.499	-268.277	3541866reamp_transformed11_0006_0001
1.172	-268.277	3541863reamp_transformed8_0130_0001
1.309	-268.277	3541872reamp_transformed17_0106_0001
1.862	-268.273	3541867reamp_transformed12_0364_0001
1.554	-268.270	3541855reamp_transformed20_0093_0001
1.647	-268.269	3541874reamp_transformed19_0429_0001
1.384	-268.267	3541872reamp_transformed17_0470_0001
1.791	-268.258	3541861reamp_transformed6_0190_0001
1.577	-268.252	3541861reamp_transformed6_0471_0001
1.439	-268.251	3541862reamp_transformed7_0427_0001
1.465	-268.251	3541857reamp_transformed2_0372_0001
1.348	-268.246	3541870reamp_transformed15_0323_0001
1.204	-268.245	3541856reamp_transformed1_0194_0001
1.738	-268.241	3541856reamp_transformed1_0129_0001
1.286	-268.238	3541862reamp_transformed7_0033_0001
1.359	-268.232	3541860reamp_transformed5_0106_0001
1.657	-268.232	3541865reamp_transformed10_0239_0001
1.436	-268.231	3541864reamp_transformed9_0037_0001
1.394	-268.230	3541872reamp_transformed17_0118_0001
1.234	-268.225	3541872reamp_transformed17_0422_0001
1.202	-268.225	3541863reamp_transformed8_0237_0001
1.381	-268.224	3541867reamp_transformed12_0499_0001
1.504	-268.222	3541858reamp_transformed3_0233_0001
1.624	-268.219	3541873reamp_transformed18_0173_0001
1.724	-268.219	3541865reamp_transformed10_0477_0001
1.206	-268.217	3541870reamp_transformed15_0457_0001
1.186	-268.212	3541866reamp_transformed11_0299_0001
1.245	-268.212	3541859reamp_transformed4_0090_0001
1.519	-268.209	3541861reamp_transformed6_0434_0001
1.267	-268.209	3541862reamp_transformed7_0281_0001
2.149	-268.206	3541870reamp_transformed15_0223_0001
1.447	-268.205	3541860reamp_transformed5_0230_0001
1.627	-268.204	3541868reamp_transformed13_0416_0001
1.499	-268.198	3541860reamp_transformed5_0095_0001
1.694	-268.196	3541856reamp_transformed1_0466_0001
1.324	-268.193	3541866reamp_transformed11_0303_0001
1.567	-268.190	3541858reamp_transformed3_0184_0001
1.058	-268.189	3541872reamp_transformed17_0003_0001
1.628	-268.186	3541863reamp_transformed8_0478_0001
1.728	-268.185	3541870reamp_transformed15_0064_0001
1.235	-268.185	3541871reamp_transformed16_0322_0001
1.800	-268.184	3541864reamp_transformed9_0017_0001
1.539	-268.183	3541864reamp_transformed9_0083_0001
1.488	-268.182	3541863reamp_transformed8_0500_0001
1.187	-268.180	3541860reamp_transformed5_0055_0001
1.160	-268.176	3541866reamp_transformed11_0111_0001
1.214	-268.173	3541862reamp_transformed7_0079_0001
1.168	-268.173	3541864reamp_transformed9_0198_0001
1.096	-268.170	3541868reamp_transformed13_0170_0001
0.865	-268.169	3541863reamp_transformed8_0231_0001
1.398	-268.167	3541865reamp_transformed10_0177_0001
1.278	-268.166	3541869reamp_transformed14_0435_0001
1.444	-268.164	3541860reamp_transformed5_0302_0001
1.424	-268.161	3541869reamp_transformed14_0082_0001
1.524	-268.159	3541868reamp_transformed13_0258_0001
1.451	-268.158	3541863reamp_transformed8_0395_0001
1.519	-268.157	3541872reamp_transformed17_0171_0001
1.324	-268.155	3541857reamp_transformed2_0254_0001
1.702	-268.150	3541855reamp_transformed20_0460_0001
1.122	-268.149	3541856reamp_transformed1_0446_0001
1.630	-268.148	3541869reamp_transformed14_0088_0001
1.357	-268.145	3541864reamp_transformed9_0323_0001
1.435	-268.143	3541867reamp_transformed12_0013_0001
1.509	-268.139	3541864reamp_transformed9_0473_0001
1.519	-268.134	3541864reamp_transformed9_0234_0001
1.357	-268.132	3541865reamp_transformed10_0216_0001
1.322	-268.129	3541860reamp_transformed5_0448_0001
1.524	-268.125	3541859reamp_transformed4_0236_0001
1.133	-268.122	3541862reamp_transformed7_0383_0001
1.504	-268.120	3541866reamp_transformed11_0101_0001
1.521	-268.120	3541870reamp_transformed15_0268_0001
1.892	-268.119	3541871reamp_transformed16_0356_0001
1.462	-268.116	3541860reamp_transformed5_0311_0001
1.402	-268.115	3541870reamp_transformed15_0272_0001
1.261	-268.111	3541858reamp_transformed3_0175_0001
1.130	-268.111	3541866reamp_transformed11_0449_0001
1.656	-268.110	3541858reamp_transformed3_0498_0001
1.729	-268.109	3541870reamp_transformed15_0058_0001
1.822	-268.104	3541870reamp_transformed15_0480_0001
1.240	-268.100	3541869reamp_transformed14_0489_0001
1.226	-268.100	3541856reamp_transformed1_0196_0001
1.221	-268.098	3541857reamp_transformed2_0206_0001
1.838	-268.095	3541861reamp_transformed6_0488_0001
1.433	-268.094	3541857reamp_transformed2_0453_0001
1.351	-268.094	3541861reamp_transformed6_0447_0001
1.069	-268.094	3541872reamp_transformed17_0258_0001
1.601	-268.088	3541857reamp_transformed2_0108_0001
1.243	-268.086	3541860reamp_transformed5_0443_0001
1.475	-268.085	3541864reamp_transformed9_0072_0001
1.222	-268.079	3541865reamp_transformed10_0265_0001
1.453	-268.075	3541861reamp_transformed6_0149_0001
1.304	-268.075	3541855reamp_transformed20_0323_0001
1.695	-268.067	3541872reamp_transformed17_0436_0001
1.304	-268.064	3541857reamp_transformed2_0327_0001
1.418	-268.063	3541857reamp_transformed2_0284_0001
1.299	-268.063	3541872reamp_transformed17_0304_0001
1.186	-268.058	3541861reamp_transformed6_0351_0001
1.436	-268.056	3541858reamp_transformed3_0404_0001
1.522	-268.054	3541867reamp_transformed12_0417_0001
1.183	-268.052	3541871reamp_transformed16_0288_0001
1.756	-268.051	3541867reamp_transformed12_0102_0001
1.116	-268.049	3541874reamp_transformed19_0328_0001
1.528	-268.048	3541870reamp_transformed15_0386_0001
1.849	-268.047	3541858reamp_transformed3_0361_0001
1.717	-268.044	3541860reamp_transformed5_0476_0001
1.197	-268.044	3541873reamp_transformed18_0432_0001
1.696	-268.043	3541860reamp_transformed5_0377_0001
2.011	-268.039	3541862reamp_transformed7_0270_0001
1.596	-268.038	3541855reamp_transformed20_0248_0001
1.278	-268.038	3541874reamp_transformed19_0040_0001
1.910	-268.037	3541864reamp_transformed9_0084_0001
1.374	-268.035	3541868reamp_transformed13_0206_0001
1.545	-268.033	3541855reamp_transformed20_0229_0001
1.596	-268.031	3541861reamp_transformed6_0353_0001
1.298	-268.029	3541869reamp_transformed14_0049_0001
1.358	-268.029	3541873reamp_transformed18_0187_0001
1.292	-268.028	3541860reamp_transformed5_0321_0001
1.288	-268.021	3541874reamp_transformed19_0108_0001
1.760	-268.016	3541860reamp_transformed5_0468_0001
1.583	-268.011	3541871reamp_transformed16_0317_0001
1.192	-268.011	3541861reamp_transformed6_0051_0001
1.431	-268.008	3541857reamp_transformed2_0319_0001
1.319	-268.003	3541863reamp_transformed8_0367_0001
1.457	-268.000	3541856reamp_transformed1_0006_0001
1.385	-267.998	3541857reamp_transformed2_0343_0001
1.760	-267.996	3541871reamp_transformed16_0173_0001
1.732	-267.995	3541866reamp_transformed11_0470_0001
1.421	-267.995	3541864reamp_transformed9_0166_0001
1.864	-267.993	3541867reamp_transformed12_0494_0001
1.487	-267.991	3541858reamp_transformed3_0186_0001
1.325	-267.990	3541872reamp_transformed17_0460_0001
1.689	-267.988	3541855reamp_transformed20_0407_0001
1.316	-267.987	3541874reamp_transformed19_0246_0001
1.445	-267.986	3541873reamp_transformed18_0159_0001
1.449	-267.984	3541869reamp_transformed14_0470_0001
1.318	-267.983	3541874reamp_transformed19_0419_0001
1.451	-267.982	3541869reamp_transformed14_0477_0001
1.437	-267.980	3541857reamp_transformed2_0098_0001
1.763	-267.976	3541870reamp_transformed15_0056_0001
1.841	-267.975	3541863reamp_transformed8_0135_0001
1.146	-267.974	3541859reamp_transformed4_0192_0001
1.276	-267.973	3541857reamp_transformed2_0022_0001
1.727	-267.968	3541867reamp_transformed12_0177_0001
1.544	-267.968	3541871reamp_transformed16_0319_0001
1.175	-267.967	3541861reamp_transformed6_0311_0001
1.547	-267.964	3541867reamp_transformed12_0090_0001
1.273	-267.960	3541873reamp_transformed18_0252_0001
1.620	-267.959	3541871reamp_transformed16_0176_0001
1.701	-267.954	3541870reamp_transformed15_0491_0001
1.206	-267.952	3541856reamp_transformed1_0353_0001
1.316	-267.950	3541866reamp_transformed11_0476_0001
1.201	-267.947	3541860reamp_transformed5_0296_0001
1.672	-267.943	3541872reamp_transformed17_0421_0001
1.125	-267.943	3541868reamp_transformed13_0299_0001
1.349	-267.943	3541858reamp_transformed3_0449_0001
1.123	-267.939	3541864reamp_transformed9_0119_0001
1.454	-267.939	3541872reamp_transformed17_0088_0001
1.793	-267.938	3541872reamp_transformed17_0452_0001
1.194	-267.938	3541864reamp_transformed9_0493_0001
1.195	-267.932	3541869reamp_transformed14_0127_0001
1.380	-267.930	3541865reamp_transformed10_0081_0001
1.202	-267.925	3541867reamp_transformed12_0235_0001
1.542	-267.924	3541869reamp_transformed14_0426_0001
1.454	-267.923	3541865reamp_transformed10_0266_0001
1.546	-267.922	3541862reamp_transformed7_0290_0001
1.530	-267.914	3541869reamp_transformed14_0362_0001
1.526	-267.910	3541866reamp_transformed11_0280_0001
1.050	-267.908	3541859reamp_transformed4_0097_0001
1.632	-267.908	3541859reamp_transformed4_0411_0001
1.390	-267.906	3541870reamp_transformed15_0407_0001
1.708	-267.905	3541857reamp_transformed2_0216_0001
1.647	-267.903	3541861reamp_transformed6_0124_0001
1.338	-267.900	3541864reamp_transformed9_0182_0001
1.863	-267.898	3541870reamp_transformed15_0120_0001
1.295	-267.896	3541870reamp_transformed15_0292_0001
1.408	-267.894	3541870reamp_transformed15_0325_0001
1.391	-267.893	3541871reamp_transformed16_0352_0001
1.435	-267.890	3541869reamp_transformed14_0338_0001
1.371	-267.886	3541857reamp_transformed2_0219_0001
1.402	-267.885	3541857reamp_transformed2_0007_0001
1.246	-267.883	3541863reamp_transformed8_0431_0001
1.620	-267.882	3541857reamp_transformed2_0107_0001
0.941	-267.881	3541870reamp_transformed15_0471_0001
0.695	-267.879	3541857reamp_transformed2_0464_0001
1.131	-267.879	3541871reamp_transformed16_0480_0001
1.222	-267.873	3541855reamp_transformed20_0365_0001
1.516	-267.873	3541865reamp_transformed10_0305_0001
1.613	-267.872	3541868reamp_transformed13_0290_0001
1.524	-267.871	3541866reamp_transformed11_0134_0001
0.966	-267.870	3541865reamp_transformed10_0176_0001
1.680	-267.869	3541873reamp_transformed18_0037_0001
1.235	-267.858	3541859reamp_transformed4_0041_0001
1.847	-267.856	3541869reamp_transformed14_0195_0001
1.715	-267.854	3541857reamp_transformed2_0010_0001
1.162	-267.851	3541867reamp_transformed12_0331_0001
1.533	-267.849	3541857reamp_transformed2_0450_0001
1.675	-267.847	3541859reamp_transformed4_0257_0001
1.616	-267.844	3541867reamp_transformed12_0355_0001
1.558	-267.838	3541864reamp_transformed9_0238_0001
1.526	-267.837	3541868reamp_transformed13_0125_0001
1.501	-267.835	3541872reamp_transformed17_0374_0001
1.173	-267.834	3541858reamp_transformed3_0497_0001
1.659	-267.833	3541873reamp_transformed18_0245_0001
1.747	-267.832	3541863reamp_transformed8_0202_0001
1.383	-267.830	3541871reamp_transformed16_0360_0001
1.214	-267.829	3541871reamp_transformed16_0008_0001
1.558	-267.827	3541859reamp_transformed4_0369_0001
1.004	-267.826	3541865reamp_transformed10_0357_0001
0.992	-267.824	3541871reamp_transformed16_0417_0001
1.483	-267.822	3541858reamp_transformed3_0423_0001
1.186	-267.821	3541857reamp_transformed2_0434_0001
1.052	-267.819	3541862reamp_transformed7_0048_0001
1.632	-267.816	3541864reamp_transformed9_0243_0001
1.224	-267.809	3541857reamp_transformed2_0386_0001
1.654	-267.809	3541856reamp_transformed1_0191_0001
1.194	-267.807	3541859reamp_transformed4_0375_0001
1.480	-267.805	3541862reamp_transformed7_0462_0001
1.550	-267.804	3541865reamp_transformed10_0042_0001
1.167	-267.801	3541866reamp_transformed11_0276_0001
1.561	-267.800	3541861reamp_transformed6_0122_0001
0.967	-267.798	3541864reamp_transformed9_0125_0001
1.368	-267.790	3541858reamp_transformed3_0305_0001
1.690	-267.787	3541874reamp_transformed19_0210_0001
1.443	-267.786	3541868reamp_transformed13_0239_0001
1.492	-267.786	3541865reamp_transformed10_0125_0001
1.198	-267.785	3541856reamp_transformed1_0122_0001
0.821	-267.784	3541855reamp_transformed20_0436_0001
1.379	-267.782	3541857reamp_transformed2_0083_0001
1.506	-267.781	3541865reamp_transformed10_0439_0001
1.818	-267.779	3541870reamp_transformed15_0023_0001
1.459	-267.776	3541856reamp_transformed1_0081_0001
0.873	-267.775	3541862reamp_transformed7_0249_0001
1.296	-267.775	3541857reamp_transformed2_0056_0001
1.898	-267.775	3541874reamp_transformed19_0323_0001
1.669	-267.773	3541865reamp_transformed10_0153_0001
1.810	-267.766	3541866reamp_transformed11_0083_0001
1.005	-267.766	3541860reamp_transformed5_0186_0001
1.515	-267.764	3541855reamp_transformed20_0439_0001
1.829	-267.762	3541855reamp_transformed20_0262_0001
1.331	-267.761	3541861reamp_transformed6_0066_0001
1.562	-267.760	3541864reamp_transformed9_0365_0001
1.358	-267.756	3541865reamp_transformed10_0496_0001
1.333	-267.756	3541874reamp_transformed19_0326_0001
1.329	-267.754	3541873reamp_transformed18_0083_0001
1.133	-267.752	3541869reamp_transformed14_0274_0001
0.583	-267.751	3541865reamp_transformed10_0171_0001
1.457	-267.750	3541874reamp_transformed19_0067_0001
1.461	-267.746	3541866reamp_transformed11_0042_0001
1.354	-267.746	3541867reamp_transformed12_0082_0001
1.538	-267.745	3541865reamp_transformed10_0488_0001
1.412	-267.742	3541874reamp_transformed19_0250_0001
1.178	-267.741	3541865reamp_transformed10_0245_0001
1.832	-267.737	3541864reamp_transformed9_0177_0001
1.408	-267.736	3541864reamp_transformed9_0297_0001
1.567	-267.735	3541861reamp_transformed6_0147_0001
1.457	-267.735	3541855reamp_transformed20_0314_0001
1.520	-267.732	3541861reamp_transformed6_0240_0001
1.361	-267.731	3541866reamp_transformed11_0384_0001
1.652	-267.731	3541863reamp_transformed8_0360_0001
1.351	-267.730	3541860reamp_transformed5_0079_0001
1.214	-267.729	3541869reamp_transformed14_0169_0001
1.459	-267.728	3541867reamp_transformed12_0496_0001
1.768	-267.725	3541857reamp_transformed2_0145_0001
1.330	-267.725	3541871reamp_transformed16_0374_0001
1.127	-267.722	3541859reamp_transformed4_0484_0001
1.723	-267.720	3541872reamp_transformed17_0301_0001
1.521	-267.720	3541874reamp_transformed19_0112_0001
0.959	-267.717	3541859reamp_transformed4_0240_0001
1.824	-267.714	3541856reamp_transformed1_0423_0001
1.200	-267.714	3541855reamp_transformed20_0096_0001
1.360	-267.712	3541859reamp_transformed4_0266_0001
1.819	-267.708	3541869reamp_transformed14_0340_0001
1.518	-267.708	3541870reamp_transformed15_0042_0001
1.572	-267.708	3541874reamp_transformed19_0148_0001
1.391	-267.707	3541869reamp_transformed14_0080_0001
1.640	-267.704	3541869reamp_transformed14_0060_0001
1.089	-267.704	3541855reamp_transformed20_0336_0001
1.600	-267.700	3541872reamp_transformed17_0240_0001
1.541	-267.697	3541860reamp_transformed5_0317_0001
1.042	-267.695	3541867reamp_transformed12_0332_0001
1.490	-267.693	3541856reamp_transformed1_0469_0001
1.286	-267.693	3541872reamp_transformed17_0369_0001
1.598	-267.688	3541867reamp_transformed12_0145_0001
1.265	-267.688	3541866reamp_transformed11_0125_0001
1.653	-267.685	3541869reamp_transformed14_0129_0001
1.584	-267.685	3541863reamp_transformed8_0174_0001
1.426	-267.684	3541858reamp_transformed3_0489_0001
1.473	-267.683	3541859reamp_transformed4_0209_0001
1.451	-267.681	3541864reamp_transformed9_0006_0001
1.148	-267.680	3541874reamp_transformed19_0303_0001
1.711	-267.679	3541855reamp_transformed20_0227_0001
1.619	-267.679	3541868reamp_transformed13_0137_0001
1.439	-267.678	3541858reamp_transformed3_0469_0001
1.501	-267.677	3541870reamp_transformed15_0167_0001
1.724	-267.676	3541871reamp_transformed16_0293_0001
1.405	-267.676	3541868reamp_transformed13_0407_0001
1.332	-267.670	3541870reamp_transformed15_0244_0001
1.711	-267.669	3541861reamp_transformed6_0247_0001
1.433	-267.669	3541871reamp_transformed16_0280_0001
1.540	-267.667	3541872reamp_transformed17_0271_0001
1.186	-267.666	3541861reamp_transformed6_0306_0001
1.564	-267.664	3541868reamp_transformed13_0181_0001
1.079	-267.664	3541865reamp_transformed10_0043_0001
1.395	-267.664	3541870reamp_transformed15_0224_0001
1.471	-267.664	3541863reamp_transformed8_0450_0001
1.334	-267.662	3541863reamp_transformed8_0372_0001
1.277	-267.660	3541866reamp_transformed11_0250_0001
1.078	-267.658	3541855reamp_transformed20_0021_0001
1.432	-267.658	3541860reamp_transformed5_0464_0001
1.515	-267.651	3541856reamp_transformed1_0334_0001
1.662	-267.649	3541868reamp_transformed13_0278_0001
1.600	-267.648	3541872reamp_transformed17_0259_0001
1.633	-267.644	3541863reamp_transformed8_0380_0001
1.664	-267.644	3541871reamp_transformed16_0382_0001
1.210	-267.642	3541872reamp_transformed17_0221_0001
1.434	-267.635	3541862reamp_transformed7_0197_0001
1.405	-267.634	3541874reamp_transformed19_0128_0001
1.357	-267.634	3541873reamp_transformed18_0176_0001
1.785	-267.632	3541867reamp_transformed12_0348_0001
1.578	-267.632	3541873reamp_transformed18_0312_0001
1.618	-267.624	3541858reamp_transformed3_0056_0001
1.302	-267.623	3541865reamp_transformed10_0063_0001
1.884	-267.621	3541861reamp_transformed6_0404_0001
2.035	-267.620	3541869reamp_transformed14_0378_0001
1.631	-267.617	3541863reamp_transformed8_0347_0001
1.557	-267.616	3541866reamp_transformed11_0088_0001
1.484	-267.615	3541865reamp_transformed10_0320_0001
1.294	-267.614	3541859reamp_transformed4_0331_0001
1.258	-267.613	3541862reamp_transformed7_0150_0001
1.434	-267.612	3541856reamp_transformed1_0319_0001
1.367	-267.611	3541868reamp_transformed13_0446_0001
1.164	-267.610	3541857reamp_transformed2_0027_0001
1.198	-267.610	3541860reamp_transformed5_0104_0001
1.566	-267.609	3541862reamp_transformed7_0183_0001
1.265	-267.609	3541874reamp_transformed19_0249_0001
1.729	-267.607	3541855reamp_transformed20_0149_0001
1.098	-267.604	3541863reamp_transformed8_0180_0001
1.288	-267.601	3541863reamp_transformed8_0056_0001
1.436	-267.601	3541867reamp_transformed12_0165_0001
1.675	-267.597	3541869reamp_transformed14_0238_0001
1.024	-267.596	3541857reamp_transformed2_0458_0001
1.089	-267.595	3541870reamp_transformed15_0486_0001
1.344	-267.592	3541873reamp_transformed18_0183_0001
1.491	-267.590	3541871reamp_transformed16_0446_0001
1.486	-267.590	3541865reamp_transformed10_0095_0001
1.658	-267.590	3541855reamp_transformed20_0063_0001
1.547	-267.589	3541860reamp_transformed5_0433_0001
1.338	-267.589	3541869reamp_transformed14_0113_0001
1.252	-267.589	3541855reamp_transformed20_0455_0001
1.099	-267.587	3541872reamp_transformed17_0281_0001
1.586	-267.586	3541873reamp_transformed18_0031_0001
1.451	-267.584	3541868reamp_transformed13_0497_0001
1.291	-267.582	3541859reamp_transformed4_0125_0001
1.047	-267.582	3541871reamp_transformed16_0172_0001
1.477	-267.581	3541865reamp_transformed10_0024_0001
1.607	-267.580	3541864reamp_transformed9_0202_0001
1.416	-267.580	3541873reamp_transformed18_0454_0001
1.225	-267.575	3541857reamp_transformed2_0415_0001
1.442	-267.575	3541860reamp_transformed5_0122_0001
1.487	-267.574	3541874reamp_transformed19_0224_0001
1.521	-267.572	3541857reamp_transformed2_0230_0001
1.671	-267.570	3541855reamp_transformed20_0405_0001
1.422	-267.568	3541863reamp_transformed8_0435_0001
1.720	-267.568	3541861reamp_transformed6_0437_0001
1.549	-267.567	3541874reamp_transformed19_0085_0001
1.523	-267.565	3541858reamp_transformed3_0018_0001
1.188	-267.564	3541873reamp_transformed18_0270_0001
1.126	-267.564	3541856reamp_transformed1_0251_0001
1.449	-267.563	3541870reamp_transformed15_0398_0001
1.529	-267.560	3541863reamp_transformed8_0448_0001
1.301	-267.560	3541858reamp_transformed3_0379_0001
1.697	-267.559	3541862reamp_transformed7_0017_0001
1.608	-267.559	3541871reamp_transformed16_0345_0001
1.466	-267.553	3541855reamp_transformed20_0146_0001
1.311	-267.552	3541872reamp_transformed17_0115_0001
1.635	-267.550	3541855reamp_transformed20_0326_0001
1.889	-267.550	3541874reamp_transformed19_0397_0001
1.997	-267.550	3541871reamp_transformed16_0369_0001
1.570	-267.548	3541868reamp_transformed13_0103_0001
1.615	-267.547	3541859reamp_transformed4_0387_0001
1.085	-267.546	3541873reamp_transformed18_0035_0001
1.219	-267.543	3541869reamp_transformed14_0114_0001
1.119	-267.543	3541874reamp_transformed19_0311_0001
1.387	-267.542	3541873reamp_transformed18_0292_0001
1.348	-267.542	3541862reamp_transformed7_0032_0001
1.641	-267.540	3541858reamp_transformed3_0298_0001
1.381	-267.540	3541870reamp_transformed15_0105_0001
1.577	-267.538	3541863reamp_transformed8_0048_0001
1.865	-267.537	3541862reamp_transformed7_0361_0001
1.404	-267.534	3541866reamp_transformed11_0078_0001
1.212	-267.529	3541862reamp_transformed7_0019_0001
1.239	-267.523	3541856reamp_transformed1_0192_0001
1.670	-267.522	3541873reamp_transformed18_0205_0001
1.426	-267.521	3541874reamp_transformed19_0464_0001
1.330	-267.519	3541863reamp_transformed8_0181_0001
1.641	-267.518	3541861reamp_transformed6_0305_0001
1.582	-267.516	3541859reamp_transformed4_0025_0001
1.206	-267.514	3541860reamp_transformed5_0081_0001
1.451	-267.513	3541870reamp_transformed15_0239_0001
1.620	-267.513	3541858reamp_transformed3_0322_0001
1.107	-267.512	3541867reamp_transformed12_0072_0001
0.974	-267.511	3541872reamp_transformed17_0363_0001
1.808	-267.510	3541864reamp_transformed9_0064_0001
1.547	-267.508	3541859reamp_transformed4_0126_0001
1.386	-267.507	3541870reamp_transformed15_0116_0001
1.183	-267.505	3541858reamp_transformed3_0443_0001
1.589	-267.504	3541857reamp_transformed2_0430_0001
1.375	-267.501	3541855reamp_transformed20_0415_0001
1.688	-267.500	3541862reamp_transformed7_0157_0001
1.356	-267.498	3541855reamp_transformed20_0043_0001
1.554	-267.497	3541865reamp_transformed10_0406_0001
1.484	-267.495	3541860reamp_transformed5_0235_0001
1.417	-267.492	3541864reamp_transformed9_0396_0001
1.459	-267.491	3541872reamp_transformed17_0056_0001
1.641	-267.491	3541858reamp_transformed3_0375_0001
1.568	-267.489	3541869reamp_transformed14_0351_0001
1.499	-267.488	3541864reamp_transformed9_0110_0001
1.370	-267.487	3541858reamp_transformed3_0094_0001
1.280	-267.487	3541868reamp_transformed13_0025_0001
2.103	-267.486	3541868reamp_transformed13_0192_0001
1.167	-267.485	3541868reamp_transformed13_0476_0001
1.261	-267.482	3541869reamp_transformed14_0096_0001
1.599	-267.480	3541865reamp_transformed10_0424_0001
1.453	-267.479	3541856reamp_transformed1_0463_0001
1.532	-267.479	3541869reamp_transformed14_0011_0001
1.843	-267.478	3541864reamp_transformed9_0282_0001
1.291	-267.476	3541855reamp_transformed20_0117_0001
1.404	-267.473	3541858reamp_transformed3_0424_0001
1.213	-267.470	3541861reamp_transformed6_0275_0001
1.358	-267.469	3541856reamp_transformed1_0342_0001
1.286	-267.466	3541856reamp_transformed1_0222_0001
1.296	-267.463	3541870reamp_transformed15_0215_0001
1.359	-267.462	3541871reamp_transformed16_0221_0001
0.916	-267.460	3541860reamp_transformed5_0128_0001
1.727	-267.457	3541860reamp_transformed5_0102_0001
1.276	-267.457	3541869reamp_transformed14_0087_0001
1.670	-267.455	3541871reamp_transformed16_0418_0001
1.793	-267.454	3541868reamp_transformed13_0043_0001
1.779	-267.454	3541855reamp_transformed20_0272_0001
1.494	-267.452	3541867reamp_transformed12_0027_0001
1.907	-267.447	3541868reamp_transformed13_0098_0001
1.683	-267.447	3541874reamp_transformed19_0343_0001
1.515	-267.445	3541871reamp_transformed16_0089_0001
1.360	-267.445	3541870reamp_transformed15_0129_0001
1.224	-267.442	3541866reamp_transformed11_0306_0001
0.851	-267.441	3541872reamp_transformed17_0174_0001
1.336	-267.440	3541855reamp_transformed20_0321_0001
1.886	-267.439	3541863reamp_transformed8_0334_0001
1.546	-267.439	3541861reamp_transformed6_0346_0001
1.219	-267.437	3541861reamp_transformed6_0181_0001
0.999	-267.434	3541862reamp_transformed7_0097_0001
1.774	-267.432	3541867reamp_transformed12_0495_0001
1.241	-267.432	3541866reamp_transformed11_0471_0001
1.236	-267.429	3541856reamp_transformed1_0092_0001
1.691	-267.429	3541856reamp_transformed1_0005_0001
1.317	-267.427	3541861reamp_transformed6_0377_0001
1.642	-267.423	3541862reamp_transformed7_0265_0001
1.530	-267.422	3541867reamp_transformed12_0387_0001
1.318	-267.421	3541855reamp_transformed20_0329_0001
1.731	-267.418	3541868reamp_transformed13_0361_0001
1.529	-267.418	3541857reamp_transformed2_0170_0001
1.642	-267.418	3541857reamp_transformed2_0174_0001
1.820	-267.417	3541868reamp_transformed13_0391_0001
1.597	-267.416	3541873reamp_transformed18_0234_0001
1.508	-267.415	3541861reamp_transformed6_0457_0001
1.196	-267.413	3541866reamp_transformed11_0424_0001
1.493	-267.408	3541864reamp_transformed9_0197_0001
1.284	-267.406	3541869reamp_transformed14_0403_0001
1.000	-267.406	3541868reamp_transformed13_0384_0001
1.350	-267.401	3541858reamp_transformed3_0488_0001
1.380	-267.398	3541872reamp_transformed17_0081_0001
1.741	-267.394	3541868reamp_transformed13_0409_0001
1.192	-267.392	3541864reamp_transformed9_0306_0001
1.738	-267.392	3541867reamp_transformed12_0099_0001
[truncated: 8,002 more rows]
