# Supplementary material for: Small-residue packing motifs modulate the structure and function of a minimal de novo membrane protein
Source: Sci Rep. 2020 Sep 16;10:15203. doi: 10.1038/s41598-020-71585-8 (PMC7495484; doi:10.1038/s41598-020-71585-8)
Supplement: Supplementary file 2 — Supplementary file2 [file 41598_2020_71585_MOESM2_ESM.zip › Modelling/rescore_rmsd.xml]

<ROSETTASCRIPTS>
	<SCOREFXNS>
		<ScoreFunction name="memb_hires" weights="mpframework_smooth_fa_2012"/>
	</SCOREFXNS>
	<RESIDUE_SELECTORS>
        	<Index name="tm1" resnums="3-22"/>
        	<Index name="tm2" resnums="51-69"/>
        	<Index name="tm3" resnums="100-116"/>
        	<Index name="tm4" resnums="147-166"/>
		<Or name="TM" selectors="tm1,tm2,tm3,tm4"/>
    	</RESIDUE_SELECTORS>
	<FILTERS>
		<RmsdFromResidueSelectorFilter name="TM_RMSD" superimpose="1" confidence="0" reference_selector="TM" query_selector="TM"/>
		<ScorePoseSegmentFromResidueSelectorFilter name="TM_score" in_context="1" residue_selector="TM" scorefxn="memb_hires" confidence="0"/>	
	</FILTERS>
	<MOVERS>
		<AddMembraneMover name="add_memb"/>
		<MembranePositionFromTopologyMover name="init_pos"/>		 
	</MOVERS>
	<PROTOCOLS>
		<Add mover_name="add_memb"/>
		<Add mover_name="init_pos"/>
		<Add filter_name="TM_RMSD"/>
		<Add filter_name="TM_score"/>		
	</PROTOCOLS>
</ROSETTASCRIPTS>
