# Supplementary material for: Small-residue packing motifs modulate the structure and function of a minimal de novo membrane protein
Source: Sci Rep. 2020 Sep 16;10:15203. doi: 10.1038/s41598-020-71585-8 (PMC7495484; doi:10.1038/s41598-020-71585-8)
Supplement: Supplementary file 2 — Supplementary file2 [file 41598_2020_71585_MOESM2_ESM.zip › Modelling/rescored_rmsd_tm_all.dat]

0.000	-293.997	3550957reamp2_transformed15_0336_0001
0.456	-292.921	3550948reamp2_transformed6_0389_0001
1.609	-292.416	3550949reamp2_transformed7_0191_0001
0.398	-291.799	3550942reamp2_transformed20_0129_0001
1.762	-291.663	3550942reamp2_transformed20_0166_0001
1.553	-291.387	3550961reamp2_transformed19_0091_0001
2.321	-291.119	3550955reamp2_transformed13_0278_0001
2.459	-291.102	3550953reamp2_transformed11_0130_0001
0.767	-291.078	3550959reamp2_transformed17_0353_0001
2.576	-290.936	3550960reamp2_transformed18_0440_0001
1.152	-290.874	3550950reamp2_transformed8_0445_0001
1.587	-290.676	3550949reamp2_transformed7_0210_0001
0.369	-290.439	3550944reamp2_transformed2_0119_0001
2.277	-289.763	3550959reamp2_transformed17_0312_0001
0.434	-289.334	3550958reamp2_transformed16_0342_0001
0.717	-289.192	3550947reamp2_transformed5_0299_0001
1.433	-289.187	3550957reamp2_transformed15_0162_0001
0.455	-289.090	3550942reamp2_transformed20_0259_0001
1.653	-289.083	3550948reamp2_transformed6_0301_0001
1.743	-289.027	3550947reamp2_transformed5_0153_0001
0.486	-288.962	3550957reamp2_transformed15_0094_0001
1.382	-288.856	3550959reamp2_transformed17_0281_0001
0.379	-288.818	3550946reamp2_transformed4_0467_0001
2.131	-288.798	3550942reamp2_transformed20_0379_0001
0.935	-288.688	3550946reamp2_transformed4_0348_0001
2.248	-288.679	3550958reamp2_transformed16_0200_0001
2.341	-288.590	3550958reamp2_transformed16_0059_0001
0.862	-288.568	3550960reamp2_transformed18_0287_0001
1.000	-288.554	3550956reamp2_transformed14_0087_0001
1.354	-288.130	3550948reamp2_transformed6_0016_0001
1.558	-288.117	3550952reamp2_transformed10_0159_0001
1.135	-288.016	3550942reamp2_transformed20_0194_0001
2.191	-288.010	3550954reamp2_transformed12_0477_0001
2.235	-287.978	3550951reamp2_transformed9_0288_0001
2.197	-287.886	3550957reamp2_transformed15_0498_0001
2.548	-287.875	3550957reamp2_transformed15_0275_0001
1.854	-287.804	3550950reamp2_transformed8_0308_0001
0.473	-287.743	3550942reamp2_transformed20_0036_0001
1.377	-287.738	3550961reamp2_transformed19_0451_0001
1.884	-287.670	3550961reamp2_transformed19_0452_0001
2.221	-287.667	3550942reamp2_transformed20_0113_0001
0.969	-287.596	3550945reamp2_transformed3_0094_0001
1.171	-287.572	3550954reamp2_transformed12_0245_0001
1.315	-287.521	3550944reamp2_transformed2_0099_0001
1.398	-287.514	3550954reamp2_transformed12_0053_0001
2.018	-287.504	3550952reamp2_transformed10_0117_0001
1.669	-287.477	3550956reamp2_transformed14_0220_0001
0.677	-287.469	3550957reamp2_transformed15_0208_0001
1.510	-287.462	3550958reamp2_transformed16_0190_0001
1.730	-287.366	3550946reamp2_transformed4_0093_0001
2.147	-287.348	3550954reamp2_transformed12_0161_0001
2.069	-287.279	3550958reamp2_transformed16_0199_0001
2.432	-287.269	3550952reamp2_transformed10_0199_0001
1.149	-286.980	3550951reamp2_transformed9_0176_0001
2.327	-286.968	3550948reamp2_transformed6_0129_0001
1.418	-286.931	3550951reamp2_transformed9_0094_0001
2.230	-286.866	3550953reamp2_transformed11_0132_0001
0.990	-286.859	3550944reamp2_transformed2_0202_0001
2.144	-286.810	3550955reamp2_transformed13_0220_0001
2.599	-286.791	3550960reamp2_transformed18_0367_0001
2.044	-286.758	3550951reamp2_transformed9_0294_0001
2.315	-286.744	3550952reamp2_transformed10_0077_0001
0.582	-286.727	3550955reamp2_transformed13_0212_0001
0.914	-286.669	3550946reamp2_transformed4_0454_0001
2.361	-286.583	3550956reamp2_transformed14_0368_0001
0.569	-286.550	3550956reamp2_transformed14_0312_0001
2.365	-286.500	3550952reamp2_transformed10_0081_0001
0.788	-286.476	3550958reamp2_transformed16_0237_0001
2.522	-286.438	3550953reamp2_transformed11_0030_0001
1.248	-286.363	3550960reamp2_transformed18_0483_0001
1.979	-286.343	3550948reamp2_transformed6_0454_0001
1.353	-286.337	3550961reamp2_transformed19_0247_0001
2.207	-286.314	3550947reamp2_transformed5_0443_0001
1.954	-286.301	3550948reamp2_transformed6_0194_0001
2.536	-286.277	3550950reamp2_transformed8_0290_0001
0.490	-286.265	3550958reamp2_transformed16_0370_0001
2.079	-286.240	3550951reamp2_transformed9_0204_0001
1.571	-286.189	3550960reamp2_transformed18_0443_0001
0.616	-286.187	3550951reamp2_transformed9_0257_0001
0.871	-286.185	3550942reamp2_transformed20_0328_0001
0.871	-286.180	3550955reamp2_transformed13_0109_0001
1.833	-286.135	3550950reamp2_transformed8_0232_0001
0.555	-286.133	3550957reamp2_transformed15_0311_0001
1.256	-286.113	3550960reamp2_transformed18_0488_0001
1.986	-286.097	3550950reamp2_transformed8_0288_0001
0.881	-286.075	3550952reamp2_transformed10_0180_0001
2.412	-286.070	3550953reamp2_transformed11_0027_0001
2.279	-286.065	3550942reamp2_transformed20_0281_0001
0.432	-286.043	3550952reamp2_transformed10_0131_0001
2.273	-286.040	3550953reamp2_transformed11_0144_0001
2.136	-286.033	3550952reamp2_transformed10_0364_0001
2.103	-286.015	3550954reamp2_transformed12_0271_0001
1.341	-286.006	3550953reamp2_transformed11_0235_0001
2.134	-285.999	3550958reamp2_transformed16_0399_0001
0.358	-285.998	3550943reamp2_transformed1_0022_0001
2.442	-285.997	3550945reamp2_transformed3_0452_0001
1.249	-285.889	3550945reamp2_transformed3_0134_0001
0.418	-285.884	3550950reamp2_transformed8_0088_0001
2.118	-285.820	3550952reamp2_transformed10_0028_0001
1.594	-285.806	3550960reamp2_transformed18_0386_0001
2.220	-285.803	3550958reamp2_transformed16_0444_0001
1.183	-285.759	3550958reamp2_transformed16_0455_0001
2.443	-285.746	3550960reamp2_transformed18_0169_0001
2.054	-285.727	3550947reamp2_transformed5_0387_0001
1.291	-285.671	3550953reamp2_transformed11_0256_0001
2.274	-285.669	3550957reamp2_transformed15_0493_0001
1.097	-285.663	3550944reamp2_transformed2_0430_0001
2.273	-285.639	3550944reamp2_transformed2_0353_0001
1.464	-285.615	3550944reamp2_transformed2_0083_0001
2.188	-285.573	3550942reamp2_transformed20_0012_0001
1.149	-285.496	3550956reamp2_transformed14_0112_0001
2.357	-285.489	3550960reamp2_transformed18_0247_0001
2.194	-285.438	3550947reamp2_transformed5_0231_0001
2.186	-285.384	3550957reamp2_transformed15_0252_0001
2.433	-285.383	3550959reamp2_transformed17_0002_0001
2.101	-285.346	3550959reamp2_transformed17_0152_0001
0.590	-285.297	3550957reamp2_transformed15_0277_0001
2.236	-285.223	3550958reamp2_transformed16_0049_0001
1.533	-285.222	3550961reamp2_transformed19_0190_0001
1.590	-285.219	3550954reamp2_transformed12_0129_0001
2.225	-285.181	3550948reamp2_transformed6_0391_0001
2.411	-285.135	3550950reamp2_transformed8_0263_0001
2.357	-285.131	3550942reamp2_transformed20_0407_0001
0.780	-285.093	3550957reamp2_transformed15_0298_0001
2.284	-285.092	3550943reamp2_transformed1_0387_0001
1.009	-285.085	3550951reamp2_transformed9_0220_0001
1.868	-285.076	3550950reamp2_transformed8_0206_0001
2.477	-285.037	3550958reamp2_transformed16_0369_0001
2.611	-285.031	3550943reamp2_transformed1_0334_0001
1.840	-284.964	3550947reamp2_transformed5_0127_0001
2.621	-284.927	3550954reamp2_transformed12_0181_0001
1.724	-284.920	3550945reamp2_transformed3_0104_0001
2.296	-284.909	3550951reamp2_transformed9_0203_0001
2.021	-284.790	3550960reamp2_transformed18_0113_0001
1.023	-284.786	3550953reamp2_transformed11_0394_0001
2.539	-284.771	3550949reamp2_transformed7_0094_0001
1.640	-284.770	3550942reamp2_transformed20_0067_0001
1.262	-284.744	3550950reamp2_transformed8_0337_0001
2.454	-284.743	3550955reamp2_transformed13_0263_0001
2.291	-284.728	3550959reamp2_transformed17_0090_0001
1.459	-284.675	3550954reamp2_transformed12_0441_0001
2.010	-284.670	3550942reamp2_transformed20_0222_0001
1.016	-284.668	3550951reamp2_transformed9_0316_0001
1.146	-284.665	3550952reamp2_transformed10_0299_0001
1.142	-284.656	3550958reamp2_transformed16_0416_0001
2.124	-284.652	3550955reamp2_transformed13_0251_0001
2.317	-284.613	3550951reamp2_transformed9_0214_0001
1.139	-284.581	3550951reamp2_transformed9_0413_0001
1.084	-284.530	3550945reamp2_transformed3_0156_0001
1.482	-284.517	3550944reamp2_transformed2_0459_0001
2.049	-284.497	3550961reamp2_transformed19_0423_0001
1.532	-284.479	3550957reamp2_transformed15_0412_0001
2.371	-284.479	3550959reamp2_transformed17_0005_0001
1.379	-284.461	3550956reamp2_transformed14_0401_0001
0.564	-284.460	3550945reamp2_transformed3_0372_0001
1.917	-284.426	3550957reamp2_transformed15_0378_0001
1.094	-284.415	3550953reamp2_transformed11_0119_0001
0.946	-284.407	3550950reamp2_transformed8_0215_0001
1.842	-284.395	3550942reamp2_transformed20_0145_0001
2.061	-284.372	3550957reamp2_transformed15_0407_0001
1.422	-284.371	3550960reamp2_transformed18_0260_0001
0.607	-284.336	3550943reamp2_transformed1_0182_0001
2.120	-284.327	3550959reamp2_transformed17_0377_0001
1.231	-284.324	3550942reamp2_transformed20_0015_0001
0.862	-284.272	3550942reamp2_transformed20_0413_0001
2.218	-284.266	3550961reamp2_transformed19_0239_0001
1.092	-284.252	3550951reamp2_transformed9_0212_0001
2.354	-284.221	3550948reamp2_transformed6_0222_0001
2.174	-284.191	3550960reamp2_transformed18_0006_0001
2.244	-284.174	3550948reamp2_transformed6_0439_0001
2.281	-284.155	3550954reamp2_transformed12_0323_0001
0.438	-284.129	3550954reamp2_transformed12_0476_0001
2.284	-284.114	3550951reamp2_transformed9_0180_0001
1.785	-284.105	3550955reamp2_transformed13_0083_0001
0.583	-284.083	3550947reamp2_transformed5_0115_0001
2.299	-284.080	3550958reamp2_transformed16_0188_0001
2.134	-284.040	3550952reamp2_transformed10_0374_0001
1.304	-284.015	3550952reamp2_transformed10_0371_0001
2.020	-284.007	3550946reamp2_transformed4_0183_0001
2.333	-283.998	3550947reamp2_transformed5_0311_0001
1.391	-283.994	3550955reamp2_transformed13_0407_0001
1.132	-283.944	3550952reamp2_transformed10_0399_0001
1.461	-283.933	3550946reamp2_transformed4_0133_0001
1.526	-283.927	3550947reamp2_transformed5_0155_0001
2.187	-283.918	3550954reamp2_transformed12_0013_0001
2.291	-283.902	3550959reamp2_transformed17_0062_0001
1.734	-283.893	3550952reamp2_transformed10_0265_0001
2.299	-283.892	3550948reamp2_transformed6_0096_0001
1.878	-283.887	3550953reamp2_transformed11_0491_0001
2.383	-283.859	3550948reamp2_transformed6_0307_0001
1.594	-283.855	3550954reamp2_transformed12_0071_0001
1.333	-283.823	3550946reamp2_transformed4_0211_0001
1.129	-283.815	3550952reamp2_transformed10_0414_0001
1.147	-283.807	3550949reamp2_transformed7_0286_0001
1.206	-283.801	3550950reamp2_transformed8_0307_0001
2.314	-283.794	3550942reamp2_transformed20_0032_0001
2.320	-283.787	3550951reamp2_transformed9_0139_0001
2.235	-283.768	3550947reamp2_transformed5_0157_0001
1.042	-283.760	3550942reamp2_transformed20_0455_0001
2.266	-283.758	3550960reamp2_transformed18_0408_0001
2.039	-283.756	3550955reamp2_transformed13_0386_0001
0.688	-283.721	3550942reamp2_transformed20_0188_0001
2.474	-283.714	3550957reamp2_transformed15_0292_0001
2.023	-283.713	3550943reamp2_transformed1_0131_0001
2.213	-283.712	3550950reamp2_transformed8_0364_0001
1.089	-283.699	3550956reamp2_transformed14_0089_0001
1.569	-283.693	3550951reamp2_transformed9_0245_0001
0.650	-283.662	3550954reamp2_transformed12_0090_0001
2.575	-283.622	3550948reamp2_transformed6_0347_0001
1.238	-283.618	3550961reamp2_transformed19_0161_0001
2.422	-283.597	3550959reamp2_transformed17_0221_0001
1.796	-283.583	3550961reamp2_transformed19_0176_0001
0.537	-283.582	3550949reamp2_transformed7_0349_0001
2.195	-283.555	3550943reamp2_transformed1_0106_0001
2.180	-283.548	3550943reamp2_transformed1_0282_0001
2.329	-283.536	3550956reamp2_transformed14_0195_0001
1.336	-283.494	3550953reamp2_transformed11_0465_0001
1.428	-283.489	3550948reamp2_transformed6_0357_0001
1.084	-283.486	3550955reamp2_transformed13_0337_0001
2.360	-283.486	3550951reamp2_transformed9_0083_0001
1.989	-283.478	3550961reamp2_transformed19_0331_0001
2.165	-283.437	3550951reamp2_transformed9_0017_0001
1.973	-283.418	3550946reamp2_transformed4_0291_0001
2.567	-283.417	3550945reamp2_transformed3_0107_0001
1.919	-283.414	3550951reamp2_transformed9_0389_0001
0.741	-283.413	3550943reamp2_transformed1_0394_0001
1.038	-283.366	3550946reamp2_transformed4_0290_0001
2.116	-283.347	3550959reamp2_transformed17_0338_0001
1.413	-283.343	3550958reamp2_transformed16_0117_0001
1.710	-283.300	3550949reamp2_transformed7_0184_0001
0.934	-283.295	3550955reamp2_transformed13_0163_0001
1.605	-283.287	3550945reamp2_transformed3_0352_0001
2.352	-283.278	3550955reamp2_transformed13_0483_0001
0.595	-283.263	3550956reamp2_transformed14_0073_0001
2.181	-283.254	3550947reamp2_transformed5_0017_0001
1.240	-283.249	3550947reamp2_transformed5_0158_0001
2.130	-283.244	3550943reamp2_transformed1_0306_0001
2.240	-283.242	3550949reamp2_transformed7_0271_0001
2.373	-283.237	3550948reamp2_transformed6_0020_0001
2.325	-283.233	3550956reamp2_transformed14_0271_0001
2.418	-283.203	3550954reamp2_transformed12_0498_0001
2.053	-283.193	3550947reamp2_transformed5_0117_0001
1.999	-283.191	3550954reamp2_transformed12_0041_0001
1.772	-283.177	3550942reamp2_transformed20_0156_0001
2.221	-283.154	3550953reamp2_transformed11_0252_0001
2.400	-283.091	3550944reamp2_transformed2_0219_0001
1.423	-283.087	3550952reamp2_transformed10_0456_0001
1.427	-283.075	3550947reamp2_transformed5_0359_0001
1.256	-283.068	3550943reamp2_transformed1_0488_0001
1.302	-283.065	3550944reamp2_transformed2_0248_0001
2.213	-283.052	3550950reamp2_transformed8_0325_0001
1.384	-283.027	3550951reamp2_transformed9_0365_0001
1.401	-283.021	3550949reamp2_transformed7_0258_0001
2.129	-283.020	3550949reamp2_transformed7_0346_0001
0.696	-283.020	3550959reamp2_transformed17_0477_0001
2.084	-282.997	3550950reamp2_transformed8_0385_0001
2.603	-282.975	3550942reamp2_transformed20_0029_0001
2.263	-282.967	3550946reamp2_transformed4_0128_0001
1.171	-282.966	3550943reamp2_transformed1_0383_0001
2.222	-282.963	3550948reamp2_transformed6_0237_0001
2.130	-282.962	3550959reamp2_transformed17_0436_0001
2.422	-282.949	3550960reamp2_transformed18_0201_0001
1.580	-282.927	3550955reamp2_transformed13_0432_0001
1.892	-282.883	3550947reamp2_transformed5_0346_0001
1.665	-282.877	3550956reamp2_transformed14_0326_0001
1.360	-282.866	3550949reamp2_transformed7_0226_0001
2.096	-282.849	3550948reamp2_transformed6_0053_0001
0.699	-282.843	3550957reamp2_transformed15_0236_0001
2.022	-282.820	3550948reamp2_transformed6_0066_0001
2.266	-282.805	3550947reamp2_transformed5_0247_0001
1.941	-282.787	3550943reamp2_transformed1_0059_0001
2.283	-282.787	3550945reamp2_transformed3_0255_0001
2.293	-282.785	3550948reamp2_transformed6_0336_0001
1.504	-282.777	3550956reamp2_transformed14_0155_0001
0.878	-282.777	3550949reamp2_transformed7_0058_0001
2.347	-282.769	3550961reamp2_transformed19_0470_0001
2.183	-282.769	3550957reamp2_transformed15_0052_0001
2.320	-282.763	3550947reamp2_transformed5_0096_0001
1.259	-282.744	3550951reamp2_transformed9_0425_0001
2.228	-282.743	3550944reamp2_transformed2_0082_0001
2.280	-282.742	3550960reamp2_transformed18_0365_0001
2.372	-282.737	3550942reamp2_transformed20_0216_0001
1.987	-282.735	3550952reamp2_transformed10_0205_0001
2.295	-282.694	3550951reamp2_transformed9_0434_0001
1.923	-282.690	3550959reamp2_transformed17_0165_0001
2.168	-282.675	3550959reamp2_transformed17_0288_0001
2.227	-282.673	3550948reamp2_transformed6_0413_0001
2.541	-282.667	3550953reamp2_transformed11_0404_0001
2.165	-282.651	3550947reamp2_transformed5_0327_0001
1.847	-282.646	3550951reamp2_transformed9_0287_0001
1.882	-282.643	3550961reamp2_transformed19_0273_0001
2.182	-282.618	3550955reamp2_transformed13_0436_0001
1.845	-282.611	3550957reamp2_transformed15_0289_0001
0.816	-282.607	3550951reamp2_transformed9_0463_0001
2.285	-282.589	3550955reamp2_transformed13_0226_0001
1.159	-282.571	3550944reamp2_transformed2_0471_0001
2.371	-282.541	3550956reamp2_transformed14_0102_0001
2.373	-282.538	3550947reamp2_transformed5_0441_0001
1.262	-282.527	3550945reamp2_transformed3_0246_0001
2.106	-282.517	3550950reamp2_transformed8_0235_0001
2.223	-282.517	3550958reamp2_transformed16_0275_0001
2.179	-282.501	3550947reamp2_transformed5_0464_0001
1.932	-282.490	3550953reamp2_transformed11_0310_0001
0.844	-282.488	3550948reamp2_transformed6_0386_0001
2.350	-282.478	3550943reamp2_transformed1_0363_0001
1.082	-282.472	3550953reamp2_transformed11_0208_0001
1.131	-282.470	3550955reamp2_transformed13_0488_0001
2.360	-282.459	3550956reamp2_transformed14_0275_0001
0.341	-282.436	3550952reamp2_transformed10_0433_0001
2.209	-282.417	3550956reamp2_transformed14_0447_0001
1.491	-282.402	3550956reamp2_transformed14_0109_0001
2.448	-282.402	3550955reamp2_transformed13_0101_0001
1.866	-282.383	3550955reamp2_transformed13_0339_0001
2.242	-282.380	3550946reamp2_transformed4_0347_0001
2.337	-282.369	3550949reamp2_transformed7_0128_0001
2.103	-282.366	3550960reamp2_transformed18_0233_0001
2.222	-282.363	3550953reamp2_transformed11_0393_0001
2.356	-282.359	3550949reamp2_transformed7_0268_0001
1.378	-282.350	3550953reamp2_transformed11_0162_0001
2.382	-282.331	3550949reamp2_transformed7_0178_0001
2.526	-282.329	3550957reamp2_transformed15_0119_0001
1.740	-282.318	3550944reamp2_transformed2_0125_0001
2.221	-282.318	3550949reamp2_transformed7_0108_0001
1.186	-282.291	3550957reamp2_transformed15_0048_0001
2.392	-282.286	3550948reamp2_transformed6_0112_0001
1.808	-282.277	3550943reamp2_transformed1_0420_0001
2.081	-282.269	3550953reamp2_transformed11_0312_0001
0.536	-282.268	3550954reamp2_transformed12_0043_0001
2.500	-282.261	3550958reamp2_transformed16_0156_0001
2.352	-282.260	3550948reamp2_transformed6_0120_0001
2.109	-282.239	3550960reamp2_transformed18_0083_0001
1.308	-282.237	3550957reamp2_transformed15_0497_0001
2.060	-282.221	3550951reamp2_transformed9_0081_0001
1.810	-282.198	3550949reamp2_transformed7_0385_0001
2.280	-282.176	3550955reamp2_transformed13_0477_0001
2.168	-282.170	3550957reamp2_transformed15_0113_0001
2.095	-282.161	3550948reamp2_transformed6_0191_0001
2.506	-282.151	3550955reamp2_transformed13_0135_0001
2.388	-282.127	3550948reamp2_transformed6_0452_0001
1.451	-282.122	3550946reamp2_transformed4_0261_0001
2.376	-282.095	3550954reamp2_transformed12_0061_0001
1.778	-282.093	3550952reamp2_transformed10_0045_0001
2.331	-282.078	3550954reamp2_transformed12_0187_0001
1.557	-282.065	3550949reamp2_transformed7_0005_0001
2.268	-282.042	3550957reamp2_transformed15_0394_0001
2.443	-282.037	3550951reamp2_transformed9_0293_0001
2.254	-282.029	3550953reamp2_transformed11_0225_0001
0.871	-282.005	3550952reamp2_transformed10_0284_0001
0.936	-281.999	3550942reamp2_transformed20_0416_0001
0.998	-281.966	3550959reamp2_transformed17_0334_0001
2.314	-281.956	3550947reamp2_transformed5_0317_0001
2.105	-281.950	3550956reamp2_transformed14_0174_0001
1.855	-281.945	3550951reamp2_transformed9_0304_0001
2.078	-281.939	3550956reamp2_transformed14_0371_0001
1.961	-281.932	3550949reamp2_transformed7_0116_0001
2.358	-281.921	3550942reamp2_transformed20_0438_0001
1.909	-281.909	3550952reamp2_transformed10_0499_0001
2.263	-281.904	3550961reamp2_transformed19_0468_0001
1.956	-281.903	3550948reamp2_transformed6_0241_0001
1.200	-281.899	3550944reamp2_transformed2_0210_0001
1.412	-281.883	3550955reamp2_transformed13_0280_0001
1.826	-281.878	3550942reamp2_transformed20_0184_0001
2.182	-281.877	3550954reamp2_transformed12_0195_0001
2.403	-281.876	3550949reamp2_transformed7_0400_0001
2.200	-281.871	3550961reamp2_transformed19_0383_0001
2.254	-281.863	3550945reamp2_transformed3_0065_0001
2.125	-281.860	3550958reamp2_transformed16_0203_0001
1.268	-281.859	3550957reamp2_transformed15_0087_0001
1.857	-281.855	3550942reamp2_transformed20_0040_0001
2.172	-281.852	3550948reamp2_transformed6_0288_0001
2.284	-281.816	3550952reamp2_transformed10_0460_0001
2.374	-281.814	3550947reamp2_transformed5_0439_0001
2.217	-281.805	3550961reamp2_transformed19_0167_0001
1.012	-281.802	3550958reamp2_transformed16_0133_0001
0.572	-281.796	3550960reamp2_transformed18_0160_0001
2.247	-281.774	3550961reamp2_transformed19_0007_0001
2.292	-281.760	3550949reamp2_transformed7_0033_0001
1.915	-281.757	3550942reamp2_transformed20_0390_0001
0.929	-281.742	3550961reamp2_transformed19_0103_0001
2.269	-281.717	3550958reamp2_transformed16_0286_0001
2.265	-281.716	3550960reamp2_transformed18_0092_0001
2.381	-281.714	3550955reamp2_transformed13_0147_0001
1.338	-281.712	3550956reamp2_transformed14_0267_0001
2.198	-281.699	3550950reamp2_transformed8_0293_0001
2.348	-281.693	3550954reamp2_transformed12_0254_0001
2.132	-281.691	3550961reamp2_transformed19_0235_0001
1.241	-281.641	3550945reamp2_transformed3_0051_0001
2.332	-281.637	3550955reamp2_transformed13_0125_0001
2.207	-281.632	3550957reamp2_transformed15_0284_0001
0.710	-281.629	3550960reamp2_transformed18_0035_0001
2.107	-281.629	3550947reamp2_transformed5_0302_0001
1.223	-281.610	3550959reamp2_transformed17_0114_0001
2.389	-281.600	3550942reamp2_transformed20_0453_0001
2.390	-281.598	3550952reamp2_transformed10_0162_0001
0.476	-281.584	3550953reamp2_transformed11_0183_0001
2.241	-281.539	3550943reamp2_transformed1_0148_0001
2.879	-281.537	3550947reamp2_transformed5_0202_0001
1.305	-281.511	3550945reamp2_transformed3_0079_0001
2.412	-281.506	3550946reamp2_transformed4_0013_0001
2.320	-281.500	3550951reamp2_transformed9_0042_0001
2.137	-281.498	3550947reamp2_transformed5_0352_0001
1.980	-281.487	3550951reamp2_transformed9_0357_0001
1.574	-281.486	3550952reamp2_transformed10_0238_0001
0.794	-281.468	3550959reamp2_transformed17_0402_0001
2.079	-281.468	3550959reamp2_transformed17_0084_0001
1.488	-281.461	3550948reamp2_transformed6_0424_0001
2.287	-281.461	3550944reamp2_transformed2_0170_0001
2.256	-281.455	3550961reamp2_transformed19_0343_0001
1.108	-281.454	3550953reamp2_transformed11_0091_0001
1.840	-281.452	3550944reamp2_transformed2_0295_0001
2.383	-281.438	3550943reamp2_transformed1_0175_0001
2.052	-281.435	3550956reamp2_transformed14_0042_0001
1.457	-281.426	3550961reamp2_transformed19_0460_0001
2.311	-281.390	3550945reamp2_transformed3_0020_0001
1.150	-281.361	3550944reamp2_transformed2_0150_0001
2.331	-281.350	3550950reamp2_transformed8_0076_0001
1.403	-281.332	3550943reamp2_transformed1_0150_0001
2.185	-281.321	3550946reamp2_transformed4_0142_0001
1.473	-281.312	3550945reamp2_transformed3_0041_0001
2.354	-281.305	3550950reamp2_transformed8_0186_0001
1.991	-281.304	3550951reamp2_transformed9_0178_0001
2.263	-281.302	3550954reamp2_transformed12_0162_0001
1.824	-281.271	3550943reamp2_transformed1_0473_0001
1.789	-281.271	3550953reamp2_transformed11_0444_0001
2.189	-281.270	3550961reamp2_transformed19_0196_0001
1.320	-281.268	3550942reamp2_transformed20_0495_0001
1.856	-281.268	3550956reamp2_transformed14_0306_0001
2.021	-281.263	3550943reamp2_transformed1_0431_0001
0.821	-281.259	3550945reamp2_transformed3_0181_0001
2.303	-281.256	3550946reamp2_transformed4_0486_0001
2.151	-281.250	3550950reamp2_transformed8_0015_0001
0.812	-281.243	3550946reamp2_transformed4_0158_0001
2.252	-281.223	3550944reamp2_transformed2_0017_0001
2.197	-281.211	3550954reamp2_transformed12_0234_0001
1.917	-281.204	3550951reamp2_transformed9_0325_0001
2.449	-281.180	3550959reamp2_transformed17_0471_0001
1.637	-281.166	3550945reamp2_transformed3_0248_0001
1.903	-281.159	3550953reamp2_transformed11_0125_0001
1.828	-281.154	3550959reamp2_transformed17_0397_0001
1.123	-281.134	3550945reamp2_transformed3_0208_0001
1.954	-281.112	3550960reamp2_transformed18_0294_0001
2.389	-281.097	3550961reamp2_transformed19_0366_0001
1.878	-281.094	3550953reamp2_transformed11_0351_0001
1.296	-281.082	3550944reamp2_transformed2_0253_0001
1.104	-281.077	3550960reamp2_transformed18_0137_0001
2.138	-281.046	3550945reamp2_transformed3_0221_0001
1.632	-281.032	3550955reamp2_transformed13_0161_0001
2.172	-281.031	3550953reamp2_transformed11_0493_0001
2.374	-281.017	3550946reamp2_transformed4_0209_0001
2.793	-280.992	3550948reamp2_transformed6_0102_0001
2.253	-280.991	3550961reamp2_transformed19_0475_0001
1.039	-280.989	3550946reamp2_transformed4_0012_0001
2.065	-280.982	3550949reamp2_transformed7_0047_0001
1.290	-280.978	3550942reamp2_transformed20_0378_0001
2.148	-280.963	3550948reamp2_transformed6_0064_0001
2.062	-280.958	3550956reamp2_transformed14_0433_0001
2.163	-280.955	3550942reamp2_transformed20_0311_0001
2.336	-280.955	3550954reamp2_transformed12_0115_0001
2.085	-280.954	3550961reamp2_transformed19_0313_0001
2.065	-280.952	3550954reamp2_transformed12_0241_0001
1.139	-280.944	3550955reamp2_transformed13_0422_0001
2.033	-280.944	3550944reamp2_transformed2_0320_0001
2.239	-280.941	3550958reamp2_transformed16_0024_0001
2.504	-280.934	3550948reamp2_transformed6_0019_0001
2.121	-280.934	3550942reamp2_transformed20_0143_0001
2.265	-280.933	3550942reamp2_transformed20_0043_0001
2.041	-280.933	3550948reamp2_transformed6_0232_0001
1.266	-280.926	3550955reamp2_transformed13_0371_0001
1.072	-280.923	3550953reamp2_transformed11_0268_0001
2.252	-280.914	3550954reamp2_transformed12_0332_0001
1.874	-280.889	3550954reamp2_transformed12_0035_0001
1.582	-280.888	3550954reamp2_transformed12_0324_0001
1.722	-280.886	3550950reamp2_transformed8_0323_0001
1.823	-280.885	3550948reamp2_transformed6_0122_0001
1.074	-280.873	3550953reamp2_transformed11_0046_0001
2.173	-280.863	3550948reamp2_transformed6_0090_0001
1.056	-280.840	3550942reamp2_transformed20_0131_0001
1.565	-280.826	3550954reamp2_transformed12_0106_0001
2.212	-280.818	3550947reamp2_transformed5_0119_0001
2.171	-280.801	3550952reamp2_transformed10_0313_0001
2.243	-280.790	3550944reamp2_transformed2_0385_0001
2.106	-280.762	3550957reamp2_transformed15_0073_0001
1.377	-280.731	3550952reamp2_transformed10_0014_0001
1.658	-280.712	3550946reamp2_transformed4_0033_0001
2.090	-280.711	3550958reamp2_transformed16_0394_0001
1.251	-280.702	3550951reamp2_transformed9_0218_0001
1.344	-280.698	3550955reamp2_transformed13_0446_0001
2.307	-280.686	3550959reamp2_transformed17_0130_0001
1.881	-280.674	3550945reamp2_transformed3_0191_0001
2.346	-280.672	3550949reamp2_transformed7_0359_0001
2.216	-280.672	3550953reamp2_transformed11_0384_0001
2.312	-280.671	3550961reamp2_transformed19_0200_0001
1.996	-280.670	3550948reamp2_transformed6_0201_0001
2.218	-280.652	3550946reamp2_transformed4_0320_0001
1.642	-280.647	3550951reamp2_transformed9_0234_0001
2.375	-280.642	3550947reamp2_transformed5_0216_0001
1.135	-280.638	3550958reamp2_transformed16_0330_0001
2.032	-280.637	3550944reamp2_transformed2_0110_0001
2.050	-280.636	3550951reamp2_transformed9_0250_0001
2.058	-280.630	3550946reamp2_transformed4_0001_0001
2.217	-280.626	3550943reamp2_transformed1_0145_0001
2.419	-280.624	3550952reamp2_transformed10_0295_0001
2.298	-280.612	3550946reamp2_transformed4_0411_0001
1.653	-280.611	3550949reamp2_transformed7_0337_0001
2.320	-280.610	3550956reamp2_transformed14_0060_0001
2.472	-280.589	3550951reamp2_transformed9_0444_0001
2.250	-280.587	3550950reamp2_transformed8_0474_0001
1.646	-280.582	3550946reamp2_transformed4_0026_0001
1.565	-280.579	3550953reamp2_transformed11_0131_0001
2.393	-280.578	3550956reamp2_transformed14_0083_0001
2.323	-280.575	3550958reamp2_transformed16_0149_0001
1.747	-280.565	3550947reamp2_transformed5_0467_0001
2.188	-280.558	3550944reamp2_transformed2_0345_0001
1.540	-280.556	3550949reamp2_transformed7_0283_0001
1.986	-280.553	3550949reamp2_transformed7_0440_0001
2.467	-280.526	3550944reamp2_transformed2_0408_0001
2.281	-280.519	3550953reamp2_transformed11_0313_0001
1.398	-280.513	3550951reamp2_transformed9_0224_0001
0.812	-280.507	3550942reamp2_transformed20_0059_0001
2.060	-280.501	3550955reamp2_transformed13_0384_0001
1.482	-280.492	3550942reamp2_transformed20_0132_0001
2.663	-280.490	3550955reamp2_transformed13_0352_0001
2.054	-280.489	3550952reamp2_transformed10_0184_0001
2.215	-280.488	3550947reamp2_transformed5_0139_0001
2.034	-280.486	3550949reamp2_transformed7_0445_0001
2.319	-280.486	3550957reamp2_transformed15_0279_0001
1.088	-280.485	3550954reamp2_transformed12_0153_0001
2.484	-280.485	3550958reamp2_transformed16_0181_0001
2.384	-280.484	3550958reamp2_transformed16_0382_0001
2.231	-280.469	3550956reamp2_transformed14_0063_0001
0.690	-280.452	3550945reamp2_transformed3_0388_0001
1.062	-280.438	3550948reamp2_transformed6_0005_0001
2.027	-280.436	3550946reamp2_transformed4_0281_0001
1.589	-280.432	3550951reamp2_transformed9_0353_0001
1.460	-280.421	3550947reamp2_transformed5_0219_0001
1.448	-280.415	3550945reamp2_transformed3_0090_0001
1.537	-280.414	3550961reamp2_transformed19_0348_0001
2.390	-280.408	3550956reamp2_transformed14_0194_0001
2.179	-280.399	3550946reamp2_transformed4_0254_0001
1.504	-280.379	3550948reamp2_transformed6_0286_0001
2.060	-280.373	3550951reamp2_transformed9_0070_0001
2.397	-280.370	3550951reamp2_transformed9_0206_0001
2.125	-280.349	3550952reamp2_transformed10_0032_0001
1.237	-280.341	3550956reamp2_transformed14_0062_0001
1.152	-280.333	3550946reamp2_transformed4_0270_0001
2.292	-280.333	3550959reamp2_transformed17_0395_0001
2.254	-280.331	3550944reamp2_transformed2_0415_0001
2.280	-280.330	3550945reamp2_transformed3_0214_0001
2.343	-280.315	3550952reamp2_transformed10_0071_0001
2.433	-280.315	3550942reamp2_transformed20_0444_0001
2.394	-280.303	3550950reamp2_transformed8_0197_0001
2.048	-280.303	3550946reamp2_transformed4_0074_0001
2.308	-280.296	3550951reamp2_transformed9_0439_0001
1.992	-280.292	3550961reamp2_transformed19_0189_0001
1.362	-280.291	3550946reamp2_transformed4_0272_0001
1.732	-280.290	3550942reamp2_transformed20_0196_0001
2.273	-280.287	3550946reamp2_transformed4_0378_0001
2.377	-280.278	3550955reamp2_transformed13_0050_0001
1.937	-280.269	3550959reamp2_transformed17_0169_0001
2.311	-280.259	3550959reamp2_transformed17_0418_0001
1.665	-280.258	3550953reamp2_transformed11_0315_0001
1.803	-280.256	3550956reamp2_transformed14_0499_0001
2.323	-280.246	3550954reamp2_transformed12_0120_0001
1.782	-280.240	3550957reamp2_transformed15_0276_0001
1.072	-280.237	3550956reamp2_transformed14_0088_0001
0.697	-280.236	3550959reamp2_transformed17_0260_0001
2.372	-280.233	3550958reamp2_transformed16_0415_0001
1.514	-280.225	3550944reamp2_transformed2_0450_0001
1.359	-280.222	3550944reamp2_transformed2_0204_0001
2.138	-280.220	3550955reamp2_transformed13_0451_0001
1.079	-280.207	3550956reamp2_transformed14_0084_0001
2.542	-280.201	3550947reamp2_transformed5_0064_0001
1.661	-280.199	3550956reamp2_transformed14_0185_0001
2.315	-280.195	3550953reamp2_transformed11_0317_0001
0.563	-280.189	3550956reamp2_transformed14_0225_0001
1.064	-280.183	3550943reamp2_transformed1_0253_0001
2.455	-280.182	3550944reamp2_transformed2_0457_0001
1.596	-280.181	3550959reamp2_transformed17_0494_0001
1.497	-280.181	3550956reamp2_transformed14_0197_0001
0.980	-280.167	3550957reamp2_transformed15_0361_0001
1.050	-280.142	3550950reamp2_transformed8_0059_0001
2.483	-280.141	3550960reamp2_transformed18_0486_0001
2.135	-280.140	3550949reamp2_transformed7_0241_0001
2.380	-280.129	3550951reamp2_transformed9_0458_0001
1.405	-280.125	3550950reamp2_transformed8_0157_0001
2.278	-280.121	3550950reamp2_transformed8_0026_0001
1.613	-280.109	3550942reamp2_transformed20_0467_0001
0.832	-280.093	3550946reamp2_transformed4_0402_0001
2.305	-280.085	3550947reamp2_transformed5_0435_0001
1.213	-280.084	3550953reamp2_transformed11_0421_0001
1.618	-280.082	3550944reamp2_transformed2_0254_0001
2.018	-280.081	3550949reamp2_transformed7_0358_0001
2.229	-280.077	3550944reamp2_transformed2_0010_0001
1.817	-280.071	3550944reamp2_transformed2_0013_0001
2.033	-280.063	3550951reamp2_transformed9_0254_0001
1.046	-280.062	3550961reamp2_transformed19_0440_0001
1.287	-280.051	3550961reamp2_transformed19_0317_0001
2.127	-280.045	3550953reamp2_transformed11_0333_0001
1.114	-280.040	3550953reamp2_transformed11_0440_0001
2.105	-280.030	3550947reamp2_transformed5_0309_0001
1.006	-280.019	3550955reamp2_transformed13_0374_0001
1.217	-280.017	3550958reamp2_transformed16_0351_0001
1.319	-280.016	3550946reamp2_transformed4_0064_0001
1.345	-280.013	3550960reamp2_transformed18_0039_0001
2.103	-280.013	3550948reamp2_transformed6_0151_0001
0.909	-280.009	3550959reamp2_transformed17_0321_0001
2.218	-280.008	3550950reamp2_transformed8_0095_0001
1.411	-280.004	3550951reamp2_transformed9_0057_0001
1.413	-280.000	3550945reamp2_transformed3_0381_0001
1.332	-279.999	3550956reamp2_transformed14_0459_0001
1.282	-279.999	3550948reamp2_transformed6_0481_0001
2.217	-279.997	3550942reamp2_transformed20_0269_0001
1.301	-279.996	3550958reamp2_transformed16_0176_0001
2.217	-279.992	3550946reamp2_transformed4_0335_0001
1.909	-279.990	3550948reamp2_transformed6_0037_0001
1.693	-279.987	3550947reamp2_transformed5_0362_0001
0.869	-279.984	3550953reamp2_transformed11_0399_0001
2.289	-279.960	3550944reamp2_transformed2_0016_0001
2.231	-279.954	3550947reamp2_transformed5_0193_0001
2.258	-279.954	3550950reamp2_transformed8_0464_0001
1.958	-279.954	3550943reamp2_transformed1_0048_0001
1.410	-279.952	3550945reamp2_transformed3_0103_0001
2.151	-279.951	3550961reamp2_transformed19_0386_0001
1.215	-279.944	3550950reamp2_transformed8_0182_0001
2.195	-279.942	3550950reamp2_transformed8_0475_0001
2.431	-279.938	3550958reamp2_transformed16_0482_0001
2.210	-279.936	3550942reamp2_transformed20_0470_0001
2.154	-279.930	3550954reamp2_transformed12_0304_0001
2.314	-279.921	3550953reamp2_transformed11_0097_0001
2.287	-279.916	3550959reamp2_transformed17_0181_0001
1.348	-279.908	3550943reamp2_transformed1_0021_0001
1.897	-279.908	3550946reamp2_transformed4_0050_0001
2.330	-279.904	3550953reamp2_transformed11_0083_0001
1.240	-279.900	3550945reamp2_transformed3_0231_0001
0.994	-279.897	3550953reamp2_transformed11_0202_0001
2.207	-279.894	3550943reamp2_transformed1_0452_0001
2.175	-279.891	3550948reamp2_transformed6_0251_0001
2.157	-279.883	3550950reamp2_transformed8_0011_0001
2.211	-279.882	3550957reamp2_transformed15_0308_0001
2.076	-279.876	3550944reamp2_transformed2_0425_0001
2.406	-279.859	3550951reamp2_transformed9_0003_0001
1.549	-279.855	3550952reamp2_transformed10_0046_0001
2.368	-279.854	3550945reamp2_transformed3_0431_0001
1.434	-279.852	3550961reamp2_transformed19_0323_0001
2.113	-279.849	3550951reamp2_transformed9_0159_0001
1.930	-279.845	3550948reamp2_transformed6_0001_0001
2.336	-279.843	3550951reamp2_transformed9_0500_0001
2.470	-279.840	3550954reamp2_transformed12_0150_0001
1.416	-279.827	3550951reamp2_transformed9_0092_0001
1.107	-279.826	3550945reamp2_transformed3_0120_0001
2.126	-279.822	3550948reamp2_transformed6_0263_0001
1.353	-279.821	3550942reamp2_transformed20_0102_0001
2.155	-279.816	3550950reamp2_transformed8_0347_0001
2.312	-279.808	3550954reamp2_transformed12_0215_0001
2.291	-279.804	3550945reamp2_transformed3_0454_0001
1.601	-279.801	3550960reamp2_transformed18_0266_0001
2.590	-279.783	3550952reamp2_transformed10_0247_0001
1.069	-279.780	3550948reamp2_transformed6_0309_0001
1.875	-279.771	3550956reamp2_transformed14_0072_0001
2.012	-279.766	3550952reamp2_transformed10_0085_0001
2.318	-279.763	3550946reamp2_transformed4_0280_0001
1.704	-279.756	3550960reamp2_transformed18_0219_0001
2.113	-279.752	3550959reamp2_transformed17_0403_0001
1.643	-279.752	3550956reamp2_transformed14_0359_0001
2.168	-279.750	3550950reamp2_transformed8_0004_0001
1.483	-279.749	3550953reamp2_transformed11_0021_0001
2.064	-279.735	3550960reamp2_transformed18_0001_0001
1.163	-279.727	3550961reamp2_transformed19_0485_0001
1.554	-279.726	3550956reamp2_transformed14_0090_0001
2.216	-279.726	3550953reamp2_transformed11_0414_0001
2.176	-279.718	3550944reamp2_transformed2_0349_0001
1.472	-279.718	3550944reamp2_transformed2_0137_0001
1.887	-279.717	3550942reamp2_transformed20_0008_0001
2.330	-279.717	3550948reamp2_transformed6_0069_0001
2.377	-279.714	3550959reamp2_transformed17_0441_0001
2.267	-279.708	3550942reamp2_transformed20_0214_0001
1.045	-279.705	3550958reamp2_transformed16_0366_0001
1.436	-279.700	3550950reamp2_transformed8_0398_0001
2.066	-279.700	3550957reamp2_transformed15_0072_0001
2.256	-279.687	3550949reamp2_transformed7_0381_0001
2.228	-279.686	3550942reamp2_transformed20_0297_0001
1.795	-279.671	3550950reamp2_transformed8_0450_0001
1.633	-279.670	3550946reamp2_transformed4_0177_0001
2.574	-279.669	3550943reamp2_transformed1_0218_0001
2.472	-279.651	3550954reamp2_transformed12_0009_0001
2.154	-279.649	3550945reamp2_transformed3_0086_0001
2.075	-279.643	3550947reamp2_transformed5_0042_0001
2.139	-279.633	3550956reamp2_transformed14_0382_0001
0.711	-279.625	3550949reamp2_transformed7_0290_0001
1.807	-279.625	3550960reamp2_transformed18_0321_0001
2.047	-279.601	3550960reamp2_transformed18_0434_0001
2.000	-279.587	3550943reamp2_transformed1_0470_0001
0.982	-279.586	3550951reamp2_transformed9_0122_0001
2.474	-279.561	3550952reamp2_transformed10_0012_0001
2.165	-279.556	3550951reamp2_transformed9_0255_0001
2.220	-279.552	3550947reamp2_transformed5_0198_0001
2.174	-279.549	3550957reamp2_transformed15_0038_0001
1.073	-279.543	3550951reamp2_transformed9_0467_0001
0.787	-279.540	3550950reamp2_transformed8_0204_0001
2.346	-279.530	3550946reamp2_transformed4_0484_0001
2.276	-279.528	3550956reamp2_transformed14_0302_0001
2.463	-279.526	3550948reamp2_transformed6_0108_0001
2.342	-279.525	3550957reamp2_transformed15_0271_0001
1.003	-279.519	3550949reamp2_transformed7_0161_0001
2.282	-279.518	3550957reamp2_transformed15_0079_0001
2.419	-279.518	3550960reamp2_transformed18_0261_0001
1.967	-279.516	3550948reamp2_transformed6_0467_0001
2.262	-279.512	3550951reamp2_transformed9_0347_0001
2.164	-279.511	3550947reamp2_transformed5_0143_0001
1.489	-279.506	3550958reamp2_transformed16_0378_0001
2.040	-279.504	3550953reamp2_transformed11_0392_0001
2.346	-279.494	3550944reamp2_transformed2_0466_0001
1.491	-279.484	3550942reamp2_transformed20_0068_0001
2.400	-279.484	3550951reamp2_transformed9_0390_0001
1.087	-279.480	3550958reamp2_transformed16_0406_0001
1.774	-279.471	3550954reamp2_transformed12_0273_0001
1.512	-279.463	3550959reamp2_transformed17_0457_0001
1.579	-279.459	3550944reamp2_transformed2_0389_0001
1.547	-279.451	3550947reamp2_transformed5_0337_0001
1.498	-279.447	3550956reamp2_transformed14_0317_0001
1.919	-279.444	3550960reamp2_transformed18_0059_0001
1.462	-279.443	3550947reamp2_transformed5_0419_0001
2.283	-279.439	3550949reamp2_transformed7_0043_0001
2.114	-279.437	3550953reamp2_transformed11_0336_0001
1.933	-279.434	3550960reamp2_transformed18_0383_0001
1.801	-279.432	3550960reamp2_transformed18_0345_0001
1.996	-279.420	3550948reamp2_transformed6_0104_0001
2.241	-279.419	3550950reamp2_transformed8_0245_0001
1.117	-279.390	3550954reamp2_transformed12_0068_0001
2.106	-279.388	3550948reamp2_transformed6_0010_0001
1.501	-279.387	3550943reamp2_transformed1_0474_0001
1.910	-279.382	3550956reamp2_transformed14_0336_0001
1.993	-279.375	3550947reamp2_transformed5_0347_0001
1.508	-279.369	3550950reamp2_transformed8_0452_0001
2.243	-279.360	3550960reamp2_transformed18_0410_0001
1.266	-279.358	3550944reamp2_transformed2_0259_0001
1.885	-279.358	3550942reamp2_transformed20_0130_0001
2.130	-279.354	3550945reamp2_transformed3_0258_0001
2.249	-279.352	3550947reamp2_transformed5_0286_0001
2.357	-279.350	3550942reamp2_transformed20_0394_0001
2.626	-279.348	3550951reamp2_transformed9_0476_0001
1.526	-279.344	3550946reamp2_transformed4_0240_0001
2.065	-279.341	3550946reamp2_transformed4_0326_0001
1.040	-279.340	3550950reamp2_transformed8_0254_0001
1.877	-279.335	3550946reamp2_transformed4_0059_0001
1.177	-279.332	3550952reamp2_transformed10_0015_0001
2.454	-279.329	3550947reamp2_transformed5_0204_0001
1.301	-279.328	3550960reamp2_transformed18_0128_0001
2.412	-279.326	3550948reamp2_transformed6_0211_0001
1.973	-279.322	3550959reamp2_transformed17_0050_0001
2.272	-279.284	3550959reamp2_transformed17_0488_0001
2.275	-279.281	3550952reamp2_transformed10_0375_0001
1.999	-279.266	3550948reamp2_transformed6_0205_0001
2.412	-279.263	3550944reamp2_transformed2_0149_0001
0.736	-279.258	3550943reamp2_transformed1_0285_0001
2.236	-279.249	3550961reamp2_transformed19_0433_0001
2.130	-279.246	3550953reamp2_transformed11_0354_0001
2.329	-279.244	3550946reamp2_transformed4_0200_0001
1.110	-279.242	3550944reamp2_transformed2_0399_0001
2.207	-279.239	3550943reamp2_transformed1_0042_0001
2.215	-279.223	3550961reamp2_transformed19_0376_0001
2.249	-279.219	3550949reamp2_transformed7_0343_0001
2.297	-279.216	3550952reamp2_transformed10_0458_0001
1.320	-279.209	3550950reamp2_transformed8_0141_0001
1.834	-279.208	3550956reamp2_transformed14_0006_0001
2.231	-279.208	3550956reamp2_transformed14_0053_0001
1.265	-279.208	3550945reamp2_transformed3_0326_0001
2.197	-279.180	3550953reamp2_transformed11_0008_0001
1.420	-279.179	3550944reamp2_transformed2_0332_0001
2.544	-279.163	3550955reamp2_transformed13_0268_0001
2.115	-279.156	3550944reamp2_transformed2_0285_0001
2.030	-279.155	3550958reamp2_transformed16_0247_0001
2.017	-279.150	3550955reamp2_transformed13_0207_0001
2.151	-279.146	3550952reamp2_transformed10_0440_0001
2.394	-279.143	3550945reamp2_transformed3_0401_0001
2.209	-279.141	3550956reamp2_transformed14_0263_0001
1.834	-279.140	3550961reamp2_transformed19_0095_0001
1.644	-279.134	3550950reamp2_transformed8_0006_0001
1.211	-279.113	3550946reamp2_transformed4_0111_0001
1.159	-279.112	3550955reamp2_transformed13_0481_0001
2.001	-279.112	3550960reamp2_transformed18_0442_0001
1.573	-279.108	3550961reamp2_transformed19_0152_0001
1.926	-279.106	3550943reamp2_transformed1_0197_0001
2.326	-279.100	3550948reamp2_transformed6_0457_0001
2.121	-279.098	3550954reamp2_transformed12_0353_0001
2.202	-279.095	3550947reamp2_transformed5_0394_0001
1.951	-279.095	3550952reamp2_transformed10_0441_0001
1.740	-279.081	3550945reamp2_transformed3_0359_0001
2.319	-279.073	3550958reamp2_transformed16_0139_0001
0.950	-279.071	3550952reamp2_transformed10_0236_0001
1.336	-279.065	3550958reamp2_transformed16_0026_0001
1.665	-279.061	3550951reamp2_transformed9_0036_0001
2.001	-279.058	3550944reamp2_transformed2_0308_0001
2.244	-279.052	3550961reamp2_transformed19_0464_0001
2.305	-279.044	3550945reamp2_transformed3_0180_0001
1.118	-279.040	3550946reamp2_transformed4_0265_0001
2.273	-279.025	3550945reamp2_transformed3_0022_0001
0.924	-279.025	3550959reamp2_transformed17_0075_0001
1.366	-279.023	3550948reamp2_transformed6_0319_0001
1.664	-279.017	3550956reamp2_transformed14_0036_0001
2.376	-279.016	3550942reamp2_transformed20_0114_0001
1.736	-279.011	3550942reamp2_transformed20_0080_0001
1.070	-279.008	3550947reamp2_transformed5_0436_0001
2.027	-279.008	3550952reamp2_transformed10_0310_0001
1.226	-279.004	3550944reamp2_transformed2_0059_0001
2.305	-279.000	3550958reamp2_transformed16_0013_0001
2.287	-278.998	3550960reamp2_transformed18_0132_0001
1.501	-278.994	3550949reamp2_transformed7_0198_0001
1.466	-278.994	3550955reamp2_transformed13_0185_0001
1.530	-278.973	3550953reamp2_transformed11_0134_0001
0.829	-278.971	3550953reamp2_transformed11_0375_0001
2.391	-278.962	3550948reamp2_transformed6_0149_0001
2.236	-278.962	3550946reamp2_transformed4_0206_0001
2.365	-278.954	3550949reamp2_transformed7_0374_0001
1.192	-278.953	3550958reamp2_transformed16_0481_0001
2.332	-278.949	3550952reamp2_transformed10_0049_0001
2.026	-278.946	3550952reamp2_transformed10_0481_0001
2.084	-278.938	3550948reamp2_transformed6_0275_0001
1.967	-278.934	3550961reamp2_transformed19_0308_0001
2.361	-278.926	3550959reamp2_transformed17_0387_0001
1.696	-278.924	3550951reamp2_transformed9_0424_0001
1.170	-278.923	3550947reamp2_transformed5_0483_0001
1.064	-278.919	3550944reamp2_transformed2_0144_0001
1.488	-278.908	3550956reamp2_transformed14_0241_0001
2.214	-278.900	3550949reamp2_transformed7_0245_0001
2.260	-278.895	3550960reamp2_transformed18_0055_0001
2.352	-278.888	3550951reamp2_transformed9_0160_0001
1.527	-278.880	3550942reamp2_transformed20_0220_0001
2.184	-278.879	3550960reamp2_transformed18_0461_0001
1.999	-278.879	3550944reamp2_transformed2_0073_0001
1.666	-278.876	3550949reamp2_transformed7_0263_0001
2.405	-278.874	3550958reamp2_transformed16_0138_0001
2.288	-278.872	3550961reamp2_transformed19_0489_0001
1.549	-278.870	3550958reamp2_transformed16_0401_0001
2.120	-278.868	3550958reamp2_transformed16_0477_0001
2.000	-278.867	3550957reamp2_transformed15_0443_0001
1.405	-278.865	3550960reamp2_transformed18_0329_0001
2.325	-278.863	3550958reamp2_transformed16_0270_0001
2.235	-278.840	3550954reamp2_transformed12_0226_0001
2.329	-278.839	3550948reamp2_transformed6_0223_0001
1.593	-278.836	3550945reamp2_transformed3_0413_0001
2.206	-278.836	3550952reamp2_transformed10_0360_0001
2.092	-278.834	3550961reamp2_transformed19_0381_0001
2.251	-278.832	3550948reamp2_transformed6_0075_0001
2.364	-278.825	3550949reamp2_transformed7_0250_0001
2.271	-278.821	3550960reamp2_transformed18_0319_0001
1.205	-278.818	3550955reamp2_transformed13_0437_0001
2.172	-278.815	3550949reamp2_transformed7_0170_0001
2.288	-278.813	3550951reamp2_transformed9_0499_0001
2.023	-278.813	3550959reamp2_transformed17_0330_0001
1.977	-278.805	3550943reamp2_transformed1_0077_0001
2.018	-278.801	3550951reamp2_transformed9_0090_0001
1.509	-278.800	3550943reamp2_transformed1_0357_0001
2.243	-278.798	3550961reamp2_transformed19_0027_0001
2.212	-278.792	3550943reamp2_transformed1_0294_0001
1.456	-278.789	3550954reamp2_transformed12_0176_0001
1.292	-278.776	3550950reamp2_transformed8_0418_0001
2.242	-278.774	3550951reamp2_transformed9_0447_0001
2.407	-278.770	3550954reamp2_transformed12_0472_0001
2.307	-278.766	3550944reamp2_transformed2_0336_0001
0.681	-278.766	3550947reamp2_transformed5_0251_0001
2.377	-278.762	3550950reamp2_transformed8_0361_0001
1.934	-278.758	3550949reamp2_transformed7_0056_0001
1.441	-278.755	3550945reamp2_transformed3_0160_0001
1.522	-278.746	3550960reamp2_transformed18_0049_0001
2.119	-278.744	3550950reamp2_transformed8_0031_0001
2.149	-278.736	3550948reamp2_transformed6_0277_0001
1.406	-278.736	3550955reamp2_transformed13_0357_0001
1.151	-278.731	3550958reamp2_transformed16_0014_0001
2.364	-278.721	3550960reamp2_transformed18_0210_0001
2.087	-278.715	3550955reamp2_transformed13_0160_0001
1.996	-278.710	3550947reamp2_transformed5_0062_0001
1.646	-278.708	3550954reamp2_transformed12_0021_0001
2.293	-278.706	3550947reamp2_transformed5_0059_0001
2.211	-278.702	3550946reamp2_transformed4_0478_0001
1.631	-278.694	3550955reamp2_transformed13_0332_0001
2.292	-278.688	3550946reamp2_transformed4_0375_0001
1.309	-278.681	3550951reamp2_transformed9_0475_0001
2.275	-278.677	3550943reamp2_transformed1_0100_0001
1.458	-278.672	3550955reamp2_transformed13_0001_0001
1.675	-278.669	3550942reamp2_transformed20_0119_0001
1.485	-278.657	3550957reamp2_transformed15_0437_0001
2.148	-278.657	3550949reamp2_transformed7_0082_0001
0.653	-278.656	3550961reamp2_transformed19_0396_0001
1.381	-278.652	3550942reamp2_transformed20_0175_0001
2.402	-278.637	3550943reamp2_transformed1_0406_0001
0.990	-278.635	3550945reamp2_transformed3_0224_0001
2.265	-278.627	3550946reamp2_transformed4_0208_0001
1.796	-278.626	3550956reamp2_transformed14_0383_0001
1.944	-278.613	3550945reamp2_transformed3_0274_0001
1.251	-278.608	3550950reamp2_transformed8_0093_0001
2.088	-278.605	3550944reamp2_transformed2_0132_0001
2.159	-278.605	3550948reamp2_transformed6_0092_0001
2.441	-278.604	3550954reamp2_transformed12_0480_0001
1.810	-278.599	3550950reamp2_transformed8_0420_0001
1.482	-278.590	3550942reamp2_transformed20_0385_0001
1.968	-278.585	3550952reamp2_transformed10_0348_0001
2.179	-278.576	3550947reamp2_transformed5_0457_0001
1.106	-278.575	3550951reamp2_transformed9_0364_0001
1.901	-278.575	3550960reamp2_transformed18_0178_0001
2.230	-278.575	3550957reamp2_transformed15_0110_0001
1.476	-278.572	3550946reamp2_transformed4_0073_0001
2.458	-278.571	3550953reamp2_transformed11_0272_0001
2.249	-278.567	3550958reamp2_transformed16_0290_0001
2.079	-278.544	3550946reamp2_transformed4_0491_0001
2.179	-278.541	3550945reamp2_transformed3_0390_0001
2.133	-278.536	3550955reamp2_transformed13_0092_0001
2.327	-278.526	3550944reamp2_transformed2_0112_0001
1.227	-278.525	3550961reamp2_transformed19_0421_0001
2.248	-278.519	3550956reamp2_transformed14_0125_0001
1.710	-278.499	3550955reamp2_transformed13_0078_0001
1.564	-278.498	3550944reamp2_transformed2_0012_0001
2.336	-278.498	3550959reamp2_transformed17_0173_0001
1.125	-278.498	3550951reamp2_transformed9_0144_0001
2.100	-278.497	3550952reamp2_transformed10_0487_0001
2.318	-278.492	3550955reamp2_transformed13_0343_0001
2.309	-278.489	3550960reamp2_transformed18_0047_0001
1.806	-278.486	3550950reamp2_transformed8_0313_0001
2.107	-278.477	3550960reamp2_transformed18_0430_0001
1.457	-278.475	3550947reamp2_transformed5_0227_0001
1.553	-278.473	3550943reamp2_transformed1_0204_0001
2.241	-278.467	3550958reamp2_transformed16_0454_0001
1.977	-278.466	3550955reamp2_transformed13_0367_0001
1.330	-278.463	3550958reamp2_transformed16_0459_0001
1.807	-278.457	3550958reamp2_transformed16_0361_0001
2.135	-278.457	3550957reamp2_transformed15_0415_0001
2.253	-278.455	3550949reamp2_transformed7_0292_0001
2.235	-278.448	3550949reamp2_transformed7_0075_0001
1.636	-278.446	3550959reamp2_transformed17_0423_0001
2.096	-278.441	3550950reamp2_transformed8_0051_0001
2.065	-278.437	3550943reamp2_transformed1_0156_0001
2.035	-278.425	3550961reamp2_transformed19_0251_0001
2.414	-278.423	3550950reamp2_transformed8_0371_0001
1.731	-278.422	3550959reamp2_transformed17_0146_0001
2.178	-278.418	3550954reamp2_transformed12_0085_0001
2.233	-278.416	3550950reamp2_transformed8_0072_0001
2.191	-278.411	3550945reamp2_transformed3_0074_0001
1.943	-278.410	3550948reamp2_transformed6_0453_0001
2.230	-278.407	3550960reamp2_transformed18_0336_0001
1.776	-278.407	3550957reamp2_transformed15_0182_0001
1.303	-278.401	3550948reamp2_transformed6_0397_0001
1.630	-278.401	3550951reamp2_transformed9_0009_0001
2.099	-278.391	3550943reamp2_transformed1_0288_0001
2.471	-278.391	3550958reamp2_transformed16_0075_0001
2.434	-278.389	3550958reamp2_transformed16_0374_0001
2.421	-278.382	3550961reamp2_transformed19_0419_0001
1.556	-278.380	3550946reamp2_transformed4_0438_0001
2.178	-278.380	3550943reamp2_transformed1_0386_0001
2.185	-278.368	3550948reamp2_transformed6_0306_0001
1.391	-278.364	3550960reamp2_transformed18_0375_0001
1.887	-278.363	3550960reamp2_transformed18_0314_0001
1.947	-278.363	3550957reamp2_transformed15_0323_0001
1.153	-278.363	3550959reamp2_transformed17_0025_0001
1.119	-278.361	3550948reamp2_transformed6_0387_0001
2.004	-278.360	3550952reamp2_transformed10_0395_0001
1.610	-278.356	3550953reamp2_transformed11_0139_0001
1.358	-278.354	3550956reamp2_transformed14_0465_0001
2.212	-278.347	3550950reamp2_transformed8_0080_0001
1.424	-278.343	3550950reamp2_transformed8_0342_0001
1.052	-278.339	3550959reamp2_transformed17_0176_0001
1.400	-278.338	3550945reamp2_transformed3_0116_0001
2.428	-278.334	3550952reamp2_transformed10_0116_0001
2.490	-278.331	3550952reamp2_transformed10_0318_0001
2.307	-278.330	3550959reamp2_transformed17_0460_0001
2.318	-278.324	3550943reamp2_transformed1_0157_0001
1.980	-278.323	3550944reamp2_transformed2_0034_0001
2.229	-278.322	3550953reamp2_transformed11_0214_0001
2.542	-278.322	3550955reamp2_transformed13_0275_0001
2.238	-278.315	3550957reamp2_transformed15_0195_0001
1.442	-278.313	3550944reamp2_transformed2_0407_0001
2.092	-278.309	3550953reamp2_transformed11_0103_0001
2.382	-278.308	3550961reamp2_transformed19_0181_0001
1.308	-278.303	3550957reamp2_transformed15_0070_0001
2.086	-278.297	3550952reamp2_transformed10_0115_0001
2.400	-278.291	3550946reamp2_transformed4_0473_0001
1.130	-278.291	3550946reamp2_transformed4_0076_0001
2.157	-278.290	3550957reamp2_transformed15_0299_0001
0.468	-278.285	3550960reamp2_transformed18_0063_0001
2.373	-278.285	3550954reamp2_transformed12_0440_0001
2.248	-278.281	3550950reamp2_transformed8_0327_0001
1.600	-278.275	3550942reamp2_transformed20_0491_0001
1.986	-278.274	3550942reamp2_transformed20_0202_0001
2.274	-278.273	3550959reamp2_transformed17_0295_0001
1.731	-278.269	3550943reamp2_transformed1_0242_0001
2.260	-278.265	3550949reamp2_transformed7_0081_0001
2.173	-278.262	3550956reamp2_transformed14_0116_0001
2.041	-278.261	3550954reamp2_transformed12_0293_0001
2.440	-278.257	3550946reamp2_transformed4_0023_0001
2.055	-278.253	3550957reamp2_transformed15_0486_0001
2.367	-278.248	3550954reamp2_transformed12_0062_0001
2.001	-278.243	3550948reamp2_transformed6_0145_0001
2.203	-278.239	3550942reamp2_transformed20_0310_0001
1.326	-278.238	3550960reamp2_transformed18_0244_0001
1.513	-278.235	3550953reamp2_transformed11_0462_0001
1.698	-278.232	3550961reamp2_transformed19_0090_0001
1.970	-278.228	3550959reamp2_transformed17_0385_0001
1.446	-278.223	3550945reamp2_transformed3_0073_0001
2.373	-278.220	3550944reamp2_transformed2_0054_0001
1.767	-278.194	3550958reamp2_transformed16_0159_0001
2.356	-278.193	3550952reamp2_transformed10_0345_0001
2.153	-278.187	3550943reamp2_transformed1_0116_0001
2.316	-278.182	3550960reamp2_transformed18_0332_0001
2.216	-278.177	3550948reamp2_transformed6_0479_0001
2.230	-278.174	3550945reamp2_transformed3_0222_0001
1.687	-278.172	3550955reamp2_transformed13_0014_0001
0.718	-278.172	3550960reamp2_transformed18_0236_0001
2.002	-278.165	3550955reamp2_transformed13_0029_0001
2.543	-278.158	3550948reamp2_transformed6_0150_0001
2.056	-278.156	3550954reamp2_transformed12_0388_0001
2.202	-278.156	3550958reamp2_transformed16_0387_0001
2.145	-278.155	3550947reamp2_transformed5_0385_0001
1.884	-278.155	3550950reamp2_transformed8_0479_0001
2.067	-278.146	3550949reamp2_transformed7_0070_0001
2.252	-278.143	3550955reamp2_transformed13_0115_0001
2.400	-278.139	3550955reamp2_transformed13_0359_0001
0.853	-278.136	3550948reamp2_transformed6_0013_0001
1.360	-278.130	3550942reamp2_transformed20_0137_0001
2.264	-278.128	3550957reamp2_transformed15_0341_0001
2.207	-278.126	3550954reamp2_transformed12_0369_0001
1.925	-278.112	3550961reamp2_transformed19_0193_0001
2.289	-278.108	3550944reamp2_transformed2_0005_0001
1.378	-278.107	3550961reamp2_transformed19_0392_0001
2.334	-278.106	3550944reamp2_transformed2_0090_0001
0.912	-278.103	3550942reamp2_transformed20_0120_0001
2.228	-278.102	3550955reamp2_transformed13_0405_0001
2.157	-278.100	3550958reamp2_transformed16_0473_0001
2.168	-278.098	3550945reamp2_transformed3_0488_0001
1.012	-278.087	3550943reamp2_transformed1_0479_0001
1.507	-278.084	3550946reamp2_transformed4_0248_0001
1.185	-278.083	3550950reamp2_transformed8_0447_0001
1.369	-278.079	3550957reamp2_transformed15_0232_0001
1.279	-278.076	3550956reamp2_transformed14_0496_0001
1.415	-278.073	3550958reamp2_transformed16_0182_0001
2.192	-278.068	3550944reamp2_transformed2_0485_0001
1.747	-278.063	3550950reamp2_transformed8_0173_0001
2.133	-278.043	3550943reamp2_transformed1_0046_0001
2.065	-278.042	3550955reamp2_transformed13_0005_0001
2.131	-278.039	3550945reamp2_transformed3_0043_0001
2.358	-278.036	3550951reamp2_transformed9_0473_0001
2.628	-278.036	3550952reamp2_transformed10_0084_0001
2.157	-278.035	3550945reamp2_transformed3_0244_0001
1.768	-278.035	3550944reamp2_transformed2_0143_0001
2.022	-278.033	3550949reamp2_transformed7_0078_0001
2.201	-278.033	3550942reamp2_transformed20_0263_0001
2.164	-278.030	3550953reamp2_transformed11_0445_0001
1.705	-278.028	3550956reamp2_transformed14_0192_0001
2.057	-278.024	3550951reamp2_transformed9_0465_0001
2.095	-278.020	3550948reamp2_transformed6_0269_0001
1.187	-278.018	3550942reamp2_transformed20_0499_0001
1.898	-278.017	3550954reamp2_transformed12_0355_0001
1.152	-278.017	3550959reamp2_transformed17_0420_0001
2.317	-278.004	3550952reamp2_transformed10_0377_0001
2.230	-277.983	3550949reamp2_transformed7_0339_0001
2.527	-277.982	3550949reamp2_transformed7_0214_0001
1.957	-277.976	3550955reamp2_transformed13_0070_0001
2.128	-277.973	3550961reamp2_transformed19_0014_0001
1.512	-277.970	3550943reamp2_transformed1_0478_0001
0.983	-277.965	3550957reamp2_transformed15_0069_0001
2.240	-277.964	3550950reamp2_transformed8_0282_0001
2.378	-277.955	3550950reamp2_transformed8_0410_0001
2.127	-277.954	3550956reamp2_transformed14_0224_0001
0.598	-277.951	3550945reamp2_transformed3_0468_0001
2.215	-277.947	3550946reamp2_transformed4_0018_0001
1.613	-277.947	3550958reamp2_transformed16_0285_0001
2.231	-277.943	3550958reamp2_transformed16_0424_0001
2.121	-277.943	3550953reamp2_transformed11_0145_0001
1.830	-277.939	3550946reamp2_transformed4_0051_0001
1.960	-277.937	3550950reamp2_transformed8_0128_0001
1.693	-277.933	3550945reamp2_transformed3_0448_0001
1.987	-277.927	3550960reamp2_transformed18_0379_0001
2.343	-277.926	3550957reamp2_transformed15_0108_0001
2.373	-277.918	3550944reamp2_transformed2_0287_0001
2.119	-277.907	3550961reamp2_transformed19_0424_0001
2.381	-277.906	3550946reamp2_transformed4_0020_0001
1.864	-277.902	3550954reamp2_transformed12_0093_0001
1.558	-277.900	3550943reamp2_transformed1_0381_0001
1.884	-277.897	3550953reamp2_transformed11_0205_0001
2.385	-277.896	3550949reamp2_transformed7_0118_0001
2.543	-277.894	3550949reamp2_transformed7_0483_0001
2.025	-277.894	3550942reamp2_transformed20_0361_0001
2.324	-277.890	3550956reamp2_transformed14_0010_0001
1.655	-277.887	3550958reamp2_transformed16_0336_0001
1.658	-277.885	3550949reamp2_transformed7_0243_0001
2.324	-277.885	3550942reamp2_transformed20_0430_0001
0.510	-277.882	3550956reamp2_transformed14_0482_0001
1.006	-277.879	3550944reamp2_transformed2_0479_0001
1.608	-277.879	3550952reamp2_transformed10_0031_0001
2.601	-277.878	3550952reamp2_transformed10_0271_0001
1.733	-277.876	3550945reamp2_transformed3_0445_0001
2.355	-277.868	3550956reamp2_transformed14_0046_0001
2.182	-277.862	3550957reamp2_transformed15_0257_0001
2.318	-277.856	3550950reamp2_transformed8_0068_0001
1.326	-277.854	3550956reamp2_transformed14_0019_0001
2.310	-277.853	3550957reamp2_transformed15_0285_0001
1.074	-277.847	3550942reamp2_transformed20_0397_0001
2.276	-277.847	3550953reamp2_transformed11_0369_0001
2.283	-277.841	3550955reamp2_transformed13_0399_0001
2.124	-277.838	3550956reamp2_transformed14_0016_0001
2.106	-277.836	3550945reamp2_transformed3_0190_0001
1.663	-277.835	3550955reamp2_transformed13_0082_0001
2.375	-277.834	3550951reamp2_transformed9_0373_0001
2.303	-277.829	3550946reamp2_transformed4_0374_0001
1.317	-277.817	3550953reamp2_transformed11_0152_0001
2.267	-277.817	3550955reamp2_transformed13_0326_0001
2.269	-277.807	3550952reamp2_transformed10_0187_0001
2.473	-277.805	3550952reamp2_transformed10_0064_0001
2.232	-277.805	3550942reamp2_transformed20_0215_0001
1.432	-277.804	3550948reamp2_transformed6_0188_0001
2.335	-277.804	3550942reamp2_transformed20_0363_0001
2.006	-277.801	3550959reamp2_transformed17_0363_0001
1.681	-277.798	3550955reamp2_transformed13_0119_0001
0.998	-277.790	3550946reamp2_transformed4_0415_0001
1.378	-277.787	3550956reamp2_transformed14_0289_0001
2.318	-277.781	3550943reamp2_transformed1_0043_0001
1.584	-277.778	3550942reamp2_transformed20_0090_0001
1.418	-277.777	3550943reamp2_transformed1_0052_0001
0.744	-277.775	3550957reamp2_transformed15_0030_0001
1.648	-277.768	3550949reamp2_transformed7_0242_0001
1.096	-277.767	3550961reamp2_transformed19_0049_0001
2.491	-277.757	3550951reamp2_transformed9_0205_0001
1.531	-277.754	3550945reamp2_transformed3_0076_0001
1.522	-277.753	3550954reamp2_transformed12_0171_0001
2.238	-277.751	3550945reamp2_transformed3_0159_0001
1.850	-277.750	3550945reamp2_transformed3_0045_0001
2.201	-277.737	3550957reamp2_transformed15_0359_0001
0.737	-277.735	3550945reamp2_transformed3_0164_0001
2.383	-277.735	3550950reamp2_transformed8_0411_0001
1.836	-277.735	3550945reamp2_transformed3_0125_0001
2.064	-277.731	3550956reamp2_transformed14_0078_0001
2.267	-277.729	3550950reamp2_transformed8_0159_0001
2.261	-277.729	3550943reamp2_transformed1_0007_0001
1.136	-277.728	3550953reamp2_transformed11_0219_0001
1.955	-277.727	3550944reamp2_transformed2_0165_0001
0.834	-277.721	3550950reamp2_transformed8_0296_0001
2.190	-277.711	3550958reamp2_transformed16_0308_0001
1.945	-277.707	3550946reamp2_transformed4_0192_0001
1.162	-277.701	3550946reamp2_transformed4_0121_0001
2.112	-277.699	3550944reamp2_transformed2_0190_0001
2.556	-277.698	3550950reamp2_transformed8_0485_0001
2.006	-277.694	3550961reamp2_transformed19_0048_0001
2.341	-277.693	3550954reamp2_transformed12_0266_0001
2.526	-277.686	3550948reamp2_transformed6_0396_0001
1.136	-277.685	3550950reamp2_transformed8_0291_0001
1.279	-277.682	3550952reamp2_transformed10_0093_0001
2.314	-277.671	3550956reamp2_transformed14_0476_0001
2.309	-277.669	3550954reamp2_transformed12_0482_0001
2.165	-277.668	3550949reamp2_transformed7_0375_0001
2.109	-277.668	3550951reamp2_transformed9_0312_0001
2.170	-277.662	3550959reamp2_transformed17_0087_0001
2.465	-277.645	3550942reamp2_transformed20_0454_0001
1.980	-277.636	3550949reamp2_transformed7_0254_0001
2.504	-277.629	3550942reamp2_transformed20_0293_0001
1.510	-277.620	3550957reamp2_transformed15_0024_0001
2.430	-277.619	3550946reamp2_transformed4_0252_0001
2.261	-277.613	3550958reamp2_transformed16_0230_0001
1.264	-277.607	3550949reamp2_transformed7_0461_0001
2.213	-277.606	3550958reamp2_transformed16_0081_0001
2.710	-277.600	3550942reamp2_transformed20_0034_0001
1.143	-277.600	3550953reamp2_transformed11_0023_0001
1.187	-277.600	3550959reamp2_transformed17_0290_0001
1.633	-277.594	3550955reamp2_transformed13_0382_0001
2.364	-277.589	3550950reamp2_transformed8_0491_0001
2.231	-277.585	3550956reamp2_transformed14_0436_0001
2.144	-277.581	3550951reamp2_transformed9_0292_0001
2.101	-277.581	3550942reamp2_transformed20_0084_0001
1.077	-277.577	3550945reamp2_transformed3_0163_0001
2.313	-277.575	3550947reamp2_transformed5_0203_0001
2.102	-277.574	3550944reamp2_transformed2_0108_0001
2.301	-277.573	3550950reamp2_transformed8_0428_0001
2.266	-277.572	3550947reamp2_transformed5_0048_0001
2.346	-277.568	3550949reamp2_transformed7_0097_0001
2.274	-277.564	3550948reamp2_transformed6_0214_0001
1.967	-277.553	3550951reamp2_transformed9_0438_0001
1.453	-277.549	3550946reamp2_transformed4_0377_0001
2.045	-277.543	3550954reamp2_transformed12_0242_0001
1.332	-277.538	3550944reamp2_transformed2_0282_0001
2.231	-277.537	3550961reamp2_transformed19_0364_0001
1.901	-277.536	3550948reamp2_transformed6_0054_0001
2.444	-277.530	3550956reamp2_transformed14_0057_0001
2.280	-277.529	3550950reamp2_transformed8_0455_0001
1.410	-277.527	3550943reamp2_transformed1_0221_0001
2.404	-277.526	3550955reamp2_transformed13_0166_0001
2.274	-277.523	3550955reamp2_transformed13_0181_0001
1.197	-277.520	3550956reamp2_transformed14_0119_0001
2.242	-277.520	3550960reamp2_transformed18_0341_0001
2.195	-277.517	3550961reamp2_transformed19_0337_0001
2.319	-277.513	3550960reamp2_transformed18_0036_0001
2.356	-277.512	3550953reamp2_transformed11_0174_0001
1.888	-277.510	3550942reamp2_transformed20_0487_0001
1.708	-277.510	3550951reamp2_transformed9_0436_0001
1.487	-277.508	3550956reamp2_transformed14_0328_0001
2.126	-277.508	3550947reamp2_transformed5_0246_0001
2.147	-277.505	3550960reamp2_transformed18_0427_0001
2.341	-277.501	3550960reamp2_transformed18_0354_0001
1.128	-277.499	3550942reamp2_transformed20_0494_0001
2.237	-277.494	3550952reamp2_transformed10_0359_0001
1.653	-277.494	3550942reamp2_transformed20_0490_0001
2.222	-277.493	3550957reamp2_transformed15_0228_0001
1.862	-277.492	3550960reamp2_transformed18_0444_0001
1.895	-277.488	3550948reamp2_transformed6_0478_0001
1.965	-277.485	3550946reamp2_transformed4_0385_0001
1.186	-277.484	3550952reamp2_transformed10_0113_0001
1.846	-277.478	3550959reamp2_transformed17_0123_0001
2.299	-277.474	3550943reamp2_transformed1_0070_0001
1.817	-277.472	3550954reamp2_transformed12_0427_0001
2.265	-277.468	3550958reamp2_transformed16_0497_0001
2.122	-277.463	3550942reamp2_transformed20_0484_0001
1.971	-277.458	3550955reamp2_transformed13_0045_0001
2.337	-277.453	3550950reamp2_transformed8_0310_0001
2.061	-277.451	3550942reamp2_transformed20_0432_0001
2.279	-277.451	3550943reamp2_transformed1_0396_0001
1.473	-277.447	3550943reamp2_transformed1_0055_0001
1.920	-277.446	3550960reamp2_transformed18_0246_0001
0.959	-277.439	3550942reamp2_transformed20_0060_0001
1.293	-277.437	3550956reamp2_transformed14_0212_0001
2.030	-277.432	3550961reamp2_transformed19_0254_0001
1.707	-277.432	3550945reamp2_transformed3_0196_0001
2.336	-277.430	3550946reamp2_transformed4_0317_0001
2.407	-277.427	3550955reamp2_transformed13_0329_0001
1.230	-277.425	3550958reamp2_transformed16_0226_0001
1.065	-277.418	3550959reamp2_transformed17_0392_0001
1.795	-277.415	3550953reamp2_transformed11_0307_0001
2.079	-277.414	3550947reamp2_transformed5_0144_0001
2.143	-277.407	3550956reamp2_transformed14_0117_0001
1.805	-277.406	3550951reamp2_transformed9_0054_0001
2.383	-277.402	3550945reamp2_transformed3_0257_0001
1.406	-277.402	3550961reamp2_transformed19_0414_0001
2.129	-277.401	3550958reamp2_transformed16_0051_0001
2.205	-277.401	3550946reamp2_transformed4_0190_0001
1.912	-277.400	3550950reamp2_transformed8_0187_0001
2.044	-277.399	3550951reamp2_transformed9_0396_0001
1.670	-277.398	3550959reamp2_transformed17_0004_0001
1.872	-277.392	3550955reamp2_transformed13_0389_0001
1.378	-277.390	3550946reamp2_transformed4_0080_0001
2.298	-277.388	3550956reamp2_transformed14_0276_0001
1.900	-277.388	3550947reamp2_transformed5_0472_0001
1.657	-277.387	3550950reamp2_transformed8_0227_0001
2.116	-277.378	3550954reamp2_transformed12_0473_0001
1.498	-277.376	3550954reamp2_transformed12_0081_0001
1.846	-277.371	3550948reamp2_transformed6_0049_0001
2.060	-277.370	3550942reamp2_transformed20_0122_0001
2.395	-277.366	3550950reamp2_transformed8_0302_0001
2.315	-277.349	3550948reamp2_transformed6_0147_0001
2.165	-277.346	3550950reamp2_transformed8_0400_0001
1.871	-277.345	3550948reamp2_transformed6_0360_0001
1.787	-277.340	3550958reamp2_transformed16_0147_0001
2.341	-277.332	3550958reamp2_transformed16_0077_0001
2.284	-277.329	3550949reamp2_transformed7_0462_0001
1.923	-277.323	3550947reamp2_transformed5_0142_0001
2.143	-277.321	3550952reamp2_transformed10_0350_0001
1.507	-277.321	3550949reamp2_transformed7_0140_0001
1.681	-277.320	3550952reamp2_transformed10_0268_0001
2.151	-277.320	3550945reamp2_transformed3_0050_0001
2.011	-277.314	3550944reamp2_transformed2_0247_0001
1.792	-277.313	3550960reamp2_transformed18_0263_0001
1.917	-277.312	3550953reamp2_transformed11_0413_0001
1.384	-277.310	3550946reamp2_transformed4_0244_0001
1.359	-277.304	3550943reamp2_transformed1_0041_0001
2.105	-277.304	3550943reamp2_transformed1_0122_0001
2.825	-277.302	3550942reamp2_transformed20_0078_0001
2.064	-277.289	3550948reamp2_transformed6_0071_0001
2.091	-277.286	3550943reamp2_transformed1_0346_0001
1.444	-277.282	3550961reamp2_transformed19_0407_0001
2.087	-277.280	3550951reamp2_transformed9_0368_0001
1.198	-277.277	3550944reamp2_transformed2_0372_0001
2.132	-277.274	3550955reamp2_transformed13_0200_0001
2.123	-277.272	3550949reamp2_transformed7_0433_0001
1.886	-277.263	3550947reamp2_transformed5_0065_0001
2.284	-277.262	3550955reamp2_transformed13_0136_0001
2.338	-277.262	3550951reamp2_transformed9_0303_0001
2.190	-277.256	3550949reamp2_transformed7_0302_0001
2.120	-277.253	3550959reamp2_transformed17_0223_0001
2.313	-277.250	3550951reamp2_transformed9_0236_0001
2.143	-277.243	3550958reamp2_transformed16_0301_0001
1.971	-277.243	3550956reamp2_transformed14_0415_0001
2.397	-277.240	3550961reamp2_transformed19_0130_0001
1.493	-277.239	3550952reamp2_transformed10_0072_0001
1.308	-277.229	3550944reamp2_transformed2_0458_0001
1.407	-277.227	3550960reamp2_transformed18_0290_0001
1.865	-277.225	3550955reamp2_transformed13_0277_0001
2.001	-277.221	3550945reamp2_transformed3_0484_0001
2.170	-277.221	3550959reamp2_transformed17_0430_0001
0.956	-277.221	3550947reamp2_transformed5_0019_0001
1.994	-277.216	3550942reamp2_transformed20_0038_0001
1.449	-277.216	3550951reamp2_transformed9_0247_0001
1.438	-277.216	3550946reamp2_transformed4_0078_0001
2.008	-277.210	3550942reamp2_transformed20_0135_0001
2.430	-277.210	3550943reamp2_transformed1_0444_0001
2.542	-277.205	3550949reamp2_transformed7_0431_0001
0.922	-277.203	3550949reamp2_transformed7_0016_0001
2.339	-277.200	3550945reamp2_transformed3_0492_0001
2.135	-277.197	3550951reamp2_transformed9_0242_0001
1.897	-277.197	3550960reamp2_transformed18_0164_0001
1.374	-277.195	3550948reamp2_transformed6_0226_0001
1.355	-277.195	3550949reamp2_transformed7_0465_0001
1.312	-277.189	3550956reamp2_transformed14_0044_0001
0.788	-277.186	3550959reamp2_transformed17_0289_0001
2.180	-277.178	3550954reamp2_transformed12_0371_0001
1.153	-277.177	3550961reamp2_transformed19_0231_0001
1.472	-277.177	3550946reamp2_transformed4_0416_0001
1.504	-277.174	3550950reamp2_transformed8_0488_0001
2.206	-277.171	3550950reamp2_transformed8_0250_0001
1.882	-277.170	3550946reamp2_transformed4_0356_0001
2.114	-277.169	3550942reamp2_transformed20_0256_0001
1.562	-277.168	3550951reamp2_transformed9_0123_0001
2.019	-277.168	3550961reamp2_transformed19_0462_0001
2.307	-277.168	3550949reamp2_transformed7_0294_0001
2.156	-277.163	3550948reamp2_transformed6_0014_0001
2.082	-277.163	3550953reamp2_transformed11_0165_0001
2.097	-277.159	3550949reamp2_transformed7_0146_0001
2.446	-277.158	3550959reamp2_transformed17_0166_0001
1.229	-277.154	3550947reamp2_transformed5_0169_0001
1.974	-277.154	3550946reamp2_transformed4_0212_0001
2.266	-277.150	3550956reamp2_transformed14_0163_0001
1.513	-277.137	3550959reamp2_transformed17_0383_0001
1.588	-277.137	3550942reamp2_transformed20_0459_0001
2.017	-277.135	3550958reamp2_transformed16_0368_0001
1.812	-277.134	3550961reamp2_transformed19_0303_0001
2.218	-277.125	3550946reamp2_transformed4_0117_0001
1.772	-277.124	3550958reamp2_transformed16_0383_0001
1.961	-277.114	3550942reamp2_transformed20_0480_0001
1.972	-277.106	3550953reamp2_transformed11_0171_0001
2.096	-277.105	3550947reamp2_transformed5_0134_0001
2.317	-277.104	3550953reamp2_transformed11_0467_0001
2.420	-277.103	3550943reamp2_transformed1_0212_0001
1.350	-277.102	3550951reamp2_transformed9_0026_0001
2.291	-277.102	3550952reamp2_transformed10_0215_0001
1.365	-277.093	3550948reamp2_transformed6_0235_0001
2.530	-277.092	3550949reamp2_transformed7_0361_0001
1.339	-277.087	3550961reamp2_transformed19_0413_0001
1.449	-277.084	3550957reamp2_transformed15_0068_0001
1.138	-277.083	3550955reamp2_transformed13_0486_0001
2.120	-277.076	3550942reamp2_transformed20_0027_0001
1.035	-277.073	3550950reamp2_transformed8_0321_0001
1.455	-277.071	3550946reamp2_transformed4_0173_0001
2.266	-277.071	3550949reamp2_transformed7_0182_0001
2.387	-277.067	3550957reamp2_transformed15_0204_0001
1.906	-277.064	3550954reamp2_transformed12_0077_0001
2.016	-277.064	3550947reamp2_transformed5_0110_0001
1.417	-277.062	3550947reamp2_transformed5_0488_0001
2.452	-277.057	3550949reamp2_transformed7_0323_0001
2.165	-277.055	3550952reamp2_transformed10_0174_0001
2.409	-277.048	3550957reamp2_transformed15_0331_0001
2.165	-277.045	3550948reamp2_transformed6_0058_0001
1.819	-277.043	3550952reamp2_transformed10_0263_0001
2.346	-277.038	3550956reamp2_transformed14_0439_0001
2.337	-277.038	3550945reamp2_transformed3_0285_0001
2.104	-277.036	3550947reamp2_transformed5_0199_0001
2.385	-277.029	3550946reamp2_transformed4_0060_0001
2.073	-277.029	3550944reamp2_transformed2_0475_0001
2.186	-277.029	3550949reamp2_transformed7_0384_0001
2.094	-277.024	3550949reamp2_transformed7_0336_0001
2.051	-277.023	3550944reamp2_transformed2_0072_0001
2.173	-277.022	3550956reamp2_transformed14_0463_0001
1.208	-277.020	3550947reamp2_transformed5_0233_0001
0.904	-277.020	3550957reamp2_transformed15_0350_0001
1.997	-277.015	3550952reamp2_transformed10_0378_0001
1.759	-277.015	3550953reamp2_transformed11_0427_0001
1.801	-277.014	3550955reamp2_transformed13_0410_0001
2.112	-277.013	3550954reamp2_transformed12_0422_0001
1.961	-277.012	3550960reamp2_transformed18_0075_0001
1.958	-276.996	3550946reamp2_transformed4_0425_0001
1.690	-276.989	3550955reamp2_transformed13_0150_0001
2.069	-276.989	3550942reamp2_transformed20_0488_0001
2.170	-276.988	3550957reamp2_transformed15_0127_0001
1.908	-276.988	3550955reamp2_transformed13_0090_0001
2.100	-276.983	3550943reamp2_transformed1_0097_0001
0.602	-276.982	3550961reamp2_transformed19_0229_0001
2.249	-276.980	3550956reamp2_transformed14_0203_0001
1.910	-276.975	3550946reamp2_transformed4_0403_0001
1.445	-276.975	3550950reamp2_transformed8_0113_0001
1.880	-276.974	3550959reamp2_transformed17_0200_0001
1.431	-276.973	3550947reamp2_transformed5_0440_0001
2.062	-276.972	3550944reamp2_transformed2_0455_0001
1.256	-276.970	3550958reamp2_transformed16_0141_0001
1.799	-276.966	3550950reamp2_transformed8_0472_0001
2.359	-276.965	3550956reamp2_transformed14_0417_0001
1.671	-276.963	3550956reamp2_transformed14_0240_0001
1.246	-276.961	3550947reamp2_transformed5_0145_0001
1.908	-276.961	3550959reamp2_transformed17_0476_0001
1.697	-276.945	3550942reamp2_transformed20_0167_0001
2.312	-276.943	3550949reamp2_transformed7_0215_0001
1.349	-276.937	3550946reamp2_transformed4_0302_0001
0.987	-276.937	3550948reamp2_transformed6_0297_0001
2.253	-276.932	3550960reamp2_transformed18_0002_0001
2.183	-276.927	3550957reamp2_transformed15_0449_0001
2.304	-276.926	3550955reamp2_transformed13_0224_0001
1.981	-276.924	3550946reamp2_transformed4_0354_0001
2.234	-276.912	3550949reamp2_transformed7_0066_0001
1.431	-276.905	3550954reamp2_transformed12_0004_0001
1.986	-276.904	3550949reamp2_transformed7_0137_0001
1.988	-276.903	3550949reamp2_transformed7_0399_0001
1.626	-276.903	3550961reamp2_transformed19_0157_0001
2.120	-276.900	3550956reamp2_transformed14_0384_0001
2.013	-276.896	3550945reamp2_transformed3_0185_0001
2.408	-276.893	3550954reamp2_transformed12_0098_0001
1.917	-276.893	3550951reamp2_transformed9_0343_0001
1.837	-276.890	3550952reamp2_transformed10_0196_0001
1.585	-276.888	3550943reamp2_transformed1_0343_0001
1.826	-276.884	3550946reamp2_transformed4_0310_0001
2.147	-276.880	3550952reamp2_transformed10_0154_0001
2.386	-276.879	3550958reamp2_transformed16_0396_0001
0.797	-276.879	3550957reamp2_transformed15_0483_0001
2.249	-276.878	3550959reamp2_transformed17_0222_0001
2.635	-276.875	3550952reamp2_transformed10_0155_0001
1.860	-276.874	3550959reamp2_transformed17_0120_0001
2.076	-276.869	3550946reamp2_transformed4_0319_0001
2.300	-276.857	3550948reamp2_transformed6_0162_0001
1.397	-276.855	3550953reamp2_transformed11_0388_0001
1.871	-276.852	3550956reamp2_transformed14_0484_0001
2.264	-276.850	3550943reamp2_transformed1_0419_0001
1.403	-276.849	3550947reamp2_transformed5_0261_0001
2.235	-276.849	3550952reamp2_transformed10_0500_0001
1.691	-276.847	3550952reamp2_transformed10_0053_0001
1.779	-276.846	3550944reamp2_transformed2_0355_0001
1.655	-276.844	3550944reamp2_transformed2_0447_0001
1.672	-276.842	3550944reamp2_transformed2_0263_0001
1.355	-276.841	3550952reamp2_transformed10_0306_0001
1.833	-276.840	3550954reamp2_transformed12_0360_0001
1.899	-276.837	3550947reamp2_transformed5_0029_0001
2.387	-276.836	3550948reamp2_transformed6_0021_0001
2.137	-276.835	3550951reamp2_transformed9_0352_0001
2.149	-276.831	3550944reamp2_transformed2_0111_0001
2.091	-276.827	3550961reamp2_transformed19_0442_0001
2.313	-276.824	3550958reamp2_transformed16_0430_0001
2.174	-276.823	3550942reamp2_transformed20_0368_0001
1.565	-276.823	3550951reamp2_transformed9_0146_0001
2.225	-276.820	3550947reamp2_transformed5_0220_0001
1.728	-276.820	3550959reamp2_transformed17_0124_0001
1.061	-276.819	3550955reamp2_transformed13_0219_0001
2.273	-276.816	3550956reamp2_transformed14_0024_0001
2.119	-276.813	3550957reamp2_transformed15_0403_0001
1.343	-276.811	3550954reamp2_transformed12_0097_0001
2.180	-276.809	3550956reamp2_transformed14_0025_0001
2.017	-276.805	3550949reamp2_transformed7_0114_0001
2.340	-276.805	3550961reamp2_transformed19_0490_0001
1.814	-276.803	3550956reamp2_transformed14_0101_0001
2.387	-276.799	3550943reamp2_transformed1_0207_0001
1.627	-276.797	3550944reamp2_transformed2_0032_0001
2.087	-276.794	3550943reamp2_transformed1_0350_0001
2.254	-276.791	3550948reamp2_transformed6_0197_0001
1.419	-276.789	3550958reamp2_transformed16_0479_0001
2.625	-276.788	3550942reamp2_transformed20_0261_0001
2.151	-276.781	3550951reamp2_transformed9_0339_0001
1.914	-276.781	3550957reamp2_transformed15_0083_0001
2.121	-276.774	3550945reamp2_transformed3_0004_0001
2.026	-276.772	3550952reamp2_transformed10_0151_0001
2.135	-276.771	3550954reamp2_transformed12_0395_0001
2.226	-276.768	3550945reamp2_transformed3_0053_0001
1.977	-276.767	3550949reamp2_transformed7_0024_0001
1.501	-276.754	3550954reamp2_transformed12_0094_0001
2.290	-276.751	3550961reamp2_transformed19_0483_0001
2.020	-276.750	3550957reamp2_transformed15_0191_0001
1.868	-276.747	3550947reamp2_transformed5_0293_0001
1.891	-276.745	3550954reamp2_transformed12_0131_0001
2.055	-276.744	3550944reamp2_transformed2_0420_0001
1.611	-276.744	3550954reamp2_transformed12_0079_0001
1.833	-276.740	3550953reamp2_transformed11_0192_0001
1.705	-276.740	3550952reamp2_transformed10_0128_0001
1.193	-276.738	3550950reamp2_transformed8_0275_0001
2.070	-276.737	3550959reamp2_transformed17_0465_0001
0.998	-276.736	3550956reamp2_transformed14_0408_0001
2.283	-276.735	3550946reamp2_transformed4_0213_0001
2.151	-276.734	3550951reamp2_transformed9_0177_0001
1.524	-276.723	3550943reamp2_transformed1_0224_0001
1.765	-276.721	3550947reamp2_transformed5_0254_0001
1.860	-276.721	3550945reamp2_transformed3_0038_0001
1.138	-276.720	3550955reamp2_transformed13_0323_0001
2.166	-276.718	3550946reamp2_transformed4_0162_0001
1.886	-276.711	3550942reamp2_transformed20_0305_0001
1.864	-276.709	3550957reamp2_transformed15_0469_0001
1.953	-276.696	3550950reamp2_transformed8_0060_0001
2.001	-276.688	3550960reamp2_transformed18_0239_0001
2.294	-276.687	3550951reamp2_transformed9_0119_0001
2.110	-276.685	3550958reamp2_transformed16_0246_0001
0.938	-276.681	3550950reamp2_transformed8_0017_0001
1.730	-276.680	3550949reamp2_transformed7_0117_0001
1.802	-276.674	3550953reamp2_transformed11_0368_0001
0.934	-276.671	3550956reamp2_transformed14_0234_0001
2.220	-276.668	3550959reamp2_transformed17_0434_0001
2.178	-276.666	3550960reamp2_transformed18_0156_0001
1.718	-276.665	3550958reamp2_transformed16_0358_0001
2.076	-276.663	3550949reamp2_transformed7_0474_0001
1.734	-276.661	3550944reamp2_transformed2_0100_0001
0.943	-276.659	3550948reamp2_transformed6_0174_0001
2.319	-276.659	3550960reamp2_transformed18_0192_0001
1.025	-276.640	3550958reamp2_transformed16_0373_0001
2.072	-276.636	3550948reamp2_transformed6_0133_0001
2.249	-276.634	3550943reamp2_transformed1_0417_0001
2.112	-276.633	3550952reamp2_transformed10_0169_0001
1.886	-276.632	3550960reamp2_transformed18_0404_0001
2.121	-276.631	3550944reamp2_transformed2_0183_0001
2.138	-276.629	3550957reamp2_transformed15_0091_0001
1.630	-276.628	3550944reamp2_transformed2_0113_0001
2.321	-276.627	3550956reamp2_transformed14_0231_0001
1.979	-276.626	3550944reamp2_transformed2_0062_0001
1.397	-276.625	3550947reamp2_transformed5_0240_0001
2.266	-276.624	3550951reamp2_transformed9_0217_0001
1.295	-276.622	3550953reamp2_transformed11_0250_0001
0.876	-276.613	3550946reamp2_transformed4_0181_0001
1.393	-276.612	3550946reamp2_transformed4_0120_0001
1.362	-276.610	3550943reamp2_transformed1_0467_0001
2.143	-276.609	3550961reamp2_transformed19_0187_0001
1.925	-276.608	3550959reamp2_transformed17_0144_0001
1.524	-276.608	3550943reamp2_transformed1_0487_0001
1.922	-276.608	3550959reamp2_transformed17_0061_0001
0.994	-276.607	3550947reamp2_transformed5_0221_0001
1.938	-276.607	3550951reamp2_transformed9_0321_0001
2.294	-276.605	3550961reamp2_transformed19_0131_0001
1.263	-276.604	3550951reamp2_transformed9_0273_0001
1.506	-276.600	3550953reamp2_transformed11_0338_0001
2.385	-276.596	3550952reamp2_transformed10_0136_0001
1.487	-276.593	3550956reamp2_transformed14_0287_0001
1.931	-276.590	3550950reamp2_transformed8_0046_0001
2.302	-276.588	3550959reamp2_transformed17_0254_0001
1.917	-276.587	3550957reamp2_transformed15_0399_0001
2.266	-276.586	3550958reamp2_transformed16_0097_0001
2.095	-276.585	3550953reamp2_transformed11_0167_0001
1.293	-276.584	3550959reamp2_transformed17_0414_0001
2.208	-276.579	3550956reamp2_transformed14_0071_0001
1.722	-276.579	3550956reamp2_transformed14_0239_0001
1.756	-276.579	3550960reamp2_transformed18_0167_0001
1.766	-276.577	3550961reamp2_transformed19_0260_0001
1.870	-276.575	3550949reamp2_transformed7_0482_0001
2.254	-276.569	3550949reamp2_transformed7_0194_0001
2.082	-276.568	3550960reamp2_transformed18_0275_0001
1.082	-276.564	3550943reamp2_transformed1_0011_0001
1.964	-276.560	3550954reamp2_transformed12_0403_0001
2.088	-276.546	3550961reamp2_transformed19_0081_0001
2.337	-276.540	3550958reamp2_transformed16_0053_0001
1.915	-276.538	3550951reamp2_transformed9_0471_0001
1.647	-276.536	3550945reamp2_transformed3_0046_0001
2.106	-276.535	3550944reamp2_transformed2_0489_0001
2.407	-276.534	3550946reamp2_transformed4_0145_0001
2.166	-276.534	3550957reamp2_transformed15_0487_0001
2.155	-276.531	3550953reamp2_transformed11_0287_0001
1.504	-276.528	3550948reamp2_transformed6_0451_0001
2.193	-276.519	3550951reamp2_transformed9_0452_0001
1.304	-276.519	3550959reamp2_transformed17_0348_0001
1.779	-276.511	3550958reamp2_transformed16_0007_0001
2.277	-276.506	3550957reamp2_transformed15_0332_0001
1.995	-276.503	3550961reamp2_transformed19_0184_0001
1.015	-276.501	3550944reamp2_transformed2_0344_0001
2.103	-276.495	3550947reamp2_transformed5_0010_0001
2.135	-276.495	3550954reamp2_transformed12_0429_0001
1.671	-276.487	3550957reamp2_transformed15_0121_0001
1.526	-276.486	3550958reamp2_transformed16_0243_0001
1.775	-276.482	3550951reamp2_transformed9_0196_0001
1.165	-276.482	3550957reamp2_transformed15_0194_0001
2.308	-276.479	3550951reamp2_transformed9_0142_0001
2.165	-276.478	3550958reamp2_transformed16_0480_0001
1.858	-276.475	3550961reamp2_transformed19_0199_0001
2.209	-276.474	3550954reamp2_transformed12_0023_0001
1.316	-276.467	3550959reamp2_transformed17_0318_0001
1.967	-276.457	3550956reamp2_transformed14_0347_0001
2.047	-276.456	3550951reamp2_transformed9_0386_0001
1.215	-276.455	3550957reamp2_transformed15_0366_0001
2.005	-276.454	3550950reamp2_transformed8_0247_0001
1.976	-276.453	3550943reamp2_transformed1_0186_0001
2.096	-276.452	3550949reamp2_transformed7_0038_0001
1.911	-276.449	3550950reamp2_transformed8_0338_0001
2.442	-276.449	3550955reamp2_transformed13_0060_0001
2.208	-276.449	3550946reamp2_transformed4_0112_0001
2.562	-276.447	3550950reamp2_transformed8_0042_0001
2.367	-276.446	3550952reamp2_transformed10_0179_0001
2.727	-276.444	3550953reamp2_transformed11_0053_0001
2.043	-276.437	3550950reamp2_transformed8_0085_0001
2.230	-276.437	3550953reamp2_transformed11_0065_0001
1.911	-276.436	3550953reamp2_transformed11_0383_0001
2.216	-276.430	3550946reamp2_transformed4_0360_0001
1.958	-276.425	3550960reamp2_transformed18_0227_0001
2.326	-276.424	3550950reamp2_transformed8_0312_0001
2.185	-276.408	3550947reamp2_transformed5_0466_0001
2.242	-276.405	3550947reamp2_transformed5_0091_0001
2.369	-276.401	3550954reamp2_transformed12_0455_0001
1.210	-276.399	3550956reamp2_transformed14_0115_0001
2.290	-276.398	3550946reamp2_transformed4_0460_0001
1.484	-276.397	3550951reamp2_transformed9_0484_0001
2.140	-276.393	3550946reamp2_transformed4_0418_0001
2.089	-276.392	3550946reamp2_transformed4_0363_0001
0.729	-276.390	3550944reamp2_transformed2_0103_0001
2.247	-276.390	3550950reamp2_transformed8_0007_0001
1.707	-276.386	3550942reamp2_transformed20_0267_0001
2.172	-276.385	3550960reamp2_transformed18_0189_0001
1.705	-276.384	3550946reamp2_transformed4_0453_0001
2.178	-276.381	3550955reamp2_transformed13_0074_0001
1.917	-276.377	3550950reamp2_transformed8_0277_0001
1.284	-276.375	3550946reamp2_transformed4_0455_0001
2.034	-276.375	3550948reamp2_transformed6_0146_0001
1.427	-276.371	3550954reamp2_transformed12_0316_0001
1.535	-276.367	3550945reamp2_transformed3_0141_0001
0.965	-276.365	3550952reamp2_transformed10_0137_0001
1.222	-276.364	3550944reamp2_transformed2_0179_0001
1.074	-276.361	3550946reamp2_transformed4_0202_0001
2.308	-276.360	3550953reamp2_transformed11_0020_0001
1.854	-276.357	3550955reamp2_transformed13_0157_0001
2.084	-276.355	3550958reamp2_transformed16_0385_0001
1.602	-276.354	3550954reamp2_transformed12_0103_0001
2.491	-276.349	3550959reamp2_transformed17_0155_0001
2.256	-276.348	3550943reamp2_transformed1_0141_0001
1.420	-276.348	3550942reamp2_transformed20_0010_0001
1.382	-276.348	3550945reamp2_transformed3_0059_0001
2.076	-276.345	3550951reamp2_transformed9_0322_0001
1.767	-276.344	3550948reamp2_transformed6_0459_0001
2.006	-276.343	3550947reamp2_transformed5_0381_0001
2.401	-276.342	3550961reamp2_transformed19_0185_0001
2.253	-276.338	3550944reamp2_transformed2_0215_0001
2.130	-276.335	3550945reamp2_transformed3_0240_0001
2.119	-276.333	3550949reamp2_transformed7_0224_0001
2.216	-276.328	3550942reamp2_transformed20_0483_0001
2.032	-276.327	3550953reamp2_transformed11_0237_0001
1.948	-276.326	3550958reamp2_transformed16_0478_0001
1.803	-276.320	3550943reamp2_transformed1_0481_0001
1.625	-276.303	3550949reamp2_transformed7_0402_0001
1.976	-276.300	3550955reamp2_transformed13_0463_0001
1.754	-276.297	3550942reamp2_transformed20_0050_0001
1.280	-276.282	3550956reamp2_transformed14_0355_0001
1.968	-276.282	3550942reamp2_transformed20_0465_0001
2.286	-276.281	3550960reamp2_transformed18_0033_0001
2.465	-276.277	3550948reamp2_transformed6_0390_0001
2.040	-276.268	3550946reamp2_transformed4_0430_0001
1.942	-276.268	3550955reamp2_transformed13_0072_0001
1.585	-276.267	3550951reamp2_transformed9_0269_0001
1.994	-276.265	3550943reamp2_transformed1_0152_0001
2.262	-276.262	3550960reamp2_transformed18_0186_0001
1.308	-276.254	3550950reamp2_transformed8_0134_0001
1.353	-276.251	3550945reamp2_transformed3_0128_0001
2.201	-276.251	3550961reamp2_transformed19_0279_0001
1.507	-276.249	3550948reamp2_transformed6_0091_0001
2.272	-276.246	3550956reamp2_transformed14_0095_0001
1.854	-276.245	3550947reamp2_transformed5_0379_0001
2.406	-276.242	3550952reamp2_transformed10_0288_0001
2.180	-276.242	3550953reamp2_transformed11_0458_0001
1.964	-276.239	3550957reamp2_transformed15_0353_0001
2.255	-276.238	3550959reamp2_transformed17_0382_0001
0.946	-276.236	3550943reamp2_transformed1_0146_0001
1.392	-276.235	3550956reamp2_transformed14_0308_0001
1.782	-276.232	3550951reamp2_transformed9_0276_0001
1.504	-276.230	3550961reamp2_transformed19_0224_0001
1.506	-276.228	3550957reamp2_transformed15_0290_0001
1.897	-276.227	3550951reamp2_transformed9_0007_0001
1.446	-276.225	3550961reamp2_transformed19_0307_0001
2.325	-276.224	3550942reamp2_transformed20_0282_0001
2.333	-276.224	3550955reamp2_transformed13_0259_0001
2.232	-276.219	3550946reamp2_transformed4_0488_0001
2.342	-276.214	3550944reamp2_transformed2_0239_0001
1.684	-276.213	3550943reamp2_transformed1_0178_0001
2.214	-276.213	3550943reamp2_transformed1_0412_0001
1.211	-276.209	3550948reamp2_transformed6_0034_0001
1.664	-276.201	3550949reamp2_transformed7_0136_0001
0.877	-276.201	3550952reamp2_transformed10_0343_0001
1.945	-276.196	3550946reamp2_transformed4_0330_0001
2.210	-276.195	3550942reamp2_transformed20_0355_0001
2.027	-276.191	3550953reamp2_transformed11_0204_0001
2.403	-276.191	3550955reamp2_transformed13_0230_0001
1.813	-276.183	3550942reamp2_transformed20_0233_0001
1.499	-276.181	3550955reamp2_transformed13_0037_0001
2.333	-276.179	3550950reamp2_transformed8_0359_0001
1.897	-276.178	3550943reamp2_transformed1_0323_0001
1.643	-276.177	3550948reamp2_transformed6_0139_0001
2.041	-276.172	3550955reamp2_transformed13_0424_0001
2.044	-276.171	3550954reamp2_transformed12_0044_0001
2.316	-276.170	3550956reamp2_transformed14_0413_0001
1.928	-276.167	3550943reamp2_transformed1_0004_0001
1.292	-276.164	3550954reamp2_transformed12_0039_0001
0.640	-276.153	3550955reamp2_transformed13_0440_0001
1.709	-276.149	3550949reamp2_transformed7_0272_0001
1.599	-276.147	3550960reamp2_transformed18_0044_0001
2.306	-276.147	3550949reamp2_transformed7_0057_0001
2.233	-276.146	3550947reamp2_transformed5_0442_0001
2.006	-276.146	3550959reamp2_transformed17_0272_0001
2.184	-276.145	3550942reamp2_transformed20_0400_0001
2.243	-276.144	3550957reamp2_transformed15_0362_0001
1.984	-276.133	3550954reamp2_transformed12_0212_0001
2.082	-276.133	3550957reamp2_transformed15_0009_0001
2.103	-276.131	3550959reamp2_transformed17_0482_0001
2.418	-276.127	3550948reamp2_transformed6_0419_0001
1.498	-276.119	3550942reamp2_transformed20_0221_0001
2.287	-276.119	3550953reamp2_transformed11_0076_0001
2.363	-276.116	3550955reamp2_transformed13_0068_0001
1.559	-276.111	3550955reamp2_transformed13_0067_0001
1.178	-276.106	3550950reamp2_transformed8_0212_0001
1.385	-276.106	3550947reamp2_transformed5_0356_0001
1.980	-276.103	3550954reamp2_transformed12_0047_0001
1.119	-276.100	3550960reamp2_transformed18_0209_0001
1.305	-276.100	3550951reamp2_transformed9_0022_0001
1.977	-276.098	3550956reamp2_transformed14_0001_0001
1.448	-276.097	3550949reamp2_transformed7_0148_0001
1.452	-276.092	3550952reamp2_transformed10_0246_0001
2.115	-276.090	3550944reamp2_transformed2_0105_0001
1.792	-276.088	3550957reamp2_transformed15_0050_0001
2.376	-276.087	3550953reamp2_transformed11_0295_0001
2.192	-276.082	3550957reamp2_transformed15_0192_0001
2.190	-276.082	3550960reamp2_transformed18_0101_0001
2.237	-276.078	3550953reamp2_transformed11_0422_0001
2.291	-276.075	3550950reamp2_transformed8_0027_0001
1.619	-276.072	3550953reamp2_transformed11_0302_0001
2.177	-276.069	3550944reamp2_transformed2_0301_0001
2.145	-276.068	3550947reamp2_transformed5_0210_0001
1.973	-276.067	3550961reamp2_transformed19_0405_0001
1.785	-276.065	3550958reamp2_transformed16_0067_0001
2.270	-276.060	3550953reamp2_transformed11_0203_0001
1.720	-276.057	3550958reamp2_transformed16_0299_0001
2.272	-276.050	3550943reamp2_transformed1_0086_0001
1.398	-276.049	3550957reamp2_transformed15_0020_0001
2.059	-276.041	3550951reamp2_transformed9_0411_0001
1.946	-276.032	3550952reamp2_transformed10_0328_0001
2.591	-276.029	3550956reamp2_transformed14_0333_0001
2.382	-276.028	3550952reamp2_transformed10_0214_0001
1.569	-276.024	3550943reamp2_transformed1_0278_0001
2.156	-276.019	3550948reamp2_transformed6_0361_0001
2.057	-276.017	3550956reamp2_transformed14_0142_0001
1.904	-276.015	3550950reamp2_transformed8_0311_0001
2.169	-276.013	3550948reamp2_transformed6_0375_0001
1.646	-276.012	3550942reamp2_transformed20_0070_0001
1.906	-276.004	3550942reamp2_transformed20_0004_0001
2.473	-276.004	3550959reamp2_transformed17_0276_0001
1.844	-275.999	3550950reamp2_transformed8_0114_0001
2.161	-275.998	3550960reamp2_transformed18_0322_0001
1.731	-275.995	3550945reamp2_transformed3_0278_0001
2.085	-275.994	3550947reamp2_transformed5_0077_0001
1.977	-275.991	3550957reamp2_transformed15_0454_0001
1.477	-275.990	3550959reamp2_transformed17_0299_0001
2.290	-275.990	3550946reamp2_transformed4_0440_0001
2.652	-275.986	3550955reamp2_transformed13_0479_0001
2.210	-275.981	3550955reamp2_transformed13_0319_0001
1.738	-275.978	3550947reamp2_transformed5_0234_0001
2.483	-275.977	3550942reamp2_transformed20_0141_0001
1.799	-275.977	3550956reamp2_transformed14_0293_0001
1.415	-275.970	3550954reamp2_transformed12_0295_0001
2.314	-275.969	3550950reamp2_transformed8_0043_0001
1.374	-275.967	3550950reamp2_transformed8_0470_0001
2.108	-275.966	3550949reamp2_transformed7_0054_0001
2.132	-275.965	3550957reamp2_transformed15_0461_0001
1.407	-275.964	3550943reamp2_transformed1_0211_0001
2.039	-275.964	3550953reamp2_transformed11_0210_0001
1.158	-275.959	3550957reamp2_transformed15_0016_0001
1.987	-275.955	3550947reamp2_transformed5_0242_0001
2.026	-275.954	3550947reamp2_transformed5_0392_0001
1.889	-275.951	3550945reamp2_transformed3_0062_0001
1.849	-275.950	3550956reamp2_transformed14_0004_0001
1.189	-275.947	3550952reamp2_transformed10_0243_0001
2.097	-275.947	3550954reamp2_transformed12_0190_0001
1.316	-275.945	3550956reamp2_transformed14_0281_0001
2.094	-275.945	3550955reamp2_transformed13_0473_0001
2.289	-275.943	3550943reamp2_transformed1_0477_0001
2.092	-275.939	3550946reamp2_transformed4_0170_0001
1.632	-275.938	3550957reamp2_transformed15_0393_0001
1.008	-275.935	3550947reamp2_transformed5_0123_0001
1.996	-275.932	3550951reamp2_transformed9_0405_0001
1.986	-275.931	3550958reamp2_transformed16_0168_0001
1.215	-275.927	3550942reamp2_transformed20_0213_0001
2.245	-275.923	3550944reamp2_transformed2_0338_0001
2.341	-275.923	3550957reamp2_transformed15_0248_0001
1.681	-275.923	3550950reamp2_transformed8_0273_0001
1.428	-275.922	3550946reamp2_transformed4_0343_0001
1.214	-275.920	3550951reamp2_transformed9_0138_0001
2.057	-275.920	3550950reamp2_transformed8_0257_0001
0.901	-275.918	3550958reamp2_transformed16_0054_0001
2.298	-275.916	3550946reamp2_transformed4_0219_0001
2.102	-275.915	3550957reamp2_transformed15_0003_0001
2.140	-275.907	3550952reamp2_transformed10_0123_0001
2.737	-275.904	3550950reamp2_transformed8_0350_0001
1.714	-275.903	3550956reamp2_transformed14_0268_0001
1.390	-275.901	3550960reamp2_transformed18_0315_0001
2.193	-275.900	3550955reamp2_transformed13_0130_0001
1.430	-275.898	3550949reamp2_transformed7_0260_0001
2.206	-275.898	3550955reamp2_transformed13_0004_0001
2.046	-275.897	3550951reamp2_transformed9_0263_0001
0.936	-275.895	3550961reamp2_transformed19_0096_0001
2.142	-275.895	3550942reamp2_transformed20_0162_0001
2.239	-275.892	3550945reamp2_transformed3_0275_0001
1.662	-275.889	3550944reamp2_transformed2_0364_0001
1.932	-275.877	3550951reamp2_transformed9_0101_0001
2.268	-275.874	3550949reamp2_transformed7_0199_0001
2.157	-275.874	3550957reamp2_transformed15_0066_0001
2.028	-275.871	3550958reamp2_transformed16_0148_0001
2.200	-275.863	3550958reamp2_transformed16_0095_0001
1.250	-275.860	3550960reamp2_transformed18_0179_0001
2.425	-275.859	3550951reamp2_transformed9_0385_0001
2.250	-275.856	3550949reamp2_transformed7_0150_0001
2.026	-275.854	3550946reamp2_transformed4_0028_0001
1.645	-275.852	3550943reamp2_transformed1_0429_0001
1.135	-275.849	3550956reamp2_transformed14_0106_0001
2.266	-275.849	3550943reamp2_transformed1_0321_0001
2.407	-275.844	3550955reamp2_transformed13_0065_0001
2.080	-275.844	3550942reamp2_transformed20_0371_0001
1.830	-275.840	3550953reamp2_transformed11_0045_0001
2.044	-275.840	3550943reamp2_transformed1_0460_0001
1.352	-275.834	3550960reamp2_transformed18_0069_0001
2.137	-275.828	3550951reamp2_transformed9_0277_0001
2.033	-275.827	3550956reamp2_transformed14_0389_0001
0.968	-275.823	3550956reamp2_transformed14_0258_0001
2.045	-275.821	3550956reamp2_transformed14_0379_0001
2.478	-275.821	3550955reamp2_transformed13_0215_0001
1.348	-275.819	3550956reamp2_transformed14_0026_0001
2.154	-275.818	3550960reamp2_transformed18_0111_0001
2.171	-275.816	3550952reamp2_transformed10_0311_0001
1.986	-275.812	3550960reamp2_transformed18_0441_0001
2.063	-275.811	3550947reamp2_transformed5_0167_0001
1.519	-275.811	3550949reamp2_transformed7_0162_0001
1.961	-275.807	3550951reamp2_transformed9_0163_0001
1.223	-275.791	3550945reamp2_transformed3_0009_0001
1.794	-275.790	3550952reamp2_transformed10_0002_0001
1.844	-275.789	3550949reamp2_transformed7_0213_0001
2.005	-275.784	3550955reamp2_transformed13_0341_0001
2.180	-275.781	3550961reamp2_transformed19_0322_0001
1.989	-275.779	3550955reamp2_transformed13_0480_0001
1.992	-275.779	3550954reamp2_transformed12_0274_0001
1.060	-275.779	3550952reamp2_transformed10_0019_0001
1.548	-275.778	3550950reamp2_transformed8_0057_0001
1.029	-275.777	3550959reamp2_transformed17_0156_0001
2.010	-275.776	3550957reamp2_transformed15_0164_0001
1.482	-275.775	3550954reamp2_transformed12_0354_0001
1.989	-275.774	3550942reamp2_transformed20_0115_0001
1.464	-275.770	3550952reamp2_transformed10_0321_0001
1.543	-275.769	3550949reamp2_transformed7_0144_0001
2.346	-275.768	3550953reamp2_transformed11_0288_0001
2.226	-275.766	3550947reamp2_transformed5_0463_0001
2.314	-275.765	3550957reamp2_transformed15_0489_0001
1.691	-275.764	3550942reamp2_transformed20_0112_0001
1.804	-275.764	3550958reamp2_transformed16_0140_0001
2.016	-275.763	3550943reamp2_transformed1_0162_0001
1.670	-275.762	3550947reamp2_transformed5_0272_0001
1.329	-275.762	3550943reamp2_transformed1_0095_0001
1.367	-275.761	3550950reamp2_transformed8_0055_0001
2.165	-275.761	3550956reamp2_transformed14_0387_0001
2.121	-275.750	3550945reamp2_transformed3_0374_0001
1.277	-275.747	3550947reamp2_transformed5_0329_0001
2.244	-275.740	3550953reamp2_transformed11_0442_0001
0.820	-275.738	3550944reamp2_transformed2_0243_0001
1.682	-275.734	3550948reamp2_transformed6_0278_0001
2.410	-275.729	3550958reamp2_transformed16_0390_0001
1.970	-275.724	3550958reamp2_transformed16_0085_0001
2.128	-275.724	3550956reamp2_transformed14_0121_0001
1.307	-275.724	3550956reamp2_transformed14_0107_0001
2.090	-275.723	3550954reamp2_transformed12_0189_0001
2.371	-275.718	3550960reamp2_transformed18_0347_0001
1.475	-275.717	3550953reamp2_transformed11_0216_0001
2.174	-275.714	3550948reamp2_transformed6_0445_0001
1.344	-275.706	3550942reamp2_transformed20_0225_0001
2.115	-275.697	3550949reamp2_transformed7_0085_0001
2.116	-275.695	3550950reamp2_transformed8_0033_0001
1.849	-275.693	3550946reamp2_transformed4_0358_0001
1.898	-275.692	3550957reamp2_transformed15_0296_0001
1.699	-275.692	3550953reamp2_transformed11_0405_0001
1.930	-275.691	3550942reamp2_transformed20_0325_0001
1.525	-275.690	3550958reamp2_transformed16_0332_0001
1.949	-275.683	3550951reamp2_transformed9_0359_0001
1.990	-275.681	3550957reamp2_transformed15_0089_0001
1.937	-275.681	3550946reamp2_transformed4_0016_0001
1.806	-275.681	3550948reamp2_transformed6_0463_0001
1.912	-275.681	3550951reamp2_transformed9_0323_0001
2.251	-275.679	3550951reamp2_transformed9_0328_0001
2.305	-275.678	3550956reamp2_transformed14_0396_0001
1.412	-275.674	3550954reamp2_transformed12_0468_0001
1.119	-275.673	3550957reamp2_transformed15_0478_0001
1.676	-275.672	3550961reamp2_transformed19_0047_0001
2.433	-275.669	3550957reamp2_transformed15_0390_0001
2.016	-275.669	3550958reamp2_transformed16_0052_0001
2.083	-275.666	3550950reamp2_transformed8_0378_0001
2.397	-275.665	3550944reamp2_transformed2_0483_0001
2.329	-275.664	3550956reamp2_transformed14_0007_0001
1.337	-275.661	3550951reamp2_transformed9_0445_0001
1.423	-275.659	3550943reamp2_transformed1_0222_0001
1.102	-275.657	3550952reamp2_transformed10_0207_0001
2.223	-275.655	3550958reamp2_transformed16_0172_0001
1.978	-275.651	3550950reamp2_transformed8_0149_0001
1.984	-275.650	3550958reamp2_transformed16_0331_0001
1.483	-275.649	3550959reamp2_transformed17_0278_0001
2.299	-275.647	3550958reamp2_transformed16_0169_0001
2.209	-275.646	3550961reamp2_transformed19_0117_0001
1.715	-275.642	3550947reamp2_transformed5_0087_0001
1.244	-275.640	3550946reamp2_transformed4_0216_0001
1.332	-275.636	3550943reamp2_transformed1_0341_0001
1.857	-275.633	3550954reamp2_transformed12_0163_0001
1.328	-275.633	3550946reamp2_transformed4_0175_0001
2.102	-275.627	3550948reamp2_transformed6_0059_0001
1.958	-275.619	3550945reamp2_transformed3_0135_0001
1.231	-275.618	3550955reamp2_transformed13_0027_0001
1.362	-275.613	3550949reamp2_transformed7_0478_0001
1.743	-275.612	3550959reamp2_transformed17_0333_0001
2.185	-275.601	3550958reamp2_transformed16_0381_0001
2.093	-275.600	3550948reamp2_transformed6_0208_0001
1.553	-275.600	3550944reamp2_transformed2_0275_0001
2.257	-275.599	3550959reamp2_transformed17_0103_0001
2.111	-275.597	3550957reamp2_transformed15_0022_0001
2.273	-275.595	3550957reamp2_transformed15_0450_0001
2.018	-275.594	3550946reamp2_transformed4_0350_0001
2.055	-275.594	3550956reamp2_transformed14_0249_0001
1.421	-275.592	3550946reamp2_transformed4_0017_0001
2.243	-275.589	3550949reamp2_transformed7_0484_0001
2.156	-275.588	3550959reamp2_transformed17_0484_0001
0.980	-275.585	3550955reamp2_transformed13_0156_0001
1.944	-275.580	3550946reamp2_transformed4_0362_0001
1.066	-275.579	3550943reamp2_transformed1_0445_0001
2.429	-275.578	3550942reamp2_transformed20_0104_0001
2.342	-275.577	3550952reamp2_transformed10_0461_0001
2.314	-275.576	3550959reamp2_transformed17_0238_0001
2.188	-275.575	3550949reamp2_transformed7_0071_0001
1.696	-275.571	3550954reamp2_transformed12_0486_0001
2.045	-275.561	3550943reamp2_transformed1_0199_0001
1.444	-275.560	3550946reamp2_transformed4_0351_0001
2.008	-275.560	3550958reamp2_transformed16_0311_0001
1.960	-275.552	3550945reamp2_transformed3_0082_0001
2.000	-275.551	3550946reamp2_transformed4_0180_0001
1.240	-275.550	3550960reamp2_transformed18_0474_0001
1.101	-275.548	3550957reamp2_transformed15_0181_0001
2.079	-275.548	3550950reamp2_transformed8_0289_0001
1.244	-275.545	3550944reamp2_transformed2_0369_0001
2.023	-275.542	3550958reamp2_transformed16_0155_0001
1.113	-275.538	3550959reamp2_transformed17_0500_0001
2.216	-275.537	3550945reamp2_transformed3_0157_0001
1.559	-275.537	3550953reamp2_transformed11_0077_0001
2.219	-275.536	3550944reamp2_transformed2_0312_0001
2.023	-275.534	3550960reamp2_transformed18_0182_0001
2.048	-275.532	3550950reamp2_transformed8_0415_0001
2.044	-275.531	3550949reamp2_transformed7_0183_0001
1.946	-275.521	3550942reamp2_transformed20_0417_0001
2.417	-275.519	3550955reamp2_transformed13_0236_0001
2.266	-275.519	3550955reamp2_transformed13_0487_0001
2.353	-275.516	3550949reamp2_transformed7_0138_0001
1.349	-275.515	3550944reamp2_transformed2_0024_0001
1.890	-275.513	3550953reamp2_transformed11_0337_0001
2.290	-275.513	3550957reamp2_transformed15_0438_0001
1.841	-275.511	3550960reamp2_transformed18_0026_0001
1.077	-275.510	3550961reamp2_transformed19_0262_0001
2.282	-275.509	3550960reamp2_transformed18_0423_0001
1.811	-275.508	3550959reamp2_transformed17_0153_0001
2.355	-275.502	3550948reamp2_transformed6_0449_0001
1.342	-275.499	3550949reamp2_transformed7_0267_0001
1.435	-275.497	3550958reamp2_transformed16_0038_0001
2.067	-275.495	3550949reamp2_transformed7_0419_0001
1.981	-275.495	3550949reamp2_transformed7_0244_0001
2.124	-275.493	3550949reamp2_transformed7_0259_0001
1.293	-275.492	3550950reamp2_transformed8_0356_0001
1.722	-275.492	3550953reamp2_transformed11_0209_0001
1.551	-275.492	3550957reamp2_transformed15_0315_0001
1.334	-275.490	3550960reamp2_transformed18_0094_0001
1.949	-275.484	3550956reamp2_transformed14_0304_0001
2.088	-275.482	3550945reamp2_transformed3_0215_0001
2.127	-275.481	3550959reamp2_transformed17_0158_0001
1.509	-275.481	3550948reamp2_transformed6_0068_0001
2.111	-275.480	3550942reamp2_transformed20_0316_0001
1.240	-275.467	3550952reamp2_transformed10_0401_0001
2.154	-275.467	3550946reamp2_transformed4_0279_0001
1.608	-275.467	3550955reamp2_transformed13_0149_0001
2.289	-275.464	3550952reamp2_transformed10_0148_0001
2.038	-275.459	3550942reamp2_transformed20_0349_0001
1.425	-275.459	3550957reamp2_transformed15_0377_0001
1.874	-275.456	3550955reamp2_transformed13_0133_0001
2.084	-275.455	3550946reamp2_transformed4_0090_0001
2.054	-275.454	3550951reamp2_transformed9_0089_0001
2.420	-275.445	3550954reamp2_transformed12_0384_0001
1.073	-275.443	3550953reamp2_transformed11_0376_0001
2.236	-275.443	3550942reamp2_transformed20_0154_0001
2.238	-275.440	3550952reamp2_transformed10_0129_0001
2.178	-275.435	3550948reamp2_transformed6_0138_0001
2.002	-275.435	3550951reamp2_transformed9_0375_0001
1.162	-275.434	3550942reamp2_transformed20_0240_0001
2.158	-275.434	3550952reamp2_transformed10_0398_0001
1.810	-275.433	3550953reamp2_transformed11_0259_0001
2.318	-275.433	3550958reamp2_transformed16_0367_0001
1.895	-275.427	3550943reamp2_transformed1_0441_0001
1.521	-275.426	3550949reamp2_transformed7_0315_0001
2.205	-275.424	3550961reamp2_transformed19_0059_0001
1.417	-275.424	3550955reamp2_transformed13_0333_0001
2.093	-275.422	3550946reamp2_transformed4_0404_0001
1.107	-275.420	3550947reamp2_transformed5_0465_0001
2.025	-275.413	3550942reamp2_transformed20_0092_0001
2.179	-275.408	3550946reamp2_transformed4_0426_0001
2.245	-275.408	3550946reamp2_transformed4_0309_0001
0.956	-275.408	3550946reamp2_transformed4_0138_0001
2.033	-275.400	3550955reamp2_transformed13_0201_0001
2.473	-275.396	3550943reamp2_transformed1_0129_0001
1.555	-275.396	3550956reamp2_transformed14_0150_0001
1.667	-275.396	3550942reamp2_transformed20_0374_0001
1.222	-275.392	3550954reamp2_transformed12_0109_0001
1.057	-275.392	3550956reamp2_transformed14_0284_0001
1.739	-275.389	3550959reamp2_transformed17_0455_0001
2.179	-275.388	3550944reamp2_transformed2_0333_0001
2.319	-275.388	3550952reamp2_transformed10_0078_0001
2.392	-275.386	3550958reamp2_transformed16_0126_0001
1.549	-275.382	3550948reamp2_transformed6_0099_0001
1.616	-275.380	3550944reamp2_transformed2_0384_0001
2.186	-275.380	3550947reamp2_transformed5_0372_0001
0.646	-275.380	3550961reamp2_transformed19_0044_0001
2.044	-275.375	3550957reamp2_transformed15_0424_0001
2.118	-275.373	3550945reamp2_transformed3_0070_0001
2.137	-275.373	3550942reamp2_transformed20_0290_0001
1.957	-275.373	3550950reamp2_transformed8_0421_0001
2.295	-275.371	3550952reamp2_transformed10_0498_0001
1.519	-275.369	3550945reamp2_transformed3_0380_0001
2.022	-275.367	3550960reamp2_transformed18_0205_0001
1.793	-275.366	3550948reamp2_transformed6_0412_0001
1.476	-275.364	3550954reamp2_transformed12_0159_0001
1.289	-275.362	3550953reamp2_transformed11_0086_0001
1.680	-275.360	3550954reamp2_transformed12_0398_0001
1.763	-275.354	3550955reamp2_transformed13_0073_0001
1.475	-275.348	3550957reamp2_transformed15_0324_0001
[truncated: 7,927 more rows]
