# Supplementary material for: Small-residue packing motifs modulate the structure and function of a minimal de novo membrane protein
Source: Sci Rep. 2020 Sep 16;10:15203. doi: 10.1038/s41598-020-71585-8 (PMC7495484; doi:10.1038/s41598-020-71585-8)
Supplement: Supplementary file 2 — Supplementary file2 [file 41598_2020_71585_MOESM2_ESM.zip › Modelling/reamp2_SL_transformed.pdb]

ATOM      1  N   MET A   1       0.972  -5.719 -18.481  1.00  0.00           N  
ATOM      2  CA  MET A   1       0.544  -4.767 -17.436  1.00  0.00           C  
ATOM      3  C   MET A   1       0.445  -5.340 -16.037  1.00  0.00           C  
ATOM      4  O   MET A   1       0.157  -4.565 -15.133  1.00  0.00           O  
ATOM      5  CB  MET A   1      -0.745  -4.026 -17.811  1.00  0.00           C  
ATOM      6  CG  MET A   1      -0.618  -3.072 -19.002  1.00  0.00           C  
ATOM      7  SD  MET A   1      -2.107  -2.072 -19.276  1.00  0.00           S  
ATOM      8  CE  MET A   1      -3.211  -3.326 -19.985  1.00  0.00           C  
ATOM      9 1H   MET A   1       1.008  -5.250 -19.364  1.00  0.00           H  
ATOM     10 2H   MET A   1       1.880  -6.076 -18.257  1.00  0.00           H  
ATOM     11 3H   MET A   1       0.321  -6.476 -18.531  1.00  0.00           H  
ATOM     12  HA  MET A   1       1.329  -4.022 -17.304  1.00  0.00           H  
ATOM     13 1HB  MET A   1      -1.524  -4.749 -18.049  1.00  0.00           H  
ATOM     14 2HB  MET A   1      -1.091  -3.442 -16.957  1.00  0.00           H  
ATOM     15 1HG  MET A   1       0.221  -2.397 -18.840  1.00  0.00           H  
ATOM     16 2HG  MET A   1      -0.423  -3.647 -19.908  1.00  0.00           H  
ATOM     17 1HE  MET A   1      -4.177  -2.873 -20.213  1.00  0.00           H  
ATOM     18 2HE  MET A   1      -2.771  -3.723 -20.901  1.00  0.00           H  
ATOM     19 3HE  MET A   1      -3.350  -4.135 -19.269  1.00  0.00           H  
ATOM     20  N   VAL A   2       0.655  -6.643 -15.784  1.00  0.00           N  
ATOM     21  CA  VAL A   2       0.537  -7.320 -14.506  1.00  0.00           C  
ATOM     22  C   VAL A   2       1.257  -6.639 -13.348  1.00  0.00           C  
ATOM     23  O   VAL A   2       0.785  -6.617 -12.213  1.00  0.00           O  
ATOM     24  CB  VAL A   2       0.857  -8.814 -14.647  1.00  0.00           C  
ATOM     25  CG1 VAL A   2       0.967  -9.580 -13.331  1.00  0.00           C  
ATOM     26  CG2 VAL A   2      -0.106  -9.542 -15.583  1.00  0.00           C  
ATOM     27  H   VAL A   2       0.922  -7.174 -16.600  1.00  0.00           H  
ATOM     28  HA  VAL A   2      -0.490  -7.220 -14.154  1.00  0.00           H  
ATOM     29  HB  VAL A   2       1.864  -8.925 -15.047  1.00  0.00           H  
ATOM     30 1HG1 VAL A   2       1.195 -10.626 -13.537  1.00  0.00           H  
ATOM     31 2HG1 VAL A   2       1.762  -9.148 -12.724  1.00  0.00           H  
ATOM     32 3HG1 VAL A   2       0.021  -9.514 -12.793  1.00  0.00           H  
ATOM     33 1HG2 VAL A   2       0.170 -10.594 -15.643  1.00  0.00           H  
ATOM     34 2HG2 VAL A   2      -1.122  -9.455 -15.199  1.00  0.00           H  
ATOM     35 3HG2 VAL A   2      -0.054  -9.097 -16.577  1.00  0.00           H  
ATOM     36  N   TRP A   3       2.406  -6.006 -13.630  1.00  0.00           N  
ATOM     37  CA  TRP A   3       3.236  -5.292 -12.684  1.00  0.00           C  
ATOM     38  C   TRP A   3       2.457  -4.301 -11.836  1.00  0.00           C  
ATOM     39  O   TRP A   3       2.765  -4.099 -10.661  1.00  0.00           O  
ATOM     40  CB  TRP A   3       4.350  -4.540 -13.414  1.00  0.00           C  
ATOM     41  CG  TRP A   3       5.368  -5.442 -14.044  1.00  0.00           C  
ATOM     42  CD1 TRP A   3       5.602  -5.600 -15.377  1.00  0.00           C  
ATOM     43  CD2 TRP A   3       6.300  -6.319 -13.366  1.00  0.00           C  
ATOM     44  NE1 TRP A   3       6.610  -6.511 -15.575  1.00  0.00           N  
ATOM     45  CE2 TRP A   3       7.049  -6.960 -14.355  1.00  0.00           C  
ATOM     46  CE3 TRP A   3       6.554  -6.605 -12.019  1.00  0.00           C  
ATOM     47  CZ2 TRP A   3       8.041  -7.878 -14.045  1.00  0.00           C  
ATOM     48  CZ3 TRP A   3       7.549  -7.524 -11.708  1.00  0.00           C  
ATOM     49  CH2 TRP A   3       8.273  -8.143 -12.695  1.00  0.00           C  
ATOM     50  H   TRP A   3       2.690  -6.050 -14.598  1.00  0.00           H  
ATOM     51  HA  TRP A   3       3.689  -6.016 -12.007  1.00  0.00           H  
ATOM     52 1HB  TRP A   3       3.916  -3.915 -14.194  1.00  0.00           H  
ATOM     53 2HB  TRP A   3       4.863  -3.881 -12.714  1.00  0.00           H  
ATOM     54  HD1 TRP A   3       5.068  -5.079 -16.170  1.00  0.00           H  
ATOM     55  HE1 TRP A   3       6.970  -6.805 -16.472  1.00  0.00           H  
ATOM     56  HE3 TRP A   3       5.984  -6.115 -11.231  1.00  0.00           H  
ATOM     57  HZ2 TRP A   3       8.627  -8.380 -14.815  1.00  0.00           H  
ATOM     58  HZ3 TRP A   3       7.740  -7.743 -10.657  1.00  0.00           H  
ATOM     59  HH2 TRP A   3       9.047  -8.859 -12.416  1.00  0.00           H  
ATOM     60  N   ALA A   4       1.429  -3.654 -12.403  1.00  0.00           N  
ATOM     61  CA  ALA A   4       0.546  -2.690 -11.778  1.00  0.00           C  
ATOM     62  C   ALA A   4      -0.272  -3.362 -10.667  1.00  0.00           C  
ATOM     63  O   ALA A   4      -0.403  -2.824  -9.568  1.00  0.00           O  
ATOM     64  CB  ALA A   4      -0.368  -2.057 -12.817  1.00  0.00           C  
ATOM     65  H   ALA A   4       1.288  -3.893 -13.374  1.00  0.00           H  
ATOM     66  HA  ALA A   4       1.161  -1.911 -11.327  1.00  0.00           H  
ATOM     67 1HB  ALA A   4      -1.025  -1.336 -12.332  1.00  0.00           H  
ATOM     68 2HB  ALA A   4       0.234  -1.550 -13.571  1.00  0.00           H  
ATOM     69 3HB  ALA A   4      -0.968  -2.831 -13.293  1.00  0.00           H  
ATOM     70  N   LEU A   5      -0.833  -4.544 -10.935  1.00  0.00           N  
ATOM     71  CA  LEU A   5      -1.562  -5.369  -9.989  1.00  0.00           C  
ATOM     72  C   LEU A   5      -0.646  -5.837  -8.864  1.00  0.00           C  
ATOM     73  O   LEU A   5      -1.045  -5.826  -7.694  1.00  0.00           O  
ATOM     74  CB  LEU A   5      -2.176  -6.580 -10.685  1.00  0.00           C  
ATOM     75  CG  LEU A   5      -3.292  -6.322 -11.696  1.00  0.00           C  
ATOM     76  CD1 LEU A   5      -3.674  -7.608 -12.458  1.00  0.00           C  
ATOM     77  CD2 LEU A   5      -4.524  -5.689 -11.068  1.00  0.00           C  
ATOM     78  H   LEU A   5      -0.724  -4.866 -11.887  1.00  0.00           H  
ATOM     79  HA  LEU A   5      -2.367  -4.773  -9.560  1.00  0.00           H  
ATOM     80 1HB  LEU A   5      -1.388  -7.111 -11.216  1.00  0.00           H  
ATOM     81 2HB  LEU A   5      -2.588  -7.245  -9.927  1.00  0.00           H  
ATOM     82  HG  LEU A   5      -2.931  -5.647 -12.473  1.00  0.00           H  
ATOM     83 1HD1 LEU A   5      -4.470  -7.388 -13.169  1.00  0.00           H  
ATOM     84 2HD1 LEU A   5      -2.803  -7.986 -12.996  1.00  0.00           H  
ATOM     85 3HD1 LEU A   5      -4.019  -8.361 -11.751  1.00  0.00           H  
ATOM     86 1HD2 LEU A   5      -5.284  -5.529 -11.835  1.00  0.00           H  
ATOM     87 2HD2 LEU A   5      -4.921  -6.351 -10.297  1.00  0.00           H  
ATOM     88 3HD2 LEU A   5      -4.254  -4.733 -10.620  1.00  0.00           H  
ATOM     89  N   LEU A   6       0.592  -6.218  -9.177  1.00  0.00           N  
ATOM     90  CA  LEU A   6       1.617  -6.625  -8.227  1.00  0.00           C  
ATOM     91  C   LEU A   6       2.030  -5.495  -7.303  1.00  0.00           C  
ATOM     92  O   LEU A   6       2.160  -5.717  -6.100  1.00  0.00           O  
ATOM     93  CB  LEU A   6       2.832  -7.180  -8.974  1.00  0.00           C  
ATOM     94  CG  LEU A   6       2.637  -8.507  -9.701  1.00  0.00           C  
ATOM     95  CD1 LEU A   6       3.863  -8.852 -10.558  1.00  0.00           C  
ATOM     96  CD2 LEU A   6       2.325  -9.662  -8.750  1.00  0.00           C  
ATOM     97  H   LEU A   6       0.810  -6.216 -10.164  1.00  0.00           H  
ATOM     98  HA  LEU A   6       1.206  -7.409  -7.590  1.00  0.00           H  
ATOM     99 1HB  LEU A   6       3.146  -6.449  -9.716  1.00  0.00           H  
ATOM    100 2HB  LEU A   6       3.645  -7.318  -8.262  1.00  0.00           H  
ATOM    101  HG  LEU A   6       1.807  -8.421 -10.403  1.00  0.00           H  
ATOM    102 1HD1 LEU A   6       3.696  -9.803 -11.065  1.00  0.00           H  
ATOM    103 2HD1 LEU A   6       4.019  -8.069 -11.300  1.00  0.00           H  
ATOM    104 3HD1 LEU A   6       4.742  -8.930  -9.921  1.00  0.00           H  
ATOM    105 1HD2 LEU A   6       2.195 -10.581  -9.324  1.00  0.00           H  
ATOM    106 2HD2 LEU A   6       3.147  -9.787  -8.046  1.00  0.00           H  
ATOM    107 3HD2 LEU A   6       1.407  -9.445  -8.202  1.00  0.00           H  
ATOM    108  N   SER A   7       2.180  -4.260  -7.792  1.00  0.00           N  
ATOM    109  CA  SER A   7       2.449  -3.084  -6.993  1.00  0.00           C  
ATOM    110  C   SER A   7       1.363  -2.858  -5.955  1.00  0.00           C  
ATOM    111  O   SER A   7       1.674  -2.724  -4.772  1.00  0.00           O  
ATOM    112  CB  SER A   7       2.568  -1.866  -7.888  1.00  0.00           C  
ATOM    113  OG  SER A   7       2.801  -0.709  -7.134  1.00  0.00           O  
ATOM    114  H   SER A   7       2.095  -4.167  -8.793  1.00  0.00           H  
ATOM    115  HA  SER A   7       3.339  -3.269  -6.391  1.00  0.00           H  
ATOM    116 1HB  SER A   7       3.384  -2.013  -8.596  1.00  0.00           H  
ATOM    117 2HB  SER A   7       1.652  -1.748  -8.466  1.00  0.00           H  
ATOM    118  HG  SER A   7       3.443  -0.194  -7.629  1.00  0.00           H  
ATOM    119  N   GLY A   8       0.094  -2.897  -6.367  1.00  0.00           N  
ATOM    120  CA  GLY A   8      -1.123  -2.840  -5.581  1.00  0.00           C  
ATOM    121  C   GLY A   8      -1.250  -3.865  -4.456  1.00  0.00           C  
ATOM    122  O   GLY A   8      -1.410  -3.496  -3.294  1.00  0.00           O  
ATOM    123  H   GLY A   8       0.026  -2.979  -7.371  1.00  0.00           H  
ATOM    124 1HA  GLY A   8      -1.215  -1.853  -5.125  1.00  0.00           H  
ATOM    125 2HA  GLY A   8      -1.985  -2.973  -6.233  1.00  0.00           H  
ATOM    126  N   LEU A   9      -1.102  -5.151  -4.789  1.00  0.00           N  
ATOM    127  CA  LEU A   9      -1.055  -6.286  -3.888  1.00  0.00           C  
ATOM    128  C   LEU A   9       0.079  -6.226  -2.868  1.00  0.00           C  
ATOM    129  O   LEU A   9      -0.110  -6.529  -1.699  1.00  0.00           O  
ATOM    130  CB  LEU A   9      -0.926  -7.576  -4.709  1.00  0.00           C  
ATOM    131  CG  LEU A   9      -2.163  -7.971  -5.526  1.00  0.00           C  
ATOM    132  CD1 LEU A   9      -1.812  -9.129  -6.450  1.00  0.00           C  
ATOM    133  CD2 LEU A   9      -3.296  -8.347  -4.583  1.00  0.00           C  
ATOM    134  H   LEU A   9      -1.018  -5.308  -5.783  1.00  0.00           H  
ATOM    135  HA  LEU A   9      -1.967  -6.295  -3.294  1.00  0.00           H  
ATOM    136 1HB  LEU A   9      -0.093  -7.466  -5.401  1.00  0.00           H  
ATOM    137 2HB  LEU A   9      -0.701  -8.399  -4.030  1.00  0.00           H  
ATOM    138  HG  LEU A   9      -2.472  -7.130  -6.147  1.00  0.00           H  
ATOM    139 1HD1 LEU A   9      -2.691  -9.410  -7.031  1.00  0.00           H  
ATOM    140 2HD1 LEU A   9      -1.013  -8.826  -7.127  1.00  0.00           H  
ATOM    141 3HD1 LEU A   9      -1.483  -9.981  -5.857  1.00  0.00           H  
ATOM    142 1HD2 LEU A   9      -4.175  -8.627  -5.164  1.00  0.00           H  
ATOM    143 2HD2 LEU A   9      -2.988  -9.189  -3.962  1.00  0.00           H  
ATOM    144 3HD2 LEU A   9      -3.537  -7.496  -3.946  1.00  0.00           H  
ATOM    145  N   GLY A  10       1.266  -5.752  -3.281  1.00  0.00           N  
ATOM    146  CA  GLY A  10       2.377  -5.494  -2.388  1.00  0.00           C  
ATOM    147  C   GLY A  10       2.012  -4.513  -1.280  1.00  0.00           C  
ATOM    148  O   GLY A  10       2.102  -4.856  -0.108  1.00  0.00           O  
ATOM    149  H   GLY A  10       1.376  -5.571  -4.269  1.00  0.00           H  
ATOM    150 1HA  GLY A  10       2.709  -6.431  -1.940  1.00  0.00           H  
ATOM    151 2HA  GLY A  10       3.215  -5.094  -2.956  1.00  0.00           H  
ATOM    152  N   ALA A  11       1.510  -3.331  -1.633  1.00  0.00           N  
ATOM    153  CA  ALA A  11       1.079  -2.299  -0.703  1.00  0.00           C  
ATOM    154  C   ALA A  11       0.003  -2.796   0.246  1.00  0.00           C  
ATOM    155  O   ALA A  11       0.063  -2.549   1.451  1.00  0.00           O  
ATOM    156  CB  ALA A  11       0.579  -1.082  -1.468  1.00  0.00           C  
ATOM    157  H   ALA A  11       1.432  -3.162  -2.626  1.00  0.00           H  
ATOM    158  HA  ALA A  11       1.938  -2.008  -0.099  1.00  0.00           H  
ATOM    159 1HB  ALA A  11       0.267  -0.312  -0.762  1.00  0.00           H  
ATOM    160 2HB  ALA A  11       1.380  -0.693  -2.097  1.00  0.00           H  
ATOM    161 3HB  ALA A  11      -0.266  -1.366  -2.092  1.00  0.00           H  
ATOM    162  N   LEU A  12      -1.020  -3.512  -0.244  1.00  0.00           N  
ATOM    163  CA  LEU A  12      -2.099  -4.080   0.532  1.00  0.00           C  
ATOM    164  C   LEU A  12      -1.612  -5.104   1.550  1.00  0.00           C  
ATOM    165  O   LEU A  12      -1.975  -5.027   2.716  1.00  0.00           O  
ATOM    166  CB  LEU A  12      -3.119  -4.735  -0.407  1.00  0.00           C  
ATOM    167  CG  LEU A  12      -3.945  -3.771  -1.269  1.00  0.00           C  
ATOM    168  CD1 LEU A  12      -4.735  -4.563  -2.302  1.00  0.00           C  
ATOM    169  CD2 LEU A  12      -4.871  -2.959  -0.377  1.00  0.00           C  
ATOM    170  H   LEU A  12      -1.007  -3.651  -1.245  1.00  0.00           H  
ATOM    171  HA  LEU A  12      -2.543  -3.290   1.136  1.00  0.00           H  
ATOM    172 1HB  LEU A  12      -2.590  -5.410  -1.079  1.00  0.00           H  
ATOM    173 2HB  LEU A  12      -3.815  -5.323   0.191  1.00  0.00           H  
ATOM    174  HG  LEU A  12      -3.275  -3.098  -1.806  1.00  0.00           H  
ATOM    175 1HD1 LEU A  12      -5.321  -3.878  -2.915  1.00  0.00           H  
ATOM    176 2HD1 LEU A  12      -4.047  -5.119  -2.939  1.00  0.00           H  
ATOM    177 3HD1 LEU A  12      -5.403  -5.258  -1.795  1.00  0.00           H  
ATOM    178 1HD2 LEU A  12      -5.457  -2.273  -0.990  1.00  0.00           H  
ATOM    179 2HD2 LEU A  12      -5.542  -3.631   0.159  1.00  0.00           H  
ATOM    180 3HD2 LEU A  12      -4.279  -2.390   0.340  1.00  0.00           H  
ATOM    181  N   LEU A  13      -0.725  -6.020   1.163  1.00  0.00           N  
ATOM    182  CA  LEU A  13      -0.035  -6.962   2.023  1.00  0.00           C  
ATOM    183  C   LEU A  13       0.781  -6.290   3.112  1.00  0.00           C  
ATOM    184  O   LEU A  13       0.644  -6.612   4.293  1.00  0.00           O  
ATOM    185  CB  LEU A  13       0.886  -7.853   1.179  1.00  0.00           C  
ATOM    186  CG  LEU A  13       1.763  -8.836   1.964  1.00  0.00           C  
ATOM    187  CD1 LEU A  13       0.876  -9.793   2.749  1.00  0.00           C  
ATOM    188  CD2 LEU A  13       2.666  -9.592   1.001  1.00  0.00           C  
ATOM    189  H   LEU A  13      -0.540  -6.032   0.171  1.00  0.00           H  
ATOM    190  HA  LEU A  13      -0.778  -7.532   2.578  1.00  0.00           H  
ATOM    191 1HB  LEU A  13       0.272  -8.432   0.491  1.00  0.00           H  
ATOM    192 2HB  LEU A  13       1.546  -7.213   0.594  1.00  0.00           H  
ATOM    193  HG  LEU A  13       2.375  -8.286   2.680  1.00  0.00           H  
ATOM    194 1HD1 LEU A  13       1.500 -10.492   3.307  1.00  0.00           H  
ATOM    195 2HD1 LEU A  13       0.256  -9.228   3.444  1.00  0.00           H  
ATOM    196 3HD1 LEU A  13       0.240 -10.347   2.060  1.00  0.00           H  
ATOM    197 1HD2 LEU A  13       3.290 -10.290   1.559  1.00  0.00           H  
ATOM    198 2HD2 LEU A  13       2.055 -10.143   0.286  1.00  0.00           H  
ATOM    199 3HD2 LEU A  13       3.301  -8.885   0.467  1.00  0.00           H  
ATOM    200  N   LEU A  14       1.593  -5.286   2.760  1.00  0.00           N  
ATOM    201  CA  LEU A  14       2.370  -4.476   3.674  1.00  0.00           C  
ATOM    202  C   LEU A  14       1.516  -3.740   4.693  1.00  0.00           C  
ATOM    203  O   LEU A  14       1.881  -3.689   5.870  1.00  0.00           O  
ATOM    204  CB  LEU A  14       3.202  -3.461   2.880  1.00  0.00           C  
ATOM    205  CG  LEU A  14       4.335  -4.049   2.029  1.00  0.00           C  
ATOM    206  CD1 LEU A  14       4.874  -2.979   1.090  1.00  0.00           C  
ATOM    207  CD2 LEU A  14       5.432  -4.579   2.941  1.00  0.00           C  
ATOM    208  H   LEU A  14       1.649  -5.099   1.769  1.00  0.00           H  
ATOM    209  HA  LEU A  14       3.008  -5.135   4.262  1.00  0.00           H  
ATOM    210 1HB  LEU A  14       2.538  -2.913   2.213  1.00  0.00           H  
ATOM    211 2HB  LEU A  14       3.646  -2.752   3.579  1.00  0.00           H  
ATOM    212  HG  LEU A  14       3.946  -4.864   1.418  1.00  0.00           H  
ATOM    213 1HD1 LEU A  14       5.680  -3.397   0.486  1.00  0.00           H  
ATOM    214 2HD1 LEU A  14       4.074  -2.631   0.437  1.00  0.00           H  
ATOM    215 3HD1 LEU A  14       5.256  -2.142   1.674  1.00  0.00           H  
ATOM    216 1HD2 LEU A  14       6.237  -4.998   2.337  1.00  0.00           H  
ATOM    217 2HD2 LEU A  14       5.822  -3.765   3.552  1.00  0.00           H  
ATOM    218 3HD2 LEU A  14       5.023  -5.355   3.589  1.00  0.00           H  
ATOM    219  N   SER A  15       0.355  -3.190   4.319  1.00  0.00           N  
ATOM    220  CA  SER A  15      -0.607  -2.577   5.210  1.00  0.00           C  
ATOM    221  C   SER A  15      -1.184  -3.554   6.216  1.00  0.00           C  
ATOM    222  O   SER A  15      -1.247  -3.262   7.411  1.00  0.00           O  
ATOM    223  CB  SER A  15      -1.731  -1.962   4.398  1.00  0.00           C  
ATOM    224  OG  SER A  15      -1.259  -0.906   3.607  1.00  0.00           O  
ATOM    225  H   SER A  15       0.160  -3.218   3.328  1.00  0.00           H  
ATOM    226  HA  SER A  15      -0.081  -1.870   5.854  1.00  0.00           H  
ATOM    227 1HB  SER A  15      -2.180  -2.725   3.762  1.00  0.00           H  
ATOM    228 2HB  SER A  15      -2.507  -1.598   5.070  1.00  0.00           H  
ATOM    229  HG  SER A  15      -0.856  -1.313   2.836  1.00  0.00           H  
ATOM    230  N   LEU A  16      -1.553  -4.768   5.785  1.00  0.00           N  
ATOM    231  CA  LEU A  16      -2.008  -5.874   6.601  1.00  0.00           C  
ATOM    232  C   LEU A  16      -0.939  -6.307   7.602  1.00  0.00           C  
ATOM    233  O   LEU A  16      -1.228  -6.499   8.781  1.00  0.00           O  
ATOM    234  CB  LEU A  16      -2.442  -7.047   5.723  1.00  0.00           C  
ATOM    235  CG  LEU A  16      -3.732  -6.848   4.926  1.00  0.00           C  
ATOM    236  CD1 LEU A  16      -3.930  -7.966   3.892  1.00  0.00           C  
ATOM    237  CD2 LEU A  16      -4.981  -6.729   5.803  1.00  0.00           C  
ATOM    238  H   LEU A  16      -1.495  -4.887   4.783  1.00  0.00           H  
ATOM    239  HA  LEU A  16      -2.864  -5.541   7.187  1.00  0.00           H  
ATOM    240 1HB  LEU A  16      -1.648  -7.261   5.010  1.00  0.00           H  
ATOM    241 2HB  LEU A  16      -2.581  -7.923   6.356  1.00  0.00           H  
ATOM    242  HG  LEU A  16      -3.659  -5.933   4.338  1.00  0.00           H  
ATOM    243 1HD1 LEU A  16      -4.857  -7.794   3.343  1.00  0.00           H  
ATOM    244 2HD1 LEU A  16      -3.093  -7.971   3.195  1.00  0.00           H  
ATOM    245 3HD1 LEU A  16      -3.985  -8.927   4.402  1.00  0.00           H  
ATOM    246 1HD2 LEU A  16      -5.857  -6.589   5.170  1.00  0.00           H  
ATOM    247 2HD2 LEU A  16      -5.099  -7.638   6.393  1.00  0.00           H  
ATOM    248 3HD2 LEU A  16      -4.875  -5.874   6.472  1.00  0.00           H  
ATOM    249  N   LEU A  17       0.318  -6.417   7.173  1.00  0.00           N  
ATOM    250  CA  LEU A  17       1.477  -6.698   7.990  1.00  0.00           C  
ATOM    251  C   LEU A  17       1.706  -5.636   9.054  1.00  0.00           C  
ATOM    252  O   LEU A  17       1.959  -5.947  10.221  1.00  0.00           O  
ATOM    253  CB  LEU A  17       2.724  -6.914   7.130  1.00  0.00           C  
ATOM    254  CG  LEU A  17       2.752  -8.200   6.305  1.00  0.00           C  
ATOM    255  CD1 LEU A  17       3.919  -8.223   5.313  1.00  0.00           C  
ATOM    256  CD2 LEU A  17       2.762  -9.460   7.165  1.00  0.00           C  
ATOM    257  H   LEU A  17       0.436  -6.286   6.179  1.00  0.00           H  
ATOM    258  HA  LEU A  17       1.289  -7.611   8.555  1.00  0.00           H  
ATOM    259 1HB  LEU A  17       2.817  -6.078   6.438  1.00  0.00           H  
ATOM    260 2HB  LEU A  17       3.598  -6.919   7.779  1.00  0.00           H  
ATOM    261  HG  LEU A  17       1.870  -8.242   5.666  1.00  0.00           H  
ATOM    262 1HD1 LEU A  17       3.899  -9.155   4.749  1.00  0.00           H  
ATOM    263 2HD1 LEU A  17       3.828  -7.382   4.625  1.00  0.00           H  
ATOM    264 3HD1 LEU A  17       4.860  -8.148   5.857  1.00  0.00           H  
ATOM    265 1HD2 LEU A  17       2.782 -10.339   6.521  1.00  0.00           H  
ATOM    266 2HD2 LEU A  17       3.645  -9.457   7.804  1.00  0.00           H  
ATOM    267 3HD2 LEU A  17       1.866  -9.484   7.785  1.00  0.00           H  
ATOM    268  N   GLY A  18       1.551  -4.359   8.700  1.00  0.00           N  
ATOM    269  CA  GLY A  18       1.552  -3.206   9.582  1.00  0.00           C  
ATOM    270  C   GLY A  18       0.591  -3.379  10.752  1.00  0.00           C  
ATOM    271  O   GLY A  18       1.030  -3.272  11.895  1.00  0.00           O  
ATOM    272  H   GLY A  18       1.423  -4.218   7.707  1.00  0.00           H  
ATOM    273 1HA  GLY A  18       2.560  -3.042   9.966  1.00  0.00           H  
ATOM    274 2HA  GLY A  18       1.275  -2.315   9.018  1.00  0.00           H  
ATOM    275  N   LEU A  19      -0.674  -3.712  10.516  1.00  0.00           N  
ATOM    276  CA  LEU A  19      -1.700  -3.999  11.498  1.00  0.00           C  
ATOM    277  C   LEU A  19      -1.385  -5.177  12.411  1.00  0.00           C  
ATOM    278  O   LEU A  19      -1.515  -5.106  13.633  1.00  0.00           O  
ATOM    279  CB  LEU A  19      -3.061  -4.149  10.814  1.00  0.00           C  
ATOM    280  CG  LEU A  19      -3.692  -2.873  10.239  1.00  0.00           C  
ATOM    281  CD1 LEU A  19      -4.917  -3.159   9.373  1.00  0.00           C  
ATOM    282  CD2 LEU A  19      -4.033  -1.856  11.320  1.00  0.00           C  
ATOM    283  H   LEU A  19      -0.907  -3.759   9.534  1.00  0.00           H  
ATOM    284  HA  LEU A  19      -1.750  -3.167  12.199  1.00  0.00           H  
ATOM    285 1HB  LEU A  19      -2.960  -4.855   9.991  1.00  0.00           H  
ATOM    286 2HB  LEU A  19      -3.768  -4.561  11.533  1.00  0.00           H  
ATOM    287  HG  LEU A  19      -2.995  -2.403   9.543  1.00  0.00           H  
ATOM    288 1HD1 LEU A  19      -5.322  -2.221   8.993  1.00  0.00           H  
ATOM    289 2HD1 LEU A  19      -4.631  -3.794   8.534  1.00  0.00           H  
ATOM    290 3HD1 LEU A  19      -5.676  -3.665   9.970  1.00  0.00           H  
ATOM    291 1HD2 LEU A  19      -4.475  -0.971  10.862  1.00  0.00           H  
ATOM    292 2HD2 LEU A  19      -4.743  -2.295  12.022  1.00  0.00           H  
ATOM    293 3HD2 LEU A  19      -3.125  -1.573  11.853  1.00  0.00           H  
ATOM    294  N   LEU A  20      -0.873  -6.280  11.855  1.00  0.00           N  
ATOM    295  CA  LEU A  20      -0.430  -7.471  12.540  1.00  0.00           C  
ATOM    296  C   LEU A  20       0.728  -7.206  13.502  1.00  0.00           C  
ATOM    297  O   LEU A  20       0.701  -7.667  14.645  1.00  0.00           O  
ATOM    298  CB  LEU A  20      -0.090  -8.588  11.556  1.00  0.00           C  
ATOM    299  CG  LEU A  20      -1.268  -9.202  10.805  1.00  0.00           C  
ATOM    300  CD1 LEU A  20      -0.821 -10.144   9.686  1.00  0.00           C  
ATOM    301  CD2 LEU A  20      -2.241  -9.925  11.753  1.00  0.00           C  
ATOM    302  H   LEU A  20      -0.804  -6.239  10.848  1.00  0.00           H  
ATOM    303  HA  LEU A  20      -1.238  -7.818  13.184  1.00  0.00           H  
ATOM    304 1HB  LEU A  20       0.604  -8.198  10.813  1.00  0.00           H  
ATOM    305 2HB  LEU A  20       0.407  -9.391  12.100  1.00  0.00           H  
ATOM    306  HG  LEU A  20      -1.817  -8.416  10.286  1.00  0.00           H  
ATOM    307 1HD1 LEU A  20      -1.697 -10.554   9.184  1.00  0.00           H  
ATOM    308 2HD1 LEU A  20      -0.215  -9.594   8.967  1.00  0.00           H  
ATOM    309 3HD1 LEU A  20      -0.233 -10.958  10.110  1.00  0.00           H  
ATOM    310 1HD2 LEU A  20      -3.065 -10.347  11.176  1.00  0.00           H  
ATOM    311 2HD2 LEU A  20      -1.715 -10.726  12.274  1.00  0.00           H  
ATOM    312 3HD2 LEU A  20      -2.634  -9.216  12.482  1.00  0.00           H  
ATOM    313  N   TRP A  21       1.721  -6.406  13.132  1.00  0.00           N  
ATOM    314  CA  TRP A  21       2.853  -5.991  13.946  1.00  0.00           C  
ATOM    315  C   TRP A  21       2.505  -4.938  14.992  1.00  0.00           C  
ATOM    316  O   TRP A  21       3.028  -4.959  16.106  1.00  0.00           O  
ATOM    317  CB  TRP A  21       3.971  -5.436  13.062  1.00  0.00           C  
ATOM    318  CG  TRP A  21       4.412  -6.385  11.989  1.00  0.00           C  
ATOM    319  CD1 TRP A  21       4.945  -6.056  10.778  1.00  0.00           C  
ATOM    320  CD2 TRP A  21       4.360  -7.832  12.024  1.00  0.00           C  
ATOM    321  NE1 TRP A  21       5.226  -7.193  10.061  1.00  0.00           N  
ATOM    322  CE2 TRP A  21       4.876  -8.289  10.809  1.00  0.00           C  
ATOM    323  CE3 TRP A  21       3.924  -8.762  12.976  1.00  0.00           C  
ATOM    324  CZ2 TRP A  21       4.969  -9.639  10.512  1.00  0.00           C  
ATOM    325  CZ3 TRP A  21       4.019 -10.117  12.680  1.00  0.00           C  
ATOM    326  CH2 TRP A  21       4.529 -10.543  11.479  1.00  0.00           C  
ATOM    327  H   TRP A  21       1.649  -6.070  12.182  1.00  0.00           H  
ATOM    328  HA  TRP A  21       3.231  -6.862  14.482  1.00  0.00           H  
ATOM    329 1HB  TRP A  21       3.635  -4.514  12.587  1.00  0.00           H  
ATOM    330 2HB  TRP A  21       4.835  -5.191  13.679  1.00  0.00           H  
ATOM    331  HD1 TRP A  21       5.122  -5.040  10.431  1.00  0.00           H  
ATOM    332  HE1 TRP A  21       5.625  -7.219   9.134  1.00  0.00           H  
ATOM    333  HE3 TRP A  21       3.521  -8.429  13.932  1.00  0.00           H  
ATOM    334  HZ2 TRP A  21       5.371  -9.998   9.564  1.00  0.00           H  
ATOM    335  HZ3 TRP A  21       3.677 -10.834  13.426  1.00  0.00           H  
ATOM    336  HH2 TRP A  21       4.589 -11.613  11.279  1.00  0.00           H  
ATOM    337  N   ALA A  22       1.625  -3.975  14.711  1.00  0.00           N  
ATOM    338  CA  ALA A  22       1.183  -2.941  15.620  1.00  0.00           C  
ATOM    339  C   ALA A  22       0.439  -3.564  16.802  1.00  0.00           C  
ATOM    340  O   ALA A  22       0.765  -3.304  17.960  1.00  0.00           O  
ATOM    341  CB  ALA A  22       0.303  -1.936  14.891  1.00  0.00           C  
ATOM    342  H   ALA A  22       1.253  -3.998  13.772  1.00  0.00           H  
ATOM    343  HA  ALA A  22       2.065  -2.426  16.002  1.00  0.00           H  
ATOM    344 1HB  ALA A  22      -0.022  -1.164  15.589  1.00  0.00           H  
ATOM    345 2HB  ALA A  22       0.868  -1.478  14.080  1.00  0.00           H  
ATOM    346 3HB  ALA A  22      -0.569  -2.445  14.483  1.00  0.00           H  
ATOM    347  N   SER A  23      -0.564  -4.388  16.507  1.00  0.00           N  
ATOM    348  CA  SER A  23      -1.412  -5.100  17.448  1.00  0.00           C  
ATOM    349  C   SER A  23      -0.680  -6.108  18.328  1.00  0.00           C  
ATOM    350  O   SER A  23      -1.153  -6.479  19.396  1.00  0.00           O  
ATOM    351  CB  SER A  23      -2.530  -5.794  16.665  1.00  0.00           C  
ATOM    352  OG  SER A  23      -2.068  -6.821  15.820  1.00  0.00           O  
ATOM    353  H   SER A  23      -0.722  -4.503  15.516  1.00  0.00           H  
ATOM    354  HA  SER A  23      -1.844  -4.377  18.141  1.00  0.00           H  
ATOM    355 1HB  SER A  23      -3.251  -6.221  17.361  1.00  0.00           H  
ATOM    356 2HB  SER A  23      -3.056  -5.061  16.056  1.00  0.00           H  
ATOM    357  HG  SER A  23      -1.113  -6.828  15.908  1.00  0.00           H  
ATOM    358  N   SER A  24       0.525  -6.538  17.929  1.00  0.00           N  
ATOM    359  CA  SER A  24       1.371  -7.484  18.626  1.00  0.00           C  
ATOM    360  C   SER A  24       2.014  -6.918  19.873  1.00  0.00           C  
ATOM    361  O   SER A  24       2.435  -7.669  20.745  1.00  0.00           O  
ATOM    362  CB  SER A  24       2.427  -7.981  17.634  1.00  0.00           C  
ATOM    363  OG  SER A  24       3.362  -7.004  17.266  1.00  0.00           O  
ATOM    364  H   SER A  24       0.844  -6.143  17.057  1.00  0.00           H  
ATOM    365  HA  SER A  24       0.753  -8.319  18.961  1.00  0.00           H  
ATOM    366 1HB  SER A  24       2.967  -8.822  18.068  1.00  0.00           H  
ATOM    367 2HB  SER A  24       1.937  -8.339  16.730  1.00  0.00           H  
ATOM    368  HG  SER A  24       3.091  -6.197  17.710  1.00  0.00           H  
ATOM    369  N   GLY A  25       2.066  -5.596  20.053  1.00  0.00           N  
ATOM    370  CA  GLY A  25       2.676  -4.874  21.155  1.00  0.00           C  
ATOM    371  C   GLY A  25       1.753  -4.724  22.361  1.00  0.00           C  
ATOM    372  O   GLY A  25       0.534  -4.827  22.222  1.00  0.00           O  
ATOM    373  H   GLY A  25       1.616  -5.075  19.313  1.00  0.00           H  
ATOM    374 1HA  GLY A  25       3.581  -5.391  21.472  1.00  0.00           H  
ATOM    375 2HA  GLY A  25       2.973  -3.881  20.820  1.00  0.00           H  
ATOM    376  N   GLU A  26       2.316  -4.508  23.546  1.00  0.00           N  
ATOM    377  CA  GLU A  26       1.640  -4.284  24.807  1.00  0.00           C  
ATOM    378  C   GLU A  26       1.242  -2.826  24.957  1.00  0.00           C  
ATOM    379  O   GLU A  26       0.137  -2.511  25.391  1.00  0.00           O  
ATOM    380  CB  GLU A  26       2.495  -4.761  25.989  1.00  0.00           C  
ATOM    381  CG  GLU A  26       3.917  -4.211  26.166  1.00  0.00           C  
ATOM    382  CD  GLU A  26       4.696  -4.827  27.324  1.00  0.00           C  
ATOM    383  OE1 GLU A  26       5.455  -4.121  28.021  1.00  0.00           O  
ATOM    384  OE2 GLU A  26       4.528  -6.043  27.578  1.00  0.00           O  
ATOM    385  H   GLU A  26       3.326  -4.507  23.522  1.00  0.00           H  
ATOM    386  HA  GLU A  26       0.711  -4.854  24.806  1.00  0.00           H  
ATOM    387 1HB  GLU A  26       1.983  -4.529  26.923  1.00  0.00           H  
ATOM    388 2HB  GLU A  26       2.613  -5.842  25.940  1.00  0.00           H  
ATOM    389 1HG  GLU A  26       4.480  -4.387  25.251  1.00  0.00           H  
ATOM    390 2HG  GLU A  26       3.861  -3.134  26.325  1.00  0.00           H  
ATOM    391  N   GLU A  27       2.151  -1.913  24.614  1.00  0.00           N  
ATOM    392  CA  GLU A  27       2.050  -0.468  24.647  1.00  0.00           C  
ATOM    393  C   GLU A  27       3.258   0.216  24.012  1.00  0.00           C  
ATOM    394  O   GLU A  27       3.325   1.441  23.978  1.00  0.00           O  
ATOM    395  CB  GLU A  27       1.769   0.006  26.070  1.00  0.00           C  
ATOM    396  CG  GLU A  27       2.909  -0.262  27.059  1.00  0.00           C  
ATOM    397  CD  GLU A  27       2.619   0.262  28.457  1.00  0.00           C  
ATOM    398  OE1 GLU A  27       3.585   0.596  29.176  1.00  0.00           O  
ATOM    399  OE2 GLU A  27       1.430   0.343  28.832  1.00  0.00           O  
ATOM    400  H   GLU A  27       3.008  -2.340  24.294  1.00  0.00           H  
ATOM    401  HA  GLU A  27       1.223  -0.163  24.004  1.00  0.00           H  
ATOM    402 1HB  GLU A  27       1.574   1.079  26.065  1.00  0.00           H  
ATOM    403 2HB  GLU A  27       0.873  -0.488  26.447  1.00  0.00           H  
ATOM    404 1HG  GLU A  27       3.082  -1.336  27.116  1.00  0.00           H  
ATOM    405 2HG  GLU A  27       3.819   0.205  26.684  1.00  0.00           H  
ATOM    406  N   GLY A  28       4.253  -0.524  23.525  1.00  0.00           N  
ATOM    407  CA  GLY A  28       5.446   0.022  22.921  1.00  0.00           C  
ATOM    408  C   GLY A  28       5.140   0.519  21.509  1.00  0.00           C  
ATOM    409  O   GLY A  28       5.321  -0.208  20.534  1.00  0.00           O  
ATOM    410  H   GLY A  28       4.150  -1.527  23.592  1.00  0.00           H  
ATOM    411 1HA  GLY A  28       5.823   0.839  23.536  1.00  0.00           H  
ATOM    412 2HA  GLY A  28       6.222  -0.742  22.891  1.00  0.00           H  
ATOM    413  N   SER A  29       4.605   1.747  21.439  1.00  0.00           N  
ATOM    414  CA  SER A  29       4.136   2.481  20.289  1.00  0.00           C  
ATOM    415  C   SER A  29       5.101   2.556  19.121  1.00  0.00           C  
ATOM    416  O   SER A  29       4.674   2.700  17.974  1.00  0.00           O  
ATOM    417  CB  SER A  29       3.642   3.841  20.785  1.00  0.00           C  
ATOM    418  OG  SER A  29       4.688   4.622  21.308  1.00  0.00           O  
ATOM    419  H   SER A  29       4.544   2.172  22.354  1.00  0.00           H  
ATOM    420  HA  SER A  29       3.315   1.927  19.835  1.00  0.00           H  
ATOM    421 1HB  SER A  29       3.171   4.379  19.963  1.00  0.00           H  
ATOM    422 2HB  SER A  29       2.886   3.695  21.555  1.00  0.00           H  
ATOM    423  HG  SER A  29       5.483   4.091  21.222  1.00  0.00           H  
ATOM    424  N   SER A  30       6.409   2.414  19.354  1.00  0.00           N  
ATOM    425  CA  SER A  30       7.464   2.458  18.369  1.00  0.00           C  
ATOM    426  C   SER A  30       7.315   1.377  17.295  1.00  0.00           C  
ATOM    427  O   SER A  30       7.690   1.573  16.141  1.00  0.00           O  
ATOM    428  CB  SER A  30       8.835   2.379  19.049  1.00  0.00           C  
ATOM    429  OG  SER A  30       9.110   1.158  19.685  1.00  0.00           O  
ATOM    430  H   SER A  30       6.647   2.263  20.325  1.00  0.00           H  
ATOM    431  HA  SER A  30       7.397   3.405  17.831  1.00  0.00           H  
ATOM    432 1HB  SER A  30       9.618   2.548  18.310  1.00  0.00           H  
ATOM    433 2HB  SER A  30       8.916   3.165  19.798  1.00  0.00           H  
ATOM    434  HG  SER A  30       8.338   0.606  19.543  1.00  0.00           H  
ATOM    435  N   TRP A  31       6.680   0.258  17.651  1.00  0.00           N  
ATOM    436  CA  TRP A  31       6.401  -0.884  16.814  1.00  0.00           C  
ATOM    437  C   TRP A  31       5.319  -0.578  15.788  1.00  0.00           C  
ATOM    438  O   TRP A  31       5.433  -0.954  14.621  1.00  0.00           O  
ATOM    439  CB  TRP A  31       5.969  -2.078  17.666  1.00  0.00           C  
ATOM    440  CG  TRP A  31       7.013  -2.523  18.645  1.00  0.00           C  
ATOM    441  CD1 TRP A  31       6.796  -3.061  19.879  1.00  0.00           C  
ATOM    442  CD2 TRP A  31       8.450  -2.472  18.476  1.00  0.00           C  
ATOM    443  NE1 TRP A  31       7.994  -3.345  20.487  1.00  0.00           N  
ATOM    444  CE2 TRP A  31       9.016  -2.993  19.643  1.00  0.00           C  
ATOM    445  CE3 TRP A  31       9.288  -2.033  17.444  1.00  0.00           C  
ATOM    446  CZ2 TRP A  31      10.389  -3.088  19.813  1.00  0.00           C  
ATOM    447  CZ3 TRP A  31      10.664  -2.130  17.614  1.00  0.00           C  
ATOM    448  CH2 TRP A  31      11.199  -2.644  18.768  1.00  0.00           C  
ATOM    449  H   TRP A  31       6.378   0.246  18.615  1.00  0.00           H  
ATOM    450  HA  TRP A  31       7.312  -1.149  16.277  1.00  0.00           H  
ATOM    451 1HB  TRP A  31       5.066  -1.821  18.221  1.00  0.00           H  
ATOM    452 2HB  TRP A  31       5.727  -2.919  17.017  1.00  0.00           H  
ATOM    453  HD1 TRP A  31       5.816  -3.239  20.318  1.00  0.00           H  
ATOM    454  HE1 TRP A  31       8.106  -3.747  21.407  1.00  0.00           H  
ATOM    455  HE3 TRP A  31       8.869  -1.627  16.525  1.00  0.00           H  
ATOM    456  HZ2 TRP A  31      10.833  -3.493  20.722  1.00  0.00           H  
ATOM    457  HZ3 TRP A  31      11.310  -1.785  16.806  1.00  0.00           H  
ATOM    458  HH2 TRP A  31      12.283  -2.706  18.868  1.00  0.00           H  
ATOM    459  N   ALA A  32       4.241   0.107  16.179  1.00  0.00           N  
ATOM    460  CA  ALA A  32       3.144   0.563  15.363  1.00  0.00           C  
ATOM    461  C   ALA A  32       3.606   1.596  14.343  1.00  0.00           C  
ATOM    462  O   ALA A  32       3.111   1.633  13.216  1.00  0.00           O  
ATOM    463  CB  ALA A  32       2.039   1.140  16.236  1.00  0.00           C  
ATOM    464  H   ALA A  32       4.234   0.308  17.169  1.00  0.00           H  
ATOM    465  HA  ALA A  32       2.751  -0.293  14.816  1.00  0.00           H  
ATOM    466 1HB  ALA A  32       1.218   1.480  15.605  1.00  0.00           H  
ATOM    467 2HB  ALA A  32       1.677   0.373  16.920  1.00  0.00           H  
ATOM    468 3HB  ALA A  32       2.429   1.981  16.807  1.00  0.00           H  
ATOM    469  N   LEU A  33       4.556   2.449  14.716  1.00  0.00           N  
ATOM    470  CA  LEU A  33       5.143   3.488  13.889  1.00  0.00           C  
ATOM    471  C   LEU A  33       6.087   2.834  12.881  1.00  0.00           C  
ATOM    472  O   LEU A  33       5.887   2.981  11.673  1.00  0.00           O  
ATOM    473  CB  LEU A  33       5.875   4.505  14.750  1.00  0.00           C  
ATOM    474  CG  LEU A  33       4.984   5.335  15.686  1.00  0.00           C  
ATOM    475  CD1 LEU A  33       5.807   6.205  16.648  1.00  0.00           C  
ATOM    476  CD2 LEU A  33       3.975   6.197  14.943  1.00  0.00           C  
ATOM    477  H   LEU A  33       4.876   2.337  15.667  1.00  0.00           H  
ATOM    478  HA  LEU A  33       4.341   3.997  13.353  1.00  0.00           H  
ATOM    479 1HB  LEU A  33       6.607   3.981  15.361  1.00  0.00           H  
ATOM    480 2HB  LEU A  33       6.407   5.196  14.096  1.00  0.00           H  
ATOM    481  HG  LEU A  33       4.426   4.667  16.344  1.00  0.00           H  
ATOM    482 1HD1 LEU A  33       5.134   6.773  17.290  1.00  0.00           H  
ATOM    483 2HD1 LEU A  33       6.442   5.567  17.262  1.00  0.00           H  
ATOM    484 3HD1 LEU A  33       6.427   6.892  16.074  1.00  0.00           H  
ATOM    485 1HD2 LEU A  33       3.375   6.758  15.660  1.00  0.00           H  
ATOM    486 2HD2 LEU A  33       4.502   6.892  14.289  1.00  0.00           H  
ATOM    487 3HD2 LEU A  33       3.323   5.560  14.344  1.00  0.00           H  
ATOM    488  N   LEU A  34       7.069   2.060  13.331  1.00  0.00           N  
ATOM    489  CA  LEU A  34       8.034   1.356  12.511  1.00  0.00           C  
ATOM    490  C   LEU A  34       7.436   0.384  11.501  1.00  0.00           C  
ATOM    491  O   LEU A  34       7.866   0.332  10.352  1.00  0.00           O  
ATOM    492  CB  LEU A  34       9.083   0.665  13.396  1.00  0.00           C  
ATOM    493  CG  LEU A  34      10.079   1.570  14.113  1.00  0.00           C  
ATOM    494  CD1 LEU A  34      10.894   0.807  15.155  1.00  0.00           C  
ATOM    495  CD2 LEU A  34      11.021   2.284  13.150  1.00  0.00           C  
ATOM    496  H   LEU A  34       7.122   1.975  14.336  1.00  0.00           H  
ATOM    497  HA  LEU A  34       8.539   2.080  11.872  1.00  0.00           H  
ATOM    498 1HB  LEU A  34       8.567   0.085  14.159  1.00  0.00           H  
ATOM    499 2HB  LEU A  34       9.661  -0.022  12.777  1.00  0.00           H  
ATOM    500  HG  LEU A  34       9.538   2.329  14.678  1.00  0.00           H  
ATOM    501 1HD1 LEU A  34      11.591   1.489  15.643  1.00  0.00           H  
ATOM    502 2HD1 LEU A  34      10.224   0.380  15.900  1.00  0.00           H  
ATOM    503 3HD1 LEU A  34      11.451   0.008  14.666  1.00  0.00           H  
ATOM    504 1HD2 LEU A  34      11.708   2.915  13.714  1.00  0.00           H  
ATOM    505 2HD2 LEU A  34      11.589   1.547  12.582  1.00  0.00           H  
ATOM    506 3HD2 LEU A  34      10.440   2.901  12.464  1.00  0.00           H  
ATOM    507  N   SER A  35       6.400  -0.370  11.887  1.00  0.00           N  
ATOM    508  CA  SER A  35       5.655  -1.269  11.011  1.00  0.00           C  
ATOM    509  C   SER A  35       4.917  -0.565   9.892  1.00  0.00           C  
ATOM    510  O   SER A  35       4.572  -1.196   8.896  1.00  0.00           O  
ATOM    511  CB  SER A  35       4.702  -2.142  11.825  1.00  0.00           C  
ATOM    512  OG  SER A  35       3.643  -1.428  12.427  1.00  0.00           O  
ATOM    513  H   SER A  35       6.133  -0.295  12.858  1.00  0.00           H  
ATOM    514  HA  SER A  35       6.365  -1.916  10.495  1.00  0.00           H  
ATOM    515 1HB  SER A  35       4.271  -2.908  11.182  1.00  0.00           H  
ATOM    516 2HB  SER A  35       5.258  -2.650  12.612  1.00  0.00           H  
ATOM    517  HG  SER A  35       3.782  -0.505  12.199  1.00  0.00           H  
ATOM    518  N   GLY A  36       4.762   0.766   9.937  1.00  0.00           N  
ATOM    519  CA  GLY A  36       4.155   1.586   8.908  1.00  0.00           C  
ATOM    520  C   GLY A  36       5.208   2.263   8.048  1.00  0.00           C  
ATOM    521  O   GLY A  36       5.102   2.254   6.824  1.00  0.00           O  
ATOM    522  H   GLY A  36       5.109   1.206  10.777  1.00  0.00           H  
ATOM    523 1HA  GLY A  36       3.513   0.967   8.281  1.00  0.00           H  
ATOM    524 2HA  GLY A  36       3.520   2.341   9.371  1.00  0.00           H  
ATOM    525  N   LEU A  37       6.311   2.728   8.642  1.00  0.00           N  
ATOM    526  CA  LEU A  37       7.462   3.338   7.995  1.00  0.00           C  
ATOM    527  C   LEU A  37       8.147   2.413   6.998  1.00  0.00           C  
ATOM    528  O   LEU A  37       8.433   2.792   5.865  1.00  0.00           O  
ATOM    529  CB  LEU A  37       8.462   3.842   9.038  1.00  0.00           C  
ATOM    530  CG  LEU A  37       8.038   5.048   9.872  1.00  0.00           C  
ATOM    531  CD1 LEU A  37       9.007   5.313  11.032  1.00  0.00           C  
ATOM    532  CD2 LEU A  37       7.850   6.311   9.027  1.00  0.00           C  
ATOM    533  H   LEU A  37       6.308   2.626   9.646  1.00  0.00           H  
ATOM    534  HA  LEU A  37       7.118   4.188   7.406  1.00  0.00           H  
ATOM    535 1HB  LEU A  37       8.679   3.032   9.733  1.00  0.00           H  
ATOM    536 2HB  LEU A  37       9.388   4.114   8.530  1.00  0.00           H  
ATOM    537  HG  LEU A  37       7.089   4.832  10.367  1.00  0.00           H  
ATOM    538 1HD1 LEU A  37       8.667   6.179  11.600  1.00  0.00           H  
ATOM    539 2HD1 LEU A  37       9.040   4.442  11.686  1.00  0.00           H  
ATOM    540 3HD1 LEU A  37      10.003   5.508  10.636  1.00  0.00           H  
ATOM    541 1HD2 LEU A  37       7.547   7.138   9.670  1.00  0.00           H  
ATOM    542 2HD2 LEU A  37       8.789   6.561   8.533  1.00  0.00           H  
ATOM    543 3HD2 LEU A  37       7.081   6.134   8.276  1.00  0.00           H  
ATOM    544  N   GLY A  38       8.356   1.141   7.343  1.00  0.00           N  
ATOM    545  CA  GLY A  38       8.861   0.097   6.473  1.00  0.00           C  
ATOM    546  C   GLY A  38       7.919  -0.200   5.312  1.00  0.00           C  
ATOM    547  O   GLY A  38       8.358  -0.270   4.173  1.00  0.00           O  
ATOM    548  H   GLY A  38       8.134   0.918   8.303  1.00  0.00           H  
ATOM    549 1HA  GLY A  38       9.833   0.392   6.076  1.00  0.00           H  
ATOM    550 2HA  GLY A  38       9.014  -0.815   7.050  1.00  0.00           H  
ATOM    551  N   ALA A  39       6.606  -0.270   5.562  1.00  0.00           N  
ATOM    552  CA  ALA A  39       5.573  -0.489   4.574  1.00  0.00           C  
ATOM    553  C   ALA A  39       5.603   0.620   3.518  1.00  0.00           C  
ATOM    554  O   ALA A  39       5.458   0.358   2.324  1.00  0.00           O  
ATOM    555  CB  ALA A  39       4.208  -0.563   5.243  1.00  0.00           C  
ATOM    556  H   ALA A  39       6.344  -0.156   6.531  1.00  0.00           H  
ATOM    557  HA  ALA A  39       5.775  -1.439   4.079  1.00  0.00           H  
ATOM    558 1HB  ALA A  39       3.441  -0.729   4.487  1.00  0.00           H  
ATOM    559 2HB  ALA A  39       4.197  -1.386   5.958  1.00  0.00           H  
ATOM    560 3HB  ALA A  39       4.007   0.372   5.764  1.00  0.00           H  
ATOM    561  N   LEU A  40       5.791   1.875   3.926  1.00  0.00           N  
ATOM    562  CA  LEU A  40       5.919   3.046   3.086  1.00  0.00           C  
ATOM    563  C   LEU A  40       7.100   2.911   2.132  1.00  0.00           C  
ATOM    564  O   LEU A  40       6.930   3.050   0.913  1.00  0.00           O  
ATOM    565  CB  LEU A  40       6.059   4.328   3.916  1.00  0.00           C  
ATOM    566  CG  LEU A  40       4.787   4.835   4.608  1.00  0.00           C  
ATOM    567  CD1 LEU A  40       5.134   6.002   5.544  1.00  0.00           C  
ATOM    568  CD2 LEU A  40       3.681   5.223   3.632  1.00  0.00           C  
ATOM    569  H   LEU A  40       5.843   1.980   4.929  1.00  0.00           H  
ATOM    570  HA  LEU A  40       5.021   3.134   2.477  1.00  0.00           H  
ATOM    571 1HB  LEU A  40       6.806   4.162   4.691  1.00  0.00           H  
ATOM    572 2HB  LEU A  40       6.414   5.127   3.264  1.00  0.00           H  
ATOM    573  HG  LEU A  40       4.391   4.054   5.258  1.00  0.00           H  
ATOM    574 1HD1 LEU A  40       4.228   6.357   6.033  1.00  0.00           H  
ATOM    575 2HD1 LEU A  40       5.844   5.663   6.299  1.00  0.00           H  
ATOM    576 3HD1 LEU A  40       5.577   6.813   4.965  1.00  0.00           H  
ATOM    577 1HD2 LEU A  40       2.810   5.572   4.189  1.00  0.00           H  
ATOM    578 2HD2 LEU A  40       4.035   6.020   2.978  1.00  0.00           H  
ATOM    579 3HD2 LEU A  40       3.405   4.357   3.032  1.00  0.00           H  
ATOM    580  N   LEU A  41       8.290   2.572   2.618  1.00  0.00           N  
ATOM    581  CA  LEU A  41       9.503   2.398   1.842  1.00  0.00           C  
ATOM    582  C   LEU A  41       9.361   1.325   0.766  1.00  0.00           C  
ATOM    583  O   LEU A  41       9.696   1.559  -0.401  1.00  0.00           O  
ATOM    584  CB  LEU A  41      10.684   2.103   2.763  1.00  0.00           C  
ATOM    585  CG  LEU A  41      11.146   3.252   3.654  1.00  0.00           C  
ATOM    586  CD1 LEU A  41      12.176   2.793   4.683  1.00  0.00           C  
ATOM    587  CD2 LEU A  41      11.695   4.434   2.862  1.00  0.00           C  
ATOM    588  H   LEU A  41       8.321   2.429   3.617  1.00  0.00           H  
ATOM    589  HA  LEU A  41       9.703   3.323   1.303  1.00  0.00           H  
ATOM    590 1HB  LEU A  41      10.417   1.272   3.414  1.00  0.00           H  
ATOM    591 2HB  LEU A  41      11.534   1.800   2.152  1.00  0.00           H  
ATOM    592  HG  LEU A  41      10.306   3.612   4.248  1.00  0.00           H  
ATOM    593 1HD1 LEU A  41      12.479   3.641   5.297  1.00  0.00           H  
ATOM    594 2HD1 LEU A  41      11.738   2.024   5.319  1.00  0.00           H  
ATOM    595 3HD1 LEU A  41      13.048   2.388   4.170  1.00  0.00           H  
ATOM    596 1HD2 LEU A  41      12.007   5.219   3.551  1.00  0.00           H  
ATOM    597 2HD2 LEU A  41      12.552   4.109   2.271  1.00  0.00           H  
ATOM    598 3HD2 LEU A  41      10.920   4.818   2.199  1.00  0.00           H  
ATOM    599  N   LEU A  42       8.802   0.160   1.098  1.00  0.00           N  
ATOM    600  CA  LEU A  42       8.569  -0.946   0.190  1.00  0.00           C  
ATOM    601  C   LEU A  42       7.466  -0.639  -0.820  1.00  0.00           C  
ATOM    602  O   LEU A  42       7.637  -0.914  -2.006  1.00  0.00           O  
ATOM    603  CB  LEU A  42       8.292  -2.227   0.975  1.00  0.00           C  
ATOM    604  CG  LEU A  42       9.489  -2.771   1.764  1.00  0.00           C  
ATOM    605  CD1 LEU A  42       9.112  -3.932   2.681  1.00  0.00           C  
ATOM    606  CD2 LEU A  42      10.661  -3.170   0.882  1.00  0.00           C  
ATOM    607  H   LEU A  42       8.529   0.068   2.065  1.00  0.00           H  
ATOM    608  HA  LEU A  42       9.464  -1.093  -0.414  1.00  0.00           H  
ATOM    609 1HB  LEU A  42       7.482  -2.035   1.677  1.00  0.00           H  
ATOM    610 2HB  LEU A  42       7.966  -2.998   0.278  1.00  0.00           H  
ATOM    611  HG  LEU A  42       9.845  -2.008   2.457  1.00  0.00           H  
ATOM    612 1HD1 LEU A  42       9.998  -4.276   3.214  1.00  0.00           H  
ATOM    613 2HD1 LEU A  42       8.363  -3.600   3.400  1.00  0.00           H  
ATOM    614 3HD1 LEU A  42       8.708  -4.750   2.085  1.00  0.00           H  
ATOM    615 1HD2 LEU A  42      11.473  -3.546   1.506  1.00  0.00           H  
ATOM    616 2HD2 LEU A  42      10.346  -3.951   0.189  1.00  0.00           H  
ATOM    617 3HD2 LEU A  42      11.006  -2.303   0.320  1.00  0.00           H  
ATOM    618  N   SER A  43       6.341  -0.047  -0.417  1.00  0.00           N  
ATOM    619  CA  SER A  43       5.264   0.369  -1.301  1.00  0.00           C  
ATOM    620  C   SER A  43       5.698   1.489  -2.239  1.00  0.00           C  
ATOM    621  O   SER A  43       5.295   1.460  -3.399  1.00  0.00           O  
ATOM    622  CB  SER A  43       4.005   0.741  -0.516  1.00  0.00           C  
ATOM    623  OG  SER A  43       4.188   1.852   0.333  1.00  0.00           O  
ATOM    624  H   SER A  43       6.251   0.113   0.576  1.00  0.00           H  
ATOM    625  HA  SER A  43       5.018  -0.464  -1.963  1.00  0.00           H  
ATOM    626 1HB  SER A  43       3.196   0.967  -1.210  1.00  0.00           H  
ATOM    627 2HB  SER A  43       3.690  -0.108   0.089  1.00  0.00           H  
ATOM    628  HG  SER A  43       5.105   2.116   0.231  1.00  0.00           H  
ATOM    629  N   LEU A  44       6.556   2.431  -1.841  1.00  0.00           N  
ATOM    630  CA  LEU A  44       7.115   3.454  -2.696  1.00  0.00           C  
ATOM    631  C   LEU A  44       7.973   2.871  -3.815  1.00  0.00           C  
ATOM    632  O   LEU A  44       7.838   3.289  -4.964  1.00  0.00           O  
ATOM    633  CB  LEU A  44       7.870   4.519  -1.890  1.00  0.00           C  
ATOM    634  CG  LEU A  44       7.000   5.456  -1.065  1.00  0.00           C  
ATOM    635  CD1 LEU A  44       7.810   6.324  -0.102  1.00  0.00           C  
ATOM    636  CD2 LEU A  44       6.117   6.345  -1.940  1.00  0.00           C  
ATOM    637  H   LEU A  44       6.818   2.408  -0.866  1.00  0.00           H  
ATOM    638  HA  LEU A  44       6.300   3.947  -3.224  1.00  0.00           H  
ATOM    639 1HB  LEU A  44       8.556   4.019  -1.210  1.00  0.00           H  
ATOM    640 2HB  LEU A  44       8.452   5.129  -2.581  1.00  0.00           H  
ATOM    641  HG  LEU A  44       6.350   4.870  -0.414  1.00  0.00           H  
ATOM    642 1HD1 LEU A  44       7.136   6.971   0.460  1.00  0.00           H  
ATOM    643 2HD1 LEU A  44       8.359   5.686   0.591  1.00  0.00           H  
ATOM    644 3HD1 LEU A  44       8.512   6.936  -0.667  1.00  0.00           H  
ATOM    645 1HD2 LEU A  44       5.514   6.996  -1.307  1.00  0.00           H  
ATOM    646 2HD2 LEU A  44       6.747   6.953  -2.591  1.00  0.00           H  
ATOM    647 3HD2 LEU A  44       5.463   5.721  -2.549  1.00  0.00           H  
ATOM    648  N   LEU A  45       8.782   1.846  -3.557  1.00  0.00           N  
ATOM    649  CA  LEU A  45       9.531   1.088  -4.541  1.00  0.00           C  
ATOM    650  C   LEU A  45       8.615   0.490  -5.601  1.00  0.00           C  
ATOM    651  O   LEU A  45       8.801   0.733  -6.789  1.00  0.00           O  
ATOM    652  CB  LEU A  45      10.402   0.029  -3.876  1.00  0.00           C  
ATOM    653  CG  LEU A  45      11.622   0.559  -3.116  1.00  0.00           C  
ATOM    654  CD1 LEU A  45      12.302  -0.530  -2.283  1.00  0.00           C  
ATOM    655  CD2 LEU A  45      12.646   1.203  -4.051  1.00  0.00           C  
ATOM    656  H   LEU A  45       8.860   1.599  -2.582  1.00  0.00           H  
ATOM    657  HA  LEU A  45      10.181   1.774  -5.084  1.00  0.00           H  
ATOM    658 1HB  LEU A  45       9.789  -0.532  -3.171  1.00  0.00           H  
ATOM    659 2HB  LEU A  45      10.759  -0.659  -4.642  1.00  0.00           H  
ATOM    660  HG  LEU A  45      11.304   1.312  -2.394  1.00  0.00           H  
ATOM    661 1HD1 LEU A  45      13.161  -0.107  -1.763  1.00  0.00           H  
ATOM    662 2HD1 LEU A  45      11.594  -0.923  -1.553  1.00  0.00           H  
ATOM    663 3HD1 LEU A  45      12.634  -1.333  -2.939  1.00  0.00           H  
ATOM    664 1HD2 LEU A  45      13.494   1.565  -3.469  1.00  0.00           H  
ATOM    665 2HD2 LEU A  45      12.992   0.466  -4.775  1.00  0.00           H  
ATOM    666 3HD2 LEU A  45      12.183   2.038  -4.578  1.00  0.00           H  
ATOM    667  N   GLY A  46       7.594  -0.256  -5.182  1.00  0.00           N  
ATOM    668  CA  GLY A  46       6.500  -0.820  -5.944  1.00  0.00           C  
ATOM    669  C   GLY A  46       5.851   0.092  -6.973  1.00  0.00           C  
ATOM    670  O   GLY A  46       5.822  -0.188  -8.165  1.00  0.00           O  
ATOM    671  H   GLY A  46       7.637  -0.421  -4.186  1.00  0.00           H  
ATOM    672 1HA  GLY A  46       6.848  -1.705  -6.478  1.00  0.00           H  
ATOM    673 2HA  GLY A  46       5.713  -1.143  -5.265  1.00  0.00           H  
ATOM    674  N   LEU A  47       5.368   1.255  -6.507  1.00  0.00           N  
ATOM    675  CA  LEU A  47       4.799   2.345  -7.261  1.00  0.00           C  
ATOM    676  C   LEU A  47       5.736   2.942  -8.297  1.00  0.00           C  
ATOM    677  O   LEU A  47       5.266   3.606  -9.209  1.00  0.00           O  
ATOM    678  CB  LEU A  47       4.282   3.403  -6.283  1.00  0.00           C  
ATOM    679  CG  LEU A  47       3.091   3.037  -5.415  1.00  0.00           C  
ATOM    680  CD1 LEU A  47       2.791   4.111  -4.371  1.00  0.00           C  
ATOM    681  CD2 LEU A  47       1.822   2.700  -6.200  1.00  0.00           C  
ATOM    682  H   LEU A  47       5.432   1.332  -5.501  1.00  0.00           H  
ATOM    683  HA  LEU A  47       3.969   1.960  -7.852  1.00  0.00           H  
ATOM    684 1HB  LEU A  47       5.089   3.675  -5.607  1.00  0.00           H  
ATOM    685 2HB  LEU A  47       3.995   4.289  -6.850  1.00  0.00           H  
ATOM    686  HG  LEU A  47       3.335   2.161  -4.813  1.00  0.00           H  
ATOM    687 1HD1 LEU A  47       1.932   3.807  -3.773  1.00  0.00           H  
ATOM    688 2HD1 LEU A  47       3.657   4.239  -3.722  1.00  0.00           H  
ATOM    689 3HD1 LEU A  47       2.569   5.053  -4.872  1.00  0.00           H  
ATOM    690 1HD2 LEU A  47       1.020   2.449  -5.505  1.00  0.00           H  
ATOM    691 2HD2 LEU A  47       1.526   3.561  -6.801  1.00  0.00           H  
ATOM    692 3HD2 LEU A  47       2.014   1.850  -6.855  1.00  0.00           H  
ATOM    693  N   LEU A  48       7.055   2.722  -8.257  1.00  0.00           N  
ATOM    694  CA  LEU A  48       8.042   3.209  -9.207  1.00  0.00           C  
ATOM    695  C   LEU A  48       8.503   2.166 -10.220  1.00  0.00           C  
ATOM    696  O   LEU A  48       8.757   2.517 -11.374  1.00  0.00           O  
ATOM    697  CB  LEU A  48       9.225   3.839  -8.485  1.00  0.00           C  
ATOM    698  CG  LEU A  48       8.931   5.073  -7.628  1.00  0.00           C  
ATOM    699  CD1 LEU A  48      10.167   5.553  -6.864  1.00  0.00           C  
ATOM    700  CD2 LEU A  48       8.332   6.220  -8.427  1.00  0.00           C  
ATOM    701  H   LEU A  48       7.360   2.158  -7.477  1.00  0.00           H  
ATOM    702  HA  LEU A  48       7.575   3.970  -9.831  1.00  0.00           H  
ATOM    703 1HB  LEU A  48       9.669   3.092  -7.830  1.00  0.00           H  
ATOM    704 2HB  LEU A  48       9.969   4.131  -9.226  1.00  0.00           H  
ATOM    705  HG  LEU A  48       8.221   4.810  -6.843  1.00  0.00           H  
ATOM    706 1HD1 LEU A  48       9.910   6.430  -6.271  1.00  0.00           H  
ATOM    707 2HD1 LEU A  48      10.518   4.759  -6.204  1.00  0.00           H  
ATOM    708 3HD1 LEU A  48      10.953   5.811  -7.572  1.00  0.00           H  
ATOM    709 1HD2 LEU A  48       8.145   7.066  -7.766  1.00  0.00           H  
ATOM    710 2HD2 LEU A  48       9.029   6.519  -9.211  1.00  0.00           H  
ATOM    711 3HD2 LEU A  48       7.394   5.898  -8.879  1.00  0.00           H  
ATOM    712  N   TRP A  49       8.617   0.892  -9.856  1.00  0.00           N  
ATOM    713  CA  TRP A  49       8.983  -0.224 -10.713  1.00  0.00           C  
ATOM    714  C   TRP A  49       7.883  -0.648 -11.668  1.00  0.00           C  
ATOM    715  O   TRP A  49       8.153  -1.072 -12.792  1.00  0.00           O  
ATOM    716  CB  TRP A  49       9.378  -1.438  -9.869  1.00  0.00           C  
ATOM    717  CG  TRP A  49      10.660  -1.251  -9.117  1.00  0.00           C  
ATOM    718  CD1 TRP A  49      10.818  -1.255  -7.763  1.00  0.00           C  
ATOM    719  CD2 TRP A  49      11.978  -1.032  -9.674  1.00  0.00           C  
ATOM    720  NE1 TRP A  49      12.138  -1.053  -7.441  1.00  0.00           N  
ATOM    721  CE2 TRP A  49      12.862  -0.916  -8.598  1.00  0.00           C  
ATOM    722  CE3 TRP A  49      12.472  -0.927 -10.981  1.00  0.00           C  
ATOM    723  CZ2 TRP A  49      14.218  -0.697  -8.782  1.00  0.00           C  
ATOM    724  CZ3 TRP A  49      13.832  -0.709 -11.166  1.00  0.00           C  
ATOM    725  CH2 TRP A  49      14.682  -0.598 -10.094  1.00  0.00           C  
ATOM    726  H   TRP A  49       8.422   0.720  -8.880  1.00  0.00           H  
ATOM    727  HA  TRP A  49       9.838   0.072 -11.321  1.00  0.00           H  
ATOM    728 1HB  TRP A  49       8.587  -1.654  -9.151  1.00  0.00           H  
ATOM    729 2HB  TRP A  49       9.482  -2.310 -10.514  1.00  0.00           H  
ATOM    730  HD1 TRP A  49      10.015  -1.397  -7.042  1.00  0.00           H  
ATOM    731  HE1 TRP A  49      12.515  -1.011  -6.505  1.00  0.00           H  
ATOM    732  HE3 TRP A  49      11.802  -1.017 -11.835  1.00  0.00           H  
ATOM    733  HZ2 TRP A  49      14.910  -0.605  -7.944  1.00  0.00           H  
ATOM    734  HZ3 TRP A  49      14.208  -0.628 -12.186  1.00  0.00           H  
ATOM    735  HH2 TRP A  49      15.743  -0.427 -10.275  1.00  0.00           H  
ATOM    736  N   ALA A  50       6.607  -0.557 -11.278  1.00  0.00           N  
ATOM    737  CA  ALA A  50       5.442  -0.911 -12.076  1.00  0.00           C  
ATOM    738  C   ALA A  50       5.035   0.215 -13.011  1.00  0.00           C  
ATOM    739  O   ALA A  50       4.195   0.031 -13.891  1.00  0.00           O  
ATOM    740  CB  ALA A  50       4.276  -1.285 -11.173  1.00  0.00           C  
ATOM    741  H   ALA A  50       6.474  -0.208 -10.340  1.00  0.00           H  
ATOM    742  HA  ALA A  50       5.702  -1.772 -12.692  1.00  0.00           H  
ATOM    743 1HB  ALA A  50       3.412  -1.547 -11.784  1.00  0.00           H  
ATOM    744 2HB  ALA A  50       4.555  -2.138 -10.554  1.00  0.00           H  
ATOM    745 3HB  ALA A  50       4.025  -0.440 -10.534  1.00  0.00           H  
ATOM    746  N   SER A  51       5.603   1.411 -12.864  1.00  0.00           N  
ATOM    747  CA  SER A  51       5.353   2.647 -13.571  1.00  0.00           C  
ATOM    748  C   SER A  51       5.939   2.636 -14.978  1.00  0.00           C  
ATOM    749  O   SER A  51       5.813   3.594 -15.734  1.00  0.00           O  
ATOM    750  CB  SER A  51       5.965   3.769 -12.726  1.00  0.00           C  
ATOM    751  OG  SER A  51       7.371   3.695 -12.714  1.00  0.00           O  
ATOM    752  H   SER A  51       6.304   1.394 -12.136  1.00  0.00           H  
ATOM    753  HA  SER A  51       4.274   2.782 -13.660  1.00  0.00           H  
ATOM    754 1HB  SER A  51       5.657   4.735 -13.126  1.00  0.00           H  
ATOM    755 2HB  SER A  51       5.590   3.703 -11.706  1.00  0.00           H  
ATOM    756  HG  SER A  51       7.600   2.917 -13.228  1.00  0.00           H  
ATOM    757  N   SER A  52       6.603   1.548 -15.386  1.00  0.00           N  
ATOM    758  CA  SER A  52       7.276   1.240 -16.624  1.00  0.00           C  
ATOM    759  C   SER A  52       6.361   1.126 -17.840  1.00  0.00           C  
ATOM    760  O   SER A  52       6.354   0.138 -18.564  1.00  0.00           O  
ATOM    761  CB  SER A  52       8.126   0.000 -16.347  1.00  0.00           C  
ATOM    762  OG  SER A  52       7.342  -1.127 -16.016  1.00  0.00           O  
ATOM    763  H   SER A  52       6.592   0.859 -14.647  1.00  0.00           H  
ATOM    764  HA  SER A  52       7.906   2.088 -16.896  1.00  0.00           H  
ATOM    765 1HB  SER A  52       8.726  -0.233 -17.225  1.00  0.00           H  
ATOM    766 2HB  SER A  52       8.811   0.207 -15.526  1.00  0.00           H  
ATOM    767  HG  SER A  52       6.430  -0.828 -16.028  1.00  0.00           H  
ATOM    768  N   GLY A  53       5.547   2.153 -18.080  1.00  0.00           N  
ATOM    769  CA  GLY A  53       4.599   2.353 -19.163  1.00  0.00           C  
ATOM    770  C   GLY A  53       5.020   3.560 -19.996  1.00  0.00           C  
ATOM    771  O   GLY A  53       6.217   3.776 -20.170  1.00  0.00           O  
ATOM    772  H   GLY A  53       5.644   2.869 -17.373  1.00  0.00           H  
ATOM    773 1HA  GLY A  53       4.559   1.457 -19.783  1.00  0.00           H  
ATOM    774 2HA  GLY A  53       3.602   2.503 -18.751  1.00  0.00           H  
ATOM    775  N   LYS A  54       4.075   4.330 -20.549  1.00  0.00           N  
ATOM    776  CA  LYS A  54       4.307   5.480 -21.403  1.00  0.00           C  
ATOM    777  C   LYS A  54       3.586   6.735 -20.901  1.00  0.00           C  
ATOM    778  O   LYS A  54       4.208   7.704 -20.469  1.00  0.00           O  
ATOM    779  CB  LYS A  54       4.025   5.125 -22.864  1.00  0.00           C  
ATOM    780  CG  LYS A  54       4.278   6.241 -23.866  1.00  0.00           C  
ATOM    781  CD  LYS A  54       4.058   5.792 -25.318  1.00  0.00           C  
ATOM    782  CE  LYS A  54       4.277   6.875 -26.364  1.00  0.00           C  
ATOM    783  NZ  LYS A  54       4.049   6.375 -27.727  1.00  0.00           N  
ATOM    784  H   LYS A  54       3.124   4.063 -20.334  1.00  0.00           H  
ATOM    785  HA  LYS A  54       5.355   5.771 -21.312  1.00  0.00           H  
ATOM    786 1HB  LYS A  54       4.642   4.276 -23.159  1.00  0.00           H  
ATOM    787 2HB  LYS A  54       2.983   4.824 -22.970  1.00  0.00           H  
ATOM    788 1HG  LYS A  54       3.607   7.076 -23.660  1.00  0.00           H  
ATOM    789 2HG  LYS A  54       5.306   6.591 -23.768  1.00  0.00           H  
ATOM    790 1HD  LYS A  54       4.740   4.974 -25.554  1.00  0.00           H  
ATOM    791 2HD  LYS A  54       3.035   5.435 -25.437  1.00  0.00           H  
ATOM    792 1HE  LYS A  54       3.598   7.706 -26.176  1.00  0.00           H  
ATOM    793 2HE  LYS A  54       5.299   7.248 -26.293  1.00  0.00           H  
ATOM    794 1HZ  LYS A  54       4.205   7.121 -28.391  1.00  0.00           H  
ATOM    795 2HZ  LYS A  54       4.688   5.615 -27.919  1.00  0.00           H  
ATOM    796 3HZ  LYS A  54       3.098   6.043 -27.810  1.00  0.00           H  
ATOM    797  N   LYS A  55       2.260   6.751 -20.987  1.00  0.00           N  
ATOM    798  CA  LYS A  55       1.377   7.832 -20.591  1.00  0.00           C  
ATOM    799  C   LYS A  55       0.467   7.460 -19.427  1.00  0.00           C  
ATOM    800  O   LYS A  55       0.395   8.160 -18.412  1.00  0.00           O  
ATOM    801  CB  LYS A  55       0.661   8.409 -21.812  1.00  0.00           C  
ATOM    802  CG  LYS A  55      -0.273   9.590 -21.553  1.00  0.00           C  
ATOM    803  CD  LYS A  55      -0.881  10.189 -22.813  1.00  0.00           C  
ATOM    804  CE  LYS A  55      -1.831  11.366 -22.541  1.00  0.00           C  
ATOM    805  NZ  LYS A  55      -2.411  11.923 -23.771  1.00  0.00           N  
ATOM    806  H   LYS A  55       1.863   5.906 -21.372  1.00  0.00           H  
ATOM    807  HA  LYS A  55       1.977   8.620 -20.132  1.00  0.00           H  
ATOM    808 1HB  LYS A  55       1.399   8.744 -22.542  1.00  0.00           H  
ATOM    809 2HB  LYS A  55       0.062   7.630 -22.284  1.00  0.00           H  
ATOM    810 1HG  LYS A  55      -1.095   9.270 -20.910  1.00  0.00           H  
ATOM    811 2HG  LYS A  55       0.275  10.382 -21.043  1.00  0.00           H  
ATOM    812 1HD  LYS A  55      -0.085  10.549 -23.466  1.00  0.00           H  
ATOM    813 2HD  LYS A  55      -1.446   9.424 -23.344  1.00  0.00           H  
ATOM    814 1HE  LYS A  55      -2.645  11.035 -21.896  1.00  0.00           H  
ATOM    815 2HE  LYS A  55      -1.290  12.159 -22.026  1.00  0.00           H  
ATOM    816 1HZ  LYS A  55      -3.026  12.690 -23.537  1.00  0.00           H  
ATOM    817 2HZ  LYS A  55      -1.671  12.256 -24.372  1.00  0.00           H  
ATOM    818 3HZ  LYS A  55      -2.937  11.207 -24.251  1.00  0.00           H  
ATOM    819  N   GLY A  56      -0.193   6.312 -19.484  1.00  0.00           N  
ATOM    820  CA  GLY A  56      -1.147   5.808 -18.515  1.00  0.00           C  
ATOM    821  C   GLY A  56      -0.521   5.746 -17.128  1.00  0.00           C  
ATOM    822  O   GLY A  56      -1.195   6.016 -16.139  1.00  0.00           O  
ATOM    823  H   GLY A  56       0.017   5.757 -20.301  1.00  0.00           H  
ATOM    824 1HA  GLY A  56      -2.024   6.455 -18.500  1.00  0.00           H  
ATOM    825 2HA  GLY A  56      -1.484   4.817 -18.816  1.00  0.00           H  
ATOM    826  N   SER A  57       0.793   5.471 -17.044  1.00  0.00           N  
ATOM    827  CA  SER A  57       1.607   5.323 -15.854  1.00  0.00           C  
ATOM    828  C   SER A  57       1.958   6.650 -15.185  1.00  0.00           C  
ATOM    829  O   SER A  57       2.646   6.655 -14.162  1.00  0.00           O  
ATOM    830  CB  SER A  57       2.891   4.618 -16.315  1.00  0.00           C  
ATOM    831  OG  SER A  57       3.658   5.396 -17.205  1.00  0.00           O  
ATOM    832  H   SER A  57       1.222   5.363 -17.951  1.00  0.00           H  
ATOM    833  HA  SER A  57       1.062   4.709 -15.136  1.00  0.00           H  
ATOM    834 1HB  SER A  57       3.504   4.375 -15.448  1.00  0.00           H  
ATOM    835 2HB  SER A  57       2.634   3.681 -16.807  1.00  0.00           H  
ATOM    836  HG  SER A  57       3.167   6.211 -17.335  1.00  0.00           H  
ATOM    837  N   SER A  58       1.539   7.789 -15.734  1.00  0.00           N  
ATOM    838  CA  SER A  58       1.784   9.141 -15.252  1.00  0.00           C  
ATOM    839  C   SER A  58       1.020   9.524 -13.995  1.00  0.00           C  
ATOM    840  O   SER A  58       1.517   9.400 -12.873  1.00  0.00           O  
ATOM    841  CB  SER A  58       1.516  10.086 -16.424  1.00  0.00           C  
ATOM    842  OG  SER A  58       0.154  10.054 -16.787  1.00  0.00           O  
ATOM    843  H   SER A  58       0.995   7.659 -16.576  1.00  0.00           H  
ATOM    844  HA  SER A  58       2.826   9.212 -14.938  1.00  0.00           H  
ATOM    845 1HB  SER A  58       1.801  11.100 -16.145  1.00  0.00           H  
ATOM    846 2HB  SER A  58       2.132   9.796 -17.274  1.00  0.00           H  
ATOM    847  HG  SER A  58      -0.200   9.241 -16.415  1.00  0.00           H  
ATOM    848  N   TRP A  59      -0.232   9.977 -14.118  1.00  0.00           N  
ATOM    849  CA  TRP A  59      -1.110  10.383 -13.037  1.00  0.00           C  
ATOM    850  C   TRP A  59      -1.299   9.292 -12.006  1.00  0.00           C  
ATOM    851  O   TRP A  59      -1.527   9.569 -10.829  1.00  0.00           O  
ATOM    852  CB  TRP A  59      -2.479  10.790 -13.586  1.00  0.00           C  
ATOM    853  CG  TRP A  59      -2.442  12.033 -14.424  1.00  0.00           C  
ATOM    854  CD1 TRP A  59      -3.254  12.330 -15.477  1.00  0.00           C  
ATOM    855  CD2 TRP A  59      -1.541  13.158 -14.282  1.00  0.00           C  
ATOM    856  NE1 TRP A  59      -2.922  13.556 -15.999  1.00  0.00           N  
ATOM    857  CE2 TRP A  59      -1.877  14.078 -15.278  1.00  0.00           C  
ATOM    858  CE3 TRP A  59      -0.494  13.454 -13.401  1.00  0.00           C  
ATOM    859  CZ2 TRP A  59      -1.202  15.279 -15.426  1.00  0.00           C  
ATOM    860  CZ3 TRP A  59       0.182  14.659 -13.548  1.00  0.00           C  
ATOM    861  CH2 TRP A  59      -0.164  15.548 -14.534  1.00  0.00           C  
ATOM    862  H   TRP A  59      -0.567  10.028 -15.069  1.00  0.00           H  
ATOM    863  HA  TRP A  59      -0.666  11.242 -12.535  1.00  0.00           H  
ATOM    864 1HB  TRP A  59      -2.883   9.980 -14.193  1.00  0.00           H  
ATOM    865 2HB  TRP A  59      -3.168  10.956 -12.759  1.00  0.00           H  
ATOM    866  HD1 TRP A  59      -4.050  11.688 -15.851  1.00  0.00           H  
ATOM    867  HE1 TRP A  59      -3.372  14.002 -16.785  1.00  0.00           H  
ATOM    868  HE3 TRP A  59      -0.216  12.753 -12.614  1.00  0.00           H  
ATOM    869  HZ2 TRP A  59      -1.462  15.998 -16.203  1.00  0.00           H  
ATOM    870  HZ3 TRP A  59       0.997  14.882 -12.858  1.00  0.00           H  
ATOM    871  HH2 TRP A  59       0.387  16.485 -14.621  1.00  0.00           H  
ATOM    872  N   ALA A  60      -1.216   8.018 -12.391  1.00  0.00           N  
ATOM    873  CA  ALA A  60      -1.341   6.839 -11.544  1.00  0.00           C  
ATOM    874  C   ALA A  60      -0.420   6.919 -10.336  1.00  0.00           C  
ATOM    875  O   ALA A  60      -0.717   6.363  -9.279  1.00  0.00           O  
ATOM    876  CB  ALA A  60      -1.048   5.579 -12.344  1.00  0.00           C  
ATOM    877  H   ALA A  60      -1.049   7.898 -13.380  1.00  0.00           H  
ATOM    878  HA  ALA A  60      -2.366   6.794 -11.176  1.00  0.00           H  
ATOM    879 1HB  ALA A  60      -1.145   4.707 -11.697  1.00  0.00           H  
ATOM    880 2HB  ALA A  60      -1.755   5.499 -13.169  1.00  0.00           H  
ATOM    881 3HB  ALA A  60      -0.034   5.626 -12.739  1.00  0.00           H  
ATOM    882  N   LEU A  61       0.718   7.615 -10.470  1.00  0.00           N  
ATOM    883  CA  LEU A  61       1.703   7.809  -9.424  1.00  0.00           C  
ATOM    884  C   LEU A  61       1.110   8.620  -8.280  1.00  0.00           C  
ATOM    885  O   LEU A  61       1.325   8.302  -7.113  1.00  0.00           O  
ATOM    886  CB  LEU A  61       2.967   8.482  -9.954  1.00  0.00           C  
ATOM    887  CG  LEU A  61       3.858   7.682 -10.912  1.00  0.00           C  
ATOM    888  CD1 LEU A  61       4.963   8.542 -11.519  1.00  0.00           C  
ATOM    889  CD2 LEU A  61       4.449   6.406 -10.315  1.00  0.00           C  
ATOM    890  H   LEU A  61       0.876   8.026 -11.378  1.00  0.00           H  
ATOM    891  HA  LEU A  61       1.982   6.834  -9.027  1.00  0.00           H  
ATOM    892 1HB  LEU A  61       2.681   9.391 -10.482  1.00  0.00           H  
ATOM    893 2HB  LEU A  61       3.593   8.762  -9.107  1.00  0.00           H  
ATOM    894  HG  LEU A  61       3.276   7.381 -11.784  1.00  0.00           H  
ATOM    895 1HD1 LEU A  61       5.570   7.935 -12.191  1.00  0.00           H  
ATOM    896 2HD1 LEU A  61       4.518   9.365 -12.078  1.00  0.00           H  
ATOM    897 3HD1 LEU A  61       5.592   8.940 -10.724  1.00  0.00           H  
ATOM    898 1HD2 LEU A  61       5.063   5.904 -11.064  1.00  0.00           H  
ATOM    899 2HD2 LEU A  61       5.064   6.659  -9.452  1.00  0.00           H  
ATOM    900 3HD2 LEU A  61       3.642   5.742 -10.004  1.00  0.00           H  
ATOM    901  N   LEU A  62       0.284   9.631  -8.591  1.00  0.00           N  
ATOM    902  CA  LEU A  62      -0.402  10.499  -7.653  1.00  0.00           C  
ATOM    903  C   LEU A  62      -1.503   9.742  -6.916  1.00  0.00           C  
ATOM    904  O   LEU A  62      -1.663   9.905  -5.708  1.00  0.00           O  
ATOM    905  CB  LEU A  62      -0.955  11.730  -8.352  1.00  0.00           C  
ATOM    906  CG  LEU A  62       0.052  12.723  -8.941  1.00  0.00           C  
ATOM    907  CD1 LEU A  62      -0.644  13.830  -9.730  1.00  0.00           C  
ATOM    908  CD2 LEU A  62       0.971  13.334  -7.880  1.00  0.00           C  
ATOM    909  H   LEU A  62       0.149   9.773  -9.581  1.00  0.00           H  
ATOM    910  HA  LEU A  62       0.311  10.825  -6.897  1.00  0.00           H  
ATOM    911 1HB  LEU A  62      -1.592  11.406  -9.173  1.00  0.00           H  
ATOM    912 2HB  LEU A  62      -1.567  12.287  -7.643  1.00  0.00           H  
ATOM    913  HG  LEU A  62       0.681  12.214  -9.672  1.00  0.00           H  
ATOM    914 1HD1 LEU A  62       0.103  14.514 -10.133  1.00  0.00           H  
ATOM    915 2HD1 LEU A  62      -1.210  13.390 -10.551  1.00  0.00           H  
ATOM    916 3HD1 LEU A  62      -1.320  14.376  -9.074  1.00  0.00           H  
ATOM    917 1HD2 LEU A  62       1.663  14.029  -8.355  1.00  0.00           H  
ATOM    918 2HD2 LEU A  62       0.371  13.867  -7.142  1.00  0.00           H  
ATOM    919 3HD2 LEU A  62       1.533  12.542  -7.386  1.00  0.00           H  
ATOM    920  N   SER A  63      -2.223   8.852  -7.601  1.00  0.00           N  
ATOM    921  CA  SER A  63      -3.226   7.962  -7.067  1.00  0.00           C  
ATOM    922  C   SER A  63      -2.628   7.042  -6.013  1.00  0.00           C  
ATOM    923  O   SER A  63      -3.152   6.934  -4.904  1.00  0.00           O  
ATOM    924  CB  SER A  63      -3.922   7.198  -8.193  1.00  0.00           C  
ATOM    925  OG  SER A  63      -4.888   6.265  -7.759  1.00  0.00           O  
ATOM    926  H   SER A  63      -2.018   8.827  -8.590  1.00  0.00           H  
ATOM    927  HA  SER A  63      -3.972   8.558  -6.539  1.00  0.00           H  
ATOM    928 1HB  SER A  63      -4.417   7.904  -8.859  1.00  0.00           H  
ATOM    929 2HB  SER A  63      -3.180   6.660  -8.780  1.00  0.00           H  
ATOM    930  HG  SER A  63      -4.885   6.306  -6.800  1.00  0.00           H  
ATOM    931  N   GLY A  64      -1.491   6.409  -6.316  1.00  0.00           N  
ATOM    932  CA  GLY A  64      -0.654   5.591  -5.467  1.00  0.00           C  
ATOM    933  C   GLY A  64      -0.190   6.260  -4.185  1.00  0.00           C  
ATOM    934  O   GLY A  64      -0.414   5.740  -3.089  1.00  0.00           O  
ATOM    935  H   GLY A  64      -1.224   6.551  -7.279  1.00  0.00           H  
ATOM    936 1HA  GLY A  64      -1.190   4.684  -5.191  1.00  0.00           H  
ATOM    937 2HA  GLY A  64       0.234   5.284  -6.019  1.00  0.00           H  
ATOM    938  N   LEU A  65       0.392   7.456  -4.293  1.00  0.00           N  
ATOM    939  CA  LEU A  65       0.811   8.329  -3.206  1.00  0.00           C  
ATOM    940  C   LEU A  65      -0.341   8.760  -2.312  1.00  0.00           C  
ATOM    941  O   LEU A  65      -0.214   8.740  -1.092  1.00  0.00           O  
ATOM    942  CB  LEU A  65       1.555   9.544  -3.739  1.00  0.00           C  
ATOM    943  CG  LEU A  65       2.931   9.316  -4.358  1.00  0.00           C  
ATOM    944  CD1 LEU A  65       3.468  10.579  -5.044  1.00  0.00           C  
ATOM    945  CD2 LEU A  65       3.951   8.783  -3.349  1.00  0.00           C  
ATOM    946  H   LEU A  65       0.541   7.752  -5.247  1.00  0.00           H  
ATOM    947  HA  LEU A  65       1.484   7.772  -2.555  1.00  0.00           H  
ATOM    948 1HB  LEU A  65       0.943  10.017  -4.505  1.00  0.00           H  
ATOM    949 2HB  LEU A  65       1.693  10.253  -2.923  1.00  0.00           H  
ATOM    950  HG  LEU A  65       2.850   8.589  -5.167  1.00  0.00           H  
ATOM    951 1HD1 LEU A  65       4.449  10.372  -5.471  1.00  0.00           H  
ATOM    952 2HD1 LEU A  65       2.783  10.881  -5.838  1.00  0.00           H  
ATOM    953 3HD1 LEU A  65       3.553  11.382  -4.313  1.00  0.00           H  
ATOM    954 1HD2 LEU A  65       4.911   8.637  -3.844  1.00  0.00           H  
ATOM    955 2HD2 LEU A  65       4.065   9.499  -2.535  1.00  0.00           H  
ATOM    956 3HD2 LEU A  65       3.602   7.831  -2.947  1.00  0.00           H  
ATOM    957  N   GLY A  66      -1.496   9.118  -2.886  1.00  0.00           N  
ATOM    958  CA  GLY A  66      -2.707   9.413  -2.150  1.00  0.00           C  
ATOM    959  C   GLY A  66      -3.185   8.233  -1.332  1.00  0.00           C  
ATOM    960  O   GLY A  66      -3.412   8.365  -0.128  1.00  0.00           O  
ATOM    961  H   GLY A  66      -1.506   9.182  -3.895  1.00  0.00           H  
ATOM    962 1HA  GLY A  66      -2.531  10.260  -1.486  1.00  0.00           H  
ATOM    963 2HA  GLY A  66      -3.493   9.707  -2.845  1.00  0.00           H  
ATOM    964  N   ALA A  67      -3.254   7.027  -1.916  1.00  0.00           N  
ATOM    965  CA  ALA A  67      -3.612   5.795  -1.235  1.00  0.00           C  
ATOM    966  C   ALA A  67      -2.781   5.592   0.015  1.00  0.00           C  
ATOM    967  O   ALA A  67      -3.312   5.287   1.083  1.00  0.00           O  
ATOM    968  CB  ALA A  67      -3.453   4.606  -2.172  1.00  0.00           C  
ATOM    969  H   ALA A  67      -3.036   6.999  -2.902  1.00  0.00           H  
ATOM    970  HA  ALA A  67      -4.657   5.868  -0.931  1.00  0.00           H  
ATOM    971 1HB  ALA A  67      -3.726   3.691  -1.647  1.00  0.00           H  
ATOM    972 2HB  ALA A  67      -4.103   4.736  -3.037  1.00  0.00           H  
ATOM    973 3HB  ALA A  67      -2.418   4.540  -2.503  1.00  0.00           H  
ATOM    974  N   LEU A  68      -1.457   5.744  -0.043  1.00  0.00           N  
ATOM    975  CA  LEU A  68      -0.560   5.645   1.099  1.00  0.00           C  
ATOM    976  C   LEU A  68      -0.822   6.716   2.150  1.00  0.00           C  
ATOM    977  O   LEU A  68      -0.980   6.379   3.316  1.00  0.00           O  
ATOM    978  CB  LEU A  68       0.901   5.655   0.636  1.00  0.00           C  
ATOM    979  CG  LEU A  68       1.324   4.411  -0.141  1.00  0.00           C  
ATOM    980  CD1 LEU A  68       2.739   4.570  -0.701  1.00  0.00           C  
ATOM    981  CD2 LEU A  68       1.243   3.111   0.672  1.00  0.00           C  
ATOM    982  H   LEU A  68      -1.072   5.943  -0.955  1.00  0.00           H  
ATOM    983  HA  LEU A  68      -0.757   4.704   1.612  1.00  0.00           H  
ATOM    984 1HB  LEU A  68       1.058   6.525   0.001  1.00  0.00           H  
ATOM    985 2HB  LEU A  68       1.543   5.748   1.511  1.00  0.00           H  
ATOM    986  HG  LEU A  68       0.678   4.288  -1.011  1.00  0.00           H  
ATOM    987 1HD1 LEU A  68       3.017   3.670  -1.250  1.00  0.00           H  
ATOM    988 2HD1 LEU A  68       2.770   5.429  -1.373  1.00  0.00           H  
ATOM    989 3HD1 LEU A  68       3.439   4.725   0.119  1.00  0.00           H  
ATOM    990 1HD2 LEU A  68       1.558   2.272   0.050  1.00  0.00           H  
ATOM    991 2HD2 LEU A  68       1.895   3.184   1.542  1.00  0.00           H  
ATOM    992 3HD2 LEU A  68       0.215   2.951   1.002  1.00  0.00           H  
ATOM    993  N   LEU A  69      -0.990   7.999   1.807  1.00  0.00           N  
ATOM    994  CA  LEU A  69      -1.309   9.070   2.729  1.00  0.00           C  
ATOM    995  C   LEU A  69      -2.645   8.822   3.424  1.00  0.00           C  
ATOM    996  O   LEU A  69      -2.757   8.952   4.644  1.00  0.00           O  
ATOM    997  CB  LEU A  69      -1.296  10.452   2.064  1.00  0.00           C  
ATOM    998  CG  LEU A  69       0.059  10.987   1.604  1.00  0.00           C  
ATOM    999  CD1 LEU A  69      -0.093  12.262   0.770  1.00  0.00           C  
ATOM   1000  CD2 LEU A  69       1.023  11.221   2.753  1.00  0.00           C  
ATOM   1001  H   LEU A  69      -0.883   8.212   0.825  1.00  0.00           H  
ATOM   1002  HA  LEU A  69      -0.559   9.080   3.519  1.00  0.00           H  
ATOM   1003 1HB  LEU A  69      -1.941  10.421   1.187  1.00  0.00           H  
ATOM   1004 2HB  LEU A  69      -1.705  11.180   2.765  1.00  0.00           H  
ATOM   1005  HG  LEU A  69       0.520  10.272   0.923  1.00  0.00           H  
ATOM   1006 1HD1 LEU A  69       0.892  12.613   0.460  1.00  0.00           H  
ATOM   1007 2HD1 LEU A  69      -0.694  12.048  -0.113  1.00  0.00           H  
ATOM   1008 3HD1 LEU A  69      -0.581  13.031   1.366  1.00  0.00           H  
ATOM   1009 1HD2 LEU A  69       1.968  11.600   2.364  1.00  0.00           H  
ATOM   1010 2HD2 LEU A  69       0.597  11.948   3.444  1.00  0.00           H  
ATOM   1011 3HD2 LEU A  69       1.198  10.282   3.278  1.00  0.00           H  
ATOM   1012  N   LEU A  70      -3.668   8.391   2.687  1.00  0.00           N  
ATOM   1013  CA  LEU A  70      -4.977   8.012   3.176  1.00  0.00           C  
ATOM   1014  C   LEU A  70      -4.949   6.818   4.121  1.00  0.00           C  
ATOM   1015  O   LEU A  70      -5.687   6.810   5.101  1.00  0.00           O  
ATOM   1016  CB  LEU A  70      -5.955   7.808   2.023  1.00  0.00           C  
ATOM   1017  CG  LEU A  70      -6.353   9.047   1.228  1.00  0.00           C  
ATOM   1018  CD1 LEU A  70      -7.158   8.699  -0.032  1.00  0.00           C  
ATOM   1019  CD2 LEU A  70      -7.119  10.071   2.061  1.00  0.00           C  
ATOM   1020  H   LEU A  70      -3.476   8.335   1.697  1.00  0.00           H  
ATOM   1021  HA  LEU A  70      -5.356   8.814   3.808  1.00  0.00           H  
ATOM   1022 1HB  LEU A  70      -5.519   7.102   1.318  1.00  0.00           H  
ATOM   1023 2HB  LEU A  70      -6.874   7.373   2.419  1.00  0.00           H  
ATOM   1024  HG  LEU A  70      -5.457   9.536   0.844  1.00  0.00           H  
ATOM   1025 1HD1 LEU A  70      -7.416   9.614  -0.563  1.00  0.00           H  
ATOM   1026 2HD1 LEU A  70      -6.559   8.059  -0.681  1.00  0.00           H  
ATOM   1027 3HD1 LEU A  70      -8.070   8.175   0.253  1.00  0.00           H  
ATOM   1028 1HD2 LEU A  70      -7.373  10.930   1.439  1.00  0.00           H  
ATOM   1029 2HD2 LEU A  70      -8.034   9.617   2.444  1.00  0.00           H  
ATOM   1030 3HD2 LEU A  70      -6.499  10.397   2.896  1.00  0.00           H  
ATOM   1031  N   SER A  71      -4.108   5.803   3.907  1.00  0.00           N  
ATOM   1032  CA  SER A  71      -3.947   4.659   4.779  1.00  0.00           C  
ATOM   1033  C   SER A  71      -3.311   5.057   6.107  1.00  0.00           C  
ATOM   1034  O   SER A  71      -3.764   4.645   7.179  1.00  0.00           O  
ATOM   1035  CB  SER A  71      -3.219   3.513   4.069  1.00  0.00           C  
ATOM   1036  OG  SER A  71      -1.874   3.738   3.701  1.00  0.00           O  
ATOM   1037  H   SER A  71      -3.552   5.861   3.066  1.00  0.00           H  
ATOM   1038  HA  SER A  71      -4.936   4.304   5.072  1.00  0.00           H  
ATOM   1039 1HB  SER A  71      -3.221   2.630   4.708  1.00  0.00           H  
ATOM   1040 2HB  SER A  71      -3.752   3.256   3.154  1.00  0.00           H  
ATOM   1041  HG  SER A  71      -1.676   4.641   3.960  1.00  0.00           H  
ATOM   1042  N   LEU A  72      -2.336   5.958   6.110  1.00  0.00           N  
ATOM   1043  CA  LEU A  72      -1.611   6.466   7.257  1.00  0.00           C  
ATOM   1044  C   LEU A  72      -2.578   7.164   8.208  1.00  0.00           C  
ATOM   1045  O   LEU A  72      -2.516   6.967   9.416  1.00  0.00           O  
ATOM   1046  CB  LEU A  72      -0.508   7.453   6.866  1.00  0.00           C  
ATOM   1047  CG  LEU A  72       0.727   6.886   6.157  1.00  0.00           C  
ATOM   1048  CD1 LEU A  72       1.656   8.031   5.732  1.00  0.00           C  
ATOM   1049  CD2 LEU A  72       1.459   5.852   7.015  1.00  0.00           C  
ATOM   1050  H   LEU A  72      -2.104   6.302   5.189  1.00  0.00           H  
ATOM   1051  HA  LEU A  72      -1.137   5.629   7.766  1.00  0.00           H  
ATOM   1052 1HB  LEU A  72      -0.934   8.204   6.202  1.00  0.00           H  
ATOM   1053 2HB  LEU A  72      -0.153   7.955   7.766  1.00  0.00           H  
ATOM   1054  HG  LEU A  72       0.423   6.402   5.229  1.00  0.00           H  
ATOM   1055 1HD1 LEU A  72       2.532   7.621   5.230  1.00  0.00           H  
ATOM   1056 2HD1 LEU A  72       1.125   8.696   5.051  1.00  0.00           H  
ATOM   1057 3HD1 LEU A  72       1.971   8.590   6.612  1.00  0.00           H  
ATOM   1058 1HD2 LEU A  72       2.327   5.477   6.471  1.00  0.00           H  
ATOM   1059 2HD2 LEU A  72       1.787   6.317   7.945  1.00  0.00           H  
ATOM   1060 3HD2 LEU A  72       0.787   5.023   7.240  1.00  0.00           H  
ATOM   1061  N   LEU A  73      -3.553   7.902   7.685  1.00  0.00           N  
ATOM   1062  CA  LEU A  73      -4.630   8.578   8.380  1.00  0.00           C  
ATOM   1063  C   LEU A  73      -5.567   7.634   9.131  1.00  0.00           C  
ATOM   1064  O   LEU A  73      -6.505   8.072   9.792  1.00  0.00           O  
ATOM   1065  CB  LEU A  73      -5.412   9.469   7.402  1.00  0.00           C  
ATOM   1066  CG  LEU A  73      -4.682  10.690   6.852  1.00  0.00           C  
ATOM   1067  CD1 LEU A  73      -5.519  11.421   5.807  1.00  0.00           C  
ATOM   1068  CD2 LEU A  73      -4.240  11.648   7.949  1.00  0.00           C  
ATOM   1069  H   LEU A  73      -3.497   7.972   6.678  1.00  0.00           H  
ATOM   1070  HA  LEU A  73      -4.199   9.206   9.159  1.00  0.00           H  
ATOM   1071 1HB  LEU A  73      -5.716   8.865   6.549  1.00  0.00           H  
ATOM   1072 2HB  LEU A  73      -6.310   9.831   7.902  1.00  0.00           H  
ATOM   1073  HG  LEU A  73      -3.792  10.369   6.309  1.00  0.00           H  
ATOM   1074 1HD1 LEU A  73      -4.966  12.285   5.437  1.00  0.00           H  
ATOM   1075 2HD1 LEU A  73      -5.734  10.747   4.978  1.00  0.00           H  
ATOM   1076 3HD1 LEU A  73      -6.453  11.754   6.258  1.00  0.00           H  
ATOM   1077 1HD2 LEU A  73      -3.724  12.499   7.502  1.00  0.00           H  
ATOM   1078 2HD2 LEU A  73      -5.112  12.000   8.499  1.00  0.00           H  
ATOM   1079 3HD2 LEU A  73      -3.564  11.132   8.631  1.00  0.00           H  
ATOM   1080  N   GLY A  74      -5.280   6.331   9.136  1.00  0.00           N  
ATOM   1081  CA  GLY A  74      -5.917   5.288   9.923  1.00  0.00           C  
ATOM   1082  C   GLY A  74      -4.836   4.509  10.653  1.00  0.00           C  
ATOM   1083  O   GLY A  74      -4.882   4.430  11.882  1.00  0.00           O  
ATOM   1084  H   GLY A  74      -4.530   6.084   8.507  1.00  0.00           H  
ATOM   1085 1HA  GLY A  74      -6.619   5.738  10.625  1.00  0.00           H  
ATOM   1086 2HA  GLY A  74      -6.493   4.637   9.266  1.00  0.00           H  
ATOM   1087  N   LEU A  75      -3.825   3.999   9.950  1.00  0.00           N  
ATOM   1088  CA  LEU A  75      -2.762   3.149  10.426  1.00  0.00           C  
ATOM   1089  C   LEU A  75      -1.937   3.716  11.580  1.00  0.00           C  
ATOM   1090  O   LEU A  75      -1.540   2.977  12.485  1.00  0.00           O  
ATOM   1091  CB  LEU A  75      -1.850   2.722   9.278  1.00  0.00           C  
ATOM   1092  CG  LEU A  75      -2.450   1.786   8.225  1.00  0.00           C  
ATOM   1093  CD1 LEU A  75      -1.486   1.578   7.044  1.00  0.00           C  
ATOM   1094  CD2 LEU A  75      -2.893   0.440   8.799  1.00  0.00           C  
ATOM   1095  H   LEU A  75      -3.845   4.266   8.977  1.00  0.00           H  
ATOM   1096  HA  LEU A  75      -3.204   2.254  10.864  1.00  0.00           H  
ATOM   1097 1HB  LEU A  75      -1.510   3.615   8.755  1.00  0.00           H  
ATOM   1098 2HB  LEU A  75      -0.979   2.217   9.696  1.00  0.00           H  
ATOM   1099  HG  LEU A  75      -3.324   2.257   7.775  1.00  0.00           H  
ATOM   1100 1HD1 LEU A  75      -1.944   0.908   6.315  1.00  0.00           H  
ATOM   1101 2HD1 LEU A  75      -1.276   2.538   6.571  1.00  0.00           H  
ATOM   1102 3HD1 LEU A  75      -0.557   1.139   7.405  1.00  0.00           H  
ATOM   1103 1HD2 LEU A  75      -3.309  -0.176   8.001  1.00  0.00           H  
ATOM   1104 2HD2 LEU A  75      -2.034  -0.067   9.240  1.00  0.00           H  
ATOM   1105 3HD2 LEU A  75      -3.651   0.604   9.565  1.00  0.00           H  
ATOM   1106  N   LEU A  76      -1.647   5.024  11.585  1.00  0.00           N  
ATOM   1107  CA  LEU A  76      -0.878   5.729  12.592  1.00  0.00           C  
ATOM   1108  C   LEU A  76      -1.547   5.783  13.955  1.00  0.00           C  
ATOM   1109  O   LEU A  76      -0.867   5.842  14.979  1.00  0.00           O  
ATOM   1110  CB  LEU A  76      -0.571   7.149  12.100  1.00  0.00           C  
ATOM   1111  CG  LEU A  76       0.391   7.294  10.927  1.00  0.00           C  
ATOM   1112  CD1 LEU A  76       0.504   8.744  10.429  1.00  0.00           C  
ATOM   1113  CD2 LEU A  76       1.790   6.763  11.267  1.00  0.00           C  
ATOM   1114  H   LEU A  76      -2.015   5.539  10.797  1.00  0.00           H  
ATOM   1115  HA  LEU A  76       0.060   5.195  12.748  1.00  0.00           H  
ATOM   1116 1HB  LEU A  76      -1.506   7.622  11.801  1.00  0.00           H  
ATOM   1117 2HB  LEU A  76      -0.148   7.719  12.926  1.00  0.00           H  
ATOM   1118  HG  LEU A  76       0.010   6.733  10.073  1.00  0.00           H  
ATOM   1119 1HD1 LEU A  76       1.201   8.787   9.592  1.00  0.00           H  
ATOM   1120 2HD1 LEU A  76      -0.476   9.093  10.101  1.00  0.00           H  
ATOM   1121 3HD1 LEU A  76       0.865   9.378  11.237  1.00  0.00           H  
ATOM   1122 1HD2 LEU A  76       2.444   6.883  10.404  1.00  0.00           H  
ATOM   1123 2HD2 LEU A  76       2.195   7.319  12.111  1.00  0.00           H  
ATOM   1124 3HD2 LEU A  76       1.723   5.706  11.527  1.00  0.00           H  
ATOM   1125  N   TRP A  77      -2.878   5.714  14.029  1.00  0.00           N  
ATOM   1126  CA  TRP A  77      -3.675   5.863  15.230  1.00  0.00           C  
ATOM   1127  C   TRP A  77      -3.412   4.757  16.236  1.00  0.00           C  
ATOM   1128  O   TRP A  77      -3.528   4.964  17.444  1.00  0.00           O  
ATOM   1129  CB  TRP A  77      -5.165   5.878  14.883  1.00  0.00           C  
ATOM   1130  CG  TRP A  77      -5.542   6.952  13.908  1.00  0.00           C  
ATOM   1131  CD1 TRP A  77      -6.680   7.012  13.161  1.00  0.00           C  
ATOM   1132  CD2 TRP A  77      -4.776   8.133  13.567  1.00  0.00           C  
ATOM   1133  NE1 TRP A  77      -6.676   8.143  12.382  1.00  0.00           N  
ATOM   1134  CE2 TRP A  77      -5.519   8.841  12.619  1.00  0.00           C  
ATOM   1135  CE3 TRP A  77      -3.539   8.638  13.986  1.00  0.00           C  
ATOM   1136  CZ2 TRP A  77      -5.067  10.033  12.075  1.00  0.00           C  
ATOM   1137  CZ3 TRP A  77      -3.086   9.834  13.441  1.00  0.00           C  
ATOM   1138  CH2 TRP A  77      -3.832  10.513  12.511  1.00  0.00           C  
ATOM   1139  H   TRP A  77      -3.343   5.540  13.149  1.00  0.00           H  
ATOM   1140  HA  TRP A  77      -3.417   6.812  15.700  1.00  0.00           H  
ATOM   1141 1HB  TRP A  77      -5.449   4.915  14.458  1.00  0.00           H  
ATOM   1142 2HB  TRP A  77      -5.749   6.020  15.792  1.00  0.00           H  
ATOM   1143  HD1 TRP A  77      -7.477   6.271  13.180  1.00  0.00           H  
ATOM   1144  HE1 TRP A  77      -7.404   8.417  11.739  1.00  0.00           H  
ATOM   1145  HE3 TRP A  77      -2.944   8.104  14.726  1.00  0.00           H  
ATOM   1146  HZ2 TRP A  77      -5.644  10.587  11.334  1.00  0.00           H  
ATOM   1147  HZ3 TRP A  77      -2.122  10.220  13.771  1.00  0.00           H  
ATOM   1148  HH2 TRP A  77      -3.448  11.449  12.104  1.00  0.00           H  
ATOM   1149  N   ALA A  78      -3.049   3.549  15.779  1.00  0.00           N  
ATOM   1150  CA  ALA A  78      -2.733   2.380  16.558  1.00  0.00           C  
ATOM   1151  C   ALA A  78      -1.685   2.645  17.631  1.00  0.00           C  
ATOM   1152  O   ALA A  78      -1.651   1.970  18.660  1.00  0.00           O  
ATOM   1153  CB  ALA A  78      -2.254   1.254  15.654  1.00  0.00           C  
ATOM   1154  H   ALA A  78      -3.005   3.494  14.771  1.00  0.00           H  
ATOM   1155  HA  ALA A  78      -3.639   2.060  17.072  1.00  0.00           H  
ATOM   1156 1HB  ALA A  78      -2.019   0.377  16.258  1.00  0.00           H  
ATOM   1157 2HB  ALA A  78      -3.039   1.002  14.940  1.00  0.00           H  
ATOM   1158 3HB  ALA A  78      -1.363   1.573  15.116  1.00  0.00           H  
ATOM   1159  N   SER A  79      -0.798   3.624  17.443  1.00  0.00           N  
ATOM   1160  CA  SER A  79       0.272   4.038  18.330  1.00  0.00           C  
ATOM   1161  C   SER A  79      -0.191   4.532  19.700  1.00  0.00           C  
ATOM   1162  O   SER A  79       0.598   4.656  20.634  1.00  0.00           O  
ATOM   1163  CB  SER A  79       1.131   5.065  17.598  1.00  0.00           C  
ATOM   1164  OG  SER A  79       0.448   6.274  17.330  1.00  0.00           O  
ATOM   1165  H   SER A  79      -0.924   4.108  16.565  1.00  0.00           H  
ATOM   1166  HA  SER A  79       0.876   3.163  18.576  1.00  0.00           H  
ATOM   1167 1HB  SER A  79       2.014   5.292  18.196  1.00  0.00           H  
ATOM   1168 2HB  SER A  79       1.475   4.645  16.654  1.00  0.00           H  
ATOM   1169  HG  SER A  79      -0.443   6.154  17.667  1.00  0.00           H  
ATOM   1170  N   SER A  80      -1.490   4.778  19.858  1.00  0.00           N  
ATOM   1171  CA  SER A  80      -2.211   5.214  21.052  1.00  0.00           C  
ATOM   1172  C   SER A  80      -3.442   4.358  21.292  1.00  0.00           C  
ATOM   1173  O   SER A  80      -4.243   4.649  22.174  1.00  0.00           O  
ATOM   1174  CB  SER A  80      -2.400   6.728  21.006  1.00  0.00           C  
ATOM   1175  OG  SER A  80      -3.170   7.138  19.901  1.00  0.00           O  
ATOM   1176  H   SER A  80      -2.004   4.628  19.002  1.00  0.00           H  
ATOM   1177  HA  SER A  80      -1.617   4.954  21.929  1.00  0.00           H  
ATOM   1178 1HB  SER A  80      -2.889   7.061  21.922  1.00  0.00           H  
ATOM   1179 2HB  SER A  80      -1.427   7.215  20.960  1.00  0.00           H  
ATOM   1180  HG  SER A  80      -3.386   6.336  19.419  1.00  0.00           H  
ATOM   1181  N   GLY A  81      -3.644   3.307  20.487  1.00  0.00           N  
ATOM   1182  CA  GLY A  81      -4.760   2.381  20.502  1.00  0.00           C  
ATOM   1183  C   GLY A  81      -4.269   1.070  21.093  1.00  0.00           C  
ATOM   1184  O   GLY A  81      -4.147   0.091  20.354  1.00  0.00           O  
ATOM   1185  H   GLY A  81      -2.911   3.182  19.804  1.00  0.00           H  
ATOM   1186 1HA  GLY A  81      -5.575   2.802  21.091  1.00  0.00           H  
ATOM   1187 2HA  GLY A  81      -5.135   2.244  19.488  1.00  0.00           H  
ATOM   1188  N   GLU A  82      -3.944   1.033  22.384  1.00  0.00           N  
ATOM   1189  CA  GLU A  82      -3.382  -0.118  23.060  1.00  0.00           C  
ATOM   1190  C   GLU A  82      -4.227  -1.373  22.920  1.00  0.00           C  
ATOM   1191  O   GLU A  82      -3.706  -2.492  23.020  1.00  0.00           O  
ATOM   1192  CB  GLU A  82      -3.150   0.234  24.535  1.00  0.00           C  
ATOM   1193  CG  GLU A  82      -4.389   0.488  25.390  1.00  0.00           C  
ATOM   1194  CD  GLU A  82      -4.060   0.891  26.819  1.00  0.00           C  
ATOM   1195  OE1 GLU A  82      -3.351   1.901  26.999  1.00  0.00           O  
ATOM   1196  OE2 GLU A  82      -4.537   0.200  27.751  1.00  0.00           O  
ATOM   1197  H   GLU A  82      -4.111   1.879  22.909  1.00  0.00           H  
ATOM   1198  HA  GLU A  82      -2.427  -0.363  22.593  1.00  0.00           H  
ATOM   1199 1HB  GLU A  82      -2.600  -0.573  25.020  1.00  0.00           H  
ATOM   1200 2HB  GLU A  82      -2.539   1.134  24.602  1.00  0.00           H  
ATOM   1201 1HG  GLU A  82      -4.978   1.282  24.931  1.00  0.00           H  
ATOM   1202 2HG  GLU A  82      -4.997  -0.415  25.406  1.00  0.00           H  
ATOM   1203  N   GLU A  83      -5.536  -1.244  22.690  1.00  0.00           N  
ATOM   1204  CA  GLU A  83      -6.509  -2.307  22.527  1.00  0.00           C  
ATOM   1205  C   GLU A  83      -6.717  -2.625  21.052  1.00  0.00           C  
ATOM   1206  O   GLU A  83      -6.950  -1.723  20.249  1.00  0.00           O  
ATOM   1207  CB  GLU A  83      -7.827  -1.914  23.201  1.00  0.00           C  
ATOM   1208  CG  GLU A  83      -8.906  -2.989  23.258  1.00  0.00           C  
ATOM   1209  CD  GLU A  83     -10.176  -2.536  23.969  1.00  0.00           C  
ATOM   1210  OE1 GLU A  83     -10.089  -1.670  24.864  1.00  0.00           O  
ATOM   1211  OE2 GLU A  83     -11.273  -3.052  23.665  1.00  0.00           O  
ATOM   1212  H   GLU A  83      -5.842  -0.283  22.628  1.00  0.00           H  
ATOM   1213  HA  GLU A  83      -6.120  -3.207  23.005  1.00  0.00           H  
ATOM   1214 1HB  GLU A  83      -7.632  -1.609  24.230  1.00  0.00           H  
ATOM   1215 2HB  GLU A  83      -8.260  -1.059  22.683  1.00  0.00           H  
ATOM   1216 1HG  GLU A  83      -9.164  -3.284  22.241  1.00  0.00           H  
ATOM   1217 2HG  GLU A  83      -8.506  -3.864  23.770  1.00  0.00           H  
ATOM   1218  N   GLY A  84      -6.681  -3.902  20.651  1.00  0.00           N  
ATOM   1219  CA  GLY A  84      -6.812  -4.326  19.277  1.00  0.00           C  
ATOM   1220  C   GLY A  84      -8.044  -3.771  18.574  1.00  0.00           C  
ATOM   1221  O   GLY A  84      -8.040  -3.604  17.362  1.00  0.00           O  
ATOM   1222  H   GLY A  84      -6.554  -4.599  21.371  1.00  0.00           H  
ATOM   1223 1HA  GLY A  84      -5.929  -4.016  18.716  1.00  0.00           H  
ATOM   1224 2HA  GLY A  84      -6.854  -5.413  19.235  1.00  0.00           H  
ATOM   1225  N   SER A  85      -9.075  -3.398  19.333  1.00  0.00           N  
ATOM   1226  CA  SER A  85     -10.347  -2.855  18.891  1.00  0.00           C  
ATOM   1227  C   SER A  85     -10.131  -1.613  18.038  1.00  0.00           C  
ATOM   1228  O   SER A  85     -10.853  -1.381  17.070  1.00  0.00           O  
ATOM   1229  CB  SER A  85     -11.155  -2.546  20.160  1.00  0.00           C  
ATOM   1230  OG  SER A  85     -10.534  -1.507  20.885  1.00  0.00           O  
ATOM   1231  H   SER A  85      -8.911  -3.524  20.321  1.00  0.00           H  
ATOM   1232  HA  SER A  85     -10.855  -3.609  18.289  1.00  0.00           H  
ATOM   1233 1HB  SER A  85     -12.170  -2.259  19.884  1.00  0.00           H  
ATOM   1234 2HB  SER A  85     -11.224  -3.443  20.774  1.00  0.00           H  
ATOM   1235  HG  SER A  85      -9.672  -1.379  20.481  1.00  0.00           H  
ATOM   1236  N   TRP A  86      -9.078  -0.848  18.339  1.00  0.00           N  
ATOM   1237  CA  TRP A  86      -8.631   0.379  17.719  1.00  0.00           C  
ATOM   1238  C   TRP A  86      -7.937   0.122  16.386  1.00  0.00           C  
ATOM   1239  O   TRP A  86      -8.123   0.868  15.425  1.00  0.00           O  
ATOM   1240  CB  TRP A  86      -7.676   1.129  18.649  1.00  0.00           C  
ATOM   1241  CG  TRP A  86      -8.340   1.671  19.879  1.00  0.00           C  
ATOM   1242  CD1 TRP A  86      -8.069   1.327  21.169  1.00  0.00           C  
ATOM   1243  CD2 TRP A  86      -9.395   2.661  19.940  1.00  0.00           C  
ATOM   1244  NE1 TRP A  86      -8.879   2.031  22.026  1.00  0.00           N  
ATOM   1245  CE2 TRP A  86      -9.696   2.853  21.291  1.00  0.00           C  
ATOM   1246  CE3 TRP A  86     -10.096   3.389  18.971  1.00  0.00           C  
ATOM   1247  CZ2 TRP A  86     -10.673   3.744  21.705  1.00  0.00           C  
ATOM   1248  CZ3 TRP A  86     -11.075   4.284  19.387  1.00  0.00           C  
ATOM   1249  CH2 TRP A  86     -11.355   4.457  20.719  1.00  0.00           C  
ATOM   1250  H   TRP A  86      -8.556  -1.226  19.116  1.00  0.00           H  
ATOM   1251  HA  TRP A  86      -9.501   1.009  17.530  1.00  0.00           H  
ATOM   1252 1HB  TRP A  86      -6.871   0.462  18.959  1.00  0.00           H  
ATOM   1253 2HB  TRP A  86      -7.222   1.961  18.110  1.00  0.00           H  
ATOM   1254  HD1 TRP A  86      -7.319   0.600  21.476  1.00  0.00           H  
ATOM   1255  HE1 TRP A  86      -8.877   1.956  23.033  1.00  0.00           H  
ATOM   1256  HE3 TRP A  86      -9.876   3.258  17.912  1.00  0.00           H  
ATOM   1257  HZ2 TRP A  86     -10.910   3.895  22.758  1.00  0.00           H  
ATOM   1258  HZ3 TRP A  86     -11.617   4.847  18.626  1.00  0.00           H  
ATOM   1259  HH2 TRP A  86     -12.129   5.167  21.010  1.00  0.00           H  
ATOM   1260  N   ALA A  87      -7.125  -0.930  16.294  1.00  0.00           N  
ATOM   1261  CA  ALA A  87      -6.435  -1.424  15.112  1.00  0.00           C  
ATOM   1262  C   ALA A  87      -7.413  -1.873  14.040  1.00  0.00           C  
ATOM   1263  O   ALA A  87      -7.098  -1.851  12.850  1.00  0.00           O  
ATOM   1264  CB  ALA A  87      -5.502  -2.568  15.482  1.00  0.00           C  
ATOM   1265  H   ALA A  87      -7.003  -1.413  17.172  1.00  0.00           H  
ATOM   1266  HA  ALA A  87      -5.845  -0.606  14.699  1.00  0.00           H  
ATOM   1267 1HB  ALA A  87      -4.994  -2.926  14.588  1.00  0.00           H  
ATOM   1268 2HB  ALA A  87      -4.764  -2.216  16.204  1.00  0.00           H  
ATOM   1269 3HB  ALA A  87      -6.080  -3.380  15.921  1.00  0.00           H  
ATOM   1270  N   LEU A  88      -8.630  -2.296  14.422  1.00  0.00           N  
ATOM   1271  CA  LEU A  88      -9.724  -2.673  13.560  1.00  0.00           C  
ATOM   1272  C   LEU A  88     -10.516  -1.443  13.143  1.00  0.00           C  
ATOM   1273  O   LEU A  88     -10.676  -1.201  11.945  1.00  0.00           O  
ATOM   1274  CB  LEU A  88     -10.647  -3.645  14.292  1.00  0.00           C  
ATOM   1275  CG  LEU A  88     -10.043  -4.988  14.679  1.00  0.00           C  
ATOM   1276  CD1 LEU A  88     -11.019  -5.826  15.523  1.00  0.00           C  
ATOM   1277  CD2 LEU A  88      -9.580  -5.794  13.458  1.00  0.00           C  
ATOM   1278  H   LEU A  88      -8.752  -2.342  15.423  1.00  0.00           H  
ATOM   1279  HA  LEU A  88      -9.316  -3.168  12.679  1.00  0.00           H  
ATOM   1280 1HB  LEU A  88     -10.994  -3.169  15.208  1.00  0.00           H  
ATOM   1281 2HB  LEU A  88     -11.512  -3.845  13.661  1.00  0.00           H  
ATOM   1282  HG  LEU A  88      -9.178  -4.827  15.323  1.00  0.00           H  
ATOM   1283 1HD1 LEU A  88     -10.553  -6.778  15.779  1.00  0.00           H  
ATOM   1284 2HD1 LEU A  88     -11.266  -5.286  16.437  1.00  0.00           H  
ATOM   1285 3HD1 LEU A  88     -11.929  -6.010  14.952  1.00  0.00           H  
ATOM   1286 1HD2 LEU A  88      -9.157  -6.744  13.789  1.00  0.00           H  
ATOM   1287 2HD2 LEU A  88     -10.431  -5.985  12.803  1.00  0.00           H  
ATOM   1288 3HD2 LEU A  88      -8.823  -5.229  12.915  1.00  0.00           H  
ATOM   1289  N   LEU A  89     -10.982  -0.631  14.092  1.00  0.00           N  
ATOM   1290  CA  LEU A  89     -11.740   0.593  13.902  1.00  0.00           C  
ATOM   1291  C   LEU A  89     -11.031   1.570  12.980  1.00  0.00           C  
ATOM   1292  O   LEU A  89     -11.684   2.256  12.195  1.00  0.00           O  
ATOM   1293  CB  LEU A  89     -12.077   1.252  15.237  1.00  0.00           C  
ATOM   1294  CG  LEU A  89     -13.140   0.574  16.108  1.00  0.00           C  
ATOM   1295  CD1 LEU A  89     -13.198   1.190  17.511  1.00  0.00           C  
ATOM   1296  CD2 LEU A  89     -14.523   0.581  15.470  1.00  0.00           C  
ATOM   1297  H   LEU A  89     -10.763  -0.933  15.030  1.00  0.00           H  
ATOM   1298  HA  LEU A  89     -12.675   0.345  13.399  1.00  0.00           H  
ATOM   1299 1HB  LEU A  89     -11.169   1.308  15.835  1.00  0.00           H  
ATOM   1300 2HB  LEU A  89     -12.425   2.267  15.046  1.00  0.00           H  
ATOM   1301  HG  LEU A  89     -12.861  -0.464  16.282  1.00  0.00           H  
ATOM   1302 1HD1 LEU A  89     -13.965   0.684  18.100  1.00  0.00           H  
ATOM   1303 2HD1 LEU A  89     -12.231   1.075  18.000  1.00  0.00           H  
ATOM   1304 3HD1 LEU A  89     -13.443   2.249  17.434  1.00  0.00           H  
ATOM   1305 1HD2 LEU A  89     -15.233   0.087  16.134  1.00  0.00           H  
ATOM   1306 2HD2 LEU A  89     -14.841   1.610  15.299  1.00  0.00           H  
ATOM   1307 3HD2 LEU A  89     -14.487   0.051  14.518  1.00  0.00           H  
ATOM   1308  N   SER A  90      -9.694   1.646  13.031  1.00  0.00           N  
ATOM   1309  CA  SER A  90      -8.895   2.456  12.134  1.00  0.00           C  
ATOM   1310  C   SER A  90      -8.528   1.639  10.894  1.00  0.00           C  
ATOM   1311  O   SER A  90      -9.125   1.838   9.842  1.00  0.00           O  
ATOM   1312  CB  SER A  90      -7.681   3.046  12.854  1.00  0.00           C  
ATOM   1313  OG  SER A  90      -6.755   2.073  13.278  1.00  0.00           O  
ATOM   1314  H   SER A  90      -9.232   1.100  13.744  1.00  0.00           H  
ATOM   1315  HA  SER A  90      -9.510   3.279  11.770  1.00  0.00           H  
ATOM   1316 1HB  SER A  90      -7.169   3.743  12.191  1.00  0.00           H  
ATOM   1317 2HB  SER A  90      -8.014   3.608  13.726  1.00  0.00           H  
ATOM   1318  HG  SER A  90      -7.259   1.265  13.402  1.00  0.00           H  
ATOM   1319  N   GLY A  91      -7.587   0.698  11.023  1.00  0.00           N  
ATOM   1320  CA  GLY A  91      -7.102  -0.304  10.094  1.00  0.00           C  
ATOM   1321  C   GLY A  91      -7.988  -0.654   8.897  1.00  0.00           C  
ATOM   1322  O   GLY A  91      -7.596  -0.467   7.748  1.00  0.00           O  
ATOM   1323  H   GLY A  91      -7.185   0.746  11.947  1.00  0.00           H  
ATOM   1324 1HA  GLY A  91      -6.145   0.018   9.680  1.00  0.00           H  
ATOM   1325 2HA  GLY A  91      -6.925  -1.237  10.625  1.00  0.00           H  
ATOM   1326  N   LEU A  92      -9.219  -1.094   9.175  1.00  0.00           N  
ATOM   1327  CA  LEU A  92     -10.263  -1.486   8.247  1.00  0.00           C  
ATOM   1328  C   LEU A  92     -10.654  -0.393   7.259  1.00  0.00           C  
ATOM   1329  O   LEU A  92     -10.846  -0.646   6.072  1.00  0.00           O  
ATOM   1330  CB  LEU A  92     -11.499  -1.977   9.004  1.00  0.00           C  
ATOM   1331  CG  LEU A  92     -11.360  -3.299   9.755  1.00  0.00           C  
ATOM   1332  CD1 LEU A  92     -12.598  -3.587  10.604  1.00  0.00           C  
ATOM   1333  CD2 LEU A  92     -11.078  -4.477   8.809  1.00  0.00           C  
ATOM   1334  H   LEU A  92      -9.401  -1.144  10.167  1.00  0.00           H  
ATOM   1335  HA  LEU A  92      -9.887  -2.302   7.629  1.00  0.00           H  
ATOM   1336 1HB  LEU A  92     -11.782  -1.220   9.733  1.00  0.00           H  
ATOM   1337 2HB  LEU A  92     -12.318  -2.093   8.295  1.00  0.00           H  
ATOM   1338  HG  LEU A  92     -10.536  -3.230  10.465  1.00  0.00           H  
ATOM   1339 1HD1 LEU A  92     -12.469  -4.534  11.127  1.00  0.00           H  
ATOM   1340 2HD1 LEU A  92     -12.733  -2.787  11.333  1.00  0.00           H  
ATOM   1341 3HD1 LEU A  92     -13.475  -3.644   9.961  1.00  0.00           H  
ATOM   1342 1HD2 LEU A  92     -10.986  -5.396   9.390  1.00  0.00           H  
ATOM   1343 2HD2 LEU A  92     -11.897  -4.577   8.099  1.00  0.00           H  
ATOM   1344 3HD2 LEU A  92     -10.148  -4.294   8.270  1.00  0.00           H  
ATOM   1345  N   GLY A  93     -10.727   0.857   7.721  1.00  0.00           N  
ATOM   1346  CA  GLY A  93     -10.962   2.032   6.915  1.00  0.00           C  
ATOM   1347  C   GLY A  93      -9.737   2.398   6.086  1.00  0.00           C  
ATOM   1348  O   GLY A  93      -9.889   2.674   4.906  1.00  0.00           O  
ATOM   1349  H   GLY A  93     -10.604   0.960   8.718  1.00  0.00           H  
ATOM   1350 1HA  GLY A  93     -11.809   1.855   6.253  1.00  0.00           H  
ATOM   1351 2HA  GLY A  93     -11.227   2.869   7.560  1.00  0.00           H  
ATOM   1352  N   ALA A  94      -8.520   2.304   6.643  1.00  0.00           N  
ATOM   1353  CA  ALA A  94      -7.261   2.534   5.946  1.00  0.00           C  
ATOM   1354  C   ALA A  94      -7.155   1.587   4.756  1.00  0.00           C  
ATOM   1355  O   ALA A  94      -6.756   1.990   3.663  1.00  0.00           O  
ATOM   1356  CB  ALA A  94      -6.088   2.354   6.899  1.00  0.00           C  
ATOM   1357  H   ALA A  94      -8.502   2.052   7.621  1.00  0.00           H  
ATOM   1358  HA  ALA A  94      -7.261   3.559   5.576  1.00  0.00           H  
ATOM   1359 1HB  ALA A  94      -5.154   2.530   6.364  1.00  0.00           H  
ATOM   1360 2HB  ALA A  94      -6.174   3.066   7.720  1.00  0.00           H  
ATOM   1361 3HB  ALA A  94      -6.093   1.340   7.295  1.00  0.00           H  
ATOM   1362  N   LEU A  95      -7.512   0.319   4.961  1.00  0.00           N  
ATOM   1363  CA  LEU A  95      -7.551  -0.741   3.957  1.00  0.00           C  
ATOM   1364  C   LEU A  95      -8.532  -0.391   2.851  1.00  0.00           C  
ATOM   1365  O   LEU A  95      -8.151  -0.439   1.679  1.00  0.00           O  
ATOM   1366  CB  LEU A  95      -7.836  -2.097   4.591  1.00  0.00           C  
ATOM   1367  CG  LEU A  95      -6.730  -2.703   5.463  1.00  0.00           C  
ATOM   1368  CD1 LEU A  95      -7.224  -3.902   6.266  1.00  0.00           C  
ATOM   1369  CD2 LEU A  95      -5.484  -3.072   4.671  1.00  0.00           C  
ATOM   1370  H   LEU A  95      -7.775   0.105   5.912  1.00  0.00           H  
ATOM   1371  HA  LEU A  95      -6.578  -0.791   3.470  1.00  0.00           H  
ATOM   1372 1HB  LEU A  95      -8.724  -2.008   5.217  1.00  0.00           H  
ATOM   1373 2HB  LEU A  95      -8.048  -2.814   3.798  1.00  0.00           H  
ATOM   1374  HG  LEU A  95      -6.435  -1.984   6.227  1.00  0.00           H  
ATOM   1375 1HD1 LEU A  95      -6.407  -4.298   6.869  1.00  0.00           H  
ATOM   1376 2HD1 LEU A  95      -8.038  -3.591   6.921  1.00  0.00           H  
ATOM   1377 3HD1 LEU A  95      -7.580  -4.675   5.585  1.00  0.00           H  
ATOM   1378 1HD2 LEU A  95      -4.737  -3.496   5.345  1.00  0.00           H  
ATOM   1379 2HD2 LEU A  95      -5.742  -3.808   3.909  1.00  0.00           H  
ATOM   1380 3HD2 LEU A  95      -5.078  -2.181   4.194  1.00  0.00           H  
ATOM   1381  N   LEU A  96      -9.765   0.037   3.141  1.00  0.00           N  
ATOM   1382  CA  LEU A  96     -10.737   0.519   2.193  1.00  0.00           C  
ATOM   1383  C   LEU A  96     -10.308   1.737   1.380  1.00  0.00           C  
ATOM   1384  O   LEU A  96     -10.494   1.746   0.166  1.00  0.00           O  
ATOM   1385  CB  LEU A  96     -12.118   0.746   2.822  1.00  0.00           C  
ATOM   1386  CG  LEU A  96     -12.872  -0.499   3.255  1.00  0.00           C  
ATOM   1387  CD1 LEU A  96     -14.120  -0.126   4.068  1.00  0.00           C  
ATOM   1388  CD2 LEU A  96     -13.264  -1.400   2.079  1.00  0.00           C  
ATOM   1389  H   LEU A  96     -10.007   0.008   4.120  1.00  0.00           H  
ATOM   1390  HA  LEU A  96     -10.853  -0.228   1.407  1.00  0.00           H  
ATOM   1391 1HB  LEU A  96     -11.998   1.376   3.702  1.00  0.00           H  
ATOM   1392 2HB  LEU A  96     -12.745   1.275   2.104  1.00  0.00           H  
ATOM   1393  HG  LEU A  96     -12.248  -1.088   3.929  1.00  0.00           H  
ATOM   1394 1HD1 LEU A  96     -14.644  -1.034   4.367  1.00  0.00           H  
ATOM   1395 2HD1 LEU A  96     -13.822   0.429   4.957  1.00  0.00           H  
ATOM   1396 3HD1 LEU A  96     -14.780   0.489   3.459  1.00  0.00           H  
ATOM   1397 1HD2 LEU A  96     -13.798  -2.273   2.452  1.00  0.00           H  
ATOM   1398 2HD2 LEU A  96     -13.906  -0.846   1.394  1.00  0.00           H  
ATOM   1399 3HD2 LEU A  96     -12.364  -1.722   1.553  1.00  0.00           H  
ATOM   1400  N   LEU A  97      -9.656   2.733   1.989  1.00  0.00           N  
ATOM   1401  CA  LEU A  97      -9.087   3.905   1.346  1.00  0.00           C  
ATOM   1402  C   LEU A  97      -7.969   3.546   0.378  1.00  0.00           C  
ATOM   1403  O   LEU A  97      -7.939   4.057  -0.741  1.00  0.00           O  
ATOM   1404  CB  LEU A  97      -8.647   4.950   2.373  1.00  0.00           C  
ATOM   1405  CG  LEU A  97      -9.747   5.650   3.157  1.00  0.00           C  
ATOM   1406  CD1 LEU A  97      -9.198   6.481   4.317  1.00  0.00           C  
ATOM   1407  CD2 LEU A  97     -10.644   6.520   2.283  1.00  0.00           C  
ATOM   1408  H   LEU A  97      -9.569   2.630   2.990  1.00  0.00           H  
ATOM   1409  HA  LEU A  97      -9.849   4.354   0.710  1.00  0.00           H  
ATOM   1410 1HB  LEU A  97      -7.992   4.470   3.098  1.00  0.00           H  
ATOM   1411 2HB  LEU A  97      -8.078   5.725   1.859  1.00  0.00           H  
ATOM   1412  HG  LEU A  97     -10.380   4.904   3.640  1.00  0.00           H  
ATOM   1413 1HD1 LEU A  97     -10.023   6.959   4.845  1.00  0.00           H  
ATOM   1414 2HD1 LEU A  97      -8.656   5.832   5.005  1.00  0.00           H  
ATOM   1415 3HD1 LEU A  97      -8.524   7.244   3.930  1.00  0.00           H  
ATOM   1416 1HD2 LEU A  97     -11.409   6.991   2.902  1.00  0.00           H  
ATOM   1417 2HD2 LEU A  97     -10.044   7.291   1.800  1.00  0.00           H  
ATOM   1418 3HD2 LEU A  97     -11.122   5.902   1.522  1.00  0.00           H  
ATOM   1419  N   SER A  98      -7.064   2.637   0.737  1.00  0.00           N  
ATOM   1420  CA  SER A  98      -6.000   2.124  -0.105  1.00  0.00           C  
ATOM   1421  C   SER A  98      -6.513   1.367  -1.322  1.00  0.00           C  
ATOM   1422  O   SER A  98      -5.955   1.485  -2.411  1.00  0.00           O  
ATOM   1423  CB  SER A  98      -5.003   1.337   0.747  1.00  0.00           C  
ATOM   1424  OG  SER A  98      -5.524   0.156   1.324  1.00  0.00           O  
ATOM   1425  H   SER A  98      -7.152   2.295   1.682  1.00  0.00           H  
ATOM   1426  HA  SER A  98      -5.486   2.967  -0.566  1.00  0.00           H  
ATOM   1427 1HB  SER A  98      -4.144   1.058   0.139  1.00  0.00           H  
ATOM   1428 2HB  SER A  98      -4.639   1.968   1.557  1.00  0.00           H  
ATOM   1429  HG  SER A  98      -6.444   0.114   1.056  1.00  0.00           H  
ATOM   1430  N   LEU A  99      -7.623   0.617  -1.209  1.00  0.00           N  
ATOM   1431  CA  LEU A  99      -8.309  -0.071  -2.279  1.00  0.00           C  
ATOM   1432  C   LEU A  99      -8.923   0.894  -3.289  1.00  0.00           C  
ATOM   1433  O   LEU A  99      -8.740   0.716  -4.490  1.00  0.00           O  
ATOM   1434  CB  LEU A  99      -9.377  -1.019  -1.723  1.00  0.00           C  
ATOM   1435  CG  LEU A  99      -8.867  -2.276  -1.025  1.00  0.00           C  
ATOM   1436  CD1 LEU A  99      -9.996  -3.006  -0.277  1.00  0.00           C  
ATOM   1437  CD2 LEU A  99      -8.148  -3.223  -1.976  1.00  0.00           C  
ATOM   1438  H   LEU A  99      -7.986   0.551  -0.268  1.00  0.00           H  
ATOM   1439  HA  LEU A  99      -7.580  -0.661  -2.833  1.00  0.00           H  
ATOM   1440 1HB  LEU A  99      -9.987  -0.473  -1.005  1.00  0.00           H  
ATOM   1441 2HB  LEU A  99     -10.018  -1.341  -2.545  1.00  0.00           H  
ATOM   1442  HG  LEU A  99      -8.166  -1.996  -0.238  1.00  0.00           H  
ATOM   1443 1HD1 LEU A  99      -9.595  -3.896   0.209  1.00  0.00           H  
ATOM   1444 2HD1 LEU A  99     -10.422  -2.344   0.477  1.00  0.00           H  
ATOM   1445 3HD1 LEU A  99     -10.772  -3.298  -0.984  1.00  0.00           H  
ATOM   1446 1HD2 LEU A  99      -7.805  -4.100  -1.425  1.00  0.00           H  
ATOM   1447 2HD2 LEU A  99      -8.832  -3.535  -2.765  1.00  0.00           H  
ATOM   1448 3HD2 LEU A  99      -7.292  -2.715  -2.418  1.00  0.00           H  
ATOM   1449  N   LEU A 100      -9.594   1.962  -2.843  1.00  0.00           N  
ATOM   1450  CA  LEU A 100     -10.185   3.002  -3.654  1.00  0.00           C  
ATOM   1451  C   LEU A 100      -9.124   3.669  -4.512  1.00  0.00           C  
ATOM   1452  O   LEU A 100      -9.213   3.701  -5.735  1.00  0.00           O  
ATOM   1453  CB  LEU A 100     -10.931   4.021  -2.800  1.00  0.00           C  
ATOM   1454  CG  LEU A 100     -12.248   3.568  -2.169  1.00  0.00           C  
ATOM   1455  CD1 LEU A 100     -12.781   4.578  -1.151  1.00  0.00           C  
ATOM   1456  CD2 LEU A 100     -13.319   3.274  -3.210  1.00  0.00           C  
ATOM   1457  H   LEU A 100      -9.678   2.014  -1.837  1.00  0.00           H  
ATOM   1458  HA  LEU A 100     -10.898   2.544  -4.337  1.00  0.00           H  
ATOM   1459 1HB  LEU A 100     -10.281   4.336  -1.986  1.00  0.00           H  
ATOM   1460 2HB  LEU A 100     -11.157   4.892  -3.415  1.00  0.00           H  
ATOM   1461  HG  LEU A 100     -12.081   2.658  -1.591  1.00  0.00           H  
ATOM   1462 1HD1 LEU A 100     -13.717   4.211  -0.730  1.00  0.00           H  
ATOM   1463 2HD1 LEU A 100     -12.051   4.708  -0.351  1.00  0.00           H  
ATOM   1464 3HD1 LEU A 100     -12.954   5.534  -1.643  1.00  0.00           H  
ATOM   1465 1HD2 LEU A 100     -14.235   2.955  -2.711  1.00  0.00           H  
ATOM   1466 2HD2 LEU A 100     -13.517   4.175  -3.792  1.00  0.00           H  
ATOM   1467 3HD2 LEU A 100     -12.973   2.482  -3.874  1.00  0.00           H  
ATOM   1468  N   GLY A 101      -8.045   4.139  -3.876  1.00  0.00           N  
ATOM   1469  CA  GLY A 101      -6.843   4.724  -4.441  1.00  0.00           C  
ATOM   1470  C   GLY A 101      -6.108   3.833  -5.432  1.00  0.00           C  
ATOM   1471  O   GLY A 101      -5.834   4.271  -6.554  1.00  0.00           O  
ATOM   1472  H   GLY A 101      -8.125   4.051  -2.873  1.00  0.00           H  
ATOM   1473 1HA  GLY A 101      -7.098   5.654  -4.951  1.00  0.00           H  
ATOM   1474 2HA  GLY A 101      -6.151   4.977  -3.640  1.00  0.00           H  
ATOM   1475  N   LEU A 102      -5.794   2.580  -5.103  1.00  0.00           N  
ATOM   1476  CA  LEU A 102      -5.193   1.595  -5.968  1.00  0.00           C  
ATOM   1477  C   LEU A 102      -5.991   1.257  -7.228  1.00  0.00           C  
ATOM   1478  O   LEU A 102      -5.410   1.118  -8.299  1.00  0.00           O  
ATOM   1479  CB  LEU A 102      -4.779   0.341  -5.200  1.00  0.00           C  
ATOM   1480  CG  LEU A 102      -3.604   0.518  -4.225  1.00  0.00           C  
ATOM   1481  CD1 LEU A 102      -3.401  -0.740  -3.360  1.00  0.00           C  
ATOM   1482  CD2 LEU A 102      -2.295   0.877  -4.914  1.00  0.00           C  
ATOM   1483  H   LEU A 102      -6.011   2.330  -4.149  1.00  0.00           H  
ATOM   1484  HA  LEU A 102      -4.298   2.026  -6.415  1.00  0.00           H  
ATOM   1485 1HB  LEU A 102      -5.635  -0.013  -4.629  1.00  0.00           H  
ATOM   1486 2HB  LEU A 102      -4.502  -0.431  -5.917  1.00  0.00           H  
ATOM   1487  HG  LEU A 102      -3.833   1.318  -3.520  1.00  0.00           H  
ATOM   1488 1HD1 LEU A 102      -2.564  -0.583  -2.681  1.00  0.00           H  
ATOM   1489 2HD1 LEU A 102      -4.305  -0.933  -2.782  1.00  0.00           H  
ATOM   1490 3HD1 LEU A 102      -3.191  -1.593  -4.003  1.00  0.00           H  
ATOM   1491 1HD2 LEU A 102      -1.508   0.987  -4.167  1.00  0.00           H  
ATOM   1492 2HD2 LEU A 102      -2.023   0.086  -5.614  1.00  0.00           H  
ATOM   1493 3HD2 LEU A 102      -2.415   1.815  -5.457  1.00  0.00           H  
ATOM   1494  N   LEU A 103      -7.324   1.182  -7.163  1.00  0.00           N  
ATOM   1495  CA  LEU A 103      -8.206   1.055  -8.309  1.00  0.00           C  
ATOM   1496  C   LEU A 103      -8.069   2.232  -9.270  1.00  0.00           C  
ATOM   1497  O   LEU A 103      -7.843   2.039 -10.460  1.00  0.00           O  
ATOM   1498  CB  LEU A 103      -9.662   0.881  -7.869  1.00  0.00           C  
ATOM   1499  CG  LEU A 103     -10.046  -0.448  -7.242  1.00  0.00           C  
ATOM   1500  CD1 LEU A 103     -11.436  -0.408  -6.610  1.00  0.00           C  
ATOM   1501  CD2 LEU A 103      -9.959  -1.616  -8.217  1.00  0.00           C  
ATOM   1502  H   LEU A 103      -7.723   1.218  -6.236  1.00  0.00           H  
ATOM   1503  HA  LEU A 103      -7.912   0.172  -8.875  1.00  0.00           H  
ATOM   1504 1HB  LEU A 103      -9.900   1.654  -7.141  1.00  0.00           H  
ATOM   1505 2HB  LEU A 103     -10.305   1.019  -8.738  1.00  0.00           H  
ATOM   1506  HG  LEU A 103      -9.377  -0.665  -6.409  1.00  0.00           H  
ATOM   1507 1HD1 LEU A 103     -11.665  -1.381  -6.175  1.00  0.00           H  
ATOM   1508 2HD1 LEU A 103     -11.459   0.353  -5.831  1.00  0.00           H  
ATOM   1509 3HD1 LEU A 103     -12.175  -0.169  -7.374  1.00  0.00           H  
ATOM   1510 1HD2 LEU A 103     -10.245  -2.538  -7.708  1.00  0.00           H  
ATOM   1511 2HD2 LEU A 103     -10.634  -1.441  -9.056  1.00  0.00           H  
ATOM   1512 3HD2 LEU A 103      -8.938  -1.708  -8.586  1.00  0.00           H  
ATOM   1513  N   TRP A 104      -8.140   3.482  -8.805  1.00  0.00           N  
ATOM   1514  CA  TRP A 104      -7.956   4.697  -9.569  1.00  0.00           C  
ATOM   1515  C   TRP A 104      -6.598   4.727 -10.250  1.00  0.00           C  
ATOM   1516  O   TRP A 104      -6.474   5.177 -11.389  1.00  0.00           O  
ATOM   1517  CB  TRP A 104      -8.100   5.923  -8.665  1.00  0.00           C  
ATOM   1518  CG  TRP A 104      -9.354   5.917  -7.844  1.00  0.00           C  
ATOM   1519  CD1 TRP A 104      -9.552   6.550  -6.654  1.00  0.00           C  
ATOM   1520  CD2 TRP A 104     -10.598   5.241  -8.150  1.00  0.00           C  
ATOM   1521  NE1 TRP A 104     -10.826   6.316  -6.199  1.00  0.00           N  
ATOM   1522  CE2 TRP A 104     -11.481   5.518  -7.103  1.00  0.00           C  
ATOM   1523  CE3 TRP A 104     -11.026   4.437  -9.214  1.00  0.00           C  
ATOM   1524  CZ2 TRP A 104     -12.773   5.018  -7.082  1.00  0.00           C  
ATOM   1525  CZ3 TRP A 104     -12.322   3.936  -9.193  1.00  0.00           C  
ATOM   1526  CH2 TRP A 104     -13.173   4.220  -8.155  1.00  0.00           C  
ATOM   1527  H   TRP A 104      -8.343   3.547  -7.817  1.00  0.00           H  
ATOM   1528  HA  TRP A 104      -8.725   4.740 -10.340  1.00  0.00           H  
ATOM   1529 1HB  TRP A 104      -7.248   5.978  -7.988  1.00  0.00           H  
ATOM   1530 2HB  TRP A 104      -8.094   6.827  -9.273  1.00  0.00           H  
ATOM   1531  HD1 TRP A 104      -8.808   7.154  -6.138  1.00  0.00           H  
ATOM   1532  HE1 TRP A 104     -11.219   6.672  -5.339  1.00  0.00           H  
ATOM   1533  HE3 TRP A 104     -10.355   4.210 -10.042  1.00  0.00           H  
ATOM   1534  HZ2 TRP A 104     -13.464   5.232  -6.266  1.00  0.00           H  
ATOM   1535  HZ3 TRP A 104     -12.647   3.310 -10.024  1.00  0.00           H  
ATOM   1536  HH2 TRP A 104     -14.184   3.811  -8.170  1.00  0.00           H  
ATOM   1537  N   ALA A 105      -5.521   4.261  -9.613  1.00  0.00           N  
ATOM   1538  CA  ALA A 105      -4.185   4.115 -10.148  1.00  0.00           C  
ATOM   1539  C   ALA A 105      -4.138   3.152 -11.331  1.00  0.00           C  
ATOM   1540  O   ALA A 105      -3.214   3.197 -12.144  1.00  0.00           O  
ATOM   1541  CB  ALA A 105      -3.228   3.643  -9.063  1.00  0.00           C  
ATOM   1542  H   ALA A 105      -5.699   3.992  -8.656  1.00  0.00           H  
ATOM   1543  HA  ALA A 105      -3.857   5.089 -10.509  1.00  0.00           H  
ATOM   1544 1HB  ALA A 105      -2.227   3.538  -9.481  1.00  0.00           H  
ATOM   1545 2HB  ALA A 105      -3.209   4.373  -8.253  1.00  0.00           H  
ATOM   1546 3HB  ALA A 105      -3.562   2.682  -8.676  1.00  0.00           H  
ATOM   1547  N   SER A 106      -5.115   2.254 -11.475  1.00  0.00           N  
ATOM   1548  CA  SER A 106      -5.256   1.275 -12.534  1.00  0.00           C  
ATOM   1549  C   SER A 106      -6.341   1.684 -13.524  1.00  0.00           C  
ATOM   1550  O   SER A 106      -6.270   1.337 -14.701  1.00  0.00           O  
ATOM   1551  CB  SER A 106      -5.484  -0.106 -11.904  1.00  0.00           C  
ATOM   1552  OG  SER A 106      -6.712  -0.217 -11.222  1.00  0.00           O  
ATOM   1553  H   SER A 106      -5.813   2.294 -10.746  1.00  0.00           H  
ATOM   1554  HA  SER A 106      -4.334   1.261 -13.117  1.00  0.00           H  
ATOM   1555 1HB  SER A 106      -5.452  -0.870 -12.681  1.00  0.00           H  
ATOM   1556 2HB  SER A 106      -4.680  -0.322 -11.200  1.00  0.00           H  
ATOM   1557  HG  SER A 106      -7.009   0.682 -11.063  1.00  0.00           H  
ATOM   1558  N   GLY A 107      -7.291   2.555 -13.169  1.00  0.00           N  
ATOM   1559  CA  GLY A 107      -8.401   2.993 -13.983  1.00  0.00           C  
ATOM   1560  C   GLY A 107      -8.042   3.901 -15.151  1.00  0.00           C  
ATOM   1561  O   GLY A 107      -8.902   4.391 -15.886  1.00  0.00           O  
ATOM   1562  H   GLY A 107      -7.191   2.923 -12.233  1.00  0.00           H  
ATOM   1563 1HA  GLY A 107      -8.918   2.125 -14.392  1.00  0.00           H  
ATOM   1564 2HA  GLY A 107      -9.118   3.530 -13.363  1.00  0.00           H  
ATOM   1565  N   LYS A 108      -6.743   4.121 -15.366  1.00  0.00           N  
ATOM   1566  CA  LYS A 108      -6.065   4.865 -16.402  1.00  0.00           C  
ATOM   1567  C   LYS A 108      -5.144   3.944 -17.201  1.00  0.00           C  
ATOM   1568  O   LYS A 108      -5.453   3.695 -18.365  1.00  0.00           O  
ATOM   1569  CB  LYS A 108      -5.482   6.187 -15.896  1.00  0.00           C  
ATOM   1570  CG  LYS A 108      -4.673   6.978 -16.923  1.00  0.00           C  
ATOM   1571  CD  LYS A 108      -4.138   8.330 -16.438  1.00  0.00           C  
ATOM   1572  CE  LYS A 108      -3.204   9.029 -17.431  1.00  0.00           C  
ATOM   1573  NZ  LYS A 108      -3.728   9.104 -18.807  1.00  0.00           N  
ATOM   1574  H   LYS A 108      -6.196   3.664 -14.649  1.00  0.00           H  
ATOM   1575  HA  LYS A 108      -6.786   5.102 -17.185  1.00  0.00           H  
ATOM   1576 1HB  LYS A 108      -6.289   6.832 -15.549  1.00  0.00           H  
ATOM   1577 2HB  LYS A 108      -4.828   5.993 -15.044  1.00  0.00           H  
ATOM   1578 1HG  LYS A 108      -3.809   6.390 -17.237  1.00  0.00           H  
ATOM   1579 2HG  LYS A 108      -5.291   7.177 -17.798  1.00  0.00           H  
ATOM   1580 1HD  LYS A 108      -4.974   9.004 -16.245  1.00  0.00           H  
ATOM   1581 2HD  LYS A 108      -3.584   8.192 -15.511  1.00  0.00           H  
ATOM   1582 1HE  LYS A 108      -3.013  10.048 -17.095  1.00  0.00           H  
ATOM   1583 2HE  LYS A 108      -2.253   8.498 -17.471  1.00  0.00           H  
ATOM   1584 1HZ  LYS A 108      -3.057   9.576 -19.397  1.00  0.00           H  
ATOM   1585 2HZ  LYS A 108      -3.888   8.170 -19.157  1.00  0.00           H  
ATOM   1586 3HZ  LYS A 108      -4.598   9.618 -18.809  1.00  0.00           H  
ATOM   1587  N   PRO A 109      -4.071   3.373 -16.660  1.00  0.00           N  
ATOM   1588  CA  PRO A 109      -3.129   2.551 -17.398  1.00  0.00           C  
ATOM   1589  C   PRO A 109      -3.682   1.286 -18.056  1.00  0.00           C  
ATOM   1590  O   PRO A 109      -3.128   0.853 -19.062  1.00  0.00           O  
ATOM   1591  CB  PRO A 109      -1.967   2.276 -16.446  1.00  0.00           C  
ATOM   1592  CG  PRO A 109      -2.596   2.477 -15.069  1.00  0.00           C  
ATOM   1593  CD  PRO A 109      -3.556   3.642 -15.308  1.00  0.00           C  
ATOM   1594  HA  PRO A 109      -2.766   3.114 -18.271  1.00  0.00           H  
ATOM   1595 1HB  PRO A 109      -1.582   1.257 -16.607  1.00  0.00           H  
ATOM   1596 2HB  PRO A 109      -1.138   2.968 -16.654  1.00  0.00           H  
ATOM   1597 1HG  PRO A 109      -3.098   1.554 -14.743  1.00  0.00           H  
ATOM   1598 2HG  PRO A 109      -1.817   2.696 -14.324  1.00  0.00           H  
ATOM   1599 1HD  PRO A 109      -4.359   3.616 -14.557  1.00  0.00           H  
ATOM   1600 2HD  PRO A 109      -3.003   4.591 -15.254  1.00  0.00           H  
ATOM   1601  N   ILE A 110      -4.778   0.679 -17.612  1.00  0.00           N  
ATOM   1602  CA  ILE A 110      -5.448  -0.448 -18.223  1.00  0.00           C  
ATOM   1603  C   ILE A 110      -6.306   0.005 -19.403  1.00  0.00           C  
ATOM   1604  O   ILE A 110      -6.021  -0.438 -20.515  1.00  0.00           O  
ATOM   1605  CB  ILE A 110      -6.322  -1.188 -17.195  1.00  0.00           C  
ATOM   1606  CG1 ILE A 110      -5.448  -1.826 -16.112  1.00  0.00           C  
ATOM   1607  CG2 ILE A 110      -7.178  -2.240 -17.883  1.00  0.00           C  
ATOM   1608  CD1 ILE A 110      -6.230  -2.364 -14.935  1.00  0.00           C  
ATOM   1609  H   ILE A 110      -5.155   1.073 -16.761  1.00  0.00           H  
ATOM   1610  HA  ILE A 110      -4.708  -1.038 -18.761  1.00  0.00           H  
ATOM   1611  HB  ILE A 110      -6.975  -0.475 -16.692  1.00  0.00           H  
ATOM   1612 1HG1 ILE A 110      -4.875  -2.646 -16.545  1.00  0.00           H  
ATOM   1613 2HG1 ILE A 110      -4.735  -1.091 -15.739  1.00  0.00           H  
ATOM   1614 1HG2 ILE A 110      -7.789  -2.754 -17.140  1.00  0.00           H  
ATOM   1615 2HG2 ILE A 110      -7.824  -1.760 -18.615  1.00  0.00           H  
ATOM   1616 3HG2 ILE A 110      -6.532  -2.962 -18.384  1.00  0.00           H  
ATOM   1617 1HD1 ILE A 110      -5.541  -2.800 -14.210  1.00  0.00           H  
ATOM   1618 2HD1 ILE A 110      -6.784  -1.551 -14.464  1.00  0.00           H  
ATOM   1619 3HD1 ILE A 110      -6.925  -3.128 -15.279  1.00  0.00           H  
ATOM   1620  N   PRO A 111      -7.315   0.867 -19.271  1.00  0.00           N  
ATOM   1621  CA  PRO A 111      -8.082   1.412 -20.367  1.00  0.00           C  
ATOM   1622  C   PRO A 111      -7.361   2.222 -21.442  1.00  0.00           C  
ATOM   1623  O   PRO A 111      -7.829   2.195 -22.580  1.00  0.00           O  
ATOM   1624  CB  PRO A 111      -9.256   2.190 -19.764  1.00  0.00           C  
ATOM   1625  CG  PRO A 111      -8.746   2.619 -18.383  1.00  0.00           C  
ATOM   1626  CD  PRO A 111      -7.872   1.431 -17.957  1.00  0.00           C  
ATOM   1627  HA  PRO A 111      -8.477   0.586 -20.977  1.00  0.00           H  
ATOM   1628 1HB  PRO A 111      -9.514   3.042 -20.409  1.00  0.00           H  
ATOM   1629 2HB  PRO A 111     -10.147   1.546 -19.709  1.00  0.00           H  
ATOM   1630 1HG  PRO A 111      -8.189   3.565 -18.462  1.00  0.00           H  
ATOM   1631 2HG  PRO A 111      -9.592   2.804 -17.706  1.00  0.00           H  
ATOM   1632 1HD  PRO A 111      -7.063   1.788 -17.303  1.00  0.00           H  
ATOM   1633 2HD  PRO A 111      -8.493   0.688 -17.436  1.00  0.00           H  
ATOM   1634  N   ASN A 112      -6.242   2.911 -21.201  1.00  0.00           N  
ATOM   1635  CA  ASN A 112      -5.452   3.698 -22.134  1.00  0.00           C  
ATOM   1636  C   ASN A 112      -4.983   2.999 -23.399  1.00  0.00           C  
ATOM   1637  O   ASN A 112      -5.393   3.382 -24.488  1.00  0.00           O  
ATOM   1638  CB  ASN A 112      -4.366   4.561 -21.492  1.00  0.00           C  
ATOM   1639  CG  ASN A 112      -4.768   5.835 -20.761  1.00  0.00           C  
ATOM   1640  OD1 ASN A 112      -3.998   6.406 -19.992  1.00  0.00           O  
ATOM   1641  ND2 ASN A 112      -5.972   6.366 -20.992  1.00  0.00           N  
ATOM   1642  H   ASN A 112      -5.947   2.847 -20.237  1.00  0.00           H  
ATOM   1643  HA  ASN A 112      -6.119   4.383 -22.660  1.00  0.00           H  
ATOM   1644 1HB  ASN A 112      -3.816   3.969 -20.758  1.00  0.00           H  
ATOM   1645 2HB  ASN A 112      -3.655   4.878 -22.255  1.00  0.00           H  
ATOM   1646 1HD2 ASN A 112      -6.249   7.202 -20.519  1.00  0.00           H  
ATOM   1647 2HD2 ASN A 112      -6.596   5.927 -21.638  1.00  0.00           H  
ATOM   1648  N   PRO A 113      -4.148   1.958 -23.318  1.00  0.00           N  
ATOM   1649  CA  PRO A 113      -3.774   1.118 -24.442  1.00  0.00           C  
ATOM   1650  C   PRO A 113      -4.922   0.368 -25.106  1.00  0.00           C  
ATOM   1651  O   PRO A 113      -4.835   0.086 -26.294  1.00  0.00           O  
ATOM   1652  CB  PRO A 113      -2.729   0.139 -23.900  1.00  0.00           C  
ATOM   1653  CG  PRO A 113      -3.064   0.042 -22.416  1.00  0.00           C  
ATOM   1654  CD  PRO A 113      -3.509   1.465 -22.062  1.00  0.00           C  
ATOM   1655  HA  PRO A 113      -3.325   1.744 -25.228  1.00  0.00           H  
ATOM   1656 1HB  PRO A 113      -2.809  -0.824 -24.424  1.00  0.00           H  
ATOM   1657 2HB  PRO A 113      -1.718   0.526 -24.089  1.00  0.00           H  
ATOM   1658 1HG  PRO A 113      -3.848  -0.711 -22.251  1.00  0.00           H  
ATOM   1659 2HG  PRO A 113      -2.181  -0.289 -21.848  1.00  0.00           H  
ATOM   1660 1HD  PRO A 113      -4.230   1.428 -21.232  1.00  0.00           H  
ATOM   1661 2HD  PRO A 113      -2.632   2.067 -21.788  1.00  0.00           H  
ATOM   1662  N   LEU A 114      -6.041   0.078 -24.440  1.00  0.00           N  
ATOM   1663  CA  LEU A 114      -7.206  -0.582 -25.009  1.00  0.00           C  
ATOM   1664  C   LEU A 114      -7.992   0.332 -25.940  1.00  0.00           C  
ATOM   1665  O   LEU A 114      -8.367  -0.071 -27.041  1.00  0.00           O  
ATOM   1666  CB  LEU A 114      -8.126  -1.161 -23.937  1.00  0.00           C  
ATOM   1667  CG  LEU A 114      -7.571  -2.301 -23.080  1.00  0.00           C  
ATOM   1668  CD1 LEU A 114      -8.515  -2.662 -21.935  1.00  0.00           C  
ATOM   1669  CD2 LEU A 114      -7.268  -3.553 -23.914  1.00  0.00           C  
ATOM   1670  H   LEU A 114      -6.056   0.348 -23.467  1.00  0.00           H  
ATOM   1671  HA  LEU A 114      -6.864  -1.406 -25.635  1.00  0.00           H  
ATOM   1672 1HB  LEU A 114      -8.410  -0.362 -23.255  1.00  0.00           H  
ATOM   1673 2HB  LEU A 114      -9.028  -1.538 -24.420  1.00  0.00           H  
ATOM   1674  HG  LEU A 114      -6.645  -1.979 -22.601  1.00  0.00           H  
ATOM   1675 1HD1 LEU A 114      -8.084  -3.474 -21.350  1.00  0.00           H  
ATOM   1676 2HD1 LEU A 114      -8.659  -1.791 -21.295  1.00  0.00           H  
ATOM   1677 3HD1 LEU A 114      -9.475  -2.976 -22.342  1.00  0.00           H  
ATOM   1678 1HD2 LEU A 114      -6.875  -4.337 -23.266  1.00  0.00           H  
ATOM   1679 2HD2 LEU A 114      -8.185  -3.902 -24.392  1.00  0.00           H  
ATOM   1680 3HD2 LEU A 114      -6.531  -3.311 -24.680  1.00  0.00           H  
ATOM   1681  N   LEU A 115      -8.175   1.600 -25.554  1.00  0.00           N  
ATOM   1682  CA  LEU A 115      -8.780   2.681 -26.314  1.00  0.00           C  
ATOM   1683  C   LEU A 115      -7.968   3.063 -27.546  1.00  0.00           C  
ATOM   1684  O   LEU A 115      -8.541   3.350 -28.604  1.00  0.00           O  
ATOM   1685  CB  LEU A 115      -8.942   3.920 -25.428  1.00  0.00           C  
ATOM   1686  CG  LEU A 115      -9.994   3.806 -24.326  1.00  0.00           C  
ATOM   1687  CD1 LEU A 115      -9.894   5.002 -23.364  1.00  0.00           C  
ATOM   1688  CD2 LEU A 115     -11.405   3.704 -24.899  1.00  0.00           C  
ATOM   1689  H   LEU A 115      -7.840   1.784 -24.620  1.00  0.00           H  
ATOM   1690  HA  LEU A 115      -9.764   2.358 -26.652  1.00  0.00           H  
ATOM   1691 1HB  LEU A 115      -7.987   4.135 -24.955  1.00  0.00           H  
ATOM   1692 2HB  LEU A 115      -9.212   4.766 -26.060  1.00  0.00           H  
ATOM   1693  HG  LEU A 115      -9.802   2.915 -23.729  1.00  0.00           H  
ATOM   1694 1HD1 LEU A 115     -10.650   4.906 -22.584  1.00  0.00           H  
ATOM   1695 2HD1 LEU A 115      -8.904   5.020 -22.907  1.00  0.00           H  
ATOM   1696 3HD1 LEU A 115     -10.057   5.927 -23.915  1.00  0.00           H  
ATOM   1697 1HD2 LEU A 115     -12.124   3.625 -24.084  1.00  0.00           H  
ATOM   1698 2HD2 LEU A 115     -11.623   4.594 -25.490  1.00  0.00           H  
ATOM   1699 3HD2 LEU A 115     -11.477   2.821 -25.534  1.00  0.00           H  
ATOM   1700  N   GLY A 116      -6.638   3.062 -27.457  1.00  0.00           N  
ATOM   1701  CA  GLY A 116      -5.701   3.289 -28.542  1.00  0.00           C  
ATOM   1702  C   GLY A 116      -5.850   2.198 -29.599  1.00  0.00           C  
ATOM   1703  O   GLY A 116      -6.162   2.512 -30.756  1.00  0.00           O  
ATOM   1704  H   GLY A 116      -6.283   2.883 -26.529  1.00  0.00           H  
ATOM   1705 1HA  GLY A 116      -5.882   4.269 -28.981  1.00  0.00           H  
ATOM   1706 2HA  GLY A 116      -4.685   3.296 -28.149  1.00  0.00           H  
ATOM   1707  N   LEU A 117      -5.783   0.925 -29.223  1.00  0.00           N  
ATOM   1708  CA  LEU A 117      -5.949  -0.235 -30.076  1.00  0.00           C  
ATOM   1709  C   LEU A 117      -7.335  -0.273 -30.728  1.00  0.00           C  
ATOM   1710  O   LEU A 117      -7.461  -0.583 -31.912  1.00  0.00           O  
ATOM   1711  CB  LEU A 117      -5.692  -1.528 -29.289  1.00  0.00           C  
ATOM   1712  CG  LEU A 117      -4.250  -1.806 -28.857  1.00  0.00           C  
ATOM   1713  CD1 LEU A 117      -4.189  -2.989 -27.899  1.00  0.00           C  
ATOM   1714  CD2 LEU A 117      -3.321  -2.018 -30.050  1.00  0.00           C  
ATOM   1715  H   LEU A 117      -5.598   0.791 -28.240  1.00  0.00           H  
ATOM   1716  HA  LEU A 117      -5.225  -0.173 -30.888  1.00  0.00           H  
ATOM   1717 1HB  LEU A 117      -6.297  -1.511 -28.384  1.00  0.00           H  
ATOM   1718 2HB  LEU A 117      -6.009  -2.375 -29.898  1.00  0.00           H  
ATOM   1719  HG  LEU A 117      -3.874  -0.960 -28.281  1.00  0.00           H  
ATOM   1720 1HD1 LEU A 117      -3.153  -3.166 -27.607  1.00  0.00           H  
ATOM   1721 2HD1 LEU A 117      -4.783  -2.771 -27.012  1.00  0.00           H  
ATOM   1722 3HD1 LEU A 117      -4.582  -3.877 -28.391  1.00  0.00           H  
ATOM   1723 1HD2 LEU A 117      -2.308  -2.211 -29.691  1.00  0.00           H  
ATOM   1724 2HD2 LEU A 117      -3.668  -2.871 -30.634  1.00  0.00           H  
ATOM   1725 3HD2 LEU A 117      -3.321  -1.125 -30.674  1.00  0.00           H  
ATOM   1726  N   ASP A 118      -8.368   0.101 -29.972  1.00  0.00           N  
ATOM   1727  CA  ASP A 118      -9.752   0.223 -30.410  1.00  0.00           C  
ATOM   1728  C   ASP A 118      -9.900   1.274 -31.499  1.00  0.00           C  
ATOM   1729  O   ASP A 118     -10.227   0.925 -32.634  1.00  0.00           O  
ATOM   1730  CB  ASP A 118     -10.677   0.477 -29.218  1.00  0.00           C  
ATOM   1731  CG  ASP A 118     -12.160   0.558 -29.537  1.00  0.00           C  
ATOM   1732  OD1 ASP A 118     -12.757   1.636 -29.341  1.00  0.00           O  
ATOM   1733  OD2 ASP A 118     -12.778  -0.484 -29.860  1.00  0.00           O  
ATOM   1734  H   ASP A 118      -8.136   0.311 -29.012  1.00  0.00           H  
ATOM   1735  HA  ASP A 118     -10.049  -0.714 -30.885  1.00  0.00           H  
ATOM   1736 1HB  ASP A 118     -10.549  -0.318 -28.482  1.00  0.00           H  
ATOM   1737 2HB  ASP A 118     -10.400   1.415 -28.736  1.00  0.00           H  
ATOM   1738  N   SER A 119      -9.588   2.552 -31.260  1.00  0.00           N  
ATOM   1739  CA  SER A 119      -9.605   3.612 -32.241  1.00  0.00           C  
ATOM   1740  C   SER A 119      -8.722   3.345 -33.449  1.00  0.00           C  
ATOM   1741  O   SER A 119      -9.095   3.718 -34.560  1.00  0.00           O  
ATOM   1742  CB  SER A 119      -9.352   4.970 -31.578  1.00  0.00           C  
ATOM   1743  OG  SER A 119      -8.076   5.114 -31.003  1.00  0.00           O  
ATOM   1744  H   SER A 119      -9.321   2.765 -30.309  1.00  0.00           H  
ATOM   1745  HA  SER A 119     -10.590   3.634 -32.710  1.00  0.00           H  
ATOM   1746 1HB  SER A 119      -9.476   5.762 -32.315  1.00  0.00           H  
ATOM   1747 2HB  SER A 119     -10.089   5.134 -30.794  1.00  0.00           H  
ATOM   1748  HG  SER A 119      -7.627   4.276 -31.140  1.00  0.00           H  
ATOM   1749  N   THR A 120      -7.604   2.618 -33.344  1.00  0.00           N  
ATOM   1750  CA  THR A 120      -6.724   2.223 -34.427  1.00  0.00           C  
ATOM   1751  C   THR A 120      -7.385   1.202 -35.354  1.00  0.00           C  
ATOM   1752  O   THR A 120      -7.430   1.399 -36.575  1.00  0.00           O  
ATOM   1753  CB  THR A 120      -5.374   1.754 -33.887  1.00  0.00           C  
ATOM   1754  OG1 THR A 120      -4.744   2.810 -33.191  1.00  0.00           O  
ATOM   1755  CG2 THR A 120      -4.357   1.278 -34.924  1.00  0.00           C  
ATOM   1756  H   THR A 120      -7.382   2.332 -32.401  1.00  0.00           H  
ATOM   1757  HA  THR A 120      -6.557   3.087 -35.070  1.00  0.00           H  
ATOM   1758  HB  THR A 120      -5.526   0.918 -33.205  1.00  0.00           H  
ATOM   1759  HG1 THR A 120      -5.315   3.582 -33.197  1.00  0.00           H  
ATOM   1760 1HG2 THR A 120      -3.440   0.971 -34.422  1.00  0.00           H  
ATOM   1761 2HG2 THR A 120      -4.768   0.433 -35.476  1.00  0.00           H  
ATOM   1762 3HG2 THR A 120      -4.136   2.090 -35.617  1.00  0.00           H  
ATOM   1763  N   SER A 121      -7.999   0.141 -34.831  1.00  0.00           N  
ATOM   1764  CA  SER A 121      -8.715  -0.866 -35.591  1.00  0.00           C  
ATOM   1765  C   SER A 121      -9.940  -0.283 -36.295  1.00  0.00           C  
ATOM   1766  O   SER A 121     -10.236  -0.619 -37.445  1.00  0.00           O  
ATOM   1767  CB  SER A 121      -9.055  -2.061 -34.713  1.00  0.00           C  
ATOM   1768  OG  SER A 121      -9.944  -1.801 -33.653  1.00  0.00           O  
ATOM   1769  H   SER A 121      -7.948   0.052 -33.825  1.00  0.00           H  
ATOM   1770  HA  SER A 121      -8.074  -1.205 -36.406  1.00  0.00           H  
ATOM   1771 1HB  SER A 121      -9.500  -2.848 -35.323  1.00  0.00           H  
ATOM   1772 2HB  SER A 121      -8.141  -2.464 -34.276  1.00  0.00           H  
ATOM   1773  HG  SER A 121     -10.132  -0.860 -33.692  1.00  0.00           H  
ATOM   1774  N   LEU A 122     -10.641   0.651 -35.660  1.00  0.00           N  
ATOM   1775  CA  LEU A 122     -11.784   1.397 -36.147  1.00  0.00           C  
ATOM   1776  C   LEU A 122     -11.428   2.319 -37.308  1.00  0.00           C  
ATOM   1777  O   LEU A 122     -12.139   2.324 -38.315  1.00  0.00           O  
ATOM   1778  CB  LEU A 122     -12.428   2.200 -35.024  1.00  0.00           C  
ATOM   1779  CG  LEU A 122     -13.157   1.383 -33.954  1.00  0.00           C  
ATOM   1780  CD1 LEU A 122     -13.578   2.249 -32.770  1.00  0.00           C  
ATOM   1781  CD2 LEU A 122     -14.375   0.625 -34.516  1.00  0.00           C  
ATOM   1782  H   LEU A 122     -10.298   0.829 -34.728  1.00  0.00           H  
ATOM   1783  HA  LEU A 122     -12.520   0.691 -36.531  1.00  0.00           H  
ATOM   1784 1HB  LEU A 122     -11.654   2.783 -34.525  1.00  0.00           H  
ATOM   1785 2HB  LEU A 122     -13.148   2.892 -35.460  1.00  0.00           H  
ATOM   1786  HG  LEU A 122     -12.474   0.648 -33.527  1.00  0.00           H  
ATOM   1787 1HD1 LEU A 122     -14.093   1.632 -32.033  1.00  0.00           H  
ATOM   1788 2HD1 LEU A 122     -12.694   2.697 -32.316  1.00  0.00           H  
ATOM   1789 3HD1 LEU A 122     -14.248   3.036 -33.116  1.00  0.00           H  
ATOM   1790 1HD2 LEU A 122     -14.854   0.061 -33.714  1.00  0.00           H  
ATOM   1791 2HD2 LEU A 122     -15.086   1.338 -34.933  1.00  0.00           H  
ATOM   1792 3HD2 LEU A 122     -14.047  -0.062 -35.296  1.00  0.00           H  
ATOM   1793  N   GLU A 123     -10.323   3.067 -37.234  1.00  0.00           N  
ATOM   1794  CA  GLU A 123      -9.707   3.894 -38.239  1.00  0.00           C  
ATOM   1795  C   GLU A 123      -9.382   3.075 -39.481  1.00  0.00           C  
ATOM   1796  O   GLU A 123      -9.730   3.446 -40.607  1.00  0.00           O  
ATOM   1797  CB  GLU A 123      -8.466   4.592 -37.666  1.00  0.00           C  
ATOM   1798  CG  GLU A 123      -7.652   5.504 -38.579  1.00  0.00           C  
ATOM   1799  CD  GLU A 123      -6.452   6.149 -37.880  1.00  0.00           C  
ATOM   1800  OE1 GLU A 123      -5.373   6.215 -38.507  1.00  0.00           O  
ATOM   1801  OE2 GLU A 123      -6.590   6.570 -36.708  1.00  0.00           O  
ATOM   1802  H   GLU A 123      -9.899   3.006 -36.319  1.00  0.00           H  
ATOM   1803  HA  GLU A 123     -10.425   4.653 -38.551  1.00  0.00           H  
ATOM   1804 1HB  GLU A 123      -8.757   5.212 -36.818  1.00  0.00           H  
ATOM   1805 2HB  GLU A 123      -7.764   3.844 -37.299  1.00  0.00           H  
ATOM   1806 1HG  GLU A 123      -7.291   4.923 -39.427  1.00  0.00           H  
ATOM   1807 2HG  GLU A 123      -8.303   6.289 -38.964  1.00  0.00           H  
ATOM   1808  N   HIS A 124      -8.741   1.921 -39.307  1.00  0.00           N  
ATOM   1809  CA  HIS A 124      -8.421   0.974 -40.358  1.00  0.00           C  
ATOM   1810  C   HIS A 124      -9.657   0.426 -41.056  1.00  0.00           C  
ATOM   1811  O   HIS A 124      -9.686   0.351 -42.281  1.00  0.00           O  
ATOM   1812  CB  HIS A 124      -7.547  -0.166 -39.801  1.00  0.00           C  
ATOM   1813  CG  HIS A 124      -6.188   0.260 -39.316  1.00  0.00           C  
ATOM   1814  ND1 HIS A 124      -5.323  -0.631 -38.690  1.00  0.00           N  
ATOM   1815  CD2 HIS A 124      -5.576   1.481 -39.397  1.00  0.00           C  
ATOM   1816  CE1 HIS A 124      -4.226   0.079 -38.410  1.00  0.00           C  
ATOM   1817  NE2 HIS A 124      -4.326   1.348 -38.817  1.00  0.00           N  
ATOM   1818  H   HIS A 124      -8.469   1.713 -38.356  1.00  0.00           H  
ATOM   1819  HA  HIS A 124      -7.861   1.479 -41.144  1.00  0.00           H  
ATOM   1820 1HB  HIS A 124      -8.060  -0.644 -38.965  1.00  0.00           H  
ATOM   1821 2HB  HIS A 124      -7.399  -0.923 -40.571  1.00  0.00           H  
ATOM   1822  HD2 HIS A 124      -5.993   2.388 -39.836  1.00  0.00           H  
ATOM   1823  HE1 HIS A 124      -3.333  -0.297 -37.910  1.00  0.00           H  
ATOM   1824  HE2 HIS A 124      -3.616   2.059 -38.713  1.00  0.00           H  
ATOM   1825  N   HIS A 125     -10.736   0.135 -40.322  1.00  0.00           N  
ATOM   1826  CA  HIS A 125     -12.024  -0.316 -40.827  1.00  0.00           C  
ATOM   1827  C   HIS A 125     -12.726   0.740 -41.661  1.00  0.00           C  
ATOM   1828  O   HIS A 125     -13.356   0.400 -42.661  1.00  0.00           O  
ATOM   1829  CB  HIS A 125     -12.950  -0.773 -39.706  1.00  0.00           C  
ATOM   1830  CG  HIS A 125     -12.635  -2.060 -39.000  1.00  0.00           C  
ATOM   1831  ND1 HIS A 125     -12.366  -3.235 -39.693  1.00  0.00           N  
ATOM   1832  CD2 HIS A 125     -12.600  -2.327 -37.656  1.00  0.00           C  
ATOM   1833  CE1 HIS A 125     -12.198  -4.175 -38.753  1.00  0.00           C  
ATOM   1834  NE2 HIS A 125     -12.332  -3.677 -37.512  1.00  0.00           N  
ATOM   1835  H   HIS A 125     -10.611   0.251 -39.326  1.00  0.00           H  
ATOM   1836  HA  HIS A 125     -11.875  -1.166 -41.492  1.00  0.00           H  
ATOM   1837 1HB  HIS A 125     -12.985  -0.010 -38.928  1.00  0.00           H  
ATOM   1838 2HB  HIS A 125     -13.961  -0.890 -40.095  1.00  0.00           H  
ATOM   1839  HD2 HIS A 125     -12.767  -1.611 -36.850  1.00  0.00           H  
ATOM   1840  HE1 HIS A 125     -11.978  -5.226 -38.936  1.00  0.00           H  
ATOM   1841  HE2 HIS A 125     -12.251  -4.202 -36.653  1.00  0.00           H  
ATOM   1842  N   HIS A 126     -12.657   2.020 -41.288  1.00  0.00           N  
ATOM   1843  CA  HIS A 126     -13.191   3.187 -41.949  1.00  0.00           C  
ATOM   1844  C   HIS A 126     -12.521   3.430 -43.297  1.00  0.00           C  
ATOM   1845  O   HIS A 126     -13.183   3.725 -44.289  1.00  0.00           O  
ATOM   1846  CB  HIS A 126     -13.067   4.446 -41.085  1.00  0.00           C  
ATOM   1847  CG  HIS A 126     -13.995   4.554 -39.903  1.00  0.00           C  
ATOM   1848  ND1 HIS A 126     -15.375   4.430 -40.042  1.00  0.00           N  
ATOM   1849  CD2 HIS A 126     -13.698   4.815 -38.594  1.00  0.00           C  
ATOM   1850  CE1 HIS A 126     -15.865   4.576 -38.811  1.00  0.00           C  
ATOM   1851  NE2 HIS A 126     -14.897   4.817 -37.904  1.00  0.00           N  
ATOM   1852  H   HIS A 126     -12.151   2.133 -40.422  1.00  0.00           H  
ATOM   1853  HA  HIS A 126     -14.250   3.037 -42.152  1.00  0.00           H  
ATOM   1854 1HB  HIS A 126     -12.052   4.519 -40.692  1.00  0.00           H  
ATOM   1855 2HB  HIS A 126     -13.244   5.328 -41.700  1.00  0.00           H  
ATOM   1856  HD2 HIS A 126     -12.707   4.978 -38.170  1.00  0.00           H  
ATOM   1857  HE1 HIS A 126     -16.916   4.515 -38.531  1.00  0.00           H  
ATOM   1858  HE2 HIS A 126     -15.039   4.966 -36.916  1.00  0.00           H  
ATOM   1859  N   HIS A 127     -11.194   3.244 -43.329  1.00  0.00           N  
ATOM   1860  CA  HIS A 127     -10.332   3.306 -44.489  1.00  0.00           C  
ATOM   1861  C   HIS A 127     -10.611   2.197 -45.480  1.00  0.00           C  
ATOM   1862  O   HIS A 127     -10.652   2.436 -46.691  1.00  0.00           O  
ATOM   1863  CB  HIS A 127      -8.859   3.251 -44.063  1.00  0.00           C  
ATOM   1864  CG  HIS A 127      -8.337   4.490 -43.399  1.00  0.00           C  
ATOM   1865  ND1 HIS A 127      -8.603   5.770 -43.901  1.00  0.00           N  
ATOM   1866  CD2 HIS A 127      -7.566   4.620 -42.271  1.00  0.00           C  
ATOM   1867  CE1 HIS A 127      -8.012   6.605 -43.053  1.00  0.00           C  
ATOM   1868  NE2 HIS A 127      -7.369   5.967 -42.068  1.00  0.00           N  
ATOM   1869  H   HIS A 127     -10.792   3.041 -42.426  1.00  0.00           H  
ATOM   1870  HA  HIS A 127     -10.498   4.245 -45.016  1.00  0.00           H  
ATOM   1871 1HB  HIS A 127      -8.711   2.422 -43.369  1.00  0.00           H  
ATOM   1872 2HB  HIS A 127      -8.235   3.062 -44.936  1.00  0.00           H  
ATOM   1873  HD2 HIS A 127      -7.180   3.809 -41.651  1.00  0.00           H  
ATOM   1874  HE1 HIS A 127      -8.024   7.693 -43.116  1.00  0.00           H  
ATOM   1875  HE2 HIS A 127      -6.844   6.405 -41.325  1.00  0.00           H  
ATOM   1876  N   HIS A 128     -10.865   0.977 -45.000  1.00  0.00           N  
ATOM   1877  CA  HIS A 128     -11.233  -0.199 -45.756  1.00  0.00           C  
ATOM   1878  C   HIS A 128     -12.620  -0.083 -46.372  1.00  0.00           C  
ATOM   1879  O   HIS A 128     -12.829  -0.483 -47.518  1.00  0.00           O  
ATOM   1880  CB  HIS A 128     -11.199  -1.450 -44.870  1.00  0.00           C  
ATOM   1881  CG  HIS A 128      -9.842  -1.862 -44.354  1.00  0.00           C  
ATOM   1882  ND1 HIS A 128      -9.704  -2.724 -43.271  1.00  0.00           N  
ATOM   1883  CD2 HIS A 128      -8.596  -1.505 -44.796  1.00  0.00           C  
ATOM   1884  CE1 HIS A 128      -8.386  -2.891 -43.108  1.00  0.00           C  
ATOM   1885  NE2 HIS A 128      -7.685  -2.176 -44.007  1.00  0.00           N  
ATOM   1886  H   HIS A 128     -10.781   0.910 -43.995  1.00  0.00           H  
ATOM   1887  HA  HIS A 128     -10.522  -0.345 -46.570  1.00  0.00           H  
ATOM   1888 1HB  HIS A 128     -11.838  -1.297 -43.999  1.00  0.00           H  
ATOM   1889 2HB  HIS A 128     -11.599  -2.299 -45.424  1.00  0.00           H  
ATOM   1890  HD2 HIS A 128      -8.364  -0.833 -45.624  1.00  0.00           H  
ATOM   1891  HE1 HIS A 128      -7.911  -3.519 -42.354  1.00  0.00           H  
ATOM   1892  HE2 HIS A 128      -6.679  -2.144 -44.081  1.00  0.00           H  
ATOM   1893  N   HIS A 129     -13.574   0.479 -45.634  1.00  0.00           N  
ATOM   1894  CA  HIS A 129     -14.926   0.799 -46.073  1.00  0.00           C  
ATOM   1895  C   HIS A 129     -14.938   1.716 -47.278  1.00  0.00           C  
ATOM   1896  O   HIS A 129     -15.582   1.402 -48.275  1.00  0.00           O  
ATOM   1897  CB  HIS A 129     -15.659   1.403 -44.877  1.00  0.00           C  
ATOM   1898  CG  HIS A 129     -17.035   1.966 -45.111  1.00  0.00           C  
ATOM   1899  ND1 HIS A 129     -17.255   3.265 -45.551  1.00  0.00           N  
ATOM   1900  CD2 HIS A 129     -18.246   1.357 -44.903  1.00  0.00           C  
ATOM   1901  CE1 HIS A 129     -18.592   3.397 -45.573  1.00  0.00           C  
ATOM   1902  NE2 HIS A 129     -19.230   2.268 -45.225  1.00  0.00           N  
ATOM   1903  H   HIS A 129     -13.301   0.691 -44.686  1.00  0.00           H  
ATOM   1904  HA  HIS A 129     -15.430  -0.113 -46.391  1.00  0.00           H  
ATOM   1905 1HB  HIS A 129     -15.770   0.648 -44.099  1.00  0.00           H  
ATOM   1906 2HB  HIS A 129     -15.066   2.218 -44.461  1.00  0.00           H  
ATOM   1907  HD2 HIS A 129     -18.399   0.328 -44.574  1.00  0.00           H  
ATOM   1908  HE1 HIS A 129     -19.139   4.300 -45.838  1.00  0.00           H  
ATOM   1909  HE2 HIS A 129     -20.231   2.136 -45.210  1.00  0.00           H  
ATOM   1910  N   HIS A 130     -14.201   2.830 -47.252  1.00  0.00           N  
ATOM   1911  CA  HIS A 130     -14.085   3.814 -48.310  1.00  0.00           C  
ATOM   1912  C   HIS A 130     -13.223   3.324 -49.460  1.00  0.00           C  
ATOM   1913  O   HIS A 130     -13.368   3.781 -50.589  1.00  0.00           O  
ATOM   1914  CB  HIS A 130     -13.504   5.124 -47.789  1.00  0.00           C  
ATOM   1915  CG  HIS A 130     -14.347   5.919 -46.830  1.00  0.00           C  
ATOM   1916  ND1 HIS A 130     -15.606   6.402 -47.175  1.00  0.00           N  
ATOM   1917  CD2 HIS A 130     -14.047   6.339 -45.558  1.00  0.00           C  
ATOM   1918  CE1 HIS A 130     -16.041   7.061 -46.096  1.00  0.00           C  
ATOM   1919  NE2 HIS A 130     -15.130   7.073 -45.115  1.00  0.00           N  
ATOM   1920  H   HIS A 130     -13.688   2.966 -46.393  1.00  0.00           H  
ATOM   1921  HA  HIS A 130     -15.072   4.029 -48.718  1.00  0.00           H  
ATOM   1922 1HB  HIS A 130     -12.562   4.925 -47.278  1.00  0.00           H  
ATOM   1923 2HB  HIS A 130     -13.288   5.785 -48.629  1.00  0.00           H  
ATOM   1924  HD2 HIS A 130     -13.127   6.147 -45.006  1.00  0.00           H  
ATOM   1925  HE1 HIS A 130     -17.013   7.542 -45.992  1.00  0.00           H  
ATOM   1926  HE2 HIS A 130     -15.227   7.535 -44.222  1.00  0.00           H  
ATOM   1927  N   HIS A 131     -12.292   2.384 -49.225  1.00  0.00           N  
ATOM   1928  CA  HIS A 131     -11.417   1.780 -50.213  1.00  0.00           C  
ATOM   1929  C   HIS A 131     -12.163   1.151 -51.381  1.00  0.00           C  
ATOM   1930  O   HIS A 131     -11.647   1.048 -52.484  1.00  0.00           O  
ATOM   1931  CB  HIS A 131     -10.513   0.738 -49.553  1.00  0.00           C  
ATOM   1932  CG  HIS A 131      -9.461   0.201 -50.474  1.00  0.00           C  
ATOM   1933  ND1 HIS A 131      -9.652  -0.980 -51.207  1.00  0.00           N  
ATOM   1934  CD2 HIS A 131      -8.269   0.776 -50.849  1.00  0.00           C  
ATOM   1935  CE1 HIS A 131      -8.569  -1.074 -51.979  1.00  0.00           C  
ATOM   1936  NE2 HIS A 131      -7.727  -0.051 -51.815  1.00  0.00           N  
ATOM   1937  H   HIS A 131     -12.221   2.092 -48.261  1.00  0.00           H  
ATOM   1938  HA  HIS A 131     -10.785   2.549 -50.656  1.00  0.00           H  
ATOM   1939 1HB  HIS A 131     -10.021   1.181 -48.685  1.00  0.00           H  
ATOM   1940 2HB  HIS A 131     -11.119  -0.095 -49.197  1.00  0.00           H  
ATOM   1941  HD2 HIS A 131      -7.837   1.705 -50.475  1.00  0.00           H  
ATOM   1942  HE1 HIS A 131      -8.354  -1.880 -52.680  1.00  0.00           H  
ATOM   1943  HE2 HIS A 131      -6.857   0.083 -52.310  1.00  0.00           H  
ATOM   1944  N   HIS A 132     -13.427   0.792 -51.162  1.00  0.00           N  
ATOM   1945  CA  HIS A 132     -14.367   0.166 -52.076  1.00  0.00           C  
ATOM   1946  C   HIS A 132     -15.148   1.182 -52.907  1.00  0.00           C  
ATOM   1947  O   HIS A 132     -16.003   0.814 -53.700  1.00  0.00           O  
ATOM   1948  CB  HIS A 132     -15.318  -0.744 -51.295  1.00  0.00           C  
ATOM   1949  CG  HIS A 132     -14.716  -1.901 -50.552  1.00  0.00           C  
ATOM   1950  ND1 HIS A 132     -14.091  -2.957 -51.197  1.00  0.00           N  
ATOM   1951  CD2 HIS A 132     -14.688  -2.127 -49.201  1.00  0.00           C  
ATOM   1952  CE1 HIS A 132     -13.732  -3.798 -50.234  1.00  0.00           C  
ATOM   1953  NE2 HIS A 132     -14.051  -3.336 -49.005  1.00  0.00           N  
ATOM   1954  H   HIS A 132     -13.724   1.005 -50.221  1.00  0.00           H  
ATOM   1955  HA  HIS A 132     -13.822  -0.440 -52.799  1.00  0.00           H  
ATOM   1956 1HB  HIS A 132     -15.859  -0.155 -50.554  1.00  0.00           H  
ATOM   1957 2HB  HIS A 132     -16.054  -1.170 -51.975  1.00  0.00           H  
ATOM   1958  HD2 HIS A 132     -15.085  -1.472 -48.425  1.00  0.00           H  
ATOM   1959  HE1 HIS A 132     -13.235  -4.758 -50.377  1.00  0.00           H  
ATOM   1960  HE2 HIS A 132     -13.853  -3.800 -48.130  1.00  0.00           H  
ATOM   1961  N   HIS A 133     -14.892   2.480 -52.752  1.00  0.00           N  
ATOM   1962  CA  HIS A 133     -15.521   3.626 -53.379  1.00  0.00           C  
ATOM   1963  C   HIS A 133     -14.452   4.584 -53.893  1.00  0.00           C  
ATOM   1964  O   HIS A 133     -13.899   4.362 -54.934  1.00  0.00           O  
ATOM   1965  OXT HIS A 133     -14.165   5.560 -53.257  1.00  0.00           O  
ATOM   1966  CB  HIS A 133     -16.489   4.311 -52.428  1.00  0.00           C  
ATOM   1967  CG  HIS A 133     -17.568   3.420 -51.878  1.00  0.00           C  
ATOM   1968  ND1 HIS A 133     -18.704   3.082 -52.623  1.00  0.00           N  
ATOM   1969  CD2 HIS A 133     -17.616   2.752 -50.678  1.00  0.00           C  
ATOM   1970  CE1 HIS A 133     -19.395   2.235 -51.850  1.00  0.00           C  
ATOM   1971  NE2 HIS A 133     -18.779   2.007 -50.681  1.00  0.00           N  
ATOM   1972  H   HIS A 133     -14.141   2.629 -52.093  1.00  0.00           H  
ATOM   1973  HA  HIS A 133     -16.087   3.300 -54.250  1.00  0.00           H  
ATOM   1974 1HB  HIS A 133     -15.939   4.724 -51.582  1.00  0.00           H  
ATOM   1975 2HB  HIS A 133     -16.976   5.141 -52.939  1.00  0.00           H  
ATOM   1976  HD2 HIS A 133     -16.879   2.798 -49.876  1.00  0.00           H  
ATOM   1977  HE1 HIS A 133     -20.347   1.769 -52.107  1.00  0.00           H  
ATOM   1978  HE2 HIS A 133     -19.113   1.401 -49.946  1.00  0.00           H  
TER                                                                             
HETATM 1980 THKN MEM B 134      15.106   0.522   1.429  1.00  0.00           X  
HETATM 1981 CNTR MEM B 134       0.101   0.065   0.746  1.00  0.00           X  
HETATM 1982 NORM MEM B 134       0.003  -0.119   1.724  1.00  0.00           X  
TER                                                                             
CONECT 1980 1981                                                                
CONECT 1981 1980 1982                                                           
CONECT 1982 1981                                                                
# All scores below are weighted scores, not raw scores.
#BEGIN_POSE_ENERGIES_TABLE 
label fa_atr fa_rep fa_intra_rep pro_close fa_pair hbond_sr_bb hbond_lr_bb hbond_bb_sc hbond_sc fa_mpsolv dslf_ss_dst dslf_cs_ang dslf_ss_dih dslf_ca_dih rama omega fa_dun p_aa_pp ref fa_mpenv fa_mpenv_smooth total
weights 0.8 0.44 0.004 1 0.49 1.17 1.17 2.34 2.2 0.35 0.5 2 5 5 0.2 0.5 0.56 0.32 1 0.3 0.5 NA
pose -492.498 40.3816 1.00816 0.80733 -5.30637 -118.256 0 -2.95649 -2.57101 76.1293 0 0 0 0 -6.91274 25.7874 89.1652 -1.53565 -8.72 30.1232 -38.3606 -413.715
MET:NtermProteinFull_1 -2.71713 0.29201 0.00574 0 0 0 0 0 0 0.40636 0 0 0 0 0 0.05029 1.10121 0 -0.34 0.59178 -0.06221 -0.67194
VAL_2 -2.74189 0.24466 0.00948 0 0 0 0 0 0 0.33816 0 0 0 0 -0.14493 -0.11567 0.45253 0.15522 0.29 -0.04492 0.16453 -1.39283
TRP_3 -3.70483 0.37153 0.01579 0 0 0 0 0 0 0.39984 0 0 0 0 -0.25911 0.00277 1.62267 0.00658 0.91 0.3946 -0.98905 -1.22921
ALA_4 -2.81341 0.21635 0.00103 0 0 0 0 0 0 0.31711 0 0 0 0 -0.16338 0.30014 0 -0.00692 0.16 0.50823 -0.34878 -1.82963
LEU_5 -3.31959 0.16704 0.00913 0 0 0 0 0 0 0.32968 0 0 0 0 -0.2342 0.20149 0.24231 -0.14186 -0.1 -0.22029 -0.74311 -3.80939
LEU_6 -4.40488 0.23912 0.00998 0 0 0 0 0 0 0.41148 0 0 0 0 -0.23082 0.5073 0.21846 -0.14201 -0.1 -0.23472 -0.77015 -4.49624
SER_7 -3.68719 0.17865 0.00166 0 -0.01126 0 0 0 0 0.37684 0 0 0 0 0.03583 0.45497 0.39666 0.19256 -0.37 1.65545 0.14736 -0.62847
GLY_8 -3.2853 0.34598 0.00018 0 0 0 0 0 0 0.32225 0 0 0 0 0.23864 0.47145 0 0.0664 -0.17 0.9041 -0.18801 -1.29431
LEU_9 -3.84349 0.12756 0.01218 0 0 0 0 0 0 0.37368 0 0 0 0 -0.25557 0.70798 0.22667 -0.13767 -0.1 -0.24029 -0.7971 -3.92606
GLY_10 -2.91332 0.21122 0.00015 0 0 0 0 0 0 0.30153 0 0 0 0 0.24167 -0.02358 0 0.06293 -0.17 0.9042 0.25233 -1.13287
ALA_11 -3.76576 0.12381 0.00115 0 0 0 0 0 0 0.3674 0 0 0 0 -0.19814 0.05529 0 -0.06431 0.16 0.4956 -0.44142 -3.26638
LEU_12 -5.47954 0.37482 0.01141 0 0 0 0 0 0 0.51059 0 0 0 0 -0.18001 0.72589 0.43621 -0.11792 -0.1 -0.2403 -0.53917 -4.59802
LEU_13 -4.43434 0.22565 0.01473 0 0 0 0 0 0 0.43248 0 0 0 0 -0.13734 0.26886 0.34638 -0.10283 -0.1 -0.2403 -0.75665 -4.48338
LEU_14 -6.33756 0.61378 0.01106 0 0 0 0 0 0 0.58116 0 0 0 0 -0.2437 0.50605 0.34561 -0.13255 -0.1 -0.24032 -0.47923 -5.47572
SER_15 -3.90693 0.09422 0.0013 0 -0.1877 0 0 0 0 0.39575 0 0 0 0 -0.06745 0.46926 0.34554 0.16829 -0.37 1.65655 0.04285 -1.35832
LEU_16 -4.73046 0.28906 0.0092 0 0 0 0 0 0 0.44259 0 0 0 0 -0.1999 0.43081 0.41387 -0.1215 -0.1 -0.24381 -0.67747 -4.48762
LEU_17 -5.73947 0.36232 0.01032 0 0 0 0 0 0 0.57677 0 0 0 0 -0.22464 0.83856 0.30322 -0.1297 -0.1 -0.24994 -0.73855 -5.09111
GLY_18 -3.41565 0.20756 0.00017 0 0 0 0 0 0 0.36775 0 0 0 0 0.21865 0.19595 0 0.11625 -0.17 0.87254 -0.21642 -1.82321
LEU_19 -5.23073 0.41982 0.00962 0 0 0 0 0 0 0.58989 0 0 0 0 -0.20779 0.24251 0.37468 -0.12323 -0.1 -0.35528 -0.19188 -4.57241
LEU_20 -3.96226 0.15338 0.01059 0 0 0 0 0 0 0.57756 0 0 0 0 -0.2234 0.22022 0.28977 -0.13239 -0.1 -0.40353 -0.25614 -3.8262
TRP_21 -5.24808 0.39863 0.05893 0 0 0 0 0 0 0.80717 0 0 0 0 -0.15045 0.12201 3.70433 0.03067 0.91 0.49077 -0.94354 0.18043
ALA_22 -3.35112 0.17271 0.00105 0 0 0 0 0 0 0.54445 0 0 0 0 0.00401 0.02965 0 0.10624 0.16 0.098 -0.36685 -2.60186
SER_23 -2.18155 0.07429 0.00128 0 -0.05876 0 0 0 0 0.59249 0 0 0 0 -0.36084 -0.08948 0.07821 -0.13315 -0.37 0.42255 0.01915 -2.00581
SER_24 -1.99867 0.16294 0.00138 0 -0.05897 0 0 0 0 0.62431 0 0 0 0 -0.36312 -0.05067 0.10414 -0.1333 -0.37 0.24981 -0.19796 -2.03012
GLY_25 -1.27496 0.05264 5e-05 0 0 0 0 0 0 0.37088 0 0 0 0 -0.04292 -0.07665 0 0.16247 -0.17 0.03778 -0.14133 -1.08204
GLU_26 -1.28957 0.28167 0.00388 0 -0.00904 0 0 0 0 0.2529 0 0 0 0 0.08865 0.05434 4.83726 -0.06491 -0.81 0.01435 -0.8076 2.55193
GLU_27 -1.56787 0.33769 0.00577 0 -0.09684 0 0 0 0 0.31694 0 0 0 0 0.99897 -0.01412 2.18736 0.25613 -0.81 0.01752 -0.8076 0.82396
GLY_28 -1.66095 0.13786 7e-05 0 0 0 0 0 0 0.45354 0 0 0 0 0.63434 -0.03749 0 0.41038 -0.17 0.05292 -0.02466 -0.20398
SER_29 -2.78227 0.27079 0.00126 0 -0.11654 0 0 0 0 0.6073 0 0 0 0 -0.16291 -0.18019 0.15821 -0.04283 -0.37 0.26727 -0.16991 -2.51981
SER_30 -3.23763 0.2528 0.00105 0 -0.07798 0 0 0 0 0.62411 0 0 0 0 -0.31273 -0.03606 0.1295 0.00963 -0.37 0.51879 0.24934 -2.24918
TRP_31 -4.20959 0.23027 0.06605 0 0 0 0 0 0 0.71061 0 0 0 0 -0.12309 0.27177 3.42338 -0.00209 0.91 0.34824 -0.95678 0.66878
ALA_32 -3.50455 0.09855 0.00112 0 0 0 0 0 0 0.39374 0 0 0 0 -0.31967 0.02716 0 -0.1144 0.16 0.45478 -0.30804 -3.11131
LEU_33 -4.25877 0.14028 0.01055 0 0 0 0 0 0 0.49169 0 0 0 0 0.10587 0.07146 0.59136 -0.0832 -0.1 -0.09448 -0.6677 -3.79295
LEU_34 -4.04883 0.36879 0.00959 0 0 0 0 0 0 0.42747 0 0 0 0 -0.23515 0.33884 0.36886 -0.12472 -0.1 -0.15802 -0.81591 -3.96909
SER_35 -3.51811 0.39848 0.00126 0 -0.00021 0 0 0 0 0.41722 0 0 0 0 -0.33692 0.08968 0.07066 -0.20477 -0.37 1.5965 0.15981 -1.69638
GLY_36 -2.8036 0.27015 0.00013 0 0 0 0 0 0 0.28894 0 0 0 0 0.45132 0.20927 0 0.5428 -0.17 0.90275 -0.32437 -0.63261
LEU_37 -3.98708 0.29942 0.00964 0 0 0 0 0 0 0.37939 0 0 0 0 -0.20151 0.5825 0.39253 -0.12037 -0.1 -0.23925 -0.76828 -3.75302
GLY_38 -2.581 0.0892 0.00014 0 0 0 0 0 0 0.26298 0 0 0 0 0.0214 0.14159 0 0.30372 -0.17 0.90418 0.73338 -0.29442
ALA_39 -3.99119 0.29135 0.00105 0 0 0 0 0 0 0.39681 0 0 0 0 -0.26244 0.18749 0 -0.12886 0.16 0.4956 -0.39616 -3.24635
LEU_40 -5.55345 0.72429 0.0102 0 0 0 0 0 0 0.53647 0 0 0 0 -0.09485 0.02368 0.75017 -0.09577 -0.1 -0.2403 -0.55416 -4.59373
LEU_41 -3.62568 0.08568 0.01023 0 0 0 0 0 0 0.35443 0 0 0 0 -0.17301 0.05202 0.50104 -0.11094 -0.1 -0.2403 -0.84838 -4.09492
LEU_42 -4.05158 0.32933 0.01115 0 0 0 0 0 0 0.37795 0 0 0 0 -0.14911 0.31077 0.34206 -0.11421 -0.1 -0.2403 -0.69763 -3.98157
SER_43 -4.64724 0.20271 0.00114 0 -0.11588 0 0 0 0 0.48242 0 0 0 0 -0.22511 0.52886 0.46555 0.13108 -0.37 1.65689 0.06446 -1.82513
LEU_44 -4.63576 0.32801 0.01121 0 0 0 0 0 0 0.43673 0 0 0 0 -0.24144 0.78843 0.29211 -0.14291 -0.1 -0.24052 -0.70613 -4.21026
LEU_45 -4.20192 0.31756 0.01098 0 0 0 0 0 0 0.42487 0 0 0 0 -0.02421 0.53828 0.86692 -0.07788 -0.1 -0.24165 -0.83347 -3.32052
GLY_46 -2.93562 0.14171 0.00015 0 0 0 0 0 0 0.29604 0 0 0 0 0.36554 0.32257 0 -0.03571 -0.17 0.90029 0.37924 -0.73579
LEU_47 -4.73386 0.21709 0.0091 0 0 0 0 0 0 0.44118 0 0 0 0 -0.21142 -0.09103 0.07955 0.03415 -0.1 -0.25933 -0.20758 -4.82214
LEU_48 -3.51848 0.27123 0.01001 0 0 0 0 0 0 0.43026 0 0 0 0 0.1278 0.33313 0.09329 -0.141 -0.1 -0.32084 -0.76526 -3.57986
TRP_49 -2.8976 0.20874 0.01659 0 0 0 0 0 0 0.39227 0 0 0 0 -0.22856 0.03772 1.11825 0.02204 0.91 0.65183 -0.98951 -0.75823
ALA_50 -2.84557 0.38487 0.00129 0 0 0 0 0 0 0.38584 0 0 0 0 -0.1646 -0.04962 0 0.01425 0.16 0.26227 -0.12029 -1.97157
SER_51 -2.84774 0.46141 0.00177 0 -0.11798 0 0 0 0 0.61189 0 0 0 0 -0.19695 -0.05661 0.16652 -0.14815 -0.37 0.80226 0.0675 -1.62609
SER_52 -1.2145 0.14613 0.00164 0 -0.04851 0 0 0 0 0.35348 0 0 0 0 0.717 0.00263 0.33095 0.1897 -0.37 0.33742 0.15897 0.60491
GLY_53 -1.05478 0.14139 7e-05 0 0 0 0 0 0 0.30617 0 0 0 0 0.22709 -0.08632 0 -0.57299 -0.17 0.0442 -0.14133 -1.30649
LYS_54 -0.92372 0.03077 0.00542 0 0 0 0 0 0 0.24042 0 0 0 0 0.59784 -0.01545 0.99704 0.09163 -0.65 0.01692 -1.3729 -0.98204
LYS_55 -2.22377 0.24631 0.00513 0 -0.07259 0 0 0 0 0.74554 0 0 0 0 0.29934 -0.01118 1.22307 -0.06896 -0.65 0.03321 -1.23023 -1.70415
GLY_56 -3.17031 0.4462 0.0001 0 0 0 0 0 0 0.70514 0 0 0 0 -0.09681 -0.16346 0 0.19666 -0.17 0.10047 -0.08126 -2.23328
SER_57 -3.08389 0.25457 0.00167 0 -0.11818 0 0 0 0 0.82623 0 0 0 0 -0.21635 -0.06539 0.1147 -0.15149 -0.37 0.26006 0.05244 -2.49563
SER_58 -3.2881 0.30553 0.00139 0 -0.03038 0 0 -0.52183 0 0.89909 0 0 0 0 0.88117 -0.11189 0.44865 0.15232 -0.37 0.3616 0.16419 -1.10825
TRP_59 -3.37096 0.43408 0.08624 0 0 0 0 -0.52183 0 0.48824 0 0 0 0 -0.35941 -0.02511 3.20199 0.03766 0.91 0.35573 -0.9799 0.25673
ALA_60 -3.72256 0.26706 0.00112 0 0 0 0 0 0 0.43773 0 0 0 0 -0.29025 -0.07476 0 -0.18223 0.16 0.43225 -0.28153 -3.25317
LEU_61 -4.12003 0.40425 0.00806 0 0 0 0 0 0 0.48573 0 0 0 0 -0.25199 0.05543 0.16846 -0.15187 -0.1 -0.06406 -0.63071 -4.19672
LEU_62 -3.39631 0.17364 0.00928 0 0 0 0 0 0 0.3229 0 0 0 0 -0.20852 0.48675 0.22677 -0.14429 -0.1 -0.16002 -0.84838 -3.63819
SER_63 -4.06745 0.30167 0.00128 0 -0.03111 0 0 0 0 0.44348 0 0 0 0 0.0262 0.49441 0.40614 0.1891 -0.37 1.64896 0.32482 -0.63249
GLY_64 -3.35456 0.18514 0.00016 0 0 0 0 0 0 0.32128 0 0 0 0 0.19402 0.35264 0 0.13749 -0.17 0.90341 -0.21851 -1.64892
LEU_65 -4.12664 0.13477 0.00933 0 0 0 0 0 0 0.3884 0 0 0 0 -0.21935 0.57015 0.31617 -0.12776 -0.1 -0.23957 -0.70499 -4.09947
GLY_66 -3.06629 0.1395 0.00015 0 0 0 0 0 0 0.3145 0 0 0 0 0.10758 0.20558 0 0.2503 -0.17 0.90419 0.32093 -0.99356
ALA_67 -4.30741 0.32794 0.00114 0 0 0 0 0 0 0.41846 0 0 0 0 -0.10415 0.16714 0 0.00039 0.16 0.4956 -0.45265 -3.29355
LEU_68 -5.67175 0.33843 0.01118 0 0 0 0 0 0 0.54 0 0 0 0 -0.16541 0.18629 0.47664 -0.11564 -0.1 -0.2403 -0.24619 -4.98675
LEU_69 -3.86414 0.21543 0.00943 0 0 0 0 0 0 0.37903 0 0 0 0 -0.20633 0.30822 0.36262 -0.12432 -0.1 -0.2403 -0.81226 -4.07263
LEU_70 -4.79201 0.41457 0.00946 0 0 0 0 0 0 0.45287 0 0 0 0 -0.2677 0.21995 0.16527 -0.15289 -0.1 -0.2403 -0.63883 -4.92962
SER_71 -4.91725 0.37973 0.00085 0 -0.18191 0 0 0 0 0.50956 0 0 0 0 -0.13162 -0.00154 0.73712 0.16012 -0.37 1.65686 -0.07047 -2.22855
LEU_72 -5.95054 0.9251 0.01076 0 0 0 0 0 0 0.56282 0 0 0 0 -0.25517 0.29344 0.22592 -0.14368 -0.1 -0.24076 -0.56037 -5.23247
LEU_73 -3.46274 0.37888 0.01141 0 0 0 0 0 0 0.33906 0 0 0 0 0.13375 0.33038 0.07573 0.08629 -0.1 -0.24125 -0.76816 -3.21665
GLY_74 -3.51289 0.60819 0.00013 0 0 0 0 0 0 0.36541 0 0 0 0 0.82322 0.17954 0 0.37652 -0.17 0.88931 0.24289 -0.19768
LEU_75 -4.69351 0.33455 0.00954 0 0 0 0 0 0 0.43285 0 0 0 0 -0.24905 -0.04434 0.30266 -0.12267 -0.1 -0.26374 -0.01238 -4.4061
LEU_76 -4.07992 0.24299 0.01006 0 0 0 0 0 0 0.47129 0 0 0 0 -0.30288 0.05887 0.08559 -0.14588 -0.1 -0.33139 -0.62255 -4.71382
TRP_77 -4.96795 0.45362 0.06978 0 0 0 0 0 0 0.73984 0 0 0 0 -0.37935 0.01856 4.17016 0.04468 0.91 0.48478 -0.9617 0.5824
ALA_78 -2.69078 0.23899 0.00123 0 0 0 0 0 0 0.47146 0 0 0 0 -0.29625 -0.13548 0 -0.16888 0.16 0.12273 -0.45839 -2.75539
SER_79 -2.85124 0.23735 0.00116 0 -0.07226 0 0 0 0 0.53702 0 0 0 0 -0.29261 -0.09365 0.06131 -0.21598 -0.37 0.6019 0.05044 -2.40657
SER_80 -1.40596 0.18459 0.00097 0 -0.0337 0 0 0 0 0.43189 0 0 0 0 0.23854 -0.0767 0.16624 -0.08032 -0.37 0.21546 -0.11105 -0.84004
GLY_81 -2.52053 0.29142 0.00012 0 0 0 0 0 0 0.54051 0 0 0 0 0.63848 0.03788 0 0.40176 -0.17 0.06686 -0.12114 -0.83465
GLU_82 -1.23988 0.04438 0.00478 0 -0.10706 0 0 0 0 0.30073 0 0 0 0 -0.31679 -0.14024 3.08308 -0.14072 -0.81 0.02512 -0.8177 -0.11428
GLU_83 -3.45074 0.62317 0.00414 0 -0.02834 0 0 0 0 1.02999 0 0 0 0 0.00142 0.02074 2.46926 0.08376 -0.81 0.04557 -0.8076 -0.81864
GLY_84 -2.02331 0.25128 0.0001 0 0 0 0 0 0 0.49545 0 0 0 0 -0.09507 -0.26181 0 0.19251 -0.17 0.09069 -0.14133 -1.66149
SER_85 -3.63583 0.50059 0.00162 0 -0.00909 0 0 0 0 1.02359 0 0 0 0 -0.23111 -0.09139 0.2811 0.06589 -0.37 0.14246 -0.10539 -2.42756
TRP_86 -5.2092 0.48031 0.01636 0 0 0 0 0 0 0.96029 0 0 0 0 -0.08839 0.42446 1.21539 0.03489 0.91 0.22694 -0.95074 -1.97971
ALA_87 -3.12676 0.27252 0.00114 0 0 0 0 0 0 0.47355 0 0 0 0 -0.38241 0.29623 0 -0.06933 0.16 0.35125 -0.13589 -2.1597
LEU_88 -4.19607 0.36787 0.0105 0 0 0 0 0 0 0.54874 0 0 0 0 0.18457 0.06566 0.35809 -0.10144 -0.1 0.15084 -0.25329 -2.96453
LEU_89 -2.84015 0.18602 0.00918 0 0 0 0 0 0 0.35006 0 0 0 0 -0.24101 0.39402 0.46229 -0.10086 -0.1 0.33033 -0.25904 -1.80915
SER_90 -3.67873 0.27833 0.00098 0 0 0 0 -0.95642 0 0.49967 0 0 0 0 0.77286 0.25145 0.48643 0.09275 -0.37 1.46008 0.23395 -0.92866
GLY_91 -3.67574 0.56366 0.00018 0 0 0 0 -0.95642 0 0.37236 0 0 0 0 0.82981 0.01321 0 -0.11828 -0.17 0.88872 -0.11515 -2.36767
LEU_92 -3.85454 0.26138 0.01046 0 0 0 0 0 0 0.37748 0 0 0 0 -0.24096 0.45917 0.29176 -0.12476 -0.1 -0.20526 -0.82301 -3.94828
GLY_93 -2.76509 0.12954 0.00016 0 0 0 0 0 0 0.28725 0 0 0 0 0.06529 0.36906 0 0.40702 -0.17 0.90356 0.53093 -0.24229
ALA_94 -4.67118 0.40022 0.00102 0 0 0 0 0 0 0.4486 0 0 0 0 -0.22532 0.14879 0 -0.09609 0.16 0.49559 -0.38043 -3.71879
LEU_95 -5.55912 0.35944 0.00894 0 0 0 0 0 0 0.5218 0 0 0 0 -0.13955 0.48226 0.62092 -0.10669 -0.1 -0.24013 -0.54892 -4.70105
LEU_96 -3.94952 0.17262 0.0101 0 0 0 0 0 0 0.38723 0 0 0 0 -0.23035 0.38559 0.30085 -0.12872 -0.1 -0.2403 -0.84838 -4.24089
LEU_97 -4.85981 0.29797 0.00928 0 0 0 0 0 0 0.45764 0 0 0 0 -0.20632 0.31414 0.34563 -0.12989 -0.1 -0.2403 -0.59426 -4.70592
SER_98 -4.40835 0.31686 0.00101 0 -0.1416 0 0 0 0 0.46298 0 0 0 0 -0.21675 0.45743 0.50661 0.1298 -0.37 1.6569 0.02098 -1.58413
LEU_99 -4.7622 0.34498 0.01005 0 0 0 0 0 0 0.44886 0 0 0 0 -0.17199 0.16698 0.47584 -0.11997 -0.1 -0.2403 -0.6371 -4.58486
LEU_100 -4.48089 0.26564 0.00977 0 0 0 0 0 0 0.45736 0 0 0 0 -0.04161 0.30973 0.82862 -0.08347 -0.1 -0.24036 -0.77006 -3.84525
GLY_101 -3.57592 0.17272 0.00018 0 0 0 0 0 0 0.35384 0 0 0 0 0.17664 0.27669 0 0.16034 -0.17 0.90381 -0.02562 -1.72731
LEU_102 -5.14976 0.49233 0.0101 0 0 0 0 0 0 0.48886 0 0 0 0 -0.26052 0.98928 0.20758 -0.13795 -0.1 -0.24197 -0.07314 -3.7752
LEU_103 -4.24379 0.20333 0.00929 0 0 0 0 0 0 0.45764 0 0 0 0 -0.10021 0.20332 0.70748 -0.09749 -0.1 -0.25388 -0.76935 -3.98366
TRP_104 -4.96669 0.41654 0.05275 0 0 0 0 0 0 0.54426 0 0 0 0 -0.30116 0.40066 4.00422 0.02924 0.91 0.70957 -0.827 0.97238
ALA_105 -3.9349 0.38876 0.00119 0 0 0 0 0 0 0.41061 0 0 0 0 -0.36145 -0.06828 0 -0.06429 0.16 0.40637 -0.48615 -3.54813
SER_106 -4.04255 0.63761 0.00099 0 -0.03111 0 0 0 0 0.54245 0 0 0 0 0.06996 -0.04323 0.2466 0.01922 -0.37 1.3811 0.01729 -1.57168
GLY_107 -1.95545 0.12848 5e-05 0 0 0 0 0 0 0.23511 0 0 0 0 -0.00336 0.05878 0 0.04936 -0.17 0.48017 0.29933 -0.87752
LYS_108 -6.0736 0.9087 0.00673 0.00085 0.01706 0 0 0 -1.2855 1.79638 0 0 0 0 0.51808 0.02665 1.96306 0.05099 -0.65 0.1911 0.06118 -2.46832
PRO_109 -5.09511 0.92649 0.00211 0.00811 0 0 0 0 0 0.66735 0 0 0 0 -0.17234 0.44639 0.55423 -0.12008 0.02 -0.20844 0.05216 -2.91912
ILE_110 -4.50022 1.06838 0.02156 0.02477 0 0 0 0 0 0.71632 0 0 0 0 0.16394 0.26673 0.16518 -0.24106 0.24 -0.36455 0.25044 -2.1885
PRO_111 -4.83291 1.08513 0.00223 0.64849 0 0 0 0 0 0.74876 0 0 0 0 -0.16487 -0.04458 0.5839 0.06289 0.02 -0.07969 -0.32304 -2.2937
ASN_112 -4.35885 0.46035 0.00561 0.01119 -0.04733 0 0 0 -1.2855 1.61132 0 0 0 0 0.38973 0.56034 2.95037 0.228 -0.89 0.05746 -0.17516 -0.48247
PRO_113 -3.73363 0.46321 0.00222 0.11392 0 0 0 0 0 0.65941 0 0 0 0 -0.1726 0.07267 0.4495 -0.06272 0.02 -0.01019 -0.11098 -2.30918
LEU_114 -3.94452 0.13704 0.00939 0 0 0 0 0 0 0.75643 0 0 0 0 -0.13854 0.55491 0.30673 -0.11607 -0.1 -0.02045 1.20165 -1.35343
LEU_115 -3.63648 0.15568 0.01108 0 0 0 0 0 0 0.8773 0 0 0 0 -0.25151 0.44171 0.20238 -0.15343 -0.1 -0.0061 1.20494 -1.25444
GLY_116 -2.60117 0.07571 0.00013 0 0 0 0 0 0 0.86164 0 0 0 0 0.21961 0.02827 0 0.13533 -0.17 0.00142 -0.07067 -1.51972
LEU_117 -3.33338 0.1018 0.00961 0 0 0 0 0 0 0.8579 0 0 0 0 -0.25221 0.268 0.22457 -0.14043 -0.1 -0.00122 1.30226 -1.06311
ASP_118 -4.05682 0.24988 0.00204 0 -0.03275 0 0 0 0 1.29298 0 0 0 0 0.29459 0.22284 1.7284 0.07605 -0.67 0.00438 -0.50475 -1.39315
SER_119 -3.24437 0.11562 0.00107 0 -0.06081 0 0 0 0 1.08805 0 0 0 0 -0.25809 0.25365 0.21391 0.04343 -0.37 0.00097 -0.09975 -2.3163
THR_120 -4.13703 0.1773 0.00356 0 -0.06462 0 0 0 0 1.22731 0 0 0 0 0.02785 0.18591 0.00551 -0.00655 -0.27 0.00046 0.16681 -2.6835
SER_121 -3.72777 0.17598 0.00095 0 -0.00646 0 0 0 0 1.17228 0 0 0 0 -0.19682 0.23791 0.58371 0.13963 -0.37 0.00057 -0.08403 -2.07404
LEU_122 -4.99372 0.39696 0.01053 0 0 0 0 0 0 1.17387 0 0 0 0 -0.17117 0.67609 0.39909 -0.11959 -0.1 -0.00032 1.1126 -1.61564
GLU_123 -4.53491 0.30299 0.00385 0 -0.14667 0 0 0 0 1.18585 0 0 0 0 -0.09809 0.21314 2.48986 -0.0056 -0.81 0.00027 -0.77732 -2.17661
HIS_124 -5.24171 0.2067 0.00632 0 -0.35083 0 0 0 0 1.24369 0 0 0 0 -0.17073 0.25253 2.06821 0.0564 0.56 0.0002 -0.0922 -1.46142
HIS_125 -4.35607 0.27899 0.00324 0 -0.20281 0 0 0 0 1.05958 0 0 0 0 -0.17276 0.16966 1.84531 0.04313 0.56 0.00028 -0.15143 -0.92287
HIS_126 -4.15838 0.37799 0.00323 0 -0.32917 0 0 0 0 1.04045 0 0 0 0 -0.14148 0.38495 1.80344 0.02238 0.56 0.00019 -0.09086 -0.52725
HIS_127 -4.29317 0.31499 0.00405 0 -0.42502 0 0 0 0 1.04013 0 0 0 0 -0.14736 0.2729 2.01603 0.02511 0.56 6e-05 -0.14994 -0.78222
HIS_128 -4.28539 0.27849 0.00473 0 -0.42883 0 0 0 0 1.08161 0 0 0 0 -0.13515 0.55615 1.82606 0.01155 0.56 7e-05 -0.15143 -0.68212
HIS_129 -3.60841 0.19122 0.00377 0 -0.32759 0 0 0 0 0.92683 0 0 0 0 -0.01527 0.01976 1.70836 -0.12705 0.56 5e-05 -0.15332 -0.82166
HIS_130 -3.7055 0.30136 0.00298 0 -0.31288 0 0 0 0 0.99392 0 0 0 0 -0.26101 0.11455 1.39813 -0.04878 0.56 3e-05 -0.21608 -1.17327
HIS_131 -2.4618 0.21976 0.00485 0 -0.1869 0 0 0 0 0.63212 0 0 0 0 -0.21256 -0.16519 2.21033 0.0705 0.56 1e-05 -0.31295 0.35819
HIS_132 -2.78397 0.30264 0.0031 0 -0.29431 0 0 0 0 0.75883 0 0 0 0 -0.2125 -0.0636 1.20665 -0.06903 0.56 2e-05 -0.31295 -0.90512
HIS:CtermProteinFull_133 -2.24671 0.10928 0.00378 0 -0.34946 0 0 0 0 0.69998 0 0 0 0 0 0 1.2702 0 0.56 2e-05 -0.32304 -0.27595
MEM_134 0 0 0 0 0 0 0 0 0 0 0 0 0 0 0 0 0 0 0 0 0 0
#END_POSE_ENERGIES_TABLE 

END
SS: LLLLLLLLLLLLLLLLLLLLLLLLLLLLLLLLLLLLLLLLLLLLLLLLLLLLLLLLLLLLLLLLLLLLLLLLLLLLLLLLLLLLLLLLLLLLLLLLLLLLLLLLLLLLLLLLLLLLLLLLLLLLLLLLLLLLLL
SCORE_INFO:
TOTAL_SCORE: -413.715
WTS:  fa_atr: 0.8 fa_rep: 0.44 fa_intra_rep: 0.004 pro_close: 1 fa_pair: 0.49 hbond_sr_bb: 1.17 hbond_lr_bb: 1.17 hbond_bb_sc: 2.34 hbond_sc: 2.2 fa_mpsolv: 0.35 dslf_ss_dst: 0.5 dslf_cs_ang: 2 dslf_ss_dih: 5 dslf_ca_dih: 5 rama: 0.2 omega: 0.5 fa_dun: 0.56 p_aa_pp: 0.32 ref: 1 fa_mpenv: 0.3 fa_mpenv_smooth: 0.5
TOTAL_WTD:  fa_atr:  -492.498 fa_rep:    40.382 fa_intra_rep:     1.008 pro_close:     0.807 fa_pair:    -5.306 hbond_sr_bb:  -118.256 hbond_lr_bb:     0.000 hbond_bb_sc:    -2.956 hbond_sc:    -2.571 fa_mpsolv:    76.129 dslf_ss_dst:     0.000 dslf_cs_ang:     0.000 dslf_ss_dih:     0.000 dslf_ca_dih:     0.000 rama:    -6.913 omega:    25.787 fa_dun:    89.165 p_aa_pp:    -1.536 ref:    -8.720 fa_mpenv:    30.123 fa_mpenv_smooth:   -38.361
RSD_WTD: 1  fa_atr:    -2.717 fa_rep:     0.292 fa_intra_rep:     0.006 pro_close:     0.000 fa_pair:     0.000 hbond_sr_bb:     0.000 hbond_lr_bb:     0.000 hbond_bb_sc:     0.000 hbond_sc:     0.000 fa_mpsolv:     0.406 dslf_ss_dst:     0.000 dslf_cs_ang:     0.000 dslf_ss_dih:     0.000 dslf_ca_dih:     0.000 rama:     0.000 omega:     0.050 fa_dun:     1.101 p_aa_pp:     0.000 ref:    -0.340 fa_mpenv:     0.592 fa_mpenv_smooth:    -0.062
RSD_WTD: 2  fa_atr:    -2.742 fa_rep:     0.245 fa_intra_rep:     0.009 pro_close:     0.000 fa_pair:     0.000 hbond_sr_bb:     0.000 hbond_lr_bb:     0.000 hbond_bb_sc:     0.000 hbond_sc:     0.000 fa_mpsolv:     0.338 dslf_ss_dst:     0.000 dslf_cs_ang:     0.000 dslf_ss_dih:     0.000 dslf_ca_dih:     0.000 rama:    -0.145 omega:    -0.116 fa_dun:     0.453 p_aa_pp:     0.155 ref:     0.290 fa_mpenv:    -0.045 fa_mpenv_smooth:     0.165
RSD_WTD: 3  fa_atr:    -3.705 fa_rep:     0.372 fa_intra_rep:     0.016 pro_close:     0.000 fa_pair:     0.000 hbond_sr_bb:     0.000 hbond_lr_bb:     0.000 hbond_bb_sc:     0.000 hbond_sc:     0.000 fa_mpsolv:     0.400 dslf_ss_dst:     0.000 dslf_cs_ang:     0.000 dslf_ss_dih:     0.000 dslf_ca_dih:     0.000 rama:    -0.259 omega:     0.003 fa_dun:     1.623 p_aa_pp:     0.007 ref:     0.910 fa_mpenv:     0.395 fa_mpenv_smooth:    -0.989
RSD_WTD: 4  fa_atr:    -2.813 fa_rep:     0.216 fa_intra_rep:     0.001 pro_close:     0.000 fa_pair:     0.000 hbond_sr_bb:     0.000 hbond_lr_bb:     0.000 hbond_bb_sc:     0.000 hbond_sc:     0.000 fa_mpsolv:     0.317 dslf_ss_dst:     0.000 dslf_cs_ang:     0.000 dslf_ss_dih:     0.000 dslf_ca_dih:     0.000 rama:    -0.163 omega:     0.300 fa_dun:     0.000 p_aa_pp:    -0.007 ref:     0.160 fa_mpenv:     0.508 fa_mpenv_smooth:    -0.349
RSD_WTD: 5  fa_atr:    -3.320 fa_rep:     0.167 fa_intra_rep:     0.009 pro_close:     0.000 fa_pair:     0.000 hbond_sr_bb:     0.000 hbond_lr_bb:     0.000 hbond_bb_sc:     0.000 hbond_sc:     0.000 fa_mpsolv:     0.330 dslf_ss_dst:     0.000 dslf_cs_ang:     0.000 dslf_ss_dih:     0.000 dslf_ca_dih:     0.000 rama:    -0.234 omega:     0.201 fa_dun:     0.242 p_aa_pp:    -0.142 ref:    -0.100 fa_mpenv:    -0.220 fa_mpenv_smooth:    -0.743
RSD_WTD: 6  fa_atr:    -4.405 fa_rep:     0.239 fa_intra_rep:     0.010 pro_close:     0.000 fa_pair:     0.000 hbond_sr_bb:     0.000 hbond_lr_bb:     0.000 hbond_bb_sc:     0.000 hbond_sc:     0.000 fa_mpsolv:     0.411 dslf_ss_dst:     0.000 dslf_cs_ang:     0.000 dslf_ss_dih:     0.000 dslf_ca_dih:     0.000 rama:    -0.231 omega:     0.507 fa_dun:     0.218 p_aa_pp:    -0.142 ref:    -0.100 fa_mpenv:    -0.235 fa_mpenv_smooth:    -0.770
RSD_WTD: 7  fa_atr:    -3.687 fa_rep:     0.179 fa_intra_rep:     0.002 pro_close:     0.000 fa_pair:    -0.011 hbond_sr_bb:     0.000 hbond_lr_bb:     0.000 hbond_bb_sc:     0.000 hbond_sc:     0.000 fa_mpsolv:     0.377 dslf_ss_dst:     0.000 dslf_cs_ang:     0.000 dslf_ss_dih:     0.000 dslf_ca_dih:     0.000 rama:     0.036 omega:     0.455 fa_dun:     0.397 p_aa_pp:     0.193 ref:    -0.370 fa_mpenv:     1.655 fa_mpenv_smooth:     0.147
RSD_WTD: 8  fa_atr:    -3.285 fa_rep:     0.346 fa_intra_rep:     0.000 pro_close:     0.000 fa_pair:     0.000 hbond_sr_bb:     0.000 hbond_lr_bb:     0.000 hbond_bb_sc:     0.000 hbond_sc:     0.000 fa_mpsolv:     0.322 dslf_ss_dst:     0.000 dslf_cs_ang:     0.000 dslf_ss_dih:     0.000 dslf_ca_dih:     0.000 rama:     0.239 omega:     0.471 fa_dun:     0.000 p_aa_pp:     0.066 ref:    -0.170 fa_mpenv:     0.904 fa_mpenv_smooth:    -0.188
RSD_WTD: 9  fa_atr:    -3.843 fa_rep:     0.128 fa_intra_rep:     0.012 pro_close:     0.000 fa_pair:     0.000 hbond_sr_bb:     0.000 hbond_lr_bb:     0.000 hbond_bb_sc:     0.000 hbond_sc:     0.000 fa_mpsolv:     0.374 dslf_ss_dst:     0.000 dslf_cs_ang:     0.000 dslf_ss_dih:     0.000 dslf_ca_dih:     0.000 rama:    -0.256 omega:     0.708 fa_dun:     0.227 p_aa_pp:    -0.138 ref:    -0.100 fa_mpenv:    -0.240 fa_mpenv_smooth:    -0.797
RSD_WTD: 10  fa_atr:    -2.913 fa_rep:     0.211 fa_intra_rep:     0.000 pro_close:     0.000 fa_pair:     0.000 hbond_sr_bb:     0.000 hbond_lr_bb:     0.000 hbond_bb_sc:     0.000 hbond_sc:     0.000 fa_mpsolv:     0.302 dslf_ss_dst:     0.000 dslf_cs_ang:     0.000 dslf_ss_dih:     0.000 dslf_ca_dih:     0.000 rama:     0.242 omega:    -0.024 fa_dun:     0.000 p_aa_pp:     0.063 ref:    -0.170 fa_mpenv:     0.904 fa_mpenv_smooth:     0.252
RSD_WTD: 11  fa_atr:    -3.766 fa_rep:     0.124 fa_intra_rep:     0.001 pro_close:     0.000 fa_pair:     0.000 hbond_sr_bb:     0.000 hbond_lr_bb:     0.000 hbond_bb_sc:     0.000 hbond_sc:     0.000 fa_mpsolv:     0.367 dslf_ss_dst:     0.000 dslf_cs_ang:     0.000 dslf_ss_dih:     0.000 dslf_ca_dih:     0.000 rama:    -0.198 omega:     0.055 fa_dun:     0.000 p_aa_pp:    -0.064 ref:     0.160 fa_mpenv:     0.496 fa_mpenv_smooth:    -0.441
RSD_WTD: 12  fa_atr:    -5.480 fa_rep:     0.375 fa_intra_rep:     0.011 pro_close:     0.000 fa_pair:     0.000 hbond_sr_bb:     0.000 hbond_lr_bb:     0.000 hbond_bb_sc:     0.000 hbond_sc:     0.000 fa_mpsolv:     0.511 dslf_ss_dst:     0.000 dslf_cs_ang:     0.000 dslf_ss_dih:     0.000 dslf_ca_dih:     0.000 rama:    -0.180 omega:     0.726 fa_dun:     0.436 p_aa_pp:    -0.118 ref:    -0.100 fa_mpenv:    -0.240 fa_mpenv_smooth:    -0.539
RSD_WTD: 13  fa_atr:    -4.434 fa_rep:     0.226 fa_intra_rep:     0.015 pro_close:     0.000 fa_pair:     0.000 hbond_sr_bb:     0.000 hbond_lr_bb:     0.000 hbond_bb_sc:     0.000 hbond_sc:     0.000 fa_mpsolv:     0.432 dslf_ss_dst:     0.000 dslf_cs_ang:     0.000 dslf_ss_dih:     0.000 dslf_ca_dih:     0.000 rama:    -0.137 omega:     0.269 fa_dun:     0.346 p_aa_pp:    -0.103 ref:    -0.100 fa_mpenv:    -0.240 fa_mpenv_smooth:    -0.757
RSD_WTD: 14  fa_atr:    -6.338 fa_rep:     0.614 fa_intra_rep:     0.011 pro_close:     0.000 fa_pair:     0.000 hbond_sr_bb:     0.000 hbond_lr_bb:     0.000 hbond_bb_sc:     0.000 hbond_sc:     0.000 fa_mpsolv:     0.581 dslf_ss_dst:     0.000 dslf_cs_ang:     0.000 dslf_ss_dih:     0.000 dslf_ca_dih:     0.000 rama:    -0.244 omega:     0.506 fa_dun:     0.346 p_aa_pp:    -0.133 ref:    -0.100 fa_mpenv:    -0.240 fa_mpenv_smooth:    -0.479
RSD_WTD: 15  fa_atr:    -3.907 fa_rep:     0.094 fa_intra_rep:     0.001 pro_close:     0.000 fa_pair:    -0.188 hbond_sr_bb:     0.000 hbond_lr_bb:     0.000 hbond_bb_sc:     0.000 hbond_sc:     0.000 fa_mpsolv:     0.396 dslf_ss_dst:     0.000 dslf_cs_ang:     0.000 dslf_ss_dih:     0.000 dslf_ca_dih:     0.000 rama:    -0.067 omega:     0.469 fa_dun:     0.346 p_aa_pp:     0.168 ref:    -0.370 fa_mpenv:     1.657 fa_mpenv_smooth:     0.043
RSD_WTD: 16  fa_atr:    -4.730 fa_rep:     0.289 fa_intra_rep:     0.009 pro_close:     0.000 fa_pair:     0.000 hbond_sr_bb:     0.000 hbond_lr_bb:     0.000 hbond_bb_sc:     0.000 hbond_sc:     0.000 fa_mpsolv:     0.443 dslf_ss_dst:     0.000 dslf_cs_ang:     0.000 dslf_ss_dih:     0.000 dslf_ca_dih:     0.000 rama:    -0.200 omega:     0.431 fa_dun:     0.414 p_aa_pp:    -0.121 ref:    -0.100 fa_mpenv:    -0.244 fa_mpenv_smooth:    -0.677
RSD_WTD: 17  fa_atr:    -5.739 fa_rep:     0.362 fa_intra_rep:     0.010 pro_close:     0.000 fa_pair:     0.000 hbond_sr_bb:     0.000 hbond_lr_bb:     0.000 hbond_bb_sc:     0.000 hbond_sc:     0.000 fa_mpsolv:     0.577 dslf_ss_dst:     0.000 dslf_cs_ang:     0.000 dslf_ss_dih:     0.000 dslf_ca_dih:     0.000 rama:    -0.225 omega:     0.839 fa_dun:     0.303 p_aa_pp:    -0.130 ref:    -0.100 fa_mpenv:    -0.250 fa_mpenv_smooth:    -0.739
RSD_WTD: 18  fa_atr:    -3.416 fa_rep:     0.208 fa_intra_rep:     0.000 pro_close:     0.000 fa_pair:     0.000 hbond_sr_bb:     0.000 hbond_lr_bb:     0.000 hbond_bb_sc:     0.000 hbond_sc:     0.000 fa_mpsolv:     0.368 dslf_ss_dst:     0.000 dslf_cs_ang:     0.000 dslf_ss_dih:     0.000 dslf_ca_dih:     0.000 rama:     0.219 omega:     0.196 fa_dun:     0.000 p_aa_pp:     0.116 ref:    -0.170 fa_mpenv:     0.873 fa_mpenv_smooth:    -0.216
RSD_WTD: 19  fa_atr:    -5.231 fa_rep:     0.420 fa_intra_rep:     0.010 pro_close:     0.000 fa_pair:     0.000 hbond_sr_bb:     0.000 hbond_lr_bb:     0.000 hbond_bb_sc:     0.000 hbond_sc:     0.000 fa_mpsolv:     0.590 dslf_ss_dst:     0.000 dslf_cs_ang:     0.000 dslf_ss_dih:     0.000 dslf_ca_dih:     0.000 rama:    -0.208 omega:     0.243 fa_dun:     0.375 p_aa_pp:    -0.123 ref:    -0.100 fa_mpenv:    -0.355 fa_mpenv_smooth:    -0.192
RSD_WTD: 20  fa_atr:    -3.962 fa_rep:     0.153 fa_intra_rep:     0.011 pro_close:     0.000 fa_pair:     0.000 hbond_sr_bb:     0.000 hbond_lr_bb:     0.000 hbond_bb_sc:     0.000 hbond_sc:     0.000 fa_mpsolv:     0.578 dslf_ss_dst:     0.000 dslf_cs_ang:     0.000 dslf_ss_dih:     0.000 dslf_ca_dih:     0.000 rama:    -0.223 omega:     0.220 fa_dun:     0.290 p_aa_pp:    -0.132 ref:    -0.100 fa_mpenv:    -0.404 fa_mpenv_smooth:    -0.256
RSD_WTD: 21  fa_atr:    -5.248 fa_rep:     0.399 fa_intra_rep:     0.059 pro_close:     0.000 fa_pair:     0.000 hbond_sr_bb:     0.000 hbond_lr_bb:     0.000 hbond_bb_sc:     0.000 hbond_sc:     0.000 fa_mpsolv:     0.807 dslf_ss_dst:     0.000 dslf_cs_ang:     0.000 dslf_ss_dih:     0.000 dslf_ca_dih:     0.000 rama:    -0.150 omega:     0.122 fa_dun:     3.704 p_aa_pp:     0.031 ref:     0.910 fa_mpenv:     0.491 fa_mpenv_smooth:    -0.944
RSD_WTD: 22  fa_atr:    -3.351 fa_rep:     0.173 fa_intra_rep:     0.001 pro_close:     0.000 fa_pair:     0.000 hbond_sr_bb:     0.000 hbond_lr_bb:     0.000 hbond_bb_sc:     0.000 hbond_sc:     0.000 fa_mpsolv:     0.544 dslf_ss_dst:     0.000 dslf_cs_ang:     0.000 dslf_ss_dih:     0.000 dslf_ca_dih:     0.000 rama:     0.004 omega:     0.030 fa_dun:     0.000 p_aa_pp:     0.106 ref:     0.160 fa_mpenv:     0.098 fa_mpenv_smooth:    -0.367
RSD_WTD: 23  fa_atr:    -2.182 fa_rep:     0.074 fa_intra_rep:     0.001 pro_close:     0.000 fa_pair:    -0.059 hbond_sr_bb:     0.000 hbond_lr_bb:     0.000 hbond_bb_sc:     0.000 hbond_sc:     0.000 fa_mpsolv:     0.592 dslf_ss_dst:     0.000 dslf_cs_ang:     0.000 dslf_ss_dih:     0.000 dslf_ca_dih:     0.000 rama:    -0.361 omega:    -0.089 fa_dun:     0.078 p_aa_pp:    -0.133 ref:    -0.370 fa_mpenv:     0.423 fa_mpenv_smooth:     0.019
RSD_WTD: 24  fa_atr:    -1.999 fa_rep:     0.163 fa_intra_rep:     0.001 pro_close:     0.000 fa_pair:    -0.059 hbond_sr_bb:     0.000 hbond_lr_bb:     0.000 hbond_bb_sc:     0.000 hbond_sc:     0.000 fa_mpsolv:     0.624 dslf_ss_dst:     0.000 dslf_cs_ang:     0.000 dslf_ss_dih:     0.000 dslf_ca_dih:     0.000 rama:    -0.363 omega:    -0.051 fa_dun:     0.104 p_aa_pp:    -0.133 ref:    -0.370 fa_mpenv:     0.250 fa_mpenv_smooth:    -0.198
RSD_WTD: 25  fa_atr:    -1.275 fa_rep:     0.053 fa_intra_rep:     0.000 pro_close:     0.000 fa_pair:     0.000 hbond_sr_bb:     0.000 hbond_lr_bb:     0.000 hbond_bb_sc:     0.000 hbond_sc:     0.000 fa_mpsolv:     0.371 dslf_ss_dst:     0.000 dslf_cs_ang:     0.000 dslf_ss_dih:     0.000 dslf_ca_dih:     0.000 rama:    -0.043 omega:    -0.077 fa_dun:     0.000 p_aa_pp:     0.162 ref:    -0.170 fa_mpenv:     0.038 fa_mpenv_smooth:    -0.141
RSD_WTD: 26  fa_atr:    -1.290 fa_rep:     0.282 fa_intra_rep:     0.004 pro_close:     0.000 fa_pair:    -0.009 hbond_sr_bb:     0.000 hbond_lr_bb:     0.000 hbond_bb_sc:     0.000 hbond_sc:     0.000 fa_mpsolv:     0.253 dslf_ss_dst:     0.000 dslf_cs_ang:     0.000 dslf_ss_dih:     0.000 dslf_ca_dih:     0.000 rama:     0.089 omega:     0.054 fa_dun:     4.837 p_aa_pp:    -0.065 ref:    -0.810 fa_mpenv:     0.014 fa_mpenv_smooth:    -0.808
RSD_WTD: 27  fa_atr:    -1.568 fa_rep:     0.338 fa_intra_rep:     0.006 pro_close:     0.000 fa_pair:    -0.097 hbond_sr_bb:     0.000 hbond_lr_bb:     0.000 hbond_bb_sc:     0.000 hbond_sc:     0.000 fa_mpsolv:     0.317 dslf_ss_dst:     0.000 dslf_cs_ang:     0.000 dslf_ss_dih:     0.000 dslf_ca_dih:     0.000 rama:     0.999 omega:    -0.014 fa_dun:     2.187 p_aa_pp:     0.256 ref:    -0.810 fa_mpenv:     0.018 fa_mpenv_smooth:    -0.808
RSD_WTD: 28  fa_atr:    -1.661 fa_rep:     0.138 fa_intra_rep:     0.000 pro_close:     0.000 fa_pair:     0.000 hbond_sr_bb:     0.000 hbond_lr_bb:     0.000 hbond_bb_sc:     0.000 hbond_sc:     0.000 fa_mpsolv:     0.454 dslf_ss_dst:     0.000 dslf_cs_ang:     0.000 dslf_ss_dih:     0.000 dslf_ca_dih:     0.000 rama:     0.634 omega:    -0.037 fa_dun:     0.000 p_aa_pp:     0.410 ref:    -0.170 fa_mpenv:     0.053 fa_mpenv_smooth:    -0.025
RSD_WTD: 29  fa_atr:    -2.782 fa_rep:     0.271 fa_intra_rep:     0.001 pro_close:     0.000 fa_pair:    -0.117 hbond_sr_bb:     0.000 hbond_lr_bb:     0.000 hbond_bb_sc:     0.000 hbond_sc:     0.000 fa_mpsolv:     0.607 dslf_ss_dst:     0.000 dslf_cs_ang:     0.000 dslf_ss_dih:     0.000 dslf_ca_dih:     0.000 rama:    -0.163 omega:    -0.180 fa_dun:     0.158 p_aa_pp:    -0.043 ref:    -0.370 fa_mpenv:     0.267 fa_mpenv_smooth:    -0.170
RSD_WTD: 30  fa_atr:    -3.238 fa_rep:     0.253 fa_intra_rep:     0.001 pro_close:     0.000 fa_pair:    -0.078 hbond_sr_bb:     0.000 hbond_lr_bb:     0.000 hbond_bb_sc:     0.000 hbond_sc:     0.000 fa_mpsolv:     0.624 dslf_ss_dst:     0.000 dslf_cs_ang:     0.000 dslf_ss_dih:     0.000 dslf_ca_dih:     0.000 rama:    -0.313 omega:    -0.036 fa_dun:     0.129 p_aa_pp:     0.010 ref:    -0.370 fa_mpenv:     0.519 fa_mpenv_smooth:     0.249
RSD_WTD: 31  fa_atr:    -4.210 fa_rep:     0.230 fa_intra_rep:     0.066 pro_close:     0.000 fa_pair:     0.000 hbond_sr_bb:     0.000 hbond_lr_bb:     0.000 hbond_bb_sc:     0.000 hbond_sc:     0.000 fa_mpsolv:     0.711 dslf_ss_dst:     0.000 dslf_cs_ang:     0.000 dslf_ss_dih:     0.000 dslf_ca_dih:     0.000 rama:    -0.123 omega:     0.272 fa_dun:     3.423 p_aa_pp:    -0.002 ref:     0.910 fa_mpenv:     0.348 fa_mpenv_smooth:    -0.957
RSD_WTD: 32  fa_atr:    -3.505 fa_rep:     0.099 fa_intra_rep:     0.001 pro_close:     0.000 fa_pair:     0.000 hbond_sr_bb:     0.000 hbond_lr_bb:     0.000 hbond_bb_sc:     0.000 hbond_sc:     0.000 fa_mpsolv:     0.394 dslf_ss_dst:     0.000 dslf_cs_ang:     0.000 dslf_ss_dih:     0.000 dslf_ca_dih:     0.000 rama:    -0.320 omega:     0.027 fa_dun:     0.000 p_aa_pp:    -0.114 ref:     0.160 fa_mpenv:     0.455 fa_mpenv_smooth:    -0.308
RSD_WTD: 33  fa_atr:    -4.259 fa_rep:     0.140 fa_intra_rep:     0.011 pro_close:     0.000 fa_pair:     0.000 hbond_sr_bb:     0.000 hbond_lr_bb:     0.000 hbond_bb_sc:     0.000 hbond_sc:     0.000 fa_mpsolv:     0.492 dslf_ss_dst:     0.000 dslf_cs_ang:     0.000 dslf_ss_dih:     0.000 dslf_ca_dih:     0.000 rama:     0.106 omega:     0.071 fa_dun:     0.591 p_aa_pp:    -0.083 ref:    -0.100 fa_mpenv:    -0.094 fa_mpenv_smooth:    -0.668
RSD_WTD: 34  fa_atr:    -4.049 fa_rep:     0.369 fa_intra_rep:     0.010 pro_close:     0.000 fa_pair:     0.000 hbond_sr_bb:     0.000 hbond_lr_bb:     0.000 hbond_bb_sc:     0.000 hbond_sc:     0.000 fa_mpsolv:     0.427 dslf_ss_dst:     0.000 dslf_cs_ang:     0.000 dslf_ss_dih:     0.000 dslf_ca_dih:     0.000 rama:    -0.235 omega:     0.339 fa_dun:     0.369 p_aa_pp:    -0.125 ref:    -0.100 fa_mpenv:    -0.158 fa_mpenv_smooth:    -0.816
RSD_WTD: 35  fa_atr:    -3.518 fa_rep:     0.398 fa_intra_rep:     0.001 pro_close:     0.000 fa_pair:     0.000 hbond_sr_bb:     0.000 hbond_lr_bb:     0.000 hbond_bb_sc:     0.000 hbond_sc:     0.000 fa_mpsolv:     0.417 dslf_ss_dst:     0.000 dslf_cs_ang:     0.000 dslf_ss_dih:     0.000 dslf_ca_dih:     0.000 rama:    -0.337 omega:     0.090 fa_dun:     0.071 p_aa_pp:    -0.205 ref:    -0.370 fa_mpenv:     1.597 fa_mpenv_smooth:     0.160
RSD_WTD: 36  fa_atr:    -2.804 fa_rep:     0.270 fa_intra_rep:     0.000 pro_close:     0.000 fa_pair:     0.000 hbond_sr_bb:     0.000 hbond_lr_bb:     0.000 hbond_bb_sc:     0.000 hbond_sc:     0.000 fa_mpsolv:     0.289 dslf_ss_dst:     0.000 dslf_cs_ang:     0.000 dslf_ss_dih:     0.000 dslf_ca_dih:     0.000 rama:     0.451 omega:     0.209 fa_dun:     0.000 p_aa_pp:     0.543 ref:    -0.170 fa_mpenv:     0.903 fa_mpenv_smooth:    -0.324
RSD_WTD: 37  fa_atr:    -3.987 fa_rep:     0.299 fa_intra_rep:     0.010 pro_close:     0.000 fa_pair:     0.000 hbond_sr_bb:     0.000 hbond_lr_bb:     0.000 hbond_bb_sc:     0.000 hbond_sc:     0.000 fa_mpsolv:     0.379 dslf_ss_dst:     0.000 dslf_cs_ang:     0.000 dslf_ss_dih:     0.000 dslf_ca_dih:     0.000 rama:    -0.202 omega:     0.582 fa_dun:     0.393 p_aa_pp:    -0.120 ref:    -0.100 fa_mpenv:    -0.239 fa_mpenv_smooth:    -0.768
RSD_WTD: 38  fa_atr:    -2.581 fa_rep:     0.089 fa_intra_rep:     0.000 pro_close:     0.000 fa_pair:     0.000 hbond_sr_bb:     0.000 hbond_lr_bb:     0.000 hbond_bb_sc:     0.000 hbond_sc:     0.000 fa_mpsolv:     0.263 dslf_ss_dst:     0.000 dslf_cs_ang:     0.000 dslf_ss_dih:     0.000 dslf_ca_dih:     0.000 rama:     0.021 omega:     0.142 fa_dun:     0.000 p_aa_pp:     0.304 ref:    -0.170 fa_mpenv:     0.904 fa_mpenv_smooth:     0.733
RSD_WTD: 39  fa_atr:    -3.991 fa_rep:     0.291 fa_intra_rep:     0.001 pro_close:     0.000 fa_pair:     0.000 hbond_sr_bb:     0.000 hbond_lr_bb:     0.000 hbond_bb_sc:     0.000 hbond_sc:     0.000 fa_mpsolv:     0.397 dslf_ss_dst:     0.000 dslf_cs_ang:     0.000 dslf_ss_dih:     0.000 dslf_ca_dih:     0.000 rama:    -0.262 omega:     0.187 fa_dun:     0.000 p_aa_pp:    -0.129 ref:     0.160 fa_mpenv:     0.496 fa_mpenv_smooth:    -0.396
RSD_WTD: 40  fa_atr:    -5.553 fa_rep:     0.724 fa_intra_rep:     0.010 pro_close:     0.000 fa_pair:     0.000 hbond_sr_bb:     0.000 hbond_lr_bb:     0.000 hbond_bb_sc:     0.000 hbond_sc:     0.000 fa_mpsolv:     0.536 dslf_ss_dst:     0.000 dslf_cs_ang:     0.000 dslf_ss_dih:     0.000 dslf_ca_dih:     0.000 rama:    -0.095 omega:     0.024 fa_dun:     0.750 p_aa_pp:    -0.096 ref:    -0.100 fa_mpenv:    -0.240 fa_mpenv_smooth:    -0.554
RSD_WTD: 41  fa_atr:    -3.626 fa_rep:     0.086 fa_intra_rep:     0.010 pro_close:     0.000 fa_pair:     0.000 hbond_sr_bb:     0.000 hbond_lr_bb:     0.000 hbond_bb_sc:     0.000 hbond_sc:     0.000 fa_mpsolv:     0.354 dslf_ss_dst:     0.000 dslf_cs_ang:     0.000 dslf_ss_dih:     0.000 dslf_ca_dih:     0.000 rama:    -0.173 omega:     0.052 fa_dun:     0.501 p_aa_pp:    -0.111 ref:    -0.100 fa_mpenv:    -0.240 fa_mpenv_smooth:    -0.848
RSD_WTD: 42  fa_atr:    -4.052 fa_rep:     0.329 fa_intra_rep:     0.011 pro_close:     0.000 fa_pair:     0.000 hbond_sr_bb:     0.000 hbond_lr_bb:     0.000 hbond_bb_sc:     0.000 hbond_sc:     0.000 fa_mpsolv:     0.378 dslf_ss_dst:     0.000 dslf_cs_ang:     0.000 dslf_ss_dih:     0.000 dslf_ca_dih:     0.000 rama:    -0.149 omega:     0.311 fa_dun:     0.342 p_aa_pp:    -0.114 ref:    -0.100 fa_mpenv:    -0.240 fa_mpenv_smooth:    -0.698
RSD_WTD: 43  fa_atr:    -4.647 fa_rep:     0.203 fa_intra_rep:     0.001 pro_close:     0.000 fa_pair:    -0.116 hbond_sr_bb:     0.000 hbond_lr_bb:     0.000 hbond_bb_sc:     0.000 hbond_sc:     0.000 fa_mpsolv:     0.482 dslf_ss_dst:     0.000 dslf_cs_ang:     0.000 dslf_ss_dih:     0.000 dslf_ca_dih:     0.000 rama:    -0.225 omega:     0.529 fa_dun:     0.466 p_aa_pp:     0.131 ref:    -0.370 fa_mpenv:     1.657 fa_mpenv_smooth:     0.064
RSD_WTD: 44  fa_atr:    -4.636 fa_rep:     0.328 fa_intra_rep:     0.011 pro_close:     0.000 fa_pair:     0.000 hbond_sr_bb:     0.000 hbond_lr_bb:     0.000 hbond_bb_sc:     0.000 hbond_sc:     0.000 fa_mpsolv:     0.437 dslf_ss_dst:     0.000 dslf_cs_ang:     0.000 dslf_ss_dih:     0.000 dslf_ca_dih:     0.000 rama:    -0.241 omega:     0.788 fa_dun:     0.292 p_aa_pp:    -0.143 ref:    -0.100 fa_mpenv:    -0.241 fa_mpenv_smooth:    -0.706
RSD_WTD: 45  fa_atr:    -4.202 fa_rep:     0.318 fa_intra_rep:     0.011 pro_close:     0.000 fa_pair:     0.000 hbond_sr_bb:     0.000 hbond_lr_bb:     0.000 hbond_bb_sc:     0.000 hbond_sc:     0.000 fa_mpsolv:     0.425 dslf_ss_dst:     0.000 dslf_cs_ang:     0.000 dslf_ss_dih:     0.000 dslf_ca_dih:     0.000 rama:    -0.024 omega:     0.538 fa_dun:     0.867 p_aa_pp:    -0.078 ref:    -0.100 fa_mpenv:    -0.242 fa_mpenv_smooth:    -0.833
RSD_WTD: 46  fa_atr:    -2.936 fa_rep:     0.142 fa_intra_rep:     0.000 pro_close:     0.000 fa_pair:     0.000 hbond_sr_bb:     0.000 hbond_lr_bb:     0.000 hbond_bb_sc:     0.000 hbond_sc:     0.000 fa_mpsolv:     0.296 dslf_ss_dst:     0.000 dslf_cs_ang:     0.000 dslf_ss_dih:     0.000 dslf_ca_dih:     0.000 rama:     0.366 omega:     0.323 fa_dun:     0.000 p_aa_pp:    -0.036 ref:    -0.170 fa_mpenv:     0.900 fa_mpenv_smooth:     0.379
RSD_WTD: 47  fa_atr:    -4.734 fa_rep:     0.217 fa_intra_rep:     0.009 pro_close:     0.000 fa_pair:     0.000 hbond_sr_bb:     0.000 hbond_lr_bb:     0.000 hbond_bb_sc:     0.000 hbond_sc:     0.000 fa_mpsolv:     0.441 dslf_ss_dst:     0.000 dslf_cs_ang:     0.000 dslf_ss_dih:     0.000 dslf_ca_dih:     0.000 rama:    -0.211 omega:    -0.091 fa_dun:     0.080 p_aa_pp:     0.034 ref:    -0.100 fa_mpenv:    -0.259 fa_mpenv_smooth:    -0.208
RSD_WTD: 48  fa_atr:    -3.518 fa_rep:     0.271 fa_intra_rep:     0.010 pro_close:     0.000 fa_pair:     0.000 hbond_sr_bb:     0.000 hbond_lr_bb:     0.000 hbond_bb_sc:     0.000 hbond_sc:     0.000 fa_mpsolv:     0.430 dslf_ss_dst:     0.000 dslf_cs_ang:     0.000 dslf_ss_dih:     0.000 dslf_ca_dih:     0.000 rama:     0.128 omega:     0.333 fa_dun:     0.093 p_aa_pp:    -0.141 ref:    -0.100 fa_mpenv:    -0.321 fa_mpenv_smooth:    -0.765
RSD_WTD: 49  fa_atr:    -2.898 fa_rep:     0.209 fa_intra_rep:     0.017 pro_close:     0.000 fa_pair:     0.000 hbond_sr_bb:     0.000 hbond_lr_bb:     0.000 hbond_bb_sc:     0.000 hbond_sc:     0.000 fa_mpsolv:     0.392 dslf_ss_dst:     0.000 dslf_cs_ang:     0.000 dslf_ss_dih:     0.000 dslf_ca_dih:     0.000 rama:    -0.229 omega:     0.038 fa_dun:     1.118 p_aa_pp:     0.022 ref:     0.910 fa_mpenv:     0.652 fa_mpenv_smooth:    -0.990
RSD_WTD: 50  fa_atr:    -2.846 fa_rep:     0.385 fa_intra_rep:     0.001 pro_close:     0.000 fa_pair:     0.000 hbond_sr_bb:     0.000 hbond_lr_bb:     0.000 hbond_bb_sc:     0.000 hbond_sc:     0.000 fa_mpsolv:     0.386 dslf_ss_dst:     0.000 dslf_cs_ang:     0.000 dslf_ss_dih:     0.000 dslf_ca_dih:     0.000 rama:    -0.165 omega:    -0.050 fa_dun:     0.000 p_aa_pp:     0.014 ref:     0.160 fa_mpenv:     0.262 fa_mpenv_smooth:    -0.120
RSD_WTD: 51  fa_atr:    -2.848 fa_rep:     0.461 fa_intra_rep:     0.002 pro_close:     0.000 fa_pair:    -0.118 hbond_sr_bb:     0.000 hbond_lr_bb:     0.000 hbond_bb_sc:     0.000 hbond_sc:     0.000 fa_mpsolv:     0.612 dslf_ss_dst:     0.000 dslf_cs_ang:     0.000 dslf_ss_dih:     0.000 dslf_ca_dih:     0.000 rama:    -0.197 omega:    -0.057 fa_dun:     0.167 p_aa_pp:    -0.148 ref:    -0.370 fa_mpenv:     0.802 fa_mpenv_smooth:     0.068
RSD_WTD: 52  fa_atr:    -1.214 fa_rep:     0.146 fa_intra_rep:     0.002 pro_close:     0.000 fa_pair:    -0.049 hbond_sr_bb:     0.000 hbond_lr_bb:     0.000 hbond_bb_sc:     0.000 hbond_sc:     0.000 fa_mpsolv:     0.353 dslf_ss_dst:     0.000 dslf_cs_ang:     0.000 dslf_ss_dih:     0.000 dslf_ca_dih:     0.000 rama:     0.717 omega:     0.003 fa_dun:     0.331 p_aa_pp:     0.190 ref:    -0.370 fa_mpenv:     0.337 fa_mpenv_smooth:     0.159
RSD_WTD: 53  fa_atr:    -1.055 fa_rep:     0.141 fa_intra_rep:     0.000 pro_close:     0.000 fa_pair:     0.000 hbond_sr_bb:     0.000 hbond_lr_bb:     0.000 hbond_bb_sc:     0.000 hbond_sc:     0.000 fa_mpsolv:     0.306 dslf_ss_dst:     0.000 dslf_cs_ang:     0.000 dslf_ss_dih:     0.000 dslf_ca_dih:     0.000 rama:     0.227 omega:    -0.086 fa_dun:     0.000 p_aa_pp:    -0.573 ref:    -0.170 fa_mpenv:     0.044 fa_mpenv_smooth:    -0.141
RSD_WTD: 54  fa_atr:    -0.924 fa_rep:     0.031 fa_intra_rep:     0.005 pro_close:     0.000 fa_pair:     0.000 hbond_sr_bb:     0.000 hbond_lr_bb:     0.000 hbond_bb_sc:     0.000 hbond_sc:     0.000 fa_mpsolv:     0.240 dslf_ss_dst:     0.000 dslf_cs_ang:     0.000 dslf_ss_dih:     0.000 dslf_ca_dih:     0.000 rama:     0.598 omega:    -0.015 fa_dun:     0.997 p_aa_pp:     0.092 ref:    -0.650 fa_mpenv:     0.017 fa_mpenv_smooth:    -1.373
RSD_WTD: 55  fa_atr:    -2.224 fa_rep:     0.246 fa_intra_rep:     0.005 pro_close:     0.000 fa_pair:    -0.073 hbond_sr_bb:     0.000 hbond_lr_bb:     0.000 hbond_bb_sc:     0.000 hbond_sc:     0.000 fa_mpsolv:     0.746 dslf_ss_dst:     0.000 dslf_cs_ang:     0.000 dslf_ss_dih:     0.000 dslf_ca_dih:     0.000 rama:     0.299 omega:    -0.011 fa_dun:     1.223 p_aa_pp:    -0.069 ref:    -0.650 fa_mpenv:     0.033 fa_mpenv_smooth:    -1.230
RSD_WTD: 56  fa_atr:    -3.170 fa_rep:     0.446 fa_intra_rep:     0.000 pro_close:     0.000 fa_pair:     0.000 hbond_sr_bb:     0.000 hbond_lr_bb:     0.000 hbond_bb_sc:     0.000 hbond_sc:     0.000 fa_mpsolv:     0.705 dslf_ss_dst:     0.000 dslf_cs_ang:     0.000 dslf_ss_dih:     0.000 dslf_ca_dih:     0.000 rama:    -0.097 omega:    -0.163 fa_dun:     0.000 p_aa_pp:     0.197 ref:    -0.170 fa_mpenv:     0.100 fa_mpenv_smooth:    -0.081
RSD_WTD: 57  fa_atr:    -3.084 fa_rep:     0.255 fa_intra_rep:     0.002 pro_close:     0.000 fa_pair:    -0.118 hbond_sr_bb:     0.000 hbond_lr_bb:     0.000 hbond_bb_sc:     0.000 hbond_sc:     0.000 fa_mpsolv:     0.826 dslf_ss_dst:     0.000 dslf_cs_ang:     0.000 dslf_ss_dih:     0.000 dslf_ca_dih:     0.000 rama:    -0.216 omega:    -0.065 fa_dun:     0.115 p_aa_pp:    -0.151 ref:    -0.370 fa_mpenv:     0.260 fa_mpenv_smooth:     0.052
RSD_WTD: 58  fa_atr:    -3.288 fa_rep:     0.306 fa_intra_rep:     0.001 pro_close:     0.000 fa_pair:    -0.030 hbond_sr_bb:     0.000 hbond_lr_bb:     0.000 hbond_bb_sc:    -0.522 hbond_sc:     0.000 fa_mpsolv:     0.899 dslf_ss_dst:     0.000 dslf_cs_ang:     0.000 dslf_ss_dih:     0.000 dslf_ca_dih:     0.000 rama:     0.881 omega:    -0.112 fa_dun:     0.449 p_aa_pp:     0.152 ref:    -0.370 fa_mpenv:     0.362 fa_mpenv_smooth:     0.164
RSD_WTD: 59  fa_atr:    -3.371 fa_rep:     0.434 fa_intra_rep:     0.086 pro_close:     0.000 fa_pair:     0.000 hbond_sr_bb:     0.000 hbond_lr_bb:     0.000 hbond_bb_sc:    -0.522 hbond_sc:     0.000 fa_mpsolv:     0.488 dslf_ss_dst:     0.000 dslf_cs_ang:     0.000 dslf_ss_dih:     0.000 dslf_ca_dih:     0.000 rama:    -0.359 omega:    -0.025 fa_dun:     3.202 p_aa_pp:     0.038 ref:     0.910 fa_mpenv:     0.356 fa_mpenv_smooth:    -0.980
RSD_WTD: 60  fa_atr:    -3.723 fa_rep:     0.267 fa_intra_rep:     0.001 pro_close:     0.000 fa_pair:     0.000 hbond_sr_bb:     0.000 hbond_lr_bb:     0.000 hbond_bb_sc:     0.000 hbond_sc:     0.000 fa_mpsolv:     0.438 dslf_ss_dst:     0.000 dslf_cs_ang:     0.000 dslf_ss_dih:     0.000 dslf_ca_dih:     0.000 rama:    -0.290 omega:    -0.075 fa_dun:     0.000 p_aa_pp:    -0.182 ref:     0.160 fa_mpenv:     0.432 fa_mpenv_smooth:    -0.282
RSD_WTD: 61  fa_atr:    -4.120 fa_rep:     0.404 fa_intra_rep:     0.008 pro_close:     0.000 fa_pair:     0.000 hbond_sr_bb:     0.000 hbond_lr_bb:     0.000 hbond_bb_sc:     0.000 hbond_sc:     0.000 fa_mpsolv:     0.486 dslf_ss_dst:     0.000 dslf_cs_ang:     0.000 dslf_ss_dih:     0.000 dslf_ca_dih:     0.000 rama:    -0.252 omega:     0.055 fa_dun:     0.168 p_aa_pp:    -0.152 ref:    -0.100 fa_mpenv:    -0.064 fa_mpenv_smooth:    -0.631
RSD_WTD: 62  fa_atr:    -3.396 fa_rep:     0.174 fa_intra_rep:     0.009 pro_close:     0.000 fa_pair:     0.000 hbond_sr_bb:     0.000 hbond_lr_bb:     0.000 hbond_bb_sc:     0.000 hbond_sc:     0.000 fa_mpsolv:     0.323 dslf_ss_dst:     0.000 dslf_cs_ang:     0.000 dslf_ss_dih:     0.000 dslf_ca_dih:     0.000 rama:    -0.209 omega:     0.487 fa_dun:     0.227 p_aa_pp:    -0.144 ref:    -0.100 fa_mpenv:    -0.160 fa_mpenv_smooth:    -0.848
RSD_WTD: 63  fa_atr:    -4.067 fa_rep:     0.302 fa_intra_rep:     0.001 pro_close:     0.000 fa_pair:    -0.031 hbond_sr_bb:     0.000 hbond_lr_bb:     0.000 hbond_bb_sc:     0.000 hbond_sc:     0.000 fa_mpsolv:     0.443 dslf_ss_dst:     0.000 dslf_cs_ang:     0.000 dslf_ss_dih:     0.000 dslf_ca_dih:     0.000 rama:     0.026 omega:     0.494 fa_dun:     0.406 p_aa_pp:     0.189 ref:    -0.370 fa_mpenv:     1.649 fa_mpenv_smooth:     0.325
RSD_WTD: 64  fa_atr:    -3.355 fa_rep:     0.185 fa_intra_rep:     0.000 pro_close:     0.000 fa_pair:     0.000 hbond_sr_bb:     0.000 hbond_lr_bb:     0.000 hbond_bb_sc:     0.000 hbond_sc:     0.000 fa_mpsolv:     0.321 dslf_ss_dst:     0.000 dslf_cs_ang:     0.000 dslf_ss_dih:     0.000 dslf_ca_dih:     0.000 rama:     0.194 omega:     0.353 fa_dun:     0.000 p_aa_pp:     0.137 ref:    -0.170 fa_mpenv:     0.903 fa_mpenv_smooth:    -0.219
RSD_WTD: 65  fa_atr:    -4.127 fa_rep:     0.135 fa_intra_rep:     0.009 pro_close:     0.000 fa_pair:     0.000 hbond_sr_bb:     0.000 hbond_lr_bb:     0.000 hbond_bb_sc:     0.000 hbond_sc:     0.000 fa_mpsolv:     0.388 dslf_ss_dst:     0.000 dslf_cs_ang:     0.000 dslf_ss_dih:     0.000 dslf_ca_dih:     0.000 rama:    -0.219 omega:     0.570 fa_dun:     0.316 p_aa_pp:    -0.128 ref:    -0.100 fa_mpenv:    -0.240 fa_mpenv_smooth:    -0.705
RSD_WTD: 66  fa_atr:    -3.066 fa_rep:     0.139 fa_intra_rep:     0.000 pro_close:     0.000 fa_pair:     0.000 hbond_sr_bb:     0.000 hbond_lr_bb:     0.000 hbond_bb_sc:     0.000 hbond_sc:     0.000 fa_mpsolv:     0.315 dslf_ss_dst:     0.000 dslf_cs_ang:     0.000 dslf_ss_dih:     0.000 dslf_ca_dih:     0.000 rama:     0.108 omega:     0.206 fa_dun:     0.000 p_aa_pp:     0.250 ref:    -0.170 fa_mpenv:     0.904 fa_mpenv_smooth:     0.321
RSD_WTD: 67  fa_atr:    -4.307 fa_rep:     0.328 fa_intra_rep:     0.001 pro_close:     0.000 fa_pair:     0.000 hbond_sr_bb:     0.000 hbond_lr_bb:     0.000 hbond_bb_sc:     0.000 hbond_sc:     0.000 fa_mpsolv:     0.418 dslf_ss_dst:     0.000 dslf_cs_ang:     0.000 dslf_ss_dih:     0.000 dslf_ca_dih:     0.000 rama:    -0.104 omega:     0.167 fa_dun:     0.000 p_aa_pp:     0.000 ref:     0.160 fa_mpenv:     0.496 fa_mpenv_smooth:    -0.453
RSD_WTD: 68  fa_atr:    -5.672 fa_rep:     0.338 fa_intra_rep:     0.011 pro_close:     0.000 fa_pair:     0.000 hbond_sr_bb:     0.000 hbond_lr_bb:     0.000 hbond_bb_sc:     0.000 hbond_sc:     0.000 fa_mpsolv:     0.540 dslf_ss_dst:     0.000 dslf_cs_ang:     0.000 dslf_ss_dih:     0.000 dslf_ca_dih:     0.000 rama:    -0.165 omega:     0.186 fa_dun:     0.477 p_aa_pp:    -0.116 ref:    -0.100 fa_mpenv:    -0.240 fa_mpenv_smooth:    -0.246
RSD_WTD: 69  fa_atr:    -3.864 fa_rep:     0.215 fa_intra_rep:     0.009 pro_close:     0.000 fa_pair:     0.000 hbond_sr_bb:     0.000 hbond_lr_bb:     0.000 hbond_bb_sc:     0.000 hbond_sc:     0.000 fa_mpsolv:     0.379 dslf_ss_dst:     0.000 dslf_cs_ang:     0.000 dslf_ss_dih:     0.000 dslf_ca_dih:     0.000 rama:    -0.206 omega:     0.308 fa_dun:     0.363 p_aa_pp:    -0.124 ref:    -0.100 fa_mpenv:    -0.240 fa_mpenv_smooth:    -0.812
RSD_WTD: 70  fa_atr:    -4.792 fa_rep:     0.415 fa_intra_rep:     0.009 pro_close:     0.000 fa_pair:     0.000 hbond_sr_bb:     0.000 hbond_lr_bb:     0.000 hbond_bb_sc:     0.000 hbond_sc:     0.000 fa_mpsolv:     0.453 dslf_ss_dst:     0.000 dslf_cs_ang:     0.000 dslf_ss_dih:     0.000 dslf_ca_dih:     0.000 rama:    -0.268 omega:     0.220 fa_dun:     0.165 p_aa_pp:    -0.153 ref:    -0.100 fa_mpenv:    -0.240 fa_mpenv_smooth:    -0.639
RSD_WTD: 71  fa_atr:    -4.917 fa_rep:     0.380 fa_intra_rep:     0.001 pro_close:     0.000 fa_pair:    -0.182 hbond_sr_bb:     0.000 hbond_lr_bb:     0.000 hbond_bb_sc:     0.000 hbond_sc:     0.000 fa_mpsolv:     0.510 dslf_ss_dst:     0.000 dslf_cs_ang:     0.000 dslf_ss_dih:     0.000 dslf_ca_dih:     0.000 rama:    -0.132 omega:    -0.002 fa_dun:     0.737 p_aa_pp:     0.160 ref:    -0.370 fa_mpenv:     1.657 fa_mpenv_smooth:    -0.070
RSD_WTD: 72  fa_atr:    -5.951 fa_rep:     0.925 fa_intra_rep:     0.011 pro_close:     0.000 fa_pair:     0.000 hbond_sr_bb:     0.000 hbond_lr_bb:     0.000 hbond_bb_sc:     0.000 hbond_sc:     0.000 fa_mpsolv:     0.563 dslf_ss_dst:     0.000 dslf_cs_ang:     0.000 dslf_ss_dih:     0.000 dslf_ca_dih:     0.000 rama:    -0.255 omega:     0.293 fa_dun:     0.226 p_aa_pp:    -0.144 ref:    -0.100 fa_mpenv:    -0.241 fa_mpenv_smooth:    -0.560
RSD_WTD: 73  fa_atr:    -3.463 fa_rep:     0.379 fa_intra_rep:     0.011 pro_close:     0.000 fa_pair:     0.000 hbond_sr_bb:     0.000 hbond_lr_bb:     0.000 hbond_bb_sc:     0.000 hbond_sc:     0.000 fa_mpsolv:     0.339 dslf_ss_dst:     0.000 dslf_cs_ang:     0.000 dslf_ss_dih:     0.000 dslf_ca_dih:     0.000 rama:     0.134 omega:     0.330 fa_dun:     0.076 p_aa_pp:     0.086 ref:    -0.100 fa_mpenv:    -0.241 fa_mpenv_smooth:    -0.768
RSD_WTD: 74  fa_atr:    -3.513 fa_rep:     0.608 fa_intra_rep:     0.000 pro_close:     0.000 fa_pair:     0.000 hbond_sr_bb:     0.000 hbond_lr_bb:     0.000 hbond_bb_sc:     0.000 hbond_sc:     0.000 fa_mpsolv:     0.365 dslf_ss_dst:     0.000 dslf_cs_ang:     0.000 dslf_ss_dih:     0.000 dslf_ca_dih:     0.000 rama:     0.823 omega:     0.180 fa_dun:     0.000 p_aa_pp:     0.377 ref:    -0.170 fa_mpenv:     0.889 fa_mpenv_smooth:     0.243
RSD_WTD: 75  fa_atr:    -4.694 fa_rep:     0.335 fa_intra_rep:     0.010 pro_close:     0.000 fa_pair:     0.000 hbond_sr_bb:     0.000 hbond_lr_bb:     0.000 hbond_bb_sc:     0.000 hbond_sc:     0.000 fa_mpsolv:     0.433 dslf_ss_dst:     0.000 dslf_cs_ang:     0.000 dslf_ss_dih:     0.000 dslf_ca_dih:     0.000 rama:    -0.249 omega:    -0.044 fa_dun:     0.303 p_aa_pp:    -0.123 ref:    -0.100 fa_mpenv:    -0.264 fa_mpenv_smooth:    -0.012
RSD_WTD: 76  fa_atr:    -4.080 fa_rep:     0.243 fa_intra_rep:     0.010 pro_close:     0.000 fa_pair:     0.000 hbond_sr_bb:     0.000 hbond_lr_bb:     0.000 hbond_bb_sc:     0.000 hbond_sc:     0.000 fa_mpsolv:     0.471 dslf_ss_dst:     0.000 dslf_cs_ang:     0.000 dslf_ss_dih:     0.000 dslf_ca_dih:     0.000 rama:    -0.303 omega:     0.059 fa_dun:     0.086 p_aa_pp:    -0.146 ref:    -0.100 fa_mpenv:    -0.331 fa_mpenv_smooth:    -0.623
RSD_WTD: 77  fa_atr:    -4.968 fa_rep:     0.454 fa_intra_rep:     0.070 pro_close:     0.000 fa_pair:     0.000 hbond_sr_bb:     0.000 hbond_lr_bb:     0.000 hbond_bb_sc:     0.000 hbond_sc:     0.000 fa_mpsolv:     0.740 dslf_ss_dst:     0.000 dslf_cs_ang:     0.000 dslf_ss_dih:     0.000 dslf_ca_dih:     0.000 rama:    -0.379 omega:     0.019 fa_dun:     4.170 p_aa_pp:     0.045 ref:     0.910 fa_mpenv:     0.485 fa_mpenv_smooth:    -0.962
RSD_WTD: 78  fa_atr:    -2.691 fa_rep:     0.239 fa_intra_rep:     0.001 pro_close:     0.000 fa_pair:     0.000 hbond_sr_bb:     0.000 hbond_lr_bb:     0.000 hbond_bb_sc:     0.000 hbond_sc:     0.000 fa_mpsolv:     0.471 dslf_ss_dst:     0.000 dslf_cs_ang:     0.000 dslf_ss_dih:     0.000 dslf_ca_dih:     0.000 rama:    -0.296 omega:    -0.135 fa_dun:     0.000 p_aa_pp:    -0.169 ref:     0.160 fa_mpenv:     0.123 fa_mpenv_smooth:    -0.458
RSD_WTD: 79  fa_atr:    -2.851 fa_rep:     0.237 fa_intra_rep:     0.001 pro_close:     0.000 fa_pair:    -0.072 hbond_sr_bb:     0.000 hbond_lr_bb:     0.000 hbond_bb_sc:     0.000 hbond_sc:     0.000 fa_mpsolv:     0.537 dslf_ss_dst:     0.000 dslf_cs_ang:     0.000 dslf_ss_dih:     0.000 dslf_ca_dih:     0.000 rama:    -0.293 omega:    -0.094 fa_dun:     0.061 p_aa_pp:    -0.216 ref:    -0.370 fa_mpenv:     0.602 fa_mpenv_smooth:     0.050
RSD_WTD: 80  fa_atr:    -1.406 fa_rep:     0.185 fa_intra_rep:     0.001 pro_close:     0.000 fa_pair:    -0.034 hbond_sr_bb:     0.000 hbond_lr_bb:     0.000 hbond_bb_sc:     0.000 hbond_sc:     0.000 fa_mpsolv:     0.432 dslf_ss_dst:     0.000 dslf_cs_ang:     0.000 dslf_ss_dih:     0.000 dslf_ca_dih:     0.000 rama:     0.239 omega:    -0.077 fa_dun:     0.166 p_aa_pp:    -0.080 ref:    -0.370 fa_mpenv:     0.215 fa_mpenv_smooth:    -0.111
RSD_WTD: 81  fa_atr:    -2.521 fa_rep:     0.291 fa_intra_rep:     0.000 pro_close:     0.000 fa_pair:     0.000 hbond_sr_bb:     0.000 hbond_lr_bb:     0.000 hbond_bb_sc:     0.000 hbond_sc:     0.000 fa_mpsolv:     0.541 dslf_ss_dst:     0.000 dslf_cs_ang:     0.000 dslf_ss_dih:     0.000 dslf_ca_dih:     0.000 rama:     0.638 omega:     0.038 fa_dun:     0.000 p_aa_pp:     0.402 ref:    -0.170 fa_mpenv:     0.067 fa_mpenv_smooth:    -0.121
RSD_WTD: 82  fa_atr:    -1.240 fa_rep:     0.044 fa_intra_rep:     0.005 pro_close:     0.000 fa_pair:    -0.107 hbond_sr_bb:     0.000 hbond_lr_bb:     0.000 hbond_bb_sc:     0.000 hbond_sc:     0.000 fa_mpsolv:     0.301 dslf_ss_dst:     0.000 dslf_cs_ang:     0.000 dslf_ss_dih:     0.000 dslf_ca_dih:     0.000 rama:    -0.317 omega:    -0.140 fa_dun:     3.083 p_aa_pp:    -0.141 ref:    -0.810 fa_mpenv:     0.025 fa_mpenv_smooth:    -0.818
RSD_WTD: 83  fa_atr:    -3.451 fa_rep:     0.623 fa_intra_rep:     0.004 pro_close:     0.000 fa_pair:    -0.028 hbond_sr_bb:     0.000 hbond_lr_bb:     0.000 hbond_bb_sc:     0.000 hbond_sc:     0.000 fa_mpsolv:     1.030 dslf_ss_dst:     0.000 dslf_cs_ang:     0.000 dslf_ss_dih:     0.000 dslf_ca_dih:     0.000 rama:     0.001 omega:     0.021 fa_dun:     2.469 p_aa_pp:     0.084 ref:    -0.810 fa_mpenv:     0.046 fa_mpenv_smooth:    -0.808
RSD_WTD: 84  fa_atr:    -2.023 fa_rep:     0.251 fa_intra_rep:     0.000 pro_close:     0.000 fa_pair:     0.000 hbond_sr_bb:     0.000 hbond_lr_bb:     0.000 hbond_bb_sc:     0.000 hbond_sc:     0.000 fa_mpsolv:     0.495 dslf_ss_dst:     0.000 dslf_cs_ang:     0.000 dslf_ss_dih:     0.000 dslf_ca_dih:     0.000 rama:    -0.095 omega:    -0.262 fa_dun:     0.000 p_aa_pp:     0.193 ref:    -0.170 fa_mpenv:     0.091 fa_mpenv_smooth:    -0.141
RSD_WTD: 85  fa_atr:    -3.636 fa_rep:     0.501 fa_intra_rep:     0.002 pro_close:     0.000 fa_pair:    -0.009 hbond_sr_bb:     0.000 hbond_lr_bb:     0.000 hbond_bb_sc:     0.000 hbond_sc:     0.000 fa_mpsolv:     1.024 dslf_ss_dst:     0.000 dslf_cs_ang:     0.000 dslf_ss_dih:     0.000 dslf_ca_dih:     0.000 rama:    -0.231 omega:    -0.091 fa_dun:     0.281 p_aa_pp:     0.066 ref:    -0.370 fa_mpenv:     0.142 fa_mpenv_smooth:    -0.105
RSD_WTD: 86  fa_atr:    -5.209 fa_rep:     0.480 fa_intra_rep:     0.016 pro_close:     0.000 fa_pair:     0.000 hbond_sr_bb:     0.000 hbond_lr_bb:     0.000 hbond_bb_sc:     0.000 hbond_sc:     0.000 fa_mpsolv:     0.960 dslf_ss_dst:     0.000 dslf_cs_ang:     0.000 dslf_ss_dih:     0.000 dslf_ca_dih:     0.000 rama:    -0.088 omega:     0.424 fa_dun:     1.215 p_aa_pp:     0.035 ref:     0.910 fa_mpenv:     0.227 fa_mpenv_smooth:    -0.951
RSD_WTD: 87  fa_atr:    -3.127 fa_rep:     0.273 fa_intra_rep:     0.001 pro_close:     0.000 fa_pair:     0.000 hbond_sr_bb:     0.000 hbond_lr_bb:     0.000 hbond_bb_sc:     0.000 hbond_sc:     0.000 fa_mpsolv:     0.474 dslf_ss_dst:     0.000 dslf_cs_ang:     0.000 dslf_ss_dih:     0.000 dslf_ca_dih:     0.000 rama:    -0.382 omega:     0.296 fa_dun:     0.000 p_aa_pp:    -0.069 ref:     0.160 fa_mpenv:     0.351 fa_mpenv_smooth:    -0.136
RSD_WTD: 88  fa_atr:    -4.196 fa_rep:     0.368 fa_intra_rep:     0.011 pro_close:     0.000 fa_pair:     0.000 hbond_sr_bb:     0.000 hbond_lr_bb:     0.000 hbond_bb_sc:     0.000 hbond_sc:     0.000 fa_mpsolv:     0.549 dslf_ss_dst:     0.000 dslf_cs_ang:     0.000 dslf_ss_dih:     0.000 dslf_ca_dih:     0.000 rama:     0.185 omega:     0.066 fa_dun:     0.358 p_aa_pp:    -0.101 ref:    -0.100 fa_mpenv:     0.151 fa_mpenv_smooth:    -0.253
RSD_WTD: 89  fa_atr:    -2.840 fa_rep:     0.186 fa_intra_rep:     0.009 pro_close:     0.000 fa_pair:     0.000 hbond_sr_bb:     0.000 hbond_lr_bb:     0.000 hbond_bb_sc:     0.000 hbond_sc:     0.000 fa_mpsolv:     0.350 dslf_ss_dst:     0.000 dslf_cs_ang:     0.000 dslf_ss_dih:     0.000 dslf_ca_dih:     0.000 rama:    -0.241 omega:     0.394 fa_dun:     0.462 p_aa_pp:    -0.101 ref:    -0.100 fa_mpenv:     0.330 fa_mpenv_smooth:    -0.259
RSD_WTD: 90  fa_atr:    -3.679 fa_rep:     0.278 fa_intra_rep:     0.001 pro_close:     0.000 fa_pair:     0.000 hbond_sr_bb:     0.000 hbond_lr_bb:     0.000 hbond_bb_sc:    -0.956 hbond_sc:     0.000 fa_mpsolv:     0.500 dslf_ss_dst:     0.000 dslf_cs_ang:     0.000 dslf_ss_dih:     0.000 dslf_ca_dih:     0.000 rama:     0.773 omega:     0.251 fa_dun:     0.486 p_aa_pp:     0.093 ref:    -0.370 fa_mpenv:     1.460 fa_mpenv_smooth:     0.234
RSD_WTD: 91  fa_atr:    -3.676 fa_rep:     0.564 fa_intra_rep:     0.000 pro_close:     0.000 fa_pair:     0.000 hbond_sr_bb:     0.000 hbond_lr_bb:     0.000 hbond_bb_sc:    -0.956 hbond_sc:     0.000 fa_mpsolv:     0.372 dslf_ss_dst:     0.000 dslf_cs_ang:     0.000 dslf_ss_dih:     0.000 dslf_ca_dih:     0.000 rama:     0.830 omega:     0.013 fa_dun:     0.000 p_aa_pp:    -0.118 ref:    -0.170 fa_mpenv:     0.889 fa_mpenv_smooth:    -0.115
RSD_WTD: 92  fa_atr:    -3.855 fa_rep:     0.261 fa_intra_rep:     0.010 pro_close:     0.000 fa_pair:     0.000 hbond_sr_bb:     0.000 hbond_lr_bb:     0.000 hbond_bb_sc:     0.000 hbond_sc:     0.000 fa_mpsolv:     0.377 dslf_ss_dst:     0.000 dslf_cs_ang:     0.000 dslf_ss_dih:     0.000 dslf_ca_dih:     0.000 rama:    -0.241 omega:     0.459 fa_dun:     0.292 p_aa_pp:    -0.125 ref:    -0.100 fa_mpenv:    -0.205 fa_mpenv_smooth:    -0.823
RSD_WTD: 93  fa_atr:    -2.765 fa_rep:     0.130 fa_intra_rep:     0.000 pro_close:     0.000 fa_pair:     0.000 hbond_sr_bb:     0.000 hbond_lr_bb:     0.000 hbond_bb_sc:     0.000 hbond_sc:     0.000 fa_mpsolv:     0.287 dslf_ss_dst:     0.000 dslf_cs_ang:     0.000 dslf_ss_dih:     0.000 dslf_ca_dih:     0.000 rama:     0.065 omega:     0.369 fa_dun:     0.000 p_aa_pp:     0.407 ref:    -0.170 fa_mpenv:     0.904 fa_mpenv_smooth:     0.531
RSD_WTD: 94  fa_atr:    -4.671 fa_rep:     0.400 fa_intra_rep:     0.001 pro_close:     0.000 fa_pair:     0.000 hbond_sr_bb:     0.000 hbond_lr_bb:     0.000 hbond_bb_sc:     0.000 hbond_sc:     0.000 fa_mpsolv:     0.449 dslf_ss_dst:     0.000 dslf_cs_ang:     0.000 dslf_ss_dih:     0.000 dslf_ca_dih:     0.000 rama:    -0.225 omega:     0.149 fa_dun:     0.000 p_aa_pp:    -0.096 ref:     0.160 fa_mpenv:     0.496 fa_mpenv_smooth:    -0.380
RSD_WTD: 95  fa_atr:    -5.559 fa_rep:     0.359 fa_intra_rep:     0.009 pro_close:     0.000 fa_pair:     0.000 hbond_sr_bb:     0.000 hbond_lr_bb:     0.000 hbond_bb_sc:     0.000 hbond_sc:     0.000 fa_mpsolv:     0.522 dslf_ss_dst:     0.000 dslf_cs_ang:     0.000 dslf_ss_dih:     0.000 dslf_ca_dih:     0.000 rama:    -0.140 omega:     0.482 fa_dun:     0.621 p_aa_pp:    -0.107 ref:    -0.100 fa_mpenv:    -0.240 fa_mpenv_smooth:    -0.549
RSD_WTD: 96  fa_atr:    -3.950 fa_rep:     0.173 fa_intra_rep:     0.010 pro_close:     0.000 fa_pair:     0.000 hbond_sr_bb:     0.000 hbond_lr_bb:     0.000 hbond_bb_sc:     0.000 hbond_sc:     0.000 fa_mpsolv:     0.387 dslf_ss_dst:     0.000 dslf_cs_ang:     0.000 dslf_ss_dih:     0.000 dslf_ca_dih:     0.000 rama:    -0.230 omega:     0.386 fa_dun:     0.301 p_aa_pp:    -0.129 ref:    -0.100 fa_mpenv:    -0.240 fa_mpenv_smooth:    -0.848
RSD_WTD: 97  fa_atr:    -4.860 fa_rep:     0.298 fa_intra_rep:     0.009 pro_close:     0.000 fa_pair:     0.000 hbond_sr_bb:     0.000 hbond_lr_bb:     0.000 hbond_bb_sc:     0.000 hbond_sc:     0.000 fa_mpsolv:     0.458 dslf_ss_dst:     0.000 dslf_cs_ang:     0.000 dslf_ss_dih:     0.000 dslf_ca_dih:     0.000 rama:    -0.206 omega:     0.314 fa_dun:     0.346 p_aa_pp:    -0.130 ref:    -0.100 fa_mpenv:    -0.240 fa_mpenv_smooth:    -0.594
RSD_WTD: 98  fa_atr:    -4.408 fa_rep:     0.317 fa_intra_rep:     0.001 pro_close:     0.000 fa_pair:    -0.142 hbond_sr_bb:     0.000 hbond_lr_bb:     0.000 hbond_bb_sc:     0.000 hbond_sc:     0.000 fa_mpsolv:     0.463 dslf_ss_dst:     0.000 dslf_cs_ang:     0.000 dslf_ss_dih:     0.000 dslf_ca_dih:     0.000 rama:    -0.217 omega:     0.457 fa_dun:     0.507 p_aa_pp:     0.130 ref:    -0.370 fa_mpenv:     1.657 fa_mpenv_smooth:     0.021
RSD_WTD: 99  fa_atr:    -4.762 fa_rep:     0.345 fa_intra_rep:     0.010 pro_close:     0.000 fa_pair:     0.000 hbond_sr_bb:     0.000 hbond_lr_bb:     0.000 hbond_bb_sc:     0.000 hbond_sc:     0.000 fa_mpsolv:     0.449 dslf_ss_dst:     0.000 dslf_cs_ang:     0.000 dslf_ss_dih:     0.000 dslf_ca_dih:     0.000 rama:    -0.172 omega:     0.167 fa_dun:     0.476 p_aa_pp:    -0.120 ref:    -0.100 fa_mpenv:    -0.240 fa_mpenv_smooth:    -0.637
RSD_WTD: 100  fa_atr:    -4.481 fa_rep:     0.266 fa_intra_rep:     0.010 pro_close:     0.000 fa_pair:     0.000 hbond_sr_bb:     0.000 hbond_lr_bb:     0.000 hbond_bb_sc:     0.000 hbond_sc:     0.000 fa_mpsolv:     0.457 dslf_ss_dst:     0.000 dslf_cs_ang:     0.000 dslf_ss_dih:     0.000 dslf_ca_dih:     0.000 rama:    -0.042 omega:     0.310 fa_dun:     0.829 p_aa_pp:    -0.083 ref:    -0.100 fa_mpenv:    -0.240 fa_mpenv_smooth:    -0.770
RSD_WTD: 101  fa_atr:    -3.576 fa_rep:     0.173 fa_intra_rep:     0.000 pro_close:     0.000 fa_pair:     0.000 hbond_sr_bb:     0.000 hbond_lr_bb:     0.000 hbond_bb_sc:     0.000 hbond_sc:     0.000 fa_mpsolv:     0.354 dslf_ss_dst:     0.000 dslf_cs_ang:     0.000 dslf_ss_dih:     0.000 dslf_ca_dih:     0.000 rama:     0.177 omega:     0.277 fa_dun:     0.000 p_aa_pp:     0.160 ref:    -0.170 fa_mpenv:     0.904 fa_mpenv_smooth:    -0.026
RSD_WTD: 102  fa_atr:    -5.150 fa_rep:     0.492 fa_intra_rep:     0.010 pro_close:     0.000 fa_pair:     0.000 hbond_sr_bb:     0.000 hbond_lr_bb:     0.000 hbond_bb_sc:     0.000 hbond_sc:     0.000 fa_mpsolv:     0.489 dslf_ss_dst:     0.000 dslf_cs_ang:     0.000 dslf_ss_dih:     0.000 dslf_ca_dih:     0.000 rama:    -0.261 omega:     0.989 fa_dun:     0.208 p_aa_pp:    -0.138 ref:    -0.100 fa_mpenv:    -0.242 fa_mpenv_smooth:    -0.073
RSD_WTD: 103  fa_atr:    -4.244 fa_rep:     0.203 fa_intra_rep:     0.009 pro_close:     0.000 fa_pair:     0.000 hbond_sr_bb:     0.000 hbond_lr_bb:     0.000 hbond_bb_sc:     0.000 hbond_sc:     0.000 fa_mpsolv:     0.458 dslf_ss_dst:     0.000 dslf_cs_ang:     0.000 dslf_ss_dih:     0.000 dslf_ca_dih:     0.000 rama:    -0.100 omega:     0.203 fa_dun:     0.707 p_aa_pp:    -0.097 ref:    -0.100 fa_mpenv:    -0.254 fa_mpenv_smooth:    -0.769
RSD_WTD: 104  fa_atr:    -4.967 fa_rep:     0.417 fa_intra_rep:     0.053 pro_close:     0.000 fa_pair:     0.000 hbond_sr_bb:     0.000 hbond_lr_bb:     0.000 hbond_bb_sc:     0.000 hbond_sc:     0.000 fa_mpsolv:     0.544 dslf_ss_dst:     0.000 dslf_cs_ang:     0.000 dslf_ss_dih:     0.000 dslf_ca_dih:     0.000 rama:    -0.301 omega:     0.401 fa_dun:     4.004 p_aa_pp:     0.029 ref:     0.910 fa_mpenv:     0.710 fa_mpenv_smooth:    -0.827
RSD_WTD: 105  fa_atr:    -3.935 fa_rep:     0.389 fa_intra_rep:     0.001 pro_close:     0.000 fa_pair:     0.000 hbond_sr_bb:     0.000 hbond_lr_bb:     0.000 hbond_bb_sc:     0.000 hbond_sc:     0.000 fa_mpsolv:     0.411 dslf_ss_dst:     0.000 dslf_cs_ang:     0.000 dslf_ss_dih:     0.000 dslf_ca_dih:     0.000 rama:    -0.361 omega:    -0.068 fa_dun:     0.000 p_aa_pp:    -0.064 ref:     0.160 fa_mpenv:     0.406 fa_mpenv_smooth:    -0.486
RSD_WTD: 106  fa_atr:    -4.043 fa_rep:     0.638 fa_intra_rep:     0.001 pro_close:     0.000 fa_pair:    -0.031 hbond_sr_bb:     0.000 hbond_lr_bb:     0.000 hbond_bb_sc:     0.000 hbond_sc:     0.000 fa_mpsolv:     0.542 dslf_ss_dst:     0.000 dslf_cs_ang:     0.000 dslf_ss_dih:     0.000 dslf_ca_dih:     0.000 rama:     0.070 omega:    -0.043 fa_dun:     0.247 p_aa_pp:     0.019 ref:    -0.370 fa_mpenv:     1.381 fa_mpenv_smooth:     0.017
RSD_WTD: 107  fa_atr:    -1.955 fa_rep:     0.128 fa_intra_rep:     0.000 pro_close:     0.000 fa_pair:     0.000 hbond_sr_bb:     0.000 hbond_lr_bb:     0.000 hbond_bb_sc:     0.000 hbond_sc:     0.000 fa_mpsolv:     0.235 dslf_ss_dst:     0.000 dslf_cs_ang:     0.000 dslf_ss_dih:     0.000 dslf_ca_dih:     0.000 rama:    -0.003 omega:     0.059 fa_dun:     0.000 p_aa_pp:     0.049 ref:    -0.170 fa_mpenv:     0.480 fa_mpenv_smooth:     0.299
RSD_WTD: 108  fa_atr:    -6.074 fa_rep:     0.909 fa_intra_rep:     0.007 pro_close:     0.001 fa_pair:     0.017 hbond_sr_bb:     0.000 hbond_lr_bb:     0.000 hbond_bb_sc:     0.000 hbond_sc:    -1.286 fa_mpsolv:     1.796 dslf_ss_dst:     0.000 dslf_cs_ang:     0.000 dslf_ss_dih:     0.000 dslf_ca_dih:     0.000 rama:     0.518 omega:     0.027 fa_dun:     1.963 p_aa_pp:     0.051 ref:    -0.650 fa_mpenv:     0.191 fa_mpenv_smooth:     0.061
RSD_WTD: 109  fa_atr:    -5.095 fa_rep:     0.926 fa_intra_rep:     0.002 pro_close:     0.008 fa_pair:     0.000 hbond_sr_bb:     0.000 hbond_lr_bb:     0.000 hbond_bb_sc:     0.000 hbond_sc:     0.000 fa_mpsolv:     0.667 dslf_ss_dst:     0.000 dslf_cs_ang:     0.000 dslf_ss_dih:     0.000 dslf_ca_dih:     0.000 rama:    -0.172 omega:     0.446 fa_dun:     0.554 p_aa_pp:    -0.120 ref:     0.020 fa_mpenv:    -0.208 fa_mpenv_smooth:     0.052
RSD_WTD: 110  fa_atr:    -4.500 fa_rep:     1.068 fa_intra_rep:     0.022 pro_close:     0.025 fa_pair:     0.000 hbond_sr_bb:     0.000 hbond_lr_bb:     0.000 hbond_bb_sc:     0.000 hbond_sc:     0.000 fa_mpsolv:     0.716 dslf_ss_dst:     0.000 dslf_cs_ang:     0.000 dslf_ss_dih:     0.000 dslf_ca_dih:     0.000 rama:     0.164 omega:     0.267 fa_dun:     0.165 p_aa_pp:    -0.241 ref:     0.240 fa_mpenv:    -0.365 fa_mpenv_smooth:     0.250
RSD_WTD: 111  fa_atr:    -4.833 fa_rep:     1.085 fa_intra_rep:     0.002 pro_close:     0.648 fa_pair:     0.000 hbond_sr_bb:     0.000 hbond_lr_bb:     0.000 hbond_bb_sc:     0.000 hbond_sc:     0.000 fa_mpsolv:     0.749 dslf_ss_dst:     0.000 dslf_cs_ang:     0.000 dslf_ss_dih:     0.000 dslf_ca_dih:     0.000 rama:    -0.165 omega:    -0.045 fa_dun:     0.584 p_aa_pp:     0.063 ref:     0.020 fa_mpenv:    -0.080 fa_mpenv_smooth:    -0.323
RSD_WTD: 112  fa_atr:    -4.359 fa_rep:     0.460 fa_intra_rep:     0.006 pro_close:     0.011 fa_pair:    -0.047 hbond_sr_bb:     0.000 hbond_lr_bb:     0.000 hbond_bb_sc:     0.000 hbond_sc:    -1.286 fa_mpsolv:     1.611 dslf_ss_dst:     0.000 dslf_cs_ang:     0.000 dslf_ss_dih:     0.000 dslf_ca_dih:     0.000 rama:     0.390 omega:     0.560 fa_dun:     2.950 p_aa_pp:     0.228 ref:    -0.890 fa_mpenv:     0.057 fa_mpenv_smooth:    -0.175
RSD_WTD: 113  fa_atr:    -3.734 fa_rep:     0.463 fa_intra_rep:     0.002 pro_close:     0.114 fa_pair:     0.000 hbond_sr_bb:     0.000 hbond_lr_bb:     0.000 hbond_bb_sc:     0.000 hbond_sc:     0.000 fa_mpsolv:     0.659 dslf_ss_dst:     0.000 dslf_cs_ang:     0.000 dslf_ss_dih:     0.000 dslf_ca_dih:     0.000 rama:    -0.173 omega:     0.073 fa_dun:     0.450 p_aa_pp:    -0.063 ref:     0.020 fa_mpenv:    -0.010 fa_mpenv_smooth:    -0.111
RSD_WTD: 114  fa_atr:    -3.945 fa_rep:     0.137 fa_intra_rep:     0.009 pro_close:     0.000 fa_pair:     0.000 hbond_sr_bb:     0.000 hbond_lr_bb:     0.000 hbond_bb_sc:     0.000 hbond_sc:     0.000 fa_mpsolv:     0.756 dslf_ss_dst:     0.000 dslf_cs_ang:     0.000 dslf_ss_dih:     0.000 dslf_ca_dih:     0.000 rama:    -0.139 omega:     0.555 fa_dun:     0.307 p_aa_pp:    -0.116 ref:    -0.100 fa_mpenv:    -0.020 fa_mpenv_smooth:     1.202
RSD_WTD: 115  fa_atr:    -3.636 fa_rep:     0.156 fa_intra_rep:     0.011 pro_close:     0.000 fa_pair:     0.000 hbond_sr_bb:     0.000 hbond_lr_bb:     0.000 hbond_bb_sc:     0.000 hbond_sc:     0.000 fa_mpsolv:     0.877 dslf_ss_dst:     0.000 dslf_cs_ang:     0.000 dslf_ss_dih:     0.000 dslf_ca_dih:     0.000 rama:    -0.252 omega:     0.442 fa_dun:     0.202 p_aa_pp:    -0.153 ref:    -0.100 fa_mpenv:    -0.006 fa_mpenv_smooth:     1.205
RSD_WTD: 116  fa_atr:    -2.601 fa_rep:     0.076 fa_intra_rep:     0.000 pro_close:     0.000 fa_pair:     0.000 hbond_sr_bb:     0.000 hbond_lr_bb:     0.000 hbond_bb_sc:     0.000 hbond_sc:     0.000 fa_mpsolv:     0.862 dslf_ss_dst:     0.000 dslf_cs_ang:     0.000 dslf_ss_dih:     0.000 dslf_ca_dih:     0.000 rama:     0.220 omega:     0.028 fa_dun:     0.000 p_aa_pp:     0.135 ref:    -0.170 fa_mpenv:     0.001 fa_mpenv_smooth:    -0.071
RSD_WTD: 117  fa_atr:    -3.333 fa_rep:     0.102 fa_intra_rep:     0.010 pro_close:     0.000 fa_pair:     0.000 hbond_sr_bb:     0.000 hbond_lr_bb:     0.000 hbond_bb_sc:     0.000 hbond_sc:     0.000 fa_mpsolv:     0.858 dslf_ss_dst:     0.000 dslf_cs_ang:     0.000 dslf_ss_dih:     0.000 dslf_ca_dih:     0.000 rama:    -0.252 omega:     0.268 fa_dun:     0.225 p_aa_pp:    -0.140 ref:    -0.100 fa_mpenv:    -0.001 fa_mpenv_smooth:     1.302
RSD_WTD: 118  fa_atr:    -4.057 fa_rep:     0.250 fa_intra_rep:     0.002 pro_close:     0.000 fa_pair:    -0.033 hbond_sr_bb:     0.000 hbond_lr_bb:     0.000 hbond_bb_sc:     0.000 hbond_sc:     0.000 fa_mpsolv:     1.293 dslf_ss_dst:     0.000 dslf_cs_ang:     0.000 dslf_ss_dih:     0.000 dslf_ca_dih:     0.000 rama:     0.295 omega:     0.223 fa_dun:     1.728 p_aa_pp:     0.076 ref:    -0.670 fa_mpenv:     0.004 fa_mpenv_smooth:    -0.505
RSD_WTD: 119  fa_atr:    -3.244 fa_rep:     0.116 fa_intra_rep:     0.001 pro_close:     0.000 fa_pair:    -0.061 hbond_sr_bb:     0.000 hbond_lr_bb:     0.000 hbond_bb_sc:     0.000 hbond_sc:     0.000 fa_mpsolv:     1.088 dslf_ss_dst:     0.000 dslf_cs_ang:     0.000 dslf_ss_dih:     0.000 dslf_ca_dih:     0.000 rama:    -0.258 omega:     0.254 fa_dun:     0.214 p_aa_pp:     0.043 ref:    -0.370 fa_mpenv:     0.001 fa_mpenv_smooth:    -0.100
RSD_WTD: 120  fa_atr:    -4.137 fa_rep:     0.177 fa_intra_rep:     0.004 pro_close:     0.000 fa_pair:    -0.065 hbond_sr_bb:     0.000 hbond_lr_bb:     0.000 hbond_bb_sc:     0.000 hbond_sc:     0.000 fa_mpsolv:     1.227 dslf_ss_dst:     0.000 dslf_cs_ang:     0.000 dslf_ss_dih:     0.000 dslf_ca_dih:     0.000 rama:     0.028 omega:     0.186 fa_dun:     0.006 p_aa_pp:    -0.007 ref:    -0.270 fa_mpenv:     0.000 fa_mpenv_smooth:     0.167
RSD_WTD: 121  fa_atr:    -3.728 fa_rep:     0.176 fa_intra_rep:     0.001 pro_close:     0.000 fa_pair:    -0.006 hbond_sr_bb:     0.000 hbond_lr_bb:     0.000 hbond_bb_sc:     0.000 hbond_sc:     0.000 fa_mpsolv:     1.172 dslf_ss_dst:     0.000 dslf_cs_ang:     0.000 dslf_ss_dih:     0.000 dslf_ca_dih:     0.000 rama:    -0.197 omega:     0.238 fa_dun:     0.584 p_aa_pp:     0.140 ref:    -0.370 fa_mpenv:     0.001 fa_mpenv_smooth:    -0.084
RSD_WTD: 122  fa_atr:    -4.994 fa_rep:     0.397 fa_intra_rep:     0.011 pro_close:     0.000 fa_pair:     0.000 hbond_sr_bb:     0.000 hbond_lr_bb:     0.000 hbond_bb_sc:     0.000 hbond_sc:     0.000 fa_mpsolv:     1.174 dslf_ss_dst:     0.000 dslf_cs_ang:     0.000 dslf_ss_dih:     0.000 dslf_ca_dih:     0.000 rama:    -0.171 omega:     0.676 fa_dun:     0.399 p_aa_pp:    -0.120 ref:    -0.100 fa_mpenv:     0.000 fa_mpenv_smooth:     1.113
RSD_WTD: 123  fa_atr:    -4.535 fa_rep:     0.303 fa_intra_rep:     0.004 pro_close:     0.000 fa_pair:    -0.147 hbond_sr_bb:     0.000 hbond_lr_bb:     0.000 hbond_bb_sc:     0.000 hbond_sc:     0.000 fa_mpsolv:     1.186 dslf_ss_dst:     0.000 dslf_cs_ang:     0.000 dslf_ss_dih:     0.000 dslf_ca_dih:     0.000 rama:    -0.098 omega:     0.213 fa_dun:     2.490 p_aa_pp:    -0.006 ref:    -0.810 fa_mpenv:     0.000 fa_mpenv_smooth:    -0.777
RSD_WTD: 124  fa_atr:    -5.242 fa_rep:     0.207 fa_intra_rep:     0.006 pro_close:     0.000 fa_pair:    -0.351 hbond_sr_bb:     0.000 hbond_lr_bb:     0.000 hbond_bb_sc:     0.000 hbond_sc:     0.000 fa_mpsolv:     1.244 dslf_ss_dst:     0.000 dslf_cs_ang:     0.000 dslf_ss_dih:     0.000 dslf_ca_dih:     0.000 rama:    -0.171 omega:     0.253 fa_dun:     2.068 p_aa_pp:     0.056 ref:     0.560 fa_mpenv:     0.000 fa_mpenv_smooth:    -0.092
RSD_WTD: 125  fa_atr:    -4.356 fa_rep:     0.279 fa_intra_rep:     0.003 pro_close:     0.000 fa_pair:    -0.203 hbond_sr_bb:     0.000 hbond_lr_bb:     0.000 hbond_bb_sc:     0.000 hbond_sc:     0.000 fa_mpsolv:     1.060 dslf_ss_dst:     0.000 dslf_cs_ang:     0.000 dslf_ss_dih:     0.000 dslf_ca_dih:     0.000 rama:    -0.173 omega:     0.170 fa_dun:     1.845 p_aa_pp:     0.043 ref:     0.560 fa_mpenv:     0.000 fa_mpenv_smooth:    -0.151
RSD_WTD: 126  fa_atr:    -4.158 fa_rep:     0.378 fa_intra_rep:     0.003 pro_close:     0.000 fa_pair:    -0.329 hbond_sr_bb:     0.000 hbond_lr_bb:     0.000 hbond_bb_sc:     0.000 hbond_sc:     0.000 fa_mpsolv:     1.040 dslf_ss_dst:     0.000 dslf_cs_ang:     0.000 dslf_ss_dih:     0.000 dslf_ca_dih:     0.000 rama:    -0.141 omega:     0.385 fa_dun:     1.803 p_aa_pp:     0.022 ref:     0.560 fa_mpenv:     0.000 fa_mpenv_smooth:    -0.091
RSD_WTD: 127  fa_atr:    -4.293 fa_rep:     0.315 fa_intra_rep:     0.004 pro_close:     0.000 fa_pair:    -0.425 hbond_sr_bb:     0.000 hbond_lr_bb:     0.000 hbond_bb_sc:     0.000 hbond_sc:     0.000 fa_mpsolv:     1.040 dslf_ss_dst:     0.000 dslf_cs_ang:     0.000 dslf_ss_dih:     0.000 dslf_ca_dih:     0.000 rama:    -0.147 omega:     0.273 fa_dun:     2.016 p_aa_pp:     0.025 ref:     0.560 fa_mpenv:     0.000 fa_mpenv_smooth:    -0.150
RSD_WTD: 128  fa_atr:    -4.285 fa_rep:     0.278 fa_intra_rep:     0.005 pro_close:     0.000 fa_pair:    -0.429 hbond_sr_bb:     0.000 hbond_lr_bb:     0.000 hbond_bb_sc:     0.000 hbond_sc:     0.000 fa_mpsolv:     1.082 dslf_ss_dst:     0.000 dslf_cs_ang:     0.000 dslf_ss_dih:     0.000 dslf_ca_dih:     0.000 rama:    -0.135 omega:     0.556 fa_dun:     1.826 p_aa_pp:     0.012 ref:     0.560 fa_mpenv:     0.000 fa_mpenv_smooth:    -0.151
RSD_WTD: 129  fa_atr:    -3.608 fa_rep:     0.191 fa_intra_rep:     0.004 pro_close:     0.000 fa_pair:    -0.328 hbond_sr_bb:     0.000 hbond_lr_bb:     0.000 hbond_bb_sc:     0.000 hbond_sc:     0.000 fa_mpsolv:     0.927 dslf_ss_dst:     0.000 dslf_cs_ang:     0.000 dslf_ss_dih:     0.000 dslf_ca_dih:     0.000 rama:    -0.015 omega:     0.020 fa_dun:     1.708 p_aa_pp:    -0.127 ref:     0.560 fa_mpenv:     0.000 fa_mpenv_smooth:    -0.153
RSD_WTD: 130  fa_atr:    -3.706 fa_rep:     0.301 fa_intra_rep:     0.003 pro_close:     0.000 fa_pair:    -0.313 hbond_sr_bb:     0.000 hbond_lr_bb:     0.000 hbond_bb_sc:     0.000 hbond_sc:     0.000 fa_mpsolv:     0.994 dslf_ss_dst:     0.000 dslf_cs_ang:     0.000 dslf_ss_dih:     0.000 dslf_ca_dih:     0.000 rama:    -0.261 omega:     0.115 fa_dun:     1.398 p_aa_pp:    -0.049 ref:     0.560 fa_mpenv:     0.000 fa_mpenv_smooth:    -0.216
RSD_WTD: 131  fa_atr:    -2.462 fa_rep:     0.220 fa_intra_rep:     0.005 pro_close:     0.000 fa_pair:    -0.187 hbond_sr_bb:     0.000 hbond_lr_bb:     0.000 hbond_bb_sc:     0.000 hbond_sc:     0.000 fa_mpsolv:     0.632 dslf_ss_dst:     0.000 dslf_cs_ang:     0.000 dslf_ss_dih:     0.000 dslf_ca_dih:     0.000 rama:    -0.213 omega:    -0.165 fa_dun:     2.210 p_aa_pp:     0.071 ref:     0.560 fa_mpenv:     0.000 fa_mpenv_smooth:    -0.313
RSD_WTD: 132  fa_atr:    -2.784 fa_rep:     0.303 fa_intra_rep:     0.003 pro_close:     0.000 fa_pair:    -0.294 hbond_sr_bb:     0.000 hbond_lr_bb:     0.000 hbond_bb_sc:     0.000 hbond_sc:     0.000 fa_mpsolv:     0.759 dslf_ss_dst:     0.000 dslf_cs_ang:     0.000 dslf_ss_dih:     0.000 dslf_ca_dih:     0.000 rama:    -0.213 omega:    -0.064 fa_dun:     1.207 p_aa_pp:    -0.069 ref:     0.560 fa_mpenv:     0.000 fa_mpenv_smooth:    -0.313
RSD_WTD: 133  fa_atr:    -2.247 fa_rep:     0.109 fa_intra_rep:     0.004 pro_close:     0.000 fa_pair:    -0.349 hbond_sr_bb:     0.000 hbond_lr_bb:     0.000 hbond_bb_sc:     0.000 hbond_sc:     0.000 fa_mpsolv:     0.700 dslf_ss_dst:     0.000 dslf_cs_ang:     0.000 dslf_ss_dih:     0.000 dslf_ca_dih:     0.000 rama:     0.000 omega:     0.000 fa_dun:     1.270 p_aa_pp:     0.000 ref:     0.560 fa_mpenv:     0.000 fa_mpenv_smooth:    -0.323
RSD_WTD: 134  fa_atr:     0.000 fa_rep:     0.000 fa_intra_rep:     0.000 pro_close:     0.000 fa_pair:     0.000 hbond_sr_bb:     0.000 hbond_lr_bb:     0.000 hbond_bb_sc:     0.000 hbond_sc:     0.000 fa_mpsolv:     0.000 dslf_ss_dst:     0.000 dslf_cs_ang:     0.000 dslf_ss_dih:     0.000 dslf_ca_dih:     0.000 rama:     0.000 omega:     0.000 fa_dun:     0.000 p_aa_pp:     0.000 ref:     0.000 fa_mpenv:     0.000 fa_mpenv_smooth:     0.000
ScoreFunction::show():
weights: (fa_atr 0.8) (fa_rep 0.44) (fa_intra_rep 0.004) (pro_close 1) (fa_pair 0.49) (hbond_sr_bb 1.17) (hbond_lr_bb 1.17) (hbond_bb_sc 2.34) (hbond_sc 2.2) (fa_mpsolv 0.35) (dslf_ss_dst 0.5) (dslf_cs_ang 2) (dslf_ss_dih 5) (dslf_ca_dih 5) (rama 0.2) (omega 0.5) (fa_dun 0.56) (p_aa_pp 0.32) (ref 1) (fa_mpenv 0.3) (fa_mpenv_smooth 0.5)
energy_method_options: EnergyMethodOptions::show: aa_composition_setup_files: 
EnergyMethodOptions::show: netcharge_setup_files: 
EnergyMethodOptions::show: aspartimide_penalty_value: 25
EnergyMethodOptions::show: etable_type: FA_STANDARD_DEFAULT
analytic_etable_evaluation: 1
EnergyMethodOptions::show: method_weights: ref 0.16 1.7 -0.67 -0.81 0.63 -0.17 0.56 0.24 -0.65 -0.1 -0.34 -0.89 0.02 -0.97 -0.98 -0.37 -0.27 0.29 0.91 0.51
EnergyMethodOptions::show: method_weights: free_res
EnergyMethodOptions::show: unfolded_energies_type: UNFOLDED_SCORE12
EnergyMethodOptions::show: split_unfolded_label_type: SPLIT_UNFOLDED_MM
EnergyMethodOptions::show: split_unfolded_value_type: SPLIT_UNFOLDED_BOLTZ
EnergyMethodOptions::show: atom_vdw_atom_type_set_name: centroid
EnergyMethodOptions::show: exclude_protein_protein_fa_elec: false
EnergyMethodOptions::show: exclude_RNA_RNA_fa_elec: false
EnergyMethodOptions::show: exclude_RNA_protein_fa_elec: false
EnergyMethodOptions::show: exclude_monomer_fa_elec: false
EnergyMethodOptions::show: elec_max_dis: 5.5
EnergyMethodOptions::show: elec_min_dis: 1.6
EnergyMethodOptions::show: elec_die: 10
EnergyMethodOptions::show: elec_no_dis_dep_die: false
EnergyMethodOptions::show: elec_sigmoidal_die: true
EnergyMethodOptions::show: elec_sigmoidal_D: 80
EnergyMethodOptions::show: elec_sigmoidal_D0: 6
EnergyMethodOptions::show: elec_sigmoidal_S: 0.4
EnergyMethodOptions::show: smooth_fa_elec: true
EnergyMethodOptions::show: grpelec_fade_type: false
EnergyMethodOptions::show: grpelec_fade_param1: 1
EnergyMethodOptions::show: grpelec_fade_param2: 1
EnergyMethodOptions::show: grpelec_fade_hbond: 0
EnergyMethodOptions::show: grp_cpfxn: 1
EnergyMethodOptions::show: elec_group_file: /scoring/score_functions/elec_group_def.dat
EnergyMethodOptions::show: grpelec_context_dependent: 0
EnergyMethodOptions::show: use_polarization: true
EnergyMethodOptions::show: use_gen_kirkwood: true
EnergyMethodOptions::show: protein_dielectric: 1
EnergyMethodOptions::show: water_dielectric: 78.3
EnergyMethodOptions::show: exclude_DNA_DNA: true
EnergyMethodOptions::show: exclude_intra_res_protein: true
EnergyMethodOptions::show: count_pair_hybrid: false
EnergyMethodOptions::show: put_intra_into_total: false
EnergyMethodOptions::show: geom_sol_interres_path_distance_cutoff: false
EnergyMethodOptions::show: geom_sol_intrares_path_distance_cutoff: true
EnergyMethodOptions::show: eval_intrares_elec_ST_only: false
EnergyMethodOptions::show: envsmooth_zero_negatives: false
EnergyMethodOptions::show: cst_max_seq_sep: 18446744073709551615
EnergyMethodOptions::show: pb_bound_tag: bound
EnergyMethodOptions::show: pb_unbound_tag: unbound
EnergyMethodOptions::show: ordered_wat_penalty: 1.221
EnergyMethodOptions::show: ordered_pt_wat_penalty: 2.709
EnergyMethodOptions::show: voids_penalty_energy_containing_cones_cutoff_:6
EnergyMethodOptions::show: voids_penalty_energy_cone_distance_cutoff_: 8
EnergyMethodOptions::show: voids_penalty_energy_cone_dotproduct_cutoff_: 0.1
EnergyMethodOptions::show: voids_penalty_energy_voxel_grid_padding_: 1
EnergyMethodOptions::show: voids_penalty_energy_voxel_size_: 0.5
EnergyMethodOptions::show: voids_penalty_energy_disabled_except_during_packing_: TRUE
EnergyMethodOptions::show: hbnet_bonus_ramping_function_: "quadratic"
EnergyMethodOptions::show: hbnet_max_network_size_: 0
EnergyMethodOptions::show: bond_angle_central_atoms_to_score:
EnergyMethodOptions::show: bond_angle_residue_type_param_set: none
HBondOptions::show: exclude_DNA_DNA: true
HBondOptions::show: exclude_intra_res_protein_: true
HBondOptions::show: exclude_intra_res_RNA_: false
HBondOptions::show: put_intra_into_total_: false
HBondOptions::show: exclude_self_hbonds: true
HBondOptions::show: use_hb_env_dep: true
HBondOptions::show: use_hb_env_dep_DNA: true
HBondOptions::show: smooth_hb_env_dep: true
HBondOptions::show: bb_donor_acceptor_check: true
HBondOptions::show: decompose_bb_hb_into_pair_energies: false
HBondOptions::show: params_database_tag_: ref2015_params
HBondOptions::show: use_sp2_chi_penalty_: true
HBondOptions::show: sp2_BAH180_rise_: 0.75
HBondOptions::show: sp2_outer_width_: 0.357
HBondOptions::show: measure_sp3acc_BAH_from_hvy_: true
HBondOptions::show: fade_energy_: 1
HBondOptions::show: exclude_ether_oxygens_: 0
HBondOptions::show: Mbhbond: false 
HbondOptions::show: mphbond: false
HBondOptions::show: hbond_energy_shift: 0
HBondOptions::show: water_hybrid_sf: false
RNA_EnergyMethodOptions::show: syn_G_potential_bonus: 0
RNA_EnergyMethodOptions::show: torsion_potential: ps_04282011
RNA_EnergyMethodOptions::show: suiteness_bonus: Richardson
RNA_EnergyMethodOptions::show: rna_base_pair_xy_filename: scoring/rna/rna_base_pair_xy.dat
FreeDOF_Options::show: free_suite_bonus: -1
FreeDOF_Options::show: free_2HOprime_bonus: -0.5
FreeDOF_Options::show: free_sugar_bonus: -1
FreeDOF_Options::show: pack_phosphate_penalty: 0.25
FreeDOF_Options::show: free_side_chain_bonus: -0.5
