# Supplementary material for: Small-residue packing motifs modulate the structure and function of a minimal de novo membrane protein
Source: Sci Rep. 2020 Sep 16;10:15203. doi: 10.1038/s41598-020-71585-8 (PMC7495484; doi:10.1038/s41598-020-71585-8)
Supplement: Supplementary file 2 — Supplementary file2 [file 41598_2020_71585_MOESM2_ESM.zip › Modelling/relax_slurm.sh]

#!/bin/bash

#SBATCH --job-name=rlx_R2pt0
#SBATCH --partition=serial
#SBATCH --nodes=1
#SBATCH --ntasks-per-node=1
#SBATCH --cpus-per-task=1
#SBATCH --time=2-0:0:00
#SBATCH --mem=5GB
#SBATCH --array=1-10

srun rosetta_scripts.static.linuxgccrelease @relax_flags \
-out:suffix $SLURM_ARRAY_TASK_ID \
-out:prefix $SLURM_JOBID \
-out:path:all output_heavyrelax\
