# Supplementary material for: Small-residue packing motifs modulate the structure and function of a minimal de novo membrane protein
Source: Sci Rep. 2020 Sep 16;10:15203. doi: 10.1038/s41598-020-71585-8 (PMC7495484; doi:10.1038/s41598-020-71585-8)
Supplement: Supplementary file 2 — Supplementary file2 [file 41598_2020_71585_MOESM2_ESM.zip › Modelling/membrane_relax.xml]

<ROSETTASCRIPTS>
	<SCOREFXNS>
		<ScoreFunction name="memb_hires" weights="mpframework_smooth_fa_2012"/>
	</SCOREFXNS>
	<TASKOPERATIONS>
		<ExtraRotamersGeneric name="extra_rot" ex1="1" ex2="1"/>
		<InitializeFromCommandline name="ifcl"/>	
	</TASKOPERATIONS>	
	<MOVERS>
		<AddMembraneMover name="add_memb"/>
		<MembranePositionFromTopologyMover name="init_pos"/>
		<FastRelax name="fast_relax" scorefxn="memb_hires" repeats="8" task_operations="ifcl,extra_rot"/> 
	</MOVERS>
	<PROTOCOLS>
		<Add mover="add_memb"/>
		<Add mover="init_pos"/>
		<Add mover="fast_relax"/>
	</PROTOCOLS>
	<OUTPUT scorefxn="memb_hires" />
</ROSETTASCRIPTS>
