# Supplementary material for: Small-residue packing motifs modulate the structure and function of a minimal de novo membrane protein
Source: Sci Rep. 2020 Sep 16;10:15203. doi: 10.1038/s41598-020-71585-8 (PMC7495484; doi:10.1038/s41598-020-71585-8)
Supplement: Supplementary file 2 — Supplementary file2 [file 41598_2020_71585_MOESM2_ESM.zip › Modelling/reamp2_transformed.pdb]

REMARK      1/2 of bilayer thickness:   15.3
ATOM      1  N   MET A   1      -1.619   6.762 -20.083  1.00  0.00           N  
ATOM      2  CA  MET A   1      -0.828   6.224 -18.966  1.00  0.00           C  
ATOM      3  C   MET A   1      -1.133   6.985 -17.677  1.00  0.00           C  
ATOM      4  O   MET A   1      -1.387   6.328 -16.673  1.00  0.00           O  
ATOM      5  CB  MET A   1       0.664   6.140 -19.276  1.00  0.00           C  
ATOM      6  CG  MET A   1       1.236   4.733 -19.442  1.00  0.00           C  
ATOM      7  SD  MET A   1       3.040   4.665 -19.421  1.00  0.00           S  
ATOM      8  CE  MET A   1       3.447   5.715 -20.846  1.00  0.00           C  
ATOM     20  N   VAL A   2      -1.138   8.324 -17.708  1.00  0.00           N  
ATOM     21  CA  VAL A   2      -1.423   9.292 -16.671  1.00  0.00           C  
ATOM     22  C   VAL A   2      -2.327   8.840 -15.540  1.00  0.00           C  
ATOM     23  O   VAL A   2      -1.983   8.981 -14.365  1.00  0.00           O  
ATOM     24  CB  VAL A   2      -1.799  10.658 -17.244  1.00  0.00           C  
ATOM     25  CG1 VAL A   2      -1.942  11.783 -16.217  1.00  0.00           C  
ATOM     26  CG2 VAL A   2      -0.886  11.158 -18.363  1.00  0.00           C  
ATOM     36  N   TRP A   3      -3.485   8.242 -15.840  1.00  0.00           N  
ATOM     37  CA  TRP A   3      -4.503   7.836 -14.892  1.00  0.00           C  
ATOM     38  C   TRP A   3      -4.018   6.817 -13.865  1.00  0.00           C  
ATOM     39  O   TRP A   3      -4.396   6.894 -12.703  1.00  0.00           O  
ATOM     40  CB  TRP A   3      -5.742   7.286 -15.592  1.00  0.00           C  
ATOM     41  CG  TRP A   3      -6.577   8.156 -16.478  1.00  0.00           C  
ATOM     42  CD1 TRP A   3      -7.743   7.735 -17.018  1.00  0.00           C  
ATOM     43  CD2 TRP A   3      -6.410   9.535 -16.945  1.00  0.00           C  
ATOM     44  CE2 TRP A   3      -7.460   9.834 -17.849  1.00  0.00           C  
ATOM     45  CE3 TRP A   3      -5.499  10.571 -16.712  1.00  0.00           C  
ATOM     46  NE1 TRP A   3      -8.292   8.731 -17.794  1.00  0.00           N  
ATOM     47  CZ2 TRP A   3      -7.558  11.047 -18.543  1.00  0.00           C  
ATOM     48  CZ3 TRP A   3      -5.568  11.797 -17.389  1.00  0.00           C  
ATOM     49  CH2 TRP A   3      -6.589  12.036 -18.321  1.00  0.00           C  
ATOM     60  N   ALA A   4      -3.131   5.897 -14.266  1.00  0.00           N  
ATOM     61  CA  ALA A   4      -2.537   4.872 -13.438  1.00  0.00           C  
ATOM     62  C   ALA A   4      -1.390   5.409 -12.584  1.00  0.00           C  
ATOM     63  O   ALA A   4      -1.011   4.784 -11.596  1.00  0.00           O  
ATOM     64  CB  ALA A   4      -1.980   3.768 -14.341  1.00  0.00           C  
ATOM     70  N   LEU A   5      -0.840   6.574 -12.928  1.00  0.00           N  
ATOM     71  CA  LEU A   5       0.107   7.319 -12.122  1.00  0.00           C  
ATOM     72  C   LEU A   5      -0.661   8.106 -11.069  1.00  0.00           C  
ATOM     73  O   LEU A   5      -0.314   8.055  -9.897  1.00  0.00           O  
ATOM     74  CB  LEU A   5       0.964   8.243 -12.982  1.00  0.00           C  
ATOM     75  CG  LEU A   5       1.725   7.594 -14.146  1.00  0.00           C  
ATOM     76  CD1 LEU A   5       2.422   8.640 -15.016  1.00  0.00           C  
ATOM     77  CD2 LEU A   5       2.738   6.549 -13.683  1.00  0.00           C  
ATOM     89  N   LEU A   6      -1.761   8.769 -11.424  1.00  0.00           N  
ATOM     90  CA  LEU A   6      -2.621   9.543 -10.541  1.00  0.00           C  
ATOM     91  C   LEU A   6      -3.262   8.712  -9.442  1.00  0.00           C  
ATOM     92  O   LEU A   6      -3.255   9.109  -8.283  1.00  0.00           O  
ATOM     93  CB  LEU A   6      -3.665  10.333 -11.331  1.00  0.00           C  
ATOM     94  CG  LEU A   6      -3.174  11.427 -12.269  1.00  0.00           C  
ATOM     95  CD1 LEU A   6      -4.336  12.060 -13.042  1.00  0.00           C  
ATOM     96  CD2 LEU A   6      -2.369  12.520 -11.551  1.00  0.00           C  
ATOM    108  N   SER A   7      -3.775   7.506  -9.723  1.00  0.00           N  
ATOM    109  CA  SER A   7      -4.280   6.570  -8.742  1.00  0.00           C  
ATOM    110  C   SER A   7      -3.183   5.897  -7.932  1.00  0.00           C  
ATOM    111  O   SER A   7      -3.451   5.339  -6.868  1.00  0.00           O  
ATOM    112  CB  SER A   7      -5.201   5.548  -9.429  1.00  0.00           C  
ATOM    113  OG  SER A   7      -4.561   4.776 -10.422  1.00  0.00           O  
ATOM    119  N   GLY A   8      -1.920   6.002  -8.338  1.00  0.00           N  
ATOM    120  CA  GLY A   8      -0.759   5.432  -7.691  1.00  0.00           C  
ATOM    121  C   GLY A   8      -0.102   6.438  -6.756  1.00  0.00           C  
ATOM    122  O   GLY A   8       0.232   6.089  -5.632  1.00  0.00           O  
ATOM    126  N   LEU A   9      -0.054   7.717  -7.132  1.00  0.00           N  
ATOM    127  CA  LEU A   9       0.262   8.850  -6.281  1.00  0.00           C  
ATOM    128  C   LEU A   9      -0.727   8.992  -5.138  1.00  0.00           C  
ATOM    129  O   LEU A   9      -0.351   9.317  -4.016  1.00  0.00           O  
ATOM    130  CB  LEU A   9       0.312  10.147  -7.092  1.00  0.00           C  
ATOM    131  CG  LEU A   9       1.443  10.291  -8.104  1.00  0.00           C  
ATOM    132  CD1 LEU A   9       1.304  11.578  -8.909  1.00  0.00           C  
ATOM    133  CD2 LEU A   9       2.829  10.207  -7.457  1.00  0.00           C  
ATOM    145  N   GLY A  10      -2.008   8.672  -5.372  1.00  0.00           N  
ATOM    146  CA  GLY A  10      -3.053   8.702  -4.370  1.00  0.00           C  
ATOM    147  C   GLY A  10      -2.952   7.511  -3.422  1.00  0.00           C  
ATOM    148  O   GLY A  10      -3.156   7.676  -2.228  1.00  0.00           O  
ATOM    152  N   ALA A  11      -2.552   6.333  -3.923  1.00  0.00           N  
ATOM    153  CA  ALA A  11      -2.247   5.159  -3.124  1.00  0.00           C  
ATOM    154  C   ALA A  11      -1.079   5.385  -2.182  1.00  0.00           C  
ATOM    155  O   ALA A  11      -1.191   5.042  -1.005  1.00  0.00           O  
ATOM    156  CB  ALA A  11      -1.989   3.953  -4.031  1.00  0.00           C  
ATOM    162  N   LEU A  12       0.000   6.026  -2.627  1.00  0.00           N  
ATOM    163  CA  LEU A  12       1.148   6.423  -1.843  1.00  0.00           C  
ATOM    164  C   LEU A  12       0.789   7.359  -0.696  1.00  0.00           C  
ATOM    165  O   LEU A  12       1.175   7.127   0.448  1.00  0.00           O  
ATOM    166  CB  LEU A  12       2.258   7.057  -2.677  1.00  0.00           C  
ATOM    167  CG  LEU A  12       3.056   6.170  -3.640  1.00  0.00           C  
ATOM    168  CD1 LEU A  12       3.999   7.023  -4.487  1.00  0.00           C  
ATOM    169  CD2 LEU A  12       3.813   5.055  -2.932  1.00  0.00           C  
ATOM    181  N   LEU A  13       0.012   8.410  -0.960  1.00  0.00           N  
ATOM    182  CA  LEU A  13      -0.464   9.378   0.003  1.00  0.00           C  
ATOM    183  C   LEU A  13      -1.343   8.721   1.066  1.00  0.00           C  
ATOM    184  O   LEU A  13      -1.168   8.987   2.254  1.00  0.00           O  
ATOM    185  CB  LEU A  13      -1.187  10.541  -0.686  1.00  0.00           C  
ATOM    186  CG  LEU A  13      -0.298  11.476  -1.499  1.00  0.00           C  
ATOM    187  CD1 LEU A  13      -1.121  12.329  -2.468  1.00  0.00           C  
ATOM    188  CD2 LEU A  13       0.580  12.381  -0.632  1.00  0.00           C  
ATOM    200  N   LEU A  14      -2.240   7.818   0.678  1.00  0.00           N  
ATOM    201  CA  LEU A  14      -3.095   7.040   1.558  1.00  0.00           C  
ATOM    202  C   LEU A  14      -2.307   6.067   2.433  1.00  0.00           C  
ATOM    203  O   LEU A  14      -2.579   5.979   3.630  1.00  0.00           O  
ATOM    204  CB  LEU A  14      -4.177   6.313   0.762  1.00  0.00           C  
ATOM    205  CG  LEU A  14      -5.270   7.186   0.167  1.00  0.00           C  
ATOM    206  CD1 LEU A  14      -6.068   6.432  -0.894  1.00  0.00           C  
ATOM    207  CD2 LEU A  14      -6.201   7.771   1.230  1.00  0.00           C  
ATOM    219  N   SER A  15      -1.300   5.365   1.918  1.00  0.00           N  
ATOM    220  CA  SER A  15      -0.441   4.492   2.678  1.00  0.00           C  
ATOM    221  C   SER A  15       0.437   5.253   3.667  1.00  0.00           C  
ATOM    222  O   SER A  15       0.621   4.801   4.795  1.00  0.00           O  
ATOM    223  CB  SER A  15       0.384   3.566   1.769  1.00  0.00           C  
ATOM    224  OG  SER A  15       1.220   4.224   0.854  1.00  0.00           O  
ATOM    230  N   LEU A  16       0.938   6.441   3.311  1.00  0.00           N  
ATOM    231  CA  LEU A  16       1.696   7.315   4.183  1.00  0.00           C  
ATOM    232  C   LEU A  16       0.872   7.850   5.349  1.00  0.00           C  
ATOM    233  O   LEU A  16       1.315   7.807   6.498  1.00  0.00           O  
ATOM    234  CB  LEU A  16       2.320   8.469   3.402  1.00  0.00           C  
ATOM    235  CG  LEU A  16       3.484   8.091   2.482  1.00  0.00           C  
ATOM    236  CD1 LEU A  16       3.738   9.179   1.425  1.00  0.00           C  
ATOM    237  CD2 LEU A  16       4.761   7.772   3.250  1.00  0.00           C  
ATOM    249  N   LEU A  17      -0.371   8.272   5.109  1.00  0.00           N  
ATOM    250  CA  LEU A  17      -1.341   8.648   6.123  1.00  0.00           C  
ATOM    251  C   LEU A  17      -1.690   7.475   7.025  1.00  0.00           C  
ATOM    252  O   LEU A  17      -1.816   7.645   8.239  1.00  0.00           O  
ATOM    253  CB  LEU A  17      -2.596   9.245   5.492  1.00  0.00           C  
ATOM    254  CG  LEU A  17      -2.423  10.620   4.841  1.00  0.00           C  
ATOM    255  CD1 LEU A  17      -3.528  10.916   3.834  1.00  0.00           C  
ATOM    256  CD2 LEU A  17      -2.338  11.750   5.877  1.00  0.00           C  
ATOM    268  N   GLY A  18      -1.763   6.255   6.498  1.00  0.00           N  
ATOM    269  CA  GLY A  18      -2.025   5.038   7.233  1.00  0.00           C  
ATOM    270  C   GLY A  18      -0.885   4.644   8.168  1.00  0.00           C  
ATOM    271  O   GLY A  18      -1.159   4.146   9.267  1.00  0.00           O  
ATOM    275  N   LEU A  19       0.369   4.921   7.805  1.00  0.00           N  
ATOM    276  CA  LEU A  19       1.556   4.730   8.615  1.00  0.00           C  
ATOM    277  C   LEU A  19       1.682   5.795   9.701  1.00  0.00           C  
ATOM    278  O   LEU A  19       2.188   5.499  10.784  1.00  0.00           O  
ATOM    279  CB  LEU A  19       2.803   4.733   7.739  1.00  0.00           C  
ATOM    280  CG  LEU A  19       3.013   3.526   6.818  1.00  0.00           C  
ATOM    281  CD1 LEU A  19       4.121   3.774   5.796  1.00  0.00           C  
ATOM    282  CD2 LEU A  19       3.256   2.232   7.587  1.00  0.00           C  
ATOM    294  N   LEU A  20       1.191   7.025   9.500  1.00  0.00           N  
ATOM    295  CA  LEU A  20       1.085   8.058  10.506  1.00  0.00           C  
ATOM    296  C   LEU A  20      -0.026   7.746  11.493  1.00  0.00           C  
ATOM    297  O   LEU A  20       0.152   7.862  12.701  1.00  0.00           O  
ATOM    298  CB  LEU A  20       0.824   9.436   9.886  1.00  0.00           C  
ATOM    299  CG  LEU A  20       1.924  10.065   9.043  1.00  0.00           C  
ATOM    300  CD1 LEU A  20       1.436  11.314   8.316  1.00  0.00           C  
ATOM    301  CD2 LEU A  20       3.182  10.377   9.876  1.00  0.00           C  
ATOM    313  N   TRP A  21      -1.186   7.285  11.021  1.00  0.00           N  
ATOM    314  CA  TRP A  21      -2.325   6.861  11.812  1.00  0.00           C  
ATOM    315  C   TRP A  21      -2.044   5.612  12.640  1.00  0.00           C  
ATOM    316  O   TRP A  21      -2.728   5.357  13.621  1.00  0.00           O  
ATOM    317  CB  TRP A  21      -3.551   6.607  10.927  1.00  0.00           C  
ATOM    318  CG  TRP A  21      -4.192   7.711  10.162  1.00  0.00           C  
ATOM    319  CD1 TRP A  21      -5.194   7.508   9.279  1.00  0.00           C  
ATOM    320  CD2 TRP A  21      -3.965   9.156  10.176  1.00  0.00           C  
ATOM    321  CE2 TRP A  21      -4.899   9.767   9.287  1.00  0.00           C  
ATOM    322  CE3 TRP A  21      -3.116  10.037  10.863  1.00  0.00           C  
ATOM    323  NE1 TRP A  21      -5.625   8.713   8.753  1.00  0.00           N  
ATOM    324  CZ2 TRP A  21      -4.988  11.149   9.120  1.00  0.00           C  
ATOM    325  CZ3 TRP A  21      -3.173  11.424  10.701  1.00  0.00           C  
ATOM    326  CH2 TRP A  21      -4.120  11.979   9.831  1.00  0.00           C  
ATOM    337  N   ALA A  22      -1.048   4.807  12.241  1.00  0.00           N  
ATOM    338  CA  ALA A  22      -0.565   3.655  12.986  1.00  0.00           C  
ATOM    339  C   ALA A  22       0.281   4.075  14.169  1.00  0.00           C  
ATOM    340  O   ALA A  22       0.133   3.487  15.244  1.00  0.00           O  
ATOM    341  CB  ALA A  22       0.261   2.767  12.059  1.00  0.00           C  
ATOM    347  N   SER A  23       1.146   5.081  14.042  1.00  0.00           N  
ATOM    348  CA  SER A  23       2.062   5.512  15.085  1.00  0.00           C  
ATOM    349  C   SER A  23       1.375   6.379  16.122  1.00  0.00           C  
ATOM    350  O   SER A  23       1.294   5.998  17.282  1.00  0.00           O  
ATOM    351  CB  SER A  23       3.311   6.166  14.464  1.00  0.00           C  
ATOM    352  OG  SER A  23       3.130   7.388  13.793  1.00  0.00           O  
ATOM    358  N   SER A  24       0.868   7.566  15.758  1.00  0.00           N  
ATOM    359  CA  SER A  24       0.359   8.566  16.687  1.00  0.00           C  
ATOM    360  C   SER A  24      -1.078   8.300  17.097  1.00  0.00           C  
ATOM    361  O   SER A  24      -1.963   8.349  16.244  1.00  0.00           O  
ATOM    362  CB  SER A  24       0.503   9.956  16.061  1.00  0.00           C  
ATOM    363  OG  SER A  24      -0.091  10.062  14.787  1.00  0.00           O  
ATOM    369  N   SER A  25      -1.328   8.062  18.382  1.00  0.00           N  
ATOM    370  CA  SER A  25      -2.597   8.026  19.087  1.00  0.00           C  
ATOM    371  C   SER A  25      -3.350   6.719  18.934  1.00  0.00           C  
ATOM    372  O   SER A  25      -3.396   6.192  17.822  1.00  0.00           O  
ATOM    373  CB  SER A  25      -3.412   9.281  18.771  1.00  0.00           C  
ATOM    374  OG  SER A  25      -4.416   9.581  19.714  1.00  0.00           O  
ATOM    380  N   SER A  26      -4.012   6.110  19.919  1.00  0.00           N  
ATOM    381  CA  SER A  26      -3.996   6.174  21.369  1.00  0.00           C  
ATOM    382  C   SER A  26      -4.674   4.917  21.867  1.00  0.00           C  
ATOM    383  O   SER A  26      -5.439   4.292  21.144  1.00  0.00           O  
ATOM    384  CB  SER A  26      -4.640   7.422  21.980  1.00  0.00           C  
ATOM    385  OG  SER A  26      -3.761   8.530  22.071  1.00  0.00           O  
ATOM    391  N   GLY A  27      -4.446   4.537  23.135  1.00  0.00           N  
ATOM    392  CA  GLY A  27      -5.186   3.522  23.871  1.00  0.00           C  
ATOM    393  C   GLY A  27      -5.878   4.158  25.065  1.00  0.00           C  
ATOM    394  O   GLY A  27      -5.851   5.371  25.234  1.00  0.00           O  
ATOM    398  N   GLY A  28      -6.474   3.347  25.946  1.00  0.00           N  
ATOM    399  CA  GLY A  28      -7.211   3.805  27.105  1.00  0.00           C  
ATOM    400  C   GLY A  28      -6.399   3.722  28.390  1.00  0.00           C  
ATOM    401  O   GLY A  28      -5.270   3.252  28.390  1.00  0.00           O  
ATOM    405  N   GLU A  29      -6.959   4.202  29.495  1.00  0.00           N  
ATOM    406  CA  GLU A  29      -6.387   4.294  30.826  1.00  0.00           C  
ATOM    407  C   GLU A  29      -7.424   3.855  31.856  1.00  0.00           C  
ATOM    408  O   GLU A  29      -8.621   4.106  31.699  1.00  0.00           O  
ATOM    409  CB  GLU A  29      -5.724   5.655  31.056  1.00  0.00           C  
ATOM    410  CG  GLU A  29      -5.052   5.901  32.404  1.00  0.00           C  
ATOM    411  CD  GLU A  29      -4.036   4.834  32.785  1.00  0.00           C  
ATOM    412  OE1 GLU A  29      -3.094   4.594  31.997  1.00  0.00           O  
ATOM    413  OE2 GLU A  29      -4.230   4.202  33.843  1.00  0.00           O1-
ATOM    420  N   GLU A  30      -6.974   3.156  32.909  1.00  0.00           N  
ATOM    421  CA  GLU A  30      -7.724   2.491  33.953  1.00  0.00           C  
ATOM    422  C   GLU A  30      -6.684   2.022  34.958  1.00  0.00           C  
ATOM    423  O   GLU A  30      -5.790   1.262  34.587  1.00  0.00           O  
ATOM    424  CB  GLU A  30      -8.566   1.346  33.379  1.00  0.00           C  
ATOM    425  CG  GLU A  30      -9.581   0.704  34.311  1.00  0.00           C  
ATOM    426  CD  GLU A  30     -10.309  -0.503  33.726  1.00  0.00           C  
ATOM    427  OE1 GLU A  30      -9.985  -0.875  32.582  1.00  0.00           O  
ATOM    428  OE2 GLU A  30     -11.124  -1.111  34.449  1.00  0.00           O1-
ATOM    435  N   GLY A  31      -6.769   2.459  36.214  1.00  0.00           N  
ATOM    436  CA  GLY A  31      -5.888   2.110  37.310  1.00  0.00           C  
ATOM    437  C   GLY A  31      -6.665   1.473  38.461  1.00  0.00           C  
ATOM    438  O   GLY A  31      -7.872   1.297  38.379  1.00  0.00           O  
ATOM    442  N   GLY A  32      -5.979   1.122  39.555  1.00  0.00           N  
ATOM    443  CA  GLY A  32      -6.518   0.633  40.803  1.00  0.00           C  
ATOM    444  C   GLY A  32      -6.074   1.527  41.954  1.00  0.00           C  
ATOM    445  O   GLY A  32      -5.604   2.626  41.708  1.00  0.00           O  
ATOM    449  N   SER A  33      -6.216   1.089  43.211  1.00  0.00           N  
ATOM    450  CA  SER A  33      -5.809   1.809  44.406  1.00  0.00           C  
ATOM    451  C   SER A  33      -5.480   0.841  45.529  1.00  0.00           C  
ATOM    452  O   SER A  33      -6.196   0.772  46.527  1.00  0.00           O  
ATOM    453  CB  SER A  33      -6.816   2.929  44.716  1.00  0.00           C  
ATOM    454  OG  SER A  33      -6.301   3.943  45.541  1.00  0.00           O  
ATOM    460  N   SER A  34      -4.415   0.046  45.394  1.00  0.00           N  
ATOM    461  CA  SER A  34      -3.926  -0.986  46.288  1.00  0.00           C  
ATOM    462  C   SER A  34      -3.661  -0.487  47.701  1.00  0.00           C  
ATOM    463  O   SER A  34      -3.091   0.593  47.864  1.00  0.00           O  
ATOM    464  CB  SER A  34      -2.679  -1.624  45.662  1.00  0.00           C  
ATOM    465  OG  SER A  34      -2.855  -2.078  44.341  1.00  0.00           O  
ATOM    471  N   SER A  35      -4.042  -1.219  48.749  1.00  0.00           N  
ATOM    472  CA  SER A  35      -4.093  -0.817  50.139  1.00  0.00           C  
ATOM    473  C   SER A  35      -3.736  -1.922  51.128  1.00  0.00           C  
ATOM    474  O   SER A  35      -4.292  -2.056  52.221  1.00  0.00           O  
ATOM    475  CB  SER A  35      -5.351   0.003  50.415  1.00  0.00           C  
ATOM    476  OG  SER A  35      -6.531  -0.715  50.150  1.00  0.00           O  
ATOM    482  N   SER A  36      -2.780  -2.775  50.752  1.00  0.00           N  
ATOM    483  CA  SER A  36      -2.088  -3.755  51.559  1.00  0.00           C  
ATOM    484  C   SER A  36      -0.959  -3.115  52.342  1.00  0.00           C  
ATOM    485  O   SER A  36      -0.767  -1.902  52.326  1.00  0.00           O  
ATOM    486  CB  SER A  36      -1.590  -4.794  50.538  1.00  0.00           C  
ATOM    487  OG  SER A  36      -0.900  -4.191  49.467  1.00  0.00           O  
ATOM    493  N   SER A  37      -0.160  -3.911  53.055  1.00  0.00           N  
ATOM    494  CA  SER A  37       1.175  -3.561  53.516  1.00  0.00           C  
ATOM    495  C   SER A  37       2.129  -3.396  52.338  1.00  0.00           C  
ATOM    496  O   SER A  37       1.870  -3.965  51.274  1.00  0.00           O  
ATOM    497  CB  SER A  37       1.621  -4.590  54.548  1.00  0.00           C  
ATOM    498  OG  SER A  37       1.705  -5.918  54.082  1.00  0.00           O  
ATOM    504  N   SER A  38       3.195  -2.619  52.481  1.00  0.00           N  
ATOM    505  CA  SER A  38       4.117  -2.182  51.438  1.00  0.00           C  
ATOM    506  C   SER A  38       4.601  -3.317  50.553  1.00  0.00           C  
ATOM    507  O   SER A  38       5.293  -4.214  51.022  1.00  0.00           O  
ATOM    508  CB  SER A  38       5.267  -1.367  52.027  1.00  0.00           C  
ATOM    509  OG  SER A  38       6.012  -0.702  51.044  1.00  0.00           O  
ATOM    515  N   SER A  39       4.210  -3.330  49.272  1.00  0.00           N  
ATOM    516  CA  SER A  39       4.433  -4.347  48.271  1.00  0.00           C  
ATOM    517  C   SER A  39       4.378  -3.721  46.883  1.00  0.00           C  
ATOM    518  O   SER A  39       3.700  -2.709  46.704  1.00  0.00           O  
ATOM    519  CB  SER A  39       3.493  -5.527  48.528  1.00  0.00           C  
ATOM    520  OG  SER A  39       2.137  -5.143  48.535  1.00  0.00           O  
ATOM    526  N   SER A  40       5.074  -4.281  45.896  1.00  0.00           N  
ATOM    527  CA  SER A  40       4.972  -3.950  44.485  1.00  0.00           C  
ATOM    528  C   SER A  40       3.766  -4.698  43.929  1.00  0.00           C  
ATOM    529  O   SER A  40       3.907  -5.728  43.272  1.00  0.00           O  
ATOM    530  CB  SER A  40       6.290  -4.291  43.798  1.00  0.00           C  
ATOM    531  OG  SER A  40       6.404  -3.747  42.503  1.00  0.00           O  
ATOM    537  N   GLY A  41       2.549  -4.260  44.233  1.00  0.00           N  
ATOM    538  CA  GLY A  41       1.286  -4.885  43.885  1.00  0.00           C  
ATOM    539  C   GLY A  41       0.411  -3.925  43.092  1.00  0.00           C  
ATOM    540  O   GLY A  41      -0.520  -3.335  43.639  1.00  0.00           O  
ATOM    544  N   GLY A  42       0.717  -3.748  41.805  1.00  0.00           N  
ATOM    545  CA  GLY A  42       0.078  -2.826  40.885  1.00  0.00           C  
ATOM    546  C   GLY A  42      -0.737  -3.530  39.810  1.00  0.00           C  
ATOM    547  O   GLY A  42      -1.081  -4.709  39.972  1.00  0.00           O  
ATOM    551  N   GLU A  43      -1.083  -2.839  38.722  1.00  0.00           N  
ATOM    552  CA  GLU A  43      -1.835  -3.317  37.582  1.00  0.00           C  
ATOM    553  C   GLU A  43      -1.643  -2.393  36.392  1.00  0.00           C  
ATOM    554  O   GLU A  43      -1.195  -1.261  36.546  1.00  0.00           O  
ATOM    555  CB  GLU A  43      -3.306  -3.550  37.948  1.00  0.00           C  
ATOM    556  CG  GLU A  43      -4.069  -2.292  38.364  1.00  0.00           C  
ATOM    557  CD  GLU A  43      -5.261  -2.665  39.238  1.00  0.00           C  
ATOM    558  OE1 GLU A  43      -6.389  -2.714  38.718  1.00  0.00           O  
ATOM    559  OE2 GLU A  43      -5.042  -2.960  40.432  1.00  0.00           O1-
ATOM    566  N   GLU A  44      -1.992  -2.865  35.195  1.00  0.00           N  
ATOM    567  CA  GLU A  44      -1.930  -2.180  33.916  1.00  0.00           C  
ATOM    568  C   GLU A  44      -2.956  -2.862  33.024  1.00  0.00           C  
ATOM    569  O   GLU A  44      -2.889  -4.082  32.852  1.00  0.00           O  
ATOM    570  CB  GLU A  44      -0.502  -2.210  33.397  1.00  0.00           C  
ATOM    571  CG  GLU A  44      -0.233  -1.403  32.117  1.00  0.00           C  
ATOM    572  CD  GLU A  44       1.202  -1.577  31.667  1.00  0.00           C  
ATOM    573  OE1 GLU A  44       1.587  -2.734  31.363  1.00  0.00           O  
ATOM    574  OE2 GLU A  44       1.976  -0.599  31.714  1.00  0.00           O1-
ATOM    581  N   GLY A  45      -3.914  -2.120  32.482  1.00  0.00           N  
ATOM    582  CA  GLY A  45      -4.899  -2.599  31.517  1.00  0.00           C  
ATOM    583  C   GLY A  45      -5.110  -1.520  30.466  1.00  0.00           C  
ATOM    584  O   GLY A  45      -6.106  -0.803  30.515  1.00  0.00           O  
ATOM    588  N   GLY A  46      -4.171  -1.409  29.519  1.00  0.00           N  
ATOM    589  CA  GLY A  46      -4.216  -0.453  28.426  1.00  0.00           C  
ATOM    590  C   GLY A  46      -4.544  -1.225  27.165  1.00  0.00           C  
ATOM    591  O   GLY A  46      -3.880  -2.221  26.862  1.00  0.00           O  
ATOM    595  N   SER A  47      -5.599  -0.818  26.453  1.00  0.00           N  
ATOM    596  CA  SER A  47      -6.166  -1.506  25.313  1.00  0.00           C  
ATOM    597  C   SER A  47      -6.237  -0.519  24.144  1.00  0.00           C  
ATOM    598  O   SER A  47      -6.823   0.554  24.280  1.00  0.00           O  
ATOM    599  CB  SER A  47      -7.523  -2.092  25.700  1.00  0.00           C  
ATOM    600  OG  SER A  47      -7.479  -3.010  26.766  1.00  0.00           O  
ATOM    606  N   SER A  48      -5.640  -0.883  23.012  1.00  0.00           N  
ATOM    607  CA  SER A  48      -5.758  -0.365  21.667  1.00  0.00           C  
ATOM    608  C   SER A  48      -6.303  -1.532  20.846  1.00  0.00           C  
ATOM    609  O   SER A  48      -7.420  -1.973  21.107  1.00  0.00           O  
ATOM    610  CB  SER A  48      -4.426   0.252  21.214  1.00  0.00           C  
ATOM    611  OG  SER A  48      -4.386   0.584  19.844  1.00  0.00           O  
ATOM    617  N   SER A  49      -5.541  -2.099  19.909  1.00  0.00           N  
ATOM    618  CA  SER A  49      -5.688  -3.422  19.335  1.00  0.00           C  
ATOM    619  C   SER A  49      -6.718  -3.492  18.222  1.00  0.00           C  
ATOM    620  O   SER A  49      -7.397  -4.503  18.038  1.00  0.00           O  
ATOM    621  CB  SER A  49      -5.750  -4.522  20.404  1.00  0.00           C  
ATOM    622  OG  SER A  49      -5.536  -5.821  19.901  1.00  0.00           O  
ATOM    628  N   SER A  50      -6.932  -2.413  17.475  1.00  0.00           N  
ATOM    629  CA  SER A  50      -7.944  -2.292  16.443  1.00  0.00           C  
ATOM    630  C   SER A  50      -7.590  -1.315  15.334  1.00  0.00           C  
ATOM    631  O   SER A  50      -7.572  -1.697  14.162  1.00  0.00           O  
ATOM    632  CB  SER A  50      -9.317  -2.067  17.089  1.00  0.00           C  
ATOM    633  OG  SER A  50      -9.285  -0.923  17.921  1.00  0.00           O  
ATOM    639  N   TRP A  51      -7.312  -0.048  15.663  1.00  0.00           N  
ATOM    640  CA  TRP A  51      -7.155   1.079  14.765  1.00  0.00           C  
ATOM    641  C   TRP A  51      -6.208   0.862  13.593  1.00  0.00           C  
ATOM    642  O   TRP A  51      -6.490   1.261  12.465  1.00  0.00           O  
ATOM    643  CB  TRP A  51      -6.801   2.372  15.510  1.00  0.00           C  
ATOM    644  CG  TRP A  51      -7.251   2.627  16.918  1.00  0.00           C  
ATOM    645  CD1 TRP A  51      -6.445   3.063  17.915  1.00  0.00           C  
ATOM    646  CD2 TRP A  51      -8.561   2.458  17.518  1.00  0.00           C  
ATOM    647  CE2 TRP A  51      -8.474   2.775  18.904  1.00  0.00           C  
ATOM    648  CE3 TRP A  51      -9.809   1.993  17.068  1.00  0.00           C  
ATOM    649  NE1 TRP A  51      -7.173   3.193  19.081  1.00  0.00           N  
ATOM    650  CZ2 TRP A  51      -9.556   2.619  19.787  1.00  0.00           C  
ATOM    651  CZ3 TRP A  51     -10.882   1.798  17.937  1.00  0.00           C  
ATOM    652  CH2 TRP A  51     -10.756   2.104  19.306  1.00  0.00           C  
ATOM    663  N   ALA A  52      -5.093   0.153  13.842  1.00  0.00           N  
ATOM    664  CA  ALA A  52      -4.055  -0.208  12.900  1.00  0.00           C  
ATOM    665  C   ALA A  52      -4.500  -1.171  11.816  1.00  0.00           C  
ATOM    666  O   ALA A  52      -3.877  -1.257  10.759  1.00  0.00           O  
ATOM    667  CB  ALA A  52      -2.885  -0.835  13.663  1.00  0.00           C  
ATOM    673  N   LEU A  53      -5.570  -1.934  12.038  1.00  0.00           N  
ATOM    674  CA  LEU A  53      -6.200  -2.792  11.048  1.00  0.00           C  
ATOM    675  C   LEU A  53      -7.114  -1.943  10.172  1.00  0.00           C  
ATOM    676  O   LEU A  53      -7.116  -2.090   8.958  1.00  0.00           O  
ATOM    677  CB  LEU A  53      -7.003  -3.912  11.725  1.00  0.00           C  
ATOM    678  CG  LEU A  53      -6.259  -4.830  12.691  1.00  0.00           C  
ATOM    679  CD1 LEU A  53      -7.198  -5.771  13.440  1.00  0.00           C  
ATOM    680  CD2 LEU A  53      -5.150  -5.625  12.004  1.00  0.00           C  
ATOM    692  N   LEU A  54      -7.873  -1.014  10.748  1.00  0.00           N  
ATOM    693  CA  LEU A  54      -8.845  -0.161  10.104  1.00  0.00           C  
ATOM    694  C   LEU A  54      -8.221   0.777   9.076  1.00  0.00           C  
ATOM    695  O   LEU A  54      -8.769   0.961   7.982  1.00  0.00           O  
ATOM    696  CB  LEU A  54      -9.653   0.631  11.133  1.00  0.00           C  
ATOM    697  CG  LEU A  54     -10.320  -0.150  12.259  1.00  0.00           C  
ATOM    698  CD1 LEU A  54     -11.045   0.774  13.234  1.00  0.00           C  
ATOM    699  CD2 LEU A  54     -11.271  -1.248  11.754  1.00  0.00           C  
ATOM    711  N   SER A  55      -7.036   1.324   9.359  1.00  0.00           N  
ATOM    712  CA  SER A  55      -6.230   2.124   8.457  1.00  0.00           C  
ATOM    713  C   SER A  55      -5.686   1.363   7.265  1.00  0.00           C  
ATOM    714  O   SER A  55      -5.370   1.944   6.227  1.00  0.00           O  
ATOM    715  CB  SER A  55      -5.121   2.806   9.266  1.00  0.00           C  
ATOM    716  OG  SER A  55      -4.301   1.858   9.926  1.00  0.00           O  
ATOM    722  N   GLY A  56      -5.654   0.023   7.323  1.00  0.00           N  
ATOM    723  CA  GLY A  56      -5.181  -0.868   6.294  1.00  0.00           C  
ATOM    724  C   GLY A  56      -6.349  -1.459   5.510  1.00  0.00           C  
ATOM    725  O   GLY A  56      -6.304  -1.465   4.278  1.00  0.00           O  
ATOM    729  N   LEU A  57      -7.439  -1.851   6.166  1.00  0.00           N  
ATOM    730  CA  LEU A  57      -8.697  -2.264   5.558  1.00  0.00           C  
ATOM    731  C   LEU A  57      -9.352  -1.170   4.733  1.00  0.00           C  
ATOM    732  O   LEU A  57      -9.961  -1.427   3.699  1.00  0.00           O  
ATOM    733  CB  LEU A  57      -9.674  -2.810   6.602  1.00  0.00           C  
ATOM    734  CG  LEU A  57      -9.270  -4.093   7.329  1.00  0.00           C  
ATOM    735  CD1 LEU A  57     -10.323  -4.476   8.385  1.00  0.00           C  
ATOM    736  CD2 LEU A  57      -8.976  -5.265   6.398  1.00  0.00           C  
ATOM    748  N   GLY A  58      -9.162   0.101   5.105  1.00  0.00           N  
ATOM    749  CA  GLY A  58      -9.643   1.252   4.370  1.00  0.00           C  
ATOM    750  C   GLY A  58      -8.842   1.531   3.100  1.00  0.00           C  
ATOM    751  O   GLY A  58      -9.397   1.950   2.094  1.00  0.00           O  
ATOM    755  N   ALA A  59      -7.545   1.194   3.105  1.00  0.00           N  
ATOM    756  CA  ALA A  59      -6.670   1.256   1.952  1.00  0.00           C  
ATOM    757  C   ALA A  59      -7.050   0.222   0.894  1.00  0.00           C  
ATOM    758  O   ALA A  59      -6.956   0.511  -0.294  1.00  0.00           O  
ATOM    759  CB  ALA A  59      -5.216   1.069   2.380  1.00  0.00           C  
ATOM    765  N   LEU A  60      -7.543  -0.954   1.280  1.00  0.00           N  
ATOM    766  CA  LEU A  60      -8.077  -1.984   0.416  1.00  0.00           C  
ATOM    767  C   LEU A  60      -9.298  -1.496  -0.359  1.00  0.00           C  
ATOM    768  O   LEU A  60      -9.372  -1.658  -1.574  1.00  0.00           O  
ATOM    769  CB  LEU A  60      -8.420  -3.280   1.168  1.00  0.00           C  
ATOM    770  CG  LEU A  60      -7.306  -3.994   1.923  1.00  0.00           C  
ATOM    771  CD1 LEU A  60      -7.838  -5.190   2.708  1.00  0.00           C  
ATOM    772  CD2 LEU A  60      -6.153  -4.412   1.011  1.00  0.00           C  
ATOM    784  N   LEU A  61     -10.242  -0.839   0.306  1.00  0.00           N  
ATOM    785  CA  LEU A  61     -11.434  -0.261  -0.275  1.00  0.00           C  
ATOM    786  C   LEU A  61     -11.088   0.834  -1.283  1.00  0.00           C  
ATOM    787  O   LEU A  61     -11.577   0.816  -2.419  1.00  0.00           O  
ATOM    788  CB  LEU A  61     -12.387   0.263   0.808  1.00  0.00           C  
ATOM    789  CG  LEU A  61     -12.936  -0.757   1.809  1.00  0.00           C  
ATOM    790  CD1 LEU A  61     -13.717  -0.078   2.928  1.00  0.00           C  
ATOM    791  CD2 LEU A  61     -13.776  -1.855   1.157  1.00  0.00           C  
ATOM    803  N   LEU A  62     -10.215   1.774  -0.919  1.00  0.00           N  
ATOM    804  CA  LEU A  62      -9.803   2.890  -1.743  1.00  0.00           C  
ATOM    805  C   LEU A  62      -8.961   2.460  -2.945  1.00  0.00           C  
ATOM    806  O   LEU A  62      -9.143   3.000  -4.037  1.00  0.00           O  
ATOM    807  CB  LEU A  62      -9.069   3.926  -0.897  1.00  0.00           C  
ATOM    808  CG  LEU A  62      -9.912   4.625   0.171  1.00  0.00           C  
ATOM    809  CD1 LEU A  62      -9.041   5.418   1.153  1.00  0.00           C  
ATOM    810  CD2 LEU A  62     -10.996   5.524  -0.414  1.00  0.00           C  
ATOM    822  N   SER A  63      -8.072   1.475  -2.804  1.00  0.00           N  
ATOM    823  CA  SER A  63      -7.295   0.915  -3.894  1.00  0.00           C  
ATOM    824  C   SER A  63      -8.155   0.141  -4.886  1.00  0.00           C  
ATOM    825  O   SER A  63      -7.959   0.304  -6.088  1.00  0.00           O  
ATOM    826  CB  SER A  63      -6.128   0.081  -3.367  1.00  0.00           C  
ATOM    827  OG  SER A  63      -6.551  -0.994  -2.549  1.00  0.00           O  
ATOM    833  N   LEU A  64      -9.169  -0.622  -4.459  1.00  0.00           N  
ATOM    834  CA  LEU A  64     -10.165  -1.263  -5.291  1.00  0.00           C  
ATOM    835  C   LEU A  64     -10.897  -0.269  -6.183  1.00  0.00           C  
ATOM    836  O   LEU A  64     -10.944  -0.440  -7.403  1.00  0.00           O  
ATOM    837  CB  LEU A  64     -11.129  -2.125  -4.473  1.00  0.00           C  
ATOM    838  CG  LEU A  64     -10.608  -3.488  -4.021  1.00  0.00           C  
ATOM    839  CD1 LEU A  64     -11.422  -4.055  -2.860  1.00  0.00           C  
ATOM    840  CD2 LEU A  64     -10.570  -4.505  -5.158  1.00  0.00           C  
ATOM    852  N   LEU A  65     -11.407   0.829  -5.621  1.00  0.00           N  
ATOM    853  CA  LEU A  65     -12.033   1.941  -6.308  1.00  0.00           C  
ATOM    854  C   LEU A  65     -11.099   2.616  -7.296  1.00  0.00           C  
ATOM    855  O   LEU A  65     -11.494   2.954  -8.412  1.00  0.00           O  
ATOM    856  CB  LEU A  65     -12.605   2.944  -5.308  1.00  0.00           C  
ATOM    857  CG  LEU A  65     -13.681   2.460  -4.347  1.00  0.00           C  
ATOM    858  CD1 LEU A  65     -13.885   3.414  -3.160  1.00  0.00           C  
ATOM    859  CD2 LEU A  65     -15.031   2.201  -5.022  1.00  0.00           C  
ATOM    871  N   GLY A  66      -9.812   2.755  -6.975  1.00  0.00           N  
ATOM    872  CA  GLY A  66      -8.827   3.483  -7.744  1.00  0.00           C  
ATOM    873  C   GLY A  66      -8.168   2.656  -8.846  1.00  0.00           C  
ATOM    874  O   GLY A  66      -7.700   3.220  -9.836  1.00  0.00           O  
ATOM    878  N   LEU A  67      -8.178   1.320  -8.732  1.00  0.00           N  
ATOM    879  CA  LEU A  67      -7.803   0.377  -9.760  1.00  0.00           C  
ATOM    880  C   LEU A  67      -8.936   0.164 -10.746  1.00  0.00           C  
ATOM    881  O   LEU A  67      -8.733   0.229 -11.955  1.00  0.00           O  
ATOM    882  CB  LEU A  67      -7.415  -0.958  -9.125  1.00  0.00           C  
ATOM    883  CG  LEU A  67      -6.065  -1.025  -8.411  1.00  0.00           C  
ATOM    884  CD1 LEU A  67      -5.893  -2.364  -7.675  1.00  0.00           C  
ATOM    885  CD2 LEU A  67      -4.875  -0.783  -9.334  1.00  0.00           C  
ATOM    897  N   LEU A  68     -10.166  -0.092 -10.274  1.00  0.00           N  
ATOM    898  CA  LEU A  68     -11.303  -0.455 -11.098  1.00  0.00           C  
ATOM    899  C   LEU A  68     -11.832   0.705 -11.916  1.00  0.00           C  
ATOM    900  O   LEU A  68     -12.063   0.560 -13.118  1.00  0.00           O  
ATOM    901  CB  LEU A  68     -12.426  -1.063 -10.250  1.00  0.00           C  
ATOM    902  CG  LEU A  68     -12.163  -2.420  -9.609  1.00  0.00           C  
ATOM    903  CD1 LEU A  68     -13.202  -2.741  -8.531  1.00  0.00           C  
ATOM    904  CD2 LEU A  68     -12.104  -3.557 -10.625  1.00  0.00           C  
ATOM    916  N   TRP A  69     -12.013   1.896 -11.335  1.00  0.00           N  
ATOM    917  CA  TRP A  69     -12.603   3.055 -11.972  1.00  0.00           C  
ATOM    918  C   TRP A  69     -11.671   3.760 -12.939  1.00  0.00           C  
ATOM    919  O   TRP A  69     -12.096   4.615 -13.711  1.00  0.00           O  
ATOM    920  CB  TRP A  69     -13.159   4.038 -10.936  1.00  0.00           C  
ATOM    921  CG  TRP A  69     -14.166   3.562  -9.934  1.00  0.00           C  
ATOM    922  CD1 TRP A  69     -14.480   4.263  -8.819  1.00  0.00           C  
ATOM    923  CD2 TRP A  69     -14.949   2.332  -9.854  1.00  0.00           C  
ATOM    924  CE2 TRP A  69     -15.658   2.315  -8.630  1.00  0.00           C  
ATOM    925  CE3 TRP A  69     -15.132   1.196 -10.664  1.00  0.00           C  
ATOM    926  NE1 TRP A  69     -15.381   3.547  -8.061  1.00  0.00           N  
ATOM    927  CZ2 TRP A  69     -16.423   1.226  -8.190  1.00  0.00           C  
ATOM    928  CZ3 TRP A  69     -15.893   0.092 -10.265  1.00  0.00           C  
ATOM    929  CH2 TRP A  69     -16.517   0.093  -9.011  1.00  0.00           C  
ATOM    940  N   ALA A  70     -10.394   3.365 -12.996  1.00  0.00           N  
ATOM    941  CA  ALA A  70      -9.362   3.766 -13.936  1.00  0.00           C  
ATOM    942  C   ALA A  70      -9.385   2.955 -15.222  1.00  0.00           C  
ATOM    943  O   ALA A  70      -8.433   3.014 -15.992  1.00  0.00           O  
ATOM    944  CB  ALA A  70      -8.008   3.625 -13.248  1.00  0.00           C  
ATOM    950  N   SER A  71     -10.435   2.184 -15.509  1.00  0.00           N  
ATOM    951  CA  SER A  71     -10.659   1.364 -16.686  1.00  0.00           C  
ATOM    952  C   SER A  71     -11.992   1.661 -17.347  1.00  0.00           C  
ATOM    953  O   SER A  71     -12.944   2.025 -16.660  1.00  0.00           O  
ATOM    954  CB  SER A  71     -10.370  -0.096 -16.340  1.00  0.00           C  
ATOM    955  OG  SER A  71     -11.345  -0.660 -15.489  1.00  0.00           O  
ATOM    961  N   SER A  72     -12.119   1.555 -18.672  1.00  0.00           N  
ATOM    962  CA  SER A  72     -13.221   1.957 -19.521  1.00  0.00           C  
ATOM    963  C   SER A  72     -13.036   1.375 -20.912  1.00  0.00           C  
ATOM    964  O   SER A  72     -11.885   1.240 -21.339  1.00  0.00           O  
ATOM    965  CB  SER A  72     -13.332   3.480 -19.483  1.00  0.00           C  
ATOM    966  OG  SER A  72     -12.142   4.138 -19.872  1.00  0.00           O  
ATOM    972  N   SER A  73     -14.043   1.009 -21.714  1.00  0.00           N  
ATOM    973  CA  SER A  73     -15.437   0.667 -21.498  1.00  0.00           C  
ATOM    974  C   SER A  73     -15.926  -0.116 -22.716  1.00  0.00           C  
ATOM    975  O   SER A  73     -15.289  -0.059 -23.765  1.00  0.00           O  
ATOM    976  CB  SER A  73     -16.314   1.858 -21.111  1.00  0.00           C  
ATOM    977  OG  SER A  73     -17.545   1.452 -20.557  1.00  0.00           O  
ATOM    983  N   SER A  74     -17.041  -0.847 -22.647  1.00  0.00           N  
ATOM    984  CA  SER A  74     -17.710  -1.566 -23.713  1.00  0.00           C  
ATOM    985  C   SER A  74     -18.841  -0.726 -24.305  1.00  0.00           C  
ATOM    986  O   SER A  74     -19.398   0.110 -23.603  1.00  0.00           O  
ATOM    987  CB  SER A  74     -18.293  -2.853 -23.129  1.00  0.00           C  
ATOM    988  OG  SER A  74     -17.290  -3.704 -22.621  1.00  0.00           O  
ATOM    994  N   GLY A  75     -19.211  -0.902 -25.570  1.00  0.00           N  
ATOM    995  CA  GLY A  75     -20.316  -0.252 -26.250  1.00  0.00           C  
ATOM    996  C   GLY A  75     -21.229  -1.162 -27.051  1.00  0.00           C  
ATOM    997  O   GLY A  75     -21.072  -2.384 -27.034  1.00  0.00           O  
ATOM   1001  N   GLY A  76     -22.168  -0.575 -27.789  1.00  0.00           N  
ATOM   1002  CA  GLY A  76     -23.211  -1.189 -28.592  1.00  0.00           C  
ATOM   1003  C   GLY A  76     -24.597  -0.664 -28.248  1.00  0.00           C  
ATOM   1004  O   GLY A  76     -24.732   0.060 -27.269  1.00  0.00           O  
ATOM   1008  N   LYS A  77     -25.608  -0.984 -29.067  1.00  0.00           N  
ATOM   1009  CA  LYS A  77     -27.019  -0.651 -29.076  1.00  0.00           C  
ATOM   1010  C   LYS A  77     -27.462  -0.497 -30.521  1.00  0.00           C  
ATOM   1011  O   LYS A  77     -26.752   0.100 -31.321  1.00  0.00           O  
ATOM   1012  CB  LYS A  77     -27.393   0.616 -28.310  1.00  0.00           C  
ATOM   1013  CG  LYS A  77     -28.834   1.107 -28.334  1.00  0.00           C  
ATOM   1014  CD  LYS A  77     -29.123   2.339 -27.482  1.00  0.00           C  
ATOM   1015  CE  LYS A  77     -30.524   2.917 -27.648  1.00  0.00           C  
ATOM   1016  NZ  LYS A  77     -30.738   4.143 -26.877  1.00  0.00           N1+
ATOM   1030  N   LYS A  78     -28.677  -0.938 -30.863  1.00  0.00           N  
ATOM   1031  CA  LYS A  78     -29.455  -0.646 -32.049  1.00  0.00           C  
ATOM   1032  C   LYS A  78     -30.800  -0.077 -31.626  1.00  0.00           C  
ATOM   1033  O   LYS A  78     -31.416  -0.617 -30.714  1.00  0.00           O  
ATOM   1034  CB  LYS A  78     -29.543  -1.890 -32.950  1.00  0.00           C  
ATOM   1035  CG  LYS A  78     -30.341  -1.730 -34.243  1.00  0.00           C  
ATOM   1036  CD  LYS A  78     -30.169  -2.879 -35.235  1.00  0.00           C  
ATOM   1037  CE  LYS A  78     -30.897  -2.666 -36.565  1.00  0.00           C  
ATOM   1038  NZ  LYS A  78     -30.734  -3.807 -37.485  1.00  0.00           N1+
ATOM   1052  N   GLY A  79     -31.267   1.008 -32.246  1.00  0.00           N  
ATOM   1053  CA  GLY A  79     -32.522   1.672 -31.992  1.00  0.00           C  
ATOM   1054  C   GLY A  79     -33.358   1.887 -33.255  1.00  0.00           C  
ATOM   1055  O   GLY A  79     -32.917   1.560 -34.353  1.00  0.00           O  
ATOM   1059  N   GLY A  80     -34.538   2.480 -33.098  1.00  0.00           N  
ATOM   1060  CA  GLY A  80     -35.479   2.802 -34.147  1.00  0.00           C  
ATOM   1061  C   GLY A  80     -35.602   4.318 -34.260  1.00  0.00           C  
ATOM   1062  O   GLY A  80     -36.357   4.939 -33.513  1.00  0.00           O  
ATOM   1066  N   SER A  81     -34.840   4.946 -35.167  1.00  0.00           N  
ATOM   1067  CA  SER A  81     -34.837   6.363 -35.467  1.00  0.00           C  
ATOM   1068  C   SER A  81     -36.066   6.707 -36.311  1.00  0.00           C  
ATOM   1069  O   SER A  81     -36.007   6.720 -37.533  1.00  0.00           O  
ATOM   1070  CB  SER A  81     -33.498   6.702 -36.111  1.00  0.00           C  
ATOM   1071  OG  SER A  81     -33.076   5.750 -37.065  1.00  0.00           O  
ATOM   1077  N   SER A  82     -37.206   6.966 -35.665  1.00  0.00           N  
ATOM   1078  CA  SER A  82     -38.497   7.241 -36.262  1.00  0.00           C  
ATOM   1079  C   SER A  82     -38.517   8.458 -37.170  1.00  0.00           C  
ATOM   1080  O   SER A  82     -39.299   8.509 -38.128  1.00  0.00           O  
ATOM   1081  CB  SER A  82     -39.511   7.406 -35.135  1.00  0.00           C  
ATOM   1082  OG  SER A  82     -39.554   6.268 -34.294  1.00  0.00           O  
ATOM   1088  N   SER A  83     -37.644   9.439 -36.935  1.00  0.00           N  
ATOM   1089  CA  SER A  83     -37.438  10.644 -37.713  1.00  0.00           C  
ATOM   1090  C   SER A  83     -36.947  10.355 -39.129  1.00  0.00           C  
ATOM   1091  O   SER A  83     -37.469  10.911 -40.090  1.00  0.00           O  
ATOM   1092  CB  SER A  83     -36.502  11.555 -36.915  1.00  0.00           C  
ATOM   1093  OG  SER A  83     -35.380  10.889 -36.381  1.00  0.00           O  
ATOM   1099  N   SER A  84     -35.996   9.440 -39.326  1.00  0.00           N  
ATOM   1100  CA  SER A  84     -35.540   8.966 -40.618  1.00  0.00           C  
ATOM   1101  C   SER A  84     -36.487   7.928 -41.210  1.00  0.00           C  
ATOM   1102  O   SER A  84     -36.589   7.774 -42.431  1.00  0.00           O  
ATOM   1103  CB  SER A  84     -34.113   8.440 -40.482  1.00  0.00           C  
ATOM   1104  OG  SER A  84     -34.004   7.323 -39.621  1.00  0.00           O  
ATOM   1110  N   SER A  85     -37.235   7.222 -40.351  1.00  0.00           N  
ATOM   1111  CA  SER A  85     -38.221   6.195 -40.604  1.00  0.00           C  
ATOM   1112  C   SER A  85     -37.570   4.830 -40.778  1.00  0.00           C  
ATOM   1113  O   SER A  85     -38.090   3.924 -41.413  1.00  0.00           O  
ATOM   1114  CB  SER A  85     -39.284   6.619 -41.628  1.00  0.00           C  
ATOM   1115  OG  SER A  85     -40.497   5.909 -41.513  1.00  0.00           O  
ATOM   1121  N   SER A  86     -36.383   4.638 -40.201  1.00  0.00           N  
ATOM   1122  CA  SER A  86     -35.464   3.525 -40.326  1.00  0.00           C  
ATOM   1123  C   SER A  86     -34.949   3.101 -38.960  1.00  0.00           C  
ATOM   1124  O   SER A  86     -35.092   3.821 -37.980  1.00  0.00           O  
ATOM   1125  CB  SER A  86     -34.445   3.859 -41.411  1.00  0.00           C  
ATOM   1126  OG  SER A  86     -33.802   5.102 -41.227  1.00  0.00           O  
ATOM   1132  N   SER A  87     -34.376   1.893 -38.840  1.00  0.00           N  
ATOM   1133  CA  SER A  87     -33.649   1.397 -37.691  1.00  0.00           C  
ATOM   1134  C   SER A  87     -32.149   1.566 -37.904  1.00  0.00           C  
ATOM   1135  O   SER A  87     -31.692   1.494 -39.047  1.00  0.00           O  
ATOM   1136  CB  SER A  87     -33.980  -0.089 -37.491  1.00  0.00           C  
ATOM   1137  OG  SER A  87     -35.326  -0.286 -37.150  1.00  0.00           O  
ATOM   1143  N   SER A  88     -31.349   1.810 -36.868  1.00  0.00           N  
ATOM   1144  CA  SER A  88     -29.926   2.110 -36.919  1.00  0.00           C  
ATOM   1145  C   SER A  88     -29.208   1.672 -35.654  1.00  0.00           C  
ATOM   1146  O   SER A  88     -29.748   1.844 -34.563  1.00  0.00           O  
ATOM   1147  CB  SER A  88     -29.726   3.566 -37.325  1.00  0.00           C  
ATOM   1148  OG  SER A  88     -28.382   3.908 -37.575  1.00  0.00           O  
ATOM   1154  N   GLY A  89     -28.036   1.043 -35.752  1.00  0.00           N  
ATOM   1155  CA  GLY A  89     -27.168   0.631 -34.668  1.00  0.00           C  
ATOM   1156  C   GLY A  89     -25.689   0.729 -35.014  1.00  0.00           C  
ATOM   1157  O   GLY A  89     -25.332   0.836 -36.182  1.00  0.00           O  
ATOM   1161  N   GLY A  90     -24.809   0.677 -34.009  1.00  0.00           N  
ATOM   1162  CA  GLY A  90     -23.375   0.487 -34.115  1.00  0.00           C  
ATOM   1163  C   GLY A  90     -22.860  -0.425 -33.005  1.00  0.00           C  
ATOM   1164  O   GLY A  90     -23.636  -0.783 -32.129  1.00  0.00           O  
ATOM   1168  N   LYS A  91     -21.584  -0.807 -33.000  1.00  0.00           N  
ATOM   1169  CA  LYS A  91     -20.903  -1.553 -31.953  1.00  0.00           C  
ATOM   1170  C   LYS A  91     -19.448  -1.128 -31.808  1.00  0.00           C  
ATOM   1171  O   LYS A  91     -18.782  -0.882 -32.797  1.00  0.00           O  
ATOM   1172  CB  LYS A  91     -21.114  -3.058 -32.125  1.00  0.00           C  
ATOM   1173  CG  LYS A  91     -20.582  -3.932 -30.984  1.00  0.00           C  
ATOM   1174  CD  LYS A  91     -20.893  -5.422 -31.162  1.00  0.00           C  
ATOM   1175  CE  LYS A  91     -20.365  -6.287 -30.009  1.00  0.00           C  
ATOM   1176  NZ  LYS A  91     -20.660  -7.707 -30.215  1.00  0.00           N1+
ATOM   1190  N   LYS A  92     -18.936  -1.031 -30.579  1.00  0.00           N  
ATOM   1191  CA  LYS A  92     -17.586  -0.661 -30.200  1.00  0.00           C  
ATOM   1192  C   LYS A  92     -17.161  -1.519 -29.012  1.00  0.00           C  
ATOM   1193  O   LYS A  92     -17.919  -1.626 -28.061  1.00  0.00           O  
ATOM   1194  CB  LYS A  92     -17.469   0.841 -29.953  1.00  0.00           C  
ATOM   1195  CG  LYS A  92     -17.757   1.739 -31.158  1.00  0.00           C  
ATOM   1196  CD  LYS A  92     -17.700   3.245 -30.923  1.00  0.00           C  
ATOM   1197  CE  LYS A  92     -18.056   4.024 -32.186  1.00  0.00           C  
ATOM   1198  NZ  LYS A  92     -18.221   5.471 -31.974  1.00  0.00           N1+
ATOM   1212  N   GLY A  93     -15.976  -2.138 -29.040  1.00  0.00           N  
ATOM   1213  CA  GLY A  93     -15.381  -2.911 -27.973  1.00  0.00           C  
ATOM   1214  C   GLY A  93     -13.946  -2.468 -27.702  1.00  0.00           C  
ATOM   1215  O   GLY A  93     -13.169  -2.353 -28.645  1.00  0.00           O  
ATOM   1219  N   GLY A  94     -13.582  -2.180 -26.449  1.00  0.00           N  
ATOM   1220  CA  GLY A  94     -12.243  -1.898 -25.973  1.00  0.00           C  
ATOM   1221  C   GLY A  94     -11.967  -2.582 -24.641  1.00  0.00           C  
ATOM   1222  O   GLY A  94     -12.878  -2.662 -23.808  1.00  0.00           O  
ATOM   1226  N   SER A  95     -10.744  -3.050 -24.391  1.00  0.00           N  
ATOM   1227  CA  SER A  95     -10.225  -3.590 -23.155  1.00  0.00           C  
ATOM   1228  C   SER A  95      -8.761  -3.198 -22.984  1.00  0.00           C  
ATOM   1229  O   SER A  95      -8.087  -2.968 -23.985  1.00  0.00           O  
ATOM   1230  CB  SER A  95     -10.453  -5.096 -23.062  1.00  0.00           C  
ATOM   1231  OG  SER A  95     -11.799  -5.506 -23.070  1.00  0.00           O  
ATOM   1237  N   SER A  96      -8.206  -3.202 -21.767  1.00  0.00           N  
ATOM   1238  CA  SER A  96      -6.809  -3.008 -21.417  1.00  0.00           C  
ATOM   1239  C   SER A  96      -6.652  -2.715 -19.931  1.00  0.00           C  
ATOM   1240  O   SER A  96      -7.641  -2.532 -19.231  1.00  0.00           O  
ATOM   1241  CB  SER A  96      -5.935  -4.157 -21.943  1.00  0.00           C  
ATOM   1242  OG  SER A  96      -4.551  -3.955 -21.782  1.00  0.00           O  
ATOM   1248  N   SER A  97      -5.432  -2.746 -19.389  1.00  0.00           N  
ATOM   1249  CA  SER A  97      -4.978  -2.539 -18.032  1.00  0.00           C  
ATOM   1250  C   SER A  97      -5.037  -3.783 -17.146  1.00  0.00           C  
ATOM   1251  O   SER A  97      -4.598  -3.758 -16.002  1.00  0.00           O  
ATOM   1252  CB  SER A  97      -5.444  -1.234 -17.392  1.00  0.00           C  
ATOM   1253  OG  SER A  97      -6.743  -1.228 -16.852  1.00  0.00           O  
ATOM   1259  N   SER A  98      -5.578  -4.901 -17.660  1.00  0.00           N  
ATOM   1260  CA  SER A  98      -5.870  -6.193 -17.068  1.00  0.00           C  
ATOM   1261  C   SER A  98      -4.886  -6.698 -16.017  1.00  0.00           C  
ATOM   1262  O   SER A  98      -5.219  -6.761 -14.830  1.00  0.00           O  
ATOM   1263  CB  SER A  98      -6.207  -7.173 -18.189  1.00  0.00           C  
ATOM   1264  OG  SER A  98      -5.188  -7.195 -19.176  1.00  0.00           O  
ATOM   1270  N   TRP A  99      -3.662  -7.040 -16.407  1.00  0.00           N  
ATOM   1271  CA  TRP A  99      -2.632  -7.605 -15.559  1.00  0.00           C  
ATOM   1272  C   TRP A  99      -2.036  -6.604 -14.585  1.00  0.00           C  
ATOM   1273  O   TRP A  99      -1.493  -6.998 -13.555  1.00  0.00           O  
ATOM   1274  CB  TRP A  99      -1.517  -8.250 -16.389  1.00  0.00           C  
ATOM   1275  CG  TRP A  99      -1.856  -9.147 -17.535  1.00  0.00           C  
ATOM   1276  CD1 TRP A  99      -1.049  -9.303 -18.622  1.00  0.00           C  
ATOM   1277  CD2 TRP A  99      -3.018  -9.982 -17.800  1.00  0.00           C  
ATOM   1278  CE2 TRP A  99      -2.876 -10.591 -19.076  1.00  0.00           C  
ATOM   1279  CE3 TRP A  99      -4.203 -10.279 -17.114  1.00  0.00           C  
ATOM   1280  NE1 TRP A  99      -1.636 -10.161 -19.528  1.00  0.00           N  
ATOM   1281  CZ2 TRP A  99      -3.859 -11.413 -19.639  1.00  0.00           C  
ATOM   1282  CZ3 TRP A  99      -5.212 -11.093 -17.663  1.00  0.00           C  
ATOM   1283  CH2 TRP A  99      -5.034 -11.662 -18.931  1.00  0.00           C  
ATOM   1294  N   ALA A 100      -2.127  -5.300 -14.849  1.00  0.00           N  
ATOM   1295  CA  ALA A 100      -1.616  -4.234 -14.009  1.00  0.00           C  
ATOM   1296  C   ALA A 100      -2.420  -4.069 -12.730  1.00  0.00           C  
ATOM   1297  O   ALA A 100      -1.858  -3.686 -11.711  1.00  0.00           O  
ATOM   1298  CB  ALA A 100      -1.575  -2.913 -14.777  1.00  0.00           C  
ATOM   1304  N   LEU A 101      -3.712  -4.428 -12.732  1.00  0.00           N  
ATOM   1305  CA  LEU A 101      -4.559  -4.455 -11.560  1.00  0.00           C  
ATOM   1306  C   LEU A 101      -4.136  -5.564 -10.611  1.00  0.00           C  
ATOM   1307  O   LEU A 101      -4.108  -5.381  -9.398  1.00  0.00           O  
ATOM   1308  CB  LEU A 101      -6.034  -4.617 -11.937  1.00  0.00           C  
ATOM   1309  CG  LEU A 101      -6.609  -3.746 -13.062  1.00  0.00           C  
ATOM   1310  CD1 LEU A 101      -8.117  -3.926 -13.203  1.00  0.00           C  
ATOM   1311  CD2 LEU A 101      -6.274  -2.262 -12.919  1.00  0.00           C  
ATOM   1323  N   LEU A 102      -3.737  -6.726 -11.141  1.00  0.00           N  
ATOM   1324  CA  LEU A 102      -3.262  -7.890 -10.427  1.00  0.00           C  
ATOM   1325  C   LEU A 102      -1.932  -7.618  -9.758  1.00  0.00           C  
ATOM   1326  O   LEU A 102      -1.698  -8.033  -8.625  1.00  0.00           O  
ATOM   1327  CB  LEU A 102      -3.137  -9.092 -11.376  1.00  0.00           C  
ATOM   1328  CG  LEU A 102      -4.288  -9.374 -12.344  1.00  0.00           C  
ATOM   1329  CD1 LEU A 102      -4.017 -10.616 -13.195  1.00  0.00           C  
ATOM   1330  CD2 LEU A 102      -5.624  -9.494 -11.625  1.00  0.00           C  
ATOM   1342  N   SER A 103      -1.050  -6.846 -10.419  1.00  0.00           N  
ATOM   1343  CA  SER A 103       0.240  -6.372  -9.954  1.00  0.00           C  
ATOM   1344  C   SER A 103       0.124  -5.414  -8.779  1.00  0.00           C  
ATOM   1345  O   SER A 103       1.025  -5.313  -7.960  1.00  0.00           O  
ATOM   1346  CB  SER A 103       0.952  -5.729 -11.146  1.00  0.00           C  
ATOM   1347  OG  SER A 103       2.354  -5.599 -10.973  1.00  0.00           O  
ATOM   1353  N   GLY A 104      -1.024  -4.750  -8.601  1.00  0.00           N  
ATOM   1354  CA  GLY A 104      -1.300  -3.816  -7.537  1.00  0.00           C  
ATOM   1355  C   GLY A 104      -1.992  -4.523  -6.383  1.00  0.00           C  
ATOM   1356  O   GLY A 104      -1.535  -4.385  -5.244  1.00  0.00           O  
ATOM   1360  N   LEU A 105      -2.995  -5.353  -6.640  1.00  0.00           N  
ATOM   1361  CA  LEU A 105      -3.650  -6.207  -5.672  1.00  0.00           C  
ATOM   1362  C   LEU A 105      -2.705  -7.193  -5.003  1.00  0.00           C  
ATOM   1363  O   LEU A 105      -2.804  -7.451  -3.811  1.00  0.00           O  
ATOM   1364  CB  LEU A 105      -4.838  -6.959  -6.292  1.00  0.00           C  
ATOM   1365  CG  LEU A 105      -6.034  -6.118  -6.733  1.00  0.00           C  
ATOM   1366  CD1 LEU A 105      -6.985  -6.934  -7.614  1.00  0.00           C  
ATOM   1367  CD2 LEU A 105      -6.784  -5.487  -5.561  1.00  0.00           C  
ATOM   1379  N   GLY A 106      -1.707  -7.710  -5.727  1.00  0.00           N  
ATOM   1380  CA  GLY A 106      -0.770  -8.696  -5.238  1.00  0.00           C  
ATOM   1381  C   GLY A 106       0.418  -8.088  -4.496  1.00  0.00           C  
ATOM   1382  O   GLY A 106       1.076  -8.805  -3.737  1.00  0.00           O  
ATOM   1386  N   ALA A 107       0.665  -6.792  -4.647  1.00  0.00           N  
ATOM   1387  CA  ALA A 107       1.566  -6.019  -3.812  1.00  0.00           C  
ATOM   1388  C   ALA A 107       0.878  -5.661  -2.495  1.00  0.00           C  
ATOM   1389  O   ALA A 107       1.478  -5.778  -1.435  1.00  0.00           O  
ATOM   1390  CB  ALA A 107       1.961  -4.732  -4.541  1.00  0.00           C  
ATOM   1396  N   LEU A 108      -0.394  -5.250  -2.529  1.00  0.00           N  
ATOM   1397  CA  LEU A 108      -1.166  -4.796  -1.396  1.00  0.00           C  
ATOM   1398  C   LEU A 108      -1.508  -5.900  -0.399  1.00  0.00           C  
ATOM   1399  O   LEU A 108      -1.659  -5.626   0.795  1.00  0.00           O  
ATOM   1400  CB  LEU A 108      -2.434  -4.081  -1.866  1.00  0.00           C  
ATOM   1401  CG  LEU A 108      -2.211  -2.707  -2.484  1.00  0.00           C  
ATOM   1402  CD1 LEU A 108      -3.422  -2.266  -3.304  1.00  0.00           C  
ATOM   1403  CD2 LEU A 108      -1.862  -1.641  -1.449  1.00  0.00           C  
ATOM   1415  N   LEU A 109      -1.582  -7.159  -0.818  1.00  0.00           N  
ATOM   1416  CA  LEU A 109      -1.716  -8.314   0.045  1.00  0.00           C  
ATOM   1417  C   LEU A 109      -0.468  -8.568   0.883  1.00  0.00           C  
ATOM   1418  O   LEU A 109      -0.576  -9.029   2.021  1.00  0.00           O  
ATOM   1419  CB  LEU A 109      -2.088  -9.564  -0.755  1.00  0.00           C  
ATOM   1420  CG  LEU A 109      -3.499  -9.614  -1.357  1.00  0.00           C  
ATOM   1421  CD1 LEU A 109      -3.628 -10.709  -2.415  1.00  0.00           C  
ATOM   1422  CD2 LEU A 109      -4.588  -9.765  -0.301  1.00  0.00           C  
ATOM   1434  N   LEU A 110       0.721  -8.218   0.402  1.00  0.00           N  
ATOM   1435  CA  LEU A 110       1.987  -8.341   1.115  1.00  0.00           C  
ATOM   1436  C   LEU A 110       2.110  -7.290   2.211  1.00  0.00           C  
ATOM   1437  O   LEU A 110       2.607  -7.590   3.294  1.00  0.00           O  
ATOM   1438  CB  LEU A 110       3.178  -8.231   0.162  1.00  0.00           C  
ATOM   1439  CG  LEU A 110       3.287  -9.269  -0.955  1.00  0.00           C  
ATOM   1440  CD1 LEU A 110       4.363  -8.902  -1.975  1.00  0.00           C  
ATOM   1441  CD2 LEU A 110       3.501 -10.683  -0.423  1.00  0.00           C  
ATOM   1453  N   SER A 111       1.609  -6.064   2.000  1.00  0.00           N  
ATOM   1454  CA  SER A 111       1.566  -5.020   3.008  1.00  0.00           C  
ATOM   1455  C   SER A 111       0.575  -5.298   4.122  1.00  0.00           C  
ATOM   1456  O   SER A 111       0.782  -4.796   5.220  1.00  0.00           O  
ATOM   1457  CB  SER A 111       1.353  -3.656   2.340  1.00  0.00           C  
ATOM   1458  OG  SER A 111       0.251  -3.614   1.457  1.00  0.00           O  
ATOM   1464  N   LEU A 112      -0.467  -6.126   3.942  1.00  0.00           N  
ATOM   1465  CA  LEU A 112      -1.321  -6.620   5.002  1.00  0.00           C  
ATOM   1466  C   LEU A 112      -0.540  -7.526   5.944  1.00  0.00           C  
ATOM   1467  O   LEU A 112      -0.485  -7.270   7.148  1.00  0.00           O  
ATOM   1468  CB  LEU A 112      -2.550  -7.362   4.480  1.00  0.00           C  
ATOM   1469  CG  LEU A 112      -3.594  -6.572   3.690  1.00  0.00           C  
ATOM   1470  CD1 LEU A 112      -4.670  -7.514   3.142  1.00  0.00           C  
ATOM   1471  CD2 LEU A 112      -4.226  -5.451   4.514  1.00  0.00           C  
ATOM   1483  N   LEU A 113       0.150  -8.532   5.403  1.00  0.00           N  
ATOM   1484  CA  LEU A 113       1.021  -9.459   6.107  1.00  0.00           C  
ATOM   1485  C   LEU A 113       2.134  -8.755   6.857  1.00  0.00           C  
ATOM   1486  O   LEU A 113       2.464  -9.095   7.991  1.00  0.00           O  
ATOM   1487  CB  LEU A 113       1.558 -10.519   5.140  1.00  0.00           C  
ATOM   1488  CG  LEU A 113       0.535 -11.399   4.437  1.00  0.00           C  
ATOM   1489  CD1 LEU A 113       1.138 -12.140   3.248  1.00  0.00           C  
ATOM   1490  CD2 LEU A 113      -0.146 -12.399   5.368  1.00  0.00           C  
ATOM   1502  N   GLY A 114       2.679  -7.664   6.305  1.00  0.00           N  
ATOM   1503  CA  GLY A 114       3.754  -6.900   6.892  1.00  0.00           C  
ATOM   1504  C   GLY A 114       3.319  -5.955   8.010  1.00  0.00           C  
ATOM   1505  O   GLY A 114       4.122  -5.663   8.886  1.00  0.00           O  
ATOM   1509  N   LEU A 115       2.044  -5.530   8.028  1.00  0.00           N  
ATOM   1510  CA  LEU A 115       1.433  -4.776   9.097  1.00  0.00           C  
ATOM   1511  C   LEU A 115       0.972  -5.677  10.236  1.00  0.00           C  
ATOM   1512  O   LEU A 115       1.052  -5.287  11.395  1.00  0.00           O  
ATOM   1513  CB  LEU A 115       0.233  -3.983   8.582  1.00  0.00           C  
ATOM   1514  CG  LEU A 115       0.519  -2.749   7.734  1.00  0.00           C  
ATOM   1515  CD1 LEU A 115      -0.719  -2.286   6.990  1.00  0.00           C  
ATOM   1516  CD2 LEU A 115       1.109  -1.602   8.547  1.00  0.00           C  
ATOM   1528  N   LEU A 116       0.485  -6.891   9.950  1.00  0.00           N  
ATOM   1529  CA  LEU A 116      -0.022  -7.848  10.910  1.00  0.00           C  
ATOM   1530  C   LEU A 116       1.062  -8.394  11.822  1.00  0.00           C  
ATOM   1531  O   LEU A 116       0.841  -8.593  13.025  1.00  0.00           O  
ATOM   1532  CB  LEU A 116      -0.750  -8.993  10.208  1.00  0.00           C  
ATOM   1533  CG  LEU A 116      -2.113  -8.696   9.592  1.00  0.00           C  
ATOM   1534  CD1 LEU A 116      -2.518  -9.745   8.547  1.00  0.00           C  
ATOM   1535  CD2 LEU A 116      -3.217  -8.569  10.649  1.00  0.00           C  
ATOM   1547  N   TRP A 117       2.256  -8.686  11.298  1.00  0.00           N  
ATOM   1548  CA  TRP A 117       3.377  -9.275  12.010  1.00  0.00           C  
ATOM   1549  C   TRP A 117       4.197  -8.194  12.704  1.00  0.00           C  
ATOM   1550  O   TRP A 117       5.365  -7.982  12.390  1.00  0.00           O  
ATOM   1551  CB  TRP A 117       4.208 -10.135  11.064  1.00  0.00           C  
ATOM   1552  CG  TRP A 117       3.529 -11.152  10.202  1.00  0.00           C  
ATOM   1553  CD1 TRP A 117       4.018 -11.601   9.018  1.00  0.00           C  
ATOM   1554  CD2 TRP A 117       2.221 -11.790  10.335  1.00  0.00           C  
ATOM   1555  CE2 TRP A 117       1.952 -12.529   9.149  1.00  0.00           C  
ATOM   1556  CE3 TRP A 117       1.194 -11.801  11.291  1.00  0.00           C  
ATOM   1557  NE1 TRP A 117       3.138 -12.490   8.436  1.00  0.00           N  
ATOM   1558  CZ2 TRP A 117       0.720 -13.151   8.899  1.00  0.00           C  
ATOM   1559  CZ3 TRP A 117      -0.055 -12.389  11.055  1.00  0.00           C  
ATOM   1560  CH2 TRP A 117      -0.300 -13.032   9.842  1.00  0.00           C  
ATOM   1571  N   ALA A 118       3.590  -7.489  13.658  1.00  0.00           N  
ATOM   1572  CA  ALA A 118       4.104  -6.362  14.410  1.00  0.00           C  
ATOM   1573  C   ALA A 118       3.998  -6.567  15.920  1.00  0.00           C  
ATOM   1574  O   ALA A 118       3.851  -5.611  16.673  1.00  0.00           O  
ATOM   1575  CB  ALA A 118       3.469  -5.074  13.899  1.00  0.00           C  
ATOM   1581  N   SER A 119       4.033  -7.814  16.378  1.00  0.00           N  
ATOM   1582  CA  SER A 119       3.967  -8.264  17.754  1.00  0.00           C  
ATOM   1583  C   SER A 119       5.150  -7.834  18.606  1.00  0.00           C  
ATOM   1584  O   SER A 119       6.242  -7.580  18.113  1.00  0.00           O  
ATOM   1585  CB  SER A 119       3.788  -9.782  17.708  1.00  0.00           C  
ATOM   1586  OG  SER A 119       4.644 -10.429  16.803  1.00  0.00           O  
ATOM   1592  N   SER A 120       4.952  -7.741  19.926  1.00  0.00           N  
ATOM   1593  CA  SER A 120       5.860  -7.218  20.935  1.00  0.00           C  
ATOM   1594  C   SER A 120       5.788  -8.003  22.239  1.00  0.00           C  
ATOM   1595  O   SER A 120       4.733  -8.415  22.696  1.00  0.00           O  
ATOM   1596  CB  SER A 120       5.670  -5.702  21.054  1.00  0.00           C  
ATOM   1597  OG  SER A 120       4.416  -5.340  21.592  1.00  0.00           O  
ATOM   1603  N   SER A 121       6.936  -8.193  22.903  1.00  0.00           N  
ATOM   1604  CA  SER A 121       7.094  -8.724  24.242  1.00  0.00           C  
ATOM   1605  C   SER A 121       8.344  -8.056  24.797  1.00  0.00           C  
ATOM   1606  O   SER A 121       8.516  -6.856  24.640  1.00  0.00           O  
ATOM   1607  CB  SER A 121       6.987 -10.250  24.286  1.00  0.00           C  
ATOM   1608  OG  SER A 121       7.175 -10.781  25.580  1.00  0.00           O  
ATOM   1614  N   SER A 122       9.234  -8.825  25.428  1.00  0.00           N  
ATOM   1615  CA  SER A 122      10.523  -8.441  25.958  1.00  0.00           C  
ATOM   1616  C   SER A 122      10.368  -7.696  27.276  1.00  0.00           C  
ATOM   1617  O   SER A 122       9.298  -7.656  27.877  1.00  0.00           O  
ATOM   1618  CB  SER A 122      11.360  -7.727  24.895  1.00  0.00           C  
ATOM   1619  OG  SER A 122      11.384  -8.405  23.661  1.00  0.00           O  
ATOM   1625  N   GLY A 123      11.445  -7.063  27.752  1.00  0.00           N  
ATOM   1626  CA  GLY A 123      11.519  -6.220  28.922  1.00  0.00           C  
ATOM   1627  C   GLY A 123      11.767  -4.771  28.508  1.00  0.00           C  
ATOM   1628  O   GLY A 123      10.984  -4.200  27.747  1.00  0.00           O  
ATOM   1632  N   GLY A 124      12.854  -4.155  28.982  1.00  0.00           N  
ATOM   1633  CA  GLY A 124      13.139  -2.738  28.854  1.00  0.00           C  
ATOM   1634  C   GLY A 124      13.667  -2.176  30.163  1.00  0.00           C  
ATOM   1635  O   GLY A 124      14.314  -2.919  30.901  1.00  0.00           O  
ATOM   1639  N   GLU A 125      13.451  -0.877  30.423  1.00  0.00           N  
ATOM   1640  CA  GLU A 125      13.934  -0.119  31.559  1.00  0.00           C  
ATOM   1641  C   GLU A 125      13.678  -0.792  32.907  1.00  0.00           C  
ATOM   1642  O   GLU A 125      12.551  -1.185  33.203  1.00  0.00           O  
ATOM   1643  CB  GLU A 125      13.413   1.316  31.487  1.00  0.00           C  
ATOM   1644  CG  GLU A 125      14.009   2.301  32.491  1.00  0.00           C  
ATOM   1645  CD  GLU A 125      15.484   2.597  32.259  1.00  0.00           C  
ATOM   1646  OE1 GLU A 125      15.772   3.641  31.631  1.00  0.00           O  
ATOM   1647  OE2 GLU A 125      16.338   1.849  32.766  1.00  0.00           O1-
ATOM   1654  N   GLU A 126      14.713  -0.930  33.742  1.00  0.00           N  
ATOM   1655  CA  GLU A 126      14.695  -1.540  35.060  1.00  0.00           C  
ATOM   1656  C   GLU A 126      15.902  -1.101  35.859  1.00  0.00           C  
ATOM   1657  O   GLU A 126      17.031  -1.184  35.378  1.00  0.00           O  
ATOM   1658  CB  GLU A 126      14.598  -3.058  34.921  1.00  0.00           C  
ATOM   1659  CG  GLU A 126      14.087  -3.763  36.182  1.00  0.00           C  
ATOM   1660  CD  GLU A 126      13.820  -5.234  35.878  1.00  0.00           C  
ATOM   1661  OE1 GLU A 126      12.676  -5.539  35.494  1.00  0.00           O  
ATOM   1662  OE2 GLU A 126      14.784  -6.033  35.960  1.00  0.00           O1-
ATOM   1669  N   GLY A 127      15.716  -0.648  37.100  1.00  0.00           N  
ATOM   1670  CA  GLY A 127      16.752  -0.443  38.100  1.00  0.00           C  
ATOM   1671  C   GLY A 127      16.227  -0.852  39.474  1.00  0.00           C  
ATOM   1672  O   GLY A 127      15.015  -0.966  39.659  1.00  0.00           O  
ATOM   1676  N   GLY A 128      17.125  -1.026  40.447  1.00  0.00           N  
ATOM   1677  CA  GLY A 128      16.812  -1.122  41.863  1.00  0.00           C  
ATOM   1678  C   GLY A 128      17.634  -0.111  42.653  1.00  0.00           C  
ATOM   1679  O   GLY A 128      18.746   0.209  42.253  1.00  0.00           O  
ATOM   1683  N   SER A 129      17.119   0.378  43.782  1.00  0.00           N  
ATOM   1684  CA  SER A 129      17.859   1.158  44.762  1.00  0.00           C  
ATOM   1685  C   SER A 129      18.763   0.226  45.542  1.00  0.00           C  
ATOM   1686  O   SER A 129      18.300  -0.621  46.300  1.00  0.00           O  
ATOM   1687  CB  SER A 129      16.884   1.900  45.680  1.00  0.00           C  
ATOM   1688  OG  SER A 129      17.518   2.811  46.551  1.00  0.00           O  
ATOM   1694  N   SER A 130      20.083   0.353  45.352  1.00  0.00           N  
ATOM   1695  CA  SER A 130      21.142  -0.357  46.044  1.00  0.00           C  
ATOM   1696  C   SER A 130      21.384   0.373  47.355  1.00  0.00           C  
ATOM   1697  O   SER A 130      22.187   1.304  47.434  1.00  0.00           O  
ATOM   1698  CB  SER A 130      22.403  -0.336  45.177  1.00  0.00           C  
ATOM   1699  OG  SER A 130      22.201  -1.074  43.992  1.00  0.00           O  
ATOM   1705  N   SER A 131      20.662  -0.006  48.424  1.00  0.00           N  
ATOM   1706  CA  SER A 131      20.727   0.569  49.750  1.00  0.00           C  
ATOM   1707  C   SER A 131      22.076   0.415  50.438  1.00  0.00           C  
ATOM   1708  O   SER A 131      22.388   1.170  51.355  1.00  0.00           O  
ATOM   1709  CB  SER A 131      19.597  -0.029  50.589  1.00  0.00           C  
ATOM   1710  OG  SER A 131      18.328   0.355  50.118  1.00  0.00           O  
ATOM   1716  N   SER A 132      22.924  -0.523  50.011  1.00  0.00           N  
ATOM   1717  CA  SER A 132      24.290  -0.757  50.438  1.00  0.00           C  
ATOM   1718  C   SER A 132      25.205   0.410  50.092  1.00  0.00           C  
ATOM   1719  O   SER A 132      25.726   1.074  50.994  1.00  0.00           O  
ATOM   1720  CB  SER A 132      24.744  -2.081  49.808  1.00  0.00           C  
ATOM   1721  OG  SER A 132      24.394  -2.164  48.445  1.00  0.00           O  
ATOM   1727  N   SER A 133      25.378   0.744  48.804  1.00  0.00           N  
ATOM   1728  CA  SER A 133      26.085   1.904  48.295  1.00  0.00           C  
ATOM   1729  C   SER A 133      25.343   3.195  48.640  1.00  0.00           C  
ATOM   1730  O   SER A 133      25.935   4.150  49.126  1.00  0.00           O  
ATOM   1731  CB  SER A 133      26.270   1.716  46.789  1.00  0.00           C  
ATOM   1732  OG  SER A 133      25.054   1.483  46.116  1.00  0.00           O  
ATOM   1738  N   SER A 134      24.020   3.189  48.454  1.00  0.00           N  
ATOM   1739  CA  SER A 134      23.039   4.223  48.663  1.00  0.00           C  
ATOM   1740  C   SER A 134      22.800   4.991  47.362  1.00  0.00           C  
ATOM   1741  O   SER A 134      22.801   6.217  47.343  1.00  0.00           O  
ATOM   1742  CB  SER A 134      23.258   5.012  49.960  1.00  0.00           C  
ATOM   1743  OG  SER A 134      22.092   5.500  50.575  1.00  0.00           O  
ATOM   1749  N   SER A 135      22.632   4.271  46.254  1.00  0.00           N  
ATOM   1750  CA  SER A 135      22.556   4.704  44.867  1.00  0.00           C  
ATOM   1751  C   SER A 135      21.582   3.842  44.067  1.00  0.00           C  
ATOM   1752  O   SER A 135      21.121   2.823  44.591  1.00  0.00           O  
ATOM   1753  CB  SER A 135      23.963   4.851  44.301  1.00  0.00           C  
ATOM   1754  OG  SER A 135      24.737   3.679  44.446  1.00  0.00           O  
ATOM   1760  N   SER A 136      21.216   4.188  42.837  1.00  0.00           N  
ATOM   1761  CA  SER A 136      20.346   3.452  41.939  1.00  0.00           C  
ATOM   1762  C   SER A 136      21.119   2.940  40.742  1.00  0.00           C  
ATOM   1763  O   SER A 136      22.136   3.516  40.352  1.00  0.00           O  
ATOM   1764  CB  SER A 136      19.157   4.327  41.530  1.00  0.00           C  
ATOM   1765  OG  SER A 136      18.156   3.617  40.835  1.00  0.00           O  
ATOM   1771  N   GLY A 137      20.628   1.892  40.083  1.00  0.00           N  
ATOM   1772  CA  GLY A 137      21.136   1.275  38.866  1.00  0.00           C  
ATOM   1773  C   GLY A 137      20.171   1.452  37.699  1.00  0.00           C  
ATOM   1774  O   GLY A 137      19.102   2.034  37.871  1.00  0.00           O  
ATOM   1778  N   GLY A 138      20.532   0.983  36.503  1.00  0.00           N  
ATOM   1779  CA  GLY A 138      19.692   0.990  35.317  1.00  0.00           C  
ATOM   1780  C   GLY A 138      20.118  -0.080  34.324  1.00  0.00           C  
ATOM   1781  O   GLY A 138      21.307  -0.373  34.185  1.00  0.00           O  
ATOM   1785  N   GLU A 139      19.158  -0.624  33.584  1.00  0.00           N  
ATOM   1786  CA  GLU A 139      19.300  -1.608  32.526  1.00  0.00           C  
ATOM   1787  C   GLU A 139      18.124  -1.402  31.573  1.00  0.00           C  
ATOM   1788  O   GLU A 139      16.997  -1.305  32.034  1.00  0.00           O  
ATOM   1789  CB  GLU A 139      19.345  -3.009  33.144  1.00  0.00           C  
ATOM   1790  CG  GLU A 139      19.614  -4.113  32.120  1.00  0.00           C  
ATOM   1791  CD  GLU A 139      19.809  -5.493  32.749  1.00  0.00           C  
ATOM   1792  OE1 GLU A 139      19.368  -5.700  33.901  1.00  0.00           O  
ATOM   1793  OE2 GLU A 139      20.475  -6.312  32.092  1.00  0.00           O1-
ATOM   1800  N   GLU A 140      18.367  -1.347  30.257  1.00  0.00           N  
ATOM   1801  CA  GLU A 140      17.379  -1.210  29.212  1.00  0.00           C  
ATOM   1802  C   GLU A 140      17.746  -2.103  28.037  1.00  0.00           C  
ATOM   1803  O   GLU A 140      18.922  -2.368  27.811  1.00  0.00           O  
ATOM   1804  CB  GLU A 140      17.109   0.260  28.874  1.00  0.00           C  
ATOM   1805  CG  GLU A 140      15.938   0.456  27.920  1.00  0.00           C  
ATOM   1806  CD  GLU A 140      15.459   1.889  27.700  1.00  0.00           C  
ATOM   1807  OE1 GLU A 140      16.289   2.829  27.746  1.00  0.00           O  
ATOM   1808  OE2 GLU A 140      14.260   2.034  27.405  1.00  0.00           O1-
ATOM   1815  N   GLY A 141      16.757  -2.556  27.277  1.00  0.00           N  
ATOM   1816  CA  GLY A 141      16.902  -3.195  25.978  1.00  0.00           C  
ATOM   1817  C   GLY A 141      15.743  -2.848  25.053  1.00  0.00           C  
ATOM   1818  O   GLY A 141      15.155  -1.774  25.179  1.00  0.00           O  
ATOM   1822  N   GLY A 142      15.364  -3.784  24.194  1.00  0.00           N  
ATOM   1823  CA  GLY A 142      14.192  -3.715  23.333  1.00  0.00           C  
ATOM   1824  C   GLY A 142      13.053  -4.533  23.917  1.00  0.00           C  
ATOM   1825  O   GLY A 142      13.148  -4.988  25.047  1.00  0.00           O  
ATOM   1829  N   SER A 143      11.955  -4.740  23.179  1.00  0.00           N  
ATOM   1830  CA  SER A 143      11.669  -4.531  21.776  1.00  0.00           C  
ATOM   1831  C   SER A 143      10.241  -4.005  21.630  1.00  0.00           C  
ATOM   1832  O   SER A 143       9.564  -3.790  22.632  1.00  0.00           O  
ATOM   1833  CB  SER A 143      12.067  -5.814  21.045  1.00  0.00           C  
ATOM   1834  OG  SER A 143      11.235  -6.909  21.354  1.00  0.00           O  
ATOM   1840  N   SER A 144       9.685  -3.699  20.454  1.00  0.00           N  
ATOM   1841  CA  SER A 144      10.083  -3.895  19.078  1.00  0.00           C  
ATOM   1842  C   SER A 144       9.928  -2.625  18.254  1.00  0.00           C  
ATOM   1843  O   SER A 144       9.676  -2.668  17.053  1.00  0.00           O  
ATOM   1844  CB  SER A 144       9.432  -5.171  18.539  1.00  0.00           C  
ATOM   1845  OG  SER A 144       8.021  -5.137  18.702  1.00  0.00           O  
ATOM   1851  N   SER A 145      10.092  -1.464  18.896  1.00  0.00           N  
ATOM   1852  CA  SER A 145      10.109  -0.113  18.387  1.00  0.00           C  
ATOM   1853  C   SER A 145      11.203   0.073  17.343  1.00  0.00           C  
ATOM   1854  O   SER A 145      12.334   0.413  17.670  1.00  0.00           O  
ATOM   1855  CB  SER A 145      10.310   0.816  19.586  1.00  0.00           C  
ATOM   1856  OG  SER A 145       9.374   0.547  20.612  1.00  0.00           O  
ATOM   1862  N   SER A 146      10.896  -0.277  16.088  1.00  0.00           N  
ATOM   1863  CA  SER A 146      11.705  -0.313  14.887  1.00  0.00           C  
ATOM   1864  C   SER A 146      10.892  -0.965  13.774  1.00  0.00           C  
ATOM   1865  O   SER A 146      10.860  -0.477  12.647  1.00  0.00           O  
ATOM   1866  CB  SER A 146      13.036  -1.048  15.093  1.00  0.00           C  
ATOM   1867  OG  SER A 146      12.903  -2.392  15.517  1.00  0.00           O  
ATOM   1873  N   TRP A 147      10.172  -2.057  14.087  1.00  0.00           N  
ATOM   1874  CA  TRP A 147       9.393  -2.910  13.230  1.00  0.00           C  
ATOM   1875  C   TRP A 147       8.452  -2.170  12.290  1.00  0.00           C  
ATOM   1876  O   TRP A 147       8.442  -2.425  11.090  1.00  0.00           O  
ATOM   1877  CB  TRP A 147       8.618  -3.975  14.018  1.00  0.00           C  
ATOM   1878  CG  TRP A 147       9.292  -5.207  14.527  1.00  0.00           C  
ATOM   1879  CD1 TRP A 147       8.597  -6.232  15.094  1.00  0.00           C  
ATOM   1880  CD2 TRP A 147      10.692  -5.620  14.573  1.00  0.00           C  
ATOM   1881  CE2 TRP A 147      10.779  -6.880  15.235  1.00  0.00           C  
ATOM   1882  CE3 TRP A 147      11.915  -5.068  14.162  1.00  0.00           C  
ATOM   1883  NE1 TRP A 147       9.465  -7.210  15.512  1.00  0.00           N  
ATOM   1884  CZ2 TRP A 147      11.995  -7.523  15.484  1.00  0.00           C  
ATOM   1885  CZ3 TRP A 147      13.139  -5.712  14.370  1.00  0.00           C  
ATOM   1886  CH2 TRP A 147      13.185  -6.938  15.040  1.00  0.00           C  
ATOM   1897  N   ALA A 148       7.698  -1.197  12.817  1.00  0.00           N  
ATOM   1898  CA  ALA A 148       6.711  -0.390  12.121  1.00  0.00           C  
ATOM   1899  C   ALA A 148       7.308   0.506  11.044  1.00  0.00           C  
ATOM   1900  O   ALA A 148       6.685   0.733  10.014  1.00  0.00           O  
ATOM   1901  CB  ALA A 148       5.958   0.468  13.137  1.00  0.00           C  
ATOM   1907  N   LEU A 149       8.537   0.976  11.234  1.00  0.00           N  
ATOM   1908  CA  LEU A 149       9.285   1.765  10.269  1.00  0.00           C  
ATOM   1909  C   LEU A 149       9.838   0.843   9.197  1.00  0.00           C  
ATOM   1910  O   LEU A 149       9.733   1.140   8.007  1.00  0.00           O  
ATOM   1911  CB  LEU A 149      10.425   2.530  10.938  1.00  0.00           C  
ATOM   1912  CG  LEU A 149      10.045   3.479  12.068  1.00  0.00           C  
ATOM   1913  CD1 LEU A 149      11.281   4.181  12.658  1.00  0.00           C  
ATOM   1914  CD2 LEU A 149       8.999   4.511  11.649  1.00  0.00           C  
ATOM   1926  N   LEU A 150      10.389  -0.320   9.556  1.00  0.00           N  
ATOM   1927  CA  LEU A 150      10.959  -1.302   8.650  1.00  0.00           C  
ATOM   1928  C   LEU A 150       9.920  -1.959   7.762  1.00  0.00           C  
ATOM   1929  O   LEU A 150      10.127  -2.087   6.559  1.00  0.00           O  
ATOM   1930  CB  LEU A 150      11.773  -2.340   9.436  1.00  0.00           C  
ATOM   1931  CG  LEU A 150      12.971  -1.824  10.221  1.00  0.00           C  
ATOM   1932  CD1 LEU A 150      13.584  -2.893  11.114  1.00  0.00           C  
ATOM   1933  CD2 LEU A 150      14.047  -1.201   9.330  1.00  0.00           C  
ATOM   1945  N   SER A 151       8.748  -2.330   8.299  1.00  0.00           N  
ATOM   1946  CA  SER A 151       7.620  -2.860   7.553  1.00  0.00           C  
ATOM   1947  C   SER A 151       6.934  -1.793   6.721  1.00  0.00           C  
ATOM   1948  O   SER A 151       6.410  -2.067   5.643  1.00  0.00           O  
ATOM   1949  CB  SER A 151       6.645  -3.574   8.495  1.00  0.00           C  
ATOM   1950  OG  SER A 151       5.959  -2.718   9.379  1.00  0.00           O  
ATOM   1956  N   GLY A 152       6.990  -0.521   7.143  1.00  0.00           N  
ATOM   1957  CA  GLY A 152       6.390   0.613   6.484  1.00  0.00           C  
ATOM   1958  C   GLY A 152       7.237   1.075   5.301  1.00  0.00           C  
ATOM   1959  O   GLY A 152       6.719   1.242   4.202  1.00  0.00           O  
ATOM   1963  N   LEU A 153       8.562   1.154   5.462  1.00  0.00           N  
ATOM   1964  CA  LEU A 153       9.542   1.316   4.402  1.00  0.00           C  
ATOM   1965  C   LEU A 153       9.496   0.165   3.409  1.00  0.00           C  
ATOM   1966  O   LEU A 153       9.595   0.379   2.205  1.00  0.00           O  
ATOM   1967  CB  LEU A 153      10.953   1.463   4.969  1.00  0.00           C  
ATOM   1968  CG  LEU A 153      11.271   2.775   5.691  1.00  0.00           C  
ATOM   1969  CD1 LEU A 153      12.580   2.674   6.489  1.00  0.00           C  
ATOM   1970  CD2 LEU A 153      11.284   3.990   4.758  1.00  0.00           C  
ATOM   1982  N   GLY A 154       9.259  -1.067   3.867  1.00  0.00           N  
ATOM   1983  CA  GLY A 154       9.133  -2.249   3.036  1.00  0.00           C  
ATOM   1984  C   GLY A 154       7.844  -2.250   2.217  1.00  0.00           C  
ATOM   1985  O   GLY A 154       7.889  -2.522   1.018  1.00  0.00           O  
ATOM   1989  N   ALA A 155       6.723  -1.848   2.809  1.00  0.00           N  
ATOM   1990  CA  ALA A 155       5.439  -1.640   2.156  1.00  0.00           C  
ATOM   1991  C   ALA A 155       5.482  -0.520   1.122  1.00  0.00           C  
ATOM   1992  O   ALA A 155       4.930  -0.682   0.035  1.00  0.00           O  
ATOM   1993  CB  ALA A 155       4.364  -1.358   3.199  1.00  0.00           C  
ATOM   1999  N   LEU A 156       6.169   0.581   1.422  1.00  0.00           N  
ATOM   2000  CA  LEU A 156       6.430   1.685   0.517  1.00  0.00           C  
ATOM   2001  C   LEU A 156       7.328   1.268  -0.641  1.00  0.00           C  
ATOM   2002  O   LEU A 156       7.036   1.597  -1.792  1.00  0.00           O  
ATOM   2003  CB  LEU A 156       7.003   2.891   1.255  1.00  0.00           C  
ATOM   2004  CG  LEU A 156       6.043   3.665   2.163  1.00  0.00           C  
ATOM   2005  CD1 LEU A 156       6.801   4.543   3.167  1.00  0.00           C  
ATOM   2006  CD2 LEU A 156       5.010   4.480   1.394  1.00  0.00           C  
ATOM   2018  N   LEU A 157       8.400   0.506  -0.420  1.00  0.00           N  
ATOM   2019  CA  LEU A 157       9.242  -0.075  -1.440  1.00  0.00           C  
ATOM   2020  C   LEU A 157       8.470  -1.033  -2.336  1.00  0.00           C  
ATOM   2021  O   LEU A 157       8.571  -0.930  -3.558  1.00  0.00           O  
ATOM   2022  CB  LEU A 157      10.502  -0.710  -0.842  1.00  0.00           C  
ATOM   2023  CG  LEU A 157      11.573   0.249  -0.354  1.00  0.00           C  
ATOM   2024  CD1 LEU A 157      12.568  -0.441   0.592  1.00  0.00           C  
ATOM   2025  CD2 LEU A 157      12.318   0.969  -1.485  1.00  0.00           C  
ATOM   2037  N   LEU A 158       7.635  -1.912  -1.790  1.00  0.00           N  
ATOM   2038  CA  LEU A 158       6.759  -2.813  -2.515  1.00  0.00           C  
ATOM   2039  C   LEU A 158       5.742  -2.089  -3.384  1.00  0.00           C  
ATOM   2040  O   LEU A 158       5.516  -2.481  -4.522  1.00  0.00           O  
ATOM   2041  CB  LEU A 158       6.071  -3.797  -1.562  1.00  0.00           C  
ATOM   2042  CG  LEU A 158       6.934  -4.925  -1.001  1.00  0.00           C  
ATOM   2043  CD1 LEU A 158       6.275  -5.577   0.213  1.00  0.00           C  
ATOM   2044  CD2 LEU A 158       7.290  -5.981  -2.034  1.00  0.00           C  
ATOM   2056  N   SER A 159       5.110  -1.011  -2.898  1.00  0.00           N  
ATOM   2057  CA  SER A 159       4.174  -0.203  -3.651  1.00  0.00           C  
ATOM   2058  C   SER A 159       4.867   0.620  -4.737  1.00  0.00           C  
ATOM   2059  O   SER A 159       4.343   0.716  -5.841  1.00  0.00           O  
ATOM   2060  CB  SER A 159       3.306   0.639  -2.712  1.00  0.00           C  
ATOM   2061  OG  SER A 159       4.004   1.684  -2.063  1.00  0.00           O  
ATOM   2067  N   LEU A 160       6.085   1.136  -4.512  1.00  0.00           N  
ATOM   2068  CA  LEU A 160       6.922   1.803  -5.488  1.00  0.00           C  
ATOM   2069  C   LEU A 160       7.448   0.868  -6.567  1.00  0.00           C  
ATOM   2070  O   LEU A 160       7.445   1.230  -7.747  1.00  0.00           O  
ATOM   2071  CB  LEU A 160       8.079   2.540  -4.803  1.00  0.00           C  
ATOM   2072  CG  LEU A 160       7.713   3.797  -4.009  1.00  0.00           C  
ATOM   2073  CD1 LEU A 160       8.889   4.281  -3.162  1.00  0.00           C  
ATOM   2074  CD2 LEU A 160       7.176   4.917  -4.899  1.00  0.00           C  
ATOM   2086  N   LEU A 161       7.811  -0.378  -6.247  1.00  0.00           N  
ATOM   2087  CA  LEU A 161       8.055  -1.462  -7.185  1.00  0.00           C  
ATOM   2088  C   LEU A 161       6.797  -1.804  -7.970  1.00  0.00           C  
ATOM   2089  O   LEU A 161       6.867  -2.099  -9.164  1.00  0.00           O  
ATOM   2090  CB  LEU A 161       8.640  -2.709  -6.512  1.00  0.00           C  
ATOM   2091  CG  LEU A 161      10.049  -2.620  -5.948  1.00  0.00           C  
ATOM   2092  CD1 LEU A 161      10.415  -3.886  -5.164  1.00  0.00           C  
ATOM   2093  CD2 LEU A 161      11.110  -2.336  -7.001  1.00  0.00           C  
ATOM   2105  N   GLY A 162       5.609  -1.656  -7.375  1.00  0.00           N  
ATOM   2106  CA  GLY A 162       4.318  -1.785  -8.020  1.00  0.00           C  
ATOM   2107  C   GLY A 162       4.033  -0.664  -9.007  1.00  0.00           C  
ATOM   2108  O   GLY A 162       3.483  -0.931 -10.071  1.00  0.00           O  
ATOM   2112  N   LEU A 163       4.469   0.572  -8.754  1.00  0.00           N  
ATOM   2113  CA  LEU A 163       4.433   1.691  -9.675  1.00  0.00           C  
ATOM   2114  C   LEU A 163       5.427   1.518 -10.821  1.00  0.00           C  
ATOM   2115  O   LEU A 163       5.123   1.873 -11.958  1.00  0.00           O  
ATOM   2116  CB  LEU A 163       4.672   3.035  -8.992  1.00  0.00           C  
ATOM   2117  CG  LEU A 163       3.671   3.478  -7.918  1.00  0.00           C  
ATOM   2118  CD1 LEU A 163       3.883   4.940  -7.526  1.00  0.00           C  
ATOM   2119  CD2 LEU A 163       2.210   3.252  -8.282  1.00  0.00           C  
ATOM   2131  N   LEU A 164       6.586   0.892 -10.583  1.00  0.00           N  
ATOM   2132  CA  LEU A 164       7.463   0.390 -11.623  1.00  0.00           C  
ATOM   2133  C   LEU A 164       6.730  -0.648 -12.458  1.00  0.00           C  
ATOM   2134  O   LEU A 164       6.558  -0.420 -13.654  1.00  0.00           O  
ATOM   2135  CB  LEU A 164       8.808  -0.150 -11.132  1.00  0.00           C  
ATOM   2136  CG  LEU A 164       9.792   0.831 -10.488  1.00  0.00           C  
ATOM   2137  CD1 LEU A 164      11.075   0.120 -10.071  1.00  0.00           C  
ATOM   2138  CD2 LEU A 164      10.136   2.013 -11.389  1.00  0.00           C  
ATOM   2150  N   TRP A 165       6.219  -1.735 -11.882  1.00  0.00           N  
ATOM   2151  CA  TRP A 165       5.459  -2.791 -12.533  1.00  0.00           C  
ATOM   2152  C   TRP A 165       4.209  -2.325 -13.264  1.00  0.00           C  
ATOM   2153  O   TRP A 165       3.821  -2.938 -14.263  1.00  0.00           O  
ATOM   2154  CB  TRP A 165       5.149  -3.940 -11.573  1.00  0.00           C  
ATOM   2155  CG  TRP A 165       6.241  -4.639 -10.835  1.00  0.00           C  
ATOM   2156  CD1 TRP A 165       6.013  -5.388  -9.729  1.00  0.00           C  
ATOM   2157  CD2 TRP A 165       7.687  -4.682 -11.044  1.00  0.00           C  
ATOM   2158  CE2 TRP A 165       8.272  -5.466 -10.016  1.00  0.00           C  
ATOM   2159  CE3 TRP A 165       8.574  -4.142 -11.985  1.00  0.00           C  
ATOM   2160  NE1 TRP A 165       7.203  -5.896  -9.244  1.00  0.00           N  
ATOM   2161  CZ2 TRP A 165       9.653  -5.689  -9.924  1.00  0.00           C  
ATOM   2162  CZ3 TRP A 165       9.957  -4.351 -11.912  1.00  0.00           C  
ATOM   2163  CH2 TRP A 165      10.501  -5.122 -10.878  1.00  0.00           C  
ATOM   2174  N   ALA A 166       3.576  -1.223 -12.867  1.00  0.00           N  
ATOM   2175  CA  ALA A 166       2.464  -0.578 -13.536  1.00  0.00           C  
ATOM   2176  C   ALA A 166       2.875   0.069 -14.847  1.00  0.00           C  
ATOM   2177  O   ALA A 166       2.165  -0.041 -15.846  1.00  0.00           O  
ATOM   2178  CB  ALA A 166       1.842   0.479 -12.627  1.00  0.00           C  
ATOM   2184  N   SER A 167       4.047   0.717 -14.920  1.00  0.00           N  
ATOM   2185  CA  SER A 167       4.631   1.280 -16.109  1.00  0.00           C  
ATOM   2186  C   SER A 167       5.438   0.246 -16.891  1.00  0.00           C  
ATOM   2187  O   SER A 167       5.731   0.424 -18.075  1.00  0.00           O  
ATOM   2188  CB  SER A 167       5.489   2.499 -15.755  1.00  0.00           C  
ATOM   2189  OG  SER A 167       6.722   2.204 -15.161  1.00  0.00           O  
ATOM   2195  N   SER A 168       5.826  -0.860 -16.262  1.00  0.00           N  
ATOM   2196  CA  SER A 168       6.730  -1.902 -16.704  1.00  0.00           C  
ATOM   2197  C   SER A 168       6.009  -3.214 -17.013  1.00  0.00           C  
ATOM   2198  O   SER A 168       6.657  -4.220 -17.305  1.00  0.00           O  
ATOM   2199  CB  SER A 168       7.894  -2.060 -15.726  1.00  0.00           C  
ATOM   2200  OG  SER A 168       8.968  -2.819 -16.234  1.00  0.00           O  
ATOM   2206  N   GLY A 169       4.676  -3.229 -17.016  1.00  0.00           N  
ATOM   2207  CA  GLY A 169       3.833  -4.309 -17.485  1.00  0.00           C  
ATOM   2208  C   GLY A 169       2.562  -3.838 -18.173  1.00  0.00           C  
ATOM   2209  O   GLY A 169       1.539  -3.763 -17.485  1.00  0.00           O  
ATOM   2213  N   LYS A 170       2.463  -3.599 -19.489  1.00  0.00           N  
ATOM   2214  CA  LYS A 170       3.285  -3.161 -20.599  1.00  0.00           C  
ATOM   2215  C   LYS A 170       2.768  -1.924 -21.343  1.00  0.00           C  
ATOM   2216  O   LYS A 170       2.854  -1.942 -22.572  1.00  0.00           O  
ATOM   2217  CB  LYS A 170       4.801  -3.292 -20.490  1.00  0.00           C  
ATOM   2218  CG  LYS A 170       5.629  -2.042 -20.150  1.00  0.00           C  
ATOM   2219  CD  LYS A 170       7.140  -2.179 -20.334  1.00  0.00           C  
ATOM   2220  CE  LYS A 170       7.918  -0.892 -20.591  1.00  0.00           C  
ATOM   2221  NZ  LYS A 170       8.074   0.007 -19.429  1.00  0.00           N1+
ATOM   2235  N   PRO A 171       2.260  -0.842 -20.743  1.00  0.00           N  
ATOM   2236  CA  PRO A 171       1.572   0.243 -21.392  1.00  0.00           C  
ATOM   2237  C   PRO A 171       2.378   1.219 -22.241  1.00  0.00           C  
ATOM   2238  O   PRO A 171       1.981   2.355 -22.482  1.00  0.00           O  
ATOM   2239  CB  PRO A 171       0.791   0.959 -20.290  1.00  0.00           C  
ATOM   2240  CG  PRO A 171       1.721   0.814 -19.076  1.00  0.00           C  
ATOM   2241  CD  PRO A 171       2.301  -0.580 -19.314  1.00  0.00           C  
ATOM   2249  N   ILE A 172       3.552   0.821 -22.749  1.00  0.00           N  
ATOM   2250  CA  ILE A 172       4.501   1.496 -23.598  1.00  0.00           C  
ATOM   2251  C   ILE A 172       4.734   0.682 -24.860  1.00  0.00           C  
ATOM   2252  O   ILE A 172       4.318   1.128 -25.935  1.00  0.00           O  
ATOM   2253  CB  ILE A 172       5.709   2.031 -22.823  1.00  0.00           C  
ATOM   2254  CG1 ILE A 172       5.326   3.042 -21.739  1.00  0.00           C  
ATOM   2255  CG2 ILE A 172       6.800   2.627 -23.718  1.00  0.00           C  
ATOM   2256  CD  ILE A 172       6.374   3.322 -20.665  1.00  0.00           C  
ATOM   2268  N   PRO A 173       5.265  -0.548 -24.826  1.00  0.00           N  
ATOM   2269  CA  PRO A 173       5.271  -1.445 -25.961  1.00  0.00           C  
ATOM   2270  C   PRO A 173       3.888  -1.801 -26.476  1.00  0.00           C  
ATOM   2271  O   PRO A 173       3.705  -1.702 -27.688  1.00  0.00           O  
ATOM   2272  CB  PRO A 173       6.140  -2.644 -25.598  1.00  0.00           C  
ATOM   2273  CG  PRO A 173       6.120  -2.668 -24.068  1.00  0.00           C  
ATOM   2274  CD  PRO A 173       5.882  -1.203 -23.693  1.00  0.00           C  
ATOM   2282  N   ASN A 174       2.859  -2.111 -25.682  1.00  0.00           N  
ATOM   2283  CA  ASN A 174       1.484  -2.295 -26.095  1.00  0.00           C  
ATOM   2284  C   ASN A 174       0.937  -1.309 -27.115  1.00  0.00           C  
ATOM   2285  O   ASN A 174       0.548  -1.727 -28.201  1.00  0.00           O  
ATOM   2286  CB  ASN A 174       0.496  -2.574 -24.961  1.00  0.00           C  
ATOM   2287  CG  ASN A 174       0.490  -3.967 -24.355  1.00  0.00           C  
ATOM   2288  ND2 ASN A 174      -0.145  -4.942 -25.018  1.00  0.00           N  
ATOM   2289  OD1 ASN A 174       1.021  -4.204 -23.272  1.00  0.00           O  
ATOM   2296  N   PRO A 175       0.932   0.001 -26.864  1.00  0.00           N  
ATOM   2297  CA  PRO A 175       0.660   1.037 -27.849  1.00  0.00           C  
ATOM   2298  C   PRO A 175       1.716   1.242 -28.928  1.00  0.00           C  
ATOM   2299  O   PRO A 175       1.335   1.465 -30.073  1.00  0.00           O  
ATOM   2300  CB  PRO A 175       0.380   2.319 -27.075  1.00  0.00           C  
ATOM   2301  CG  PRO A 175       1.116   2.133 -25.745  1.00  0.00           C  
ATOM   2302  CD  PRO A 175       1.122   0.613 -25.565  1.00  0.00           C  
ATOM   2310  N   LEU A 176       3.024   1.140 -28.686  1.00  0.00           N  
ATOM   2311  CA  LEU A 176       4.062   1.268 -29.696  1.00  0.00           C  
ATOM   2312  C   LEU A 176       4.036   0.157 -30.728  1.00  0.00           C  
ATOM   2313  O   LEU A 176       4.221   0.404 -31.923  1.00  0.00           O  
ATOM   2314  CB  LEU A 176       5.454   1.397 -29.076  1.00  0.00           C  
ATOM   2315  CG  LEU A 176       5.755   2.669 -28.294  1.00  0.00           C  
ATOM   2316  CD1 LEU A 176       6.992   2.505 -27.408  1.00  0.00           C  
ATOM   2317  CD2 LEU A 176       5.923   3.902 -29.177  1.00  0.00           C  
ATOM   2329  N   LEU A 177       3.699  -1.074 -30.338  1.00  0.00           N  
ATOM   2330  CA  LEU A 177       3.410  -2.245 -31.135  1.00  0.00           C  
ATOM   2331  C   LEU A 177       2.069  -2.151 -31.848  1.00  0.00           C  
ATOM   2332  O   LEU A 177       1.747  -2.979 -32.688  1.00  0.00           O  
ATOM   2333  CB  LEU A 177       3.430  -3.513 -30.271  1.00  0.00           C  
ATOM   2334  CG  LEU A 177       4.742  -3.892 -29.593  1.00  0.00           C  
ATOM   2335  CD1 LEU A 177       4.504  -4.911 -28.473  1.00  0.00           C  
ATOM   2336  CD2 LEU A 177       5.785  -4.416 -30.577  1.00  0.00           C  
ATOM   2348  N   GLY A 178       1.280  -1.118 -31.555  1.00  0.00           N  
ATOM   2349  CA  GLY A 178       0.006  -0.773 -32.170  1.00  0.00           C  
ATOM   2350  C   GLY A 178       0.191   0.370 -33.152  1.00  0.00           C  
ATOM   2351  O   GLY A 178      -0.277   0.294 -34.285  1.00  0.00           O  
ATOM   2355  N   LEU A 179       0.973   1.390 -32.810  1.00  0.00           N  
ATOM   2356  CA  LEU A 179       1.429   2.456 -33.684  1.00  0.00           C  
ATOM   2357  C   LEU A 179       2.257   1.934 -34.850  1.00  0.00           C  
ATOM   2358  O   LEU A 179       2.153   2.450 -35.965  1.00  0.00           O  
ATOM   2359  CB  LEU A 179       2.164   3.508 -32.858  1.00  0.00           C  
ATOM   2360  CG  LEU A 179       1.292   4.321 -31.899  1.00  0.00           C  
ATOM   2361  CD1 LEU A 179       2.073   4.840 -30.700  1.00  0.00           C  
ATOM   2362  CD2 LEU A 179       0.578   5.460 -32.622  1.00  0.00           C  
ATOM   2374  N   ASP A 180       3.038   0.868 -34.628  1.00  0.00           N  
ATOM   2375  CA  ASP A 180       3.786   0.093 -35.597  1.00  0.00           C  
ATOM   2376  C   ASP A 180       2.867  -0.725 -36.503  1.00  0.00           C  
ATOM   2377  O   ASP A 180       3.044  -0.719 -37.722  1.00  0.00           O  
ATOM   2378  CB  ASP A 180       4.813  -0.786 -34.891  1.00  0.00           C  
ATOM   2379  CG  ASP A 180       5.625  -1.761 -35.741  1.00  0.00           C  
ATOM   2380  OD1 ASP A 180       5.161  -2.910 -35.914  1.00  0.00           O  
ATOM   2381  OD2 ASP A 180       6.766  -1.428 -36.124  1.00  0.00           O1-
ATOM   2386  N   SER A 181       1.825  -1.378 -35.993  1.00  0.00           N  
ATOM   2387  CA  SER A 181       0.869  -2.107 -36.786  1.00  0.00           C  
ATOM   2388  C   SER A 181      -0.038  -1.173 -37.587  1.00  0.00           C  
ATOM   2389  O   SER A 181      -0.447  -1.518 -38.695  1.00  0.00           O  
ATOM   2390  CB  SER A 181       0.084  -3.125 -35.953  1.00  0.00           C  
ATOM   2391  OG  SER A 181      -0.756  -2.536 -34.984  1.00  0.00           O  
ATOM   2397  N   THR A 182      -0.332   0.040 -37.099  1.00  0.00           N  
ATOM   2398  CA  THR A 182      -1.013   1.102 -37.801  1.00  0.00           C  
ATOM   2399  C   THR A 182      -0.167   1.660 -38.937  1.00  0.00           C  
ATOM   2400  O   THR A 182      -0.707   1.892 -40.018  1.00  0.00           O  
ATOM   2401  CB  THR A 182      -1.448   2.205 -36.834  1.00  0.00           C  
ATOM   2402  CG2 THR A 182      -2.158   3.393 -37.483  1.00  0.00           C  
ATOM   2403  OG1 THR A 182      -2.352   1.699 -35.879  1.00  0.00           O  
ATOM   2411  N   SER A 183       1.147   1.839 -38.798  1.00  0.00           N  
ATOM   2412  CA  SER A 183       2.009   2.250 -39.886  1.00  0.00           C  
ATOM   2413  C   SER A 183       2.163   1.144 -40.923  1.00  0.00           C  
ATOM   2414  O   SER A 183       2.117   1.438 -42.112  1.00  0.00           O  
ATOM   2415  CB  SER A 183       3.345   2.813 -39.390  1.00  0.00           C  
ATOM   2416  OG  SER A 183       4.153   1.897 -38.676  1.00  0.00           O  
ATOM   2422  N   LEU A 184       2.197  -0.137 -40.549  1.00  0.00           N  
ATOM   2423  CA  LEU A 184       2.060  -1.270 -41.446  1.00  0.00           C  
ATOM   2424  C   LEU A 184       0.725  -1.296 -42.178  1.00  0.00           C  
ATOM   2425  O   LEU A 184       0.695  -1.516 -43.383  1.00  0.00           O  
ATOM   2426  CB  LEU A 184       2.292  -2.598 -40.728  1.00  0.00           C  
ATOM   2427  CG  LEU A 184       3.704  -2.878 -40.209  1.00  0.00           C  
ATOM   2428  CD1 LEU A 184       3.743  -4.136 -39.337  1.00  0.00           C  
ATOM   2429  CD2 LEU A 184       4.755  -2.980 -41.317  1.00  0.00           C  
ATOM   2441  N   GLU A 185      -0.399  -1.020 -41.513  1.00  0.00           N  
ATOM   2442  CA  GLU A 185      -1.740  -0.894 -42.053  1.00  0.00           C  
ATOM   2443  C   GLU A 185      -1.796   0.190 -43.126  1.00  0.00           C  
ATOM   2444  O   GLU A 185      -2.346  -0.040 -44.207  1.00  0.00           O  
ATOM   2445  CB  GLU A 185      -2.778  -0.633 -40.966  1.00  0.00           C  
ATOM   2446  CG  GLU A 185      -4.228  -0.542 -41.421  1.00  0.00           C  
ATOM   2447  CD  GLU A 185      -5.235  -0.682 -40.295  1.00  0.00           C  
ATOM   2448  OE1 GLU A 185      -5.859   0.337 -39.924  1.00  0.00           O  
ATOM   2449  OE2 GLU A 185      -5.379  -1.825 -39.794  1.00  0.00           O1-
ATOM   2456  N   HIS A 186      -1.201   1.349 -42.849  1.00  0.00           N  
ATOM   2457  CA  HIS A 186      -1.020   2.476 -43.741  1.00  0.00           C  
ATOM   2458  C   HIS A 186      -0.123   2.118 -44.915  1.00  0.00           C  
ATOM   2459  O   HIS A 186      -0.505   2.364 -46.059  1.00  0.00           O  
ATOM   2460  CB  HIS A 186      -0.491   3.702 -42.985  1.00  0.00           C  
ATOM   2461  CG  HIS A 186      -1.392   4.345 -41.983  1.00  0.00           C  
ATOM   2462  CD2 HIS A 186      -2.753   4.246 -41.826  1.00  0.00           C  
ATOM   2463  ND1 HIS A 186      -0.907   5.232 -41.021  1.00  0.00           N  
ATOM   2464  CE1 HIS A 186      -1.984   5.656 -40.342  1.00  0.00           C  
ATOM   2465  NE2 HIS A 186      -3.114   5.082 -40.787  1.00  0.00           N  
ATOM   2473  N   HIS A 187       1.034   1.494 -44.697  1.00  0.00           N  
ATOM   2474  CA  HIS A 187       1.975   1.067 -45.710  1.00  0.00           C  
ATOM   2475  C   HIS A 187       1.395   0.039 -46.679  1.00  0.00           C  
ATOM   2476  O   HIS A 187       1.597   0.149 -47.885  1.00  0.00           O  
ATOM   2477  CB  HIS A 187       3.284   0.528 -45.124  1.00  0.00           C  
ATOM   2478  CG  HIS A 187       4.149   1.514 -44.391  1.00  0.00           C  
ATOM   2479  CD2 HIS A 187       4.960   1.311 -43.305  1.00  0.00           C  
ATOM   2480  ND1 HIS A 187       4.283   2.835 -44.817  1.00  0.00           N  
ATOM   2481  CE1 HIS A 187       5.134   3.394 -43.950  1.00  0.00           C  
ATOM   2482  NE2 HIS A 187       5.558   2.528 -43.026  1.00  0.00           N  
ATOM   2490  N   HIS A 188       0.611  -0.920 -46.176  1.00  0.00           N  
ATOM   2491  CA  HIS A 188      -0.157  -1.882 -46.951  1.00  0.00           C  
ATOM   2492  C   HIS A 188      -1.214  -1.162 -47.785  1.00  0.00           C  
ATOM   2493  O   HIS A 188      -1.318  -1.389 -48.979  1.00  0.00           O  
ATOM   2494  CB  HIS A 188      -0.845  -2.923 -46.083  1.00  0.00           C  
ATOM   2495  CG  HIS A 188      -0.004  -3.967 -45.392  1.00  0.00           C  
ATOM   2496  CD2 HIS A 188      -0.063  -4.358 -44.084  1.00  0.00           C  
ATOM   2497  ND1 HIS A 188       0.928  -4.768 -46.055  1.00  0.00           N  
ATOM   2498  CE1 HIS A 188       1.416  -5.579 -45.116  1.00  0.00           C  
ATOM   2499  NE2 HIS A 188       0.866  -5.371 -43.920  1.00  0.00           N  
ATOM   2507  N   HIS A 189      -1.987  -0.244 -47.187  1.00  0.00           N  
ATOM   2508  CA  HIS A 189      -2.988   0.581 -47.819  1.00  0.00           C  
ATOM   2509  C   HIS A 189      -2.417   1.405 -48.969  1.00  0.00           C  
ATOM   2510  O   HIS A 189      -3.008   1.439 -50.047  1.00  0.00           O  
ATOM   2511  CB  HIS A 189      -3.702   1.524 -46.854  1.00  0.00           C  
ATOM   2512  CG  HIS A 189      -4.847   0.990 -46.038  1.00  0.00           C  
ATOM   2513  CD2 HIS A 189      -5.145   1.223 -44.715  1.00  0.00           C  
ATOM   2514  ND1 HIS A 189      -5.908   0.288 -46.612  1.00  0.00           N  
ATOM   2515  CE1 HIS A 189      -6.779   0.103 -45.620  1.00  0.00           C  
ATOM   2516  NE2 HIS A 189      -6.367   0.638 -44.468  1.00  0.00           N  
ATOM   2524  N   HIS A 190      -1.268   2.046 -48.756  1.00  0.00           N  
ATOM   2525  CA  HIS A 190      -0.523   2.865 -49.698  1.00  0.00           C  
ATOM   2526  C   HIS A 190       0.013   2.024 -50.843  1.00  0.00           C  
ATOM   2527  O   HIS A 190      -0.150   2.411 -51.999  1.00  0.00           O  
ATOM   2528  CB  HIS A 190       0.622   3.605 -49.001  1.00  0.00           C  
ATOM   2529  CG  HIS A 190       0.296   4.629 -47.955  1.00  0.00           C  
ATOM   2530  CD2 HIS A 190      -0.921   5.003 -47.442  1.00  0.00           C  
ATOM   2531  ND1 HIS A 190       1.290   5.365 -47.308  1.00  0.00           N  
ATOM   2532  CE1 HIS A 190       0.647   6.103 -46.407  1.00  0.00           C  
ATOM   2533  NE2 HIS A 190      -0.689   5.920 -46.442  1.00  0.00           N  
ATOM   2541  N   HIS A 191       0.619   0.869 -50.572  1.00  0.00           N  
ATOM   2542  CA  HIS A 191       1.120  -0.099 -51.518  1.00  0.00           C  
ATOM   2543  C   HIS A 191       0.032  -0.577 -52.478  1.00  0.00           C  
ATOM   2544  O   HIS A 191       0.232  -0.570 -53.691  1.00  0.00           O  
ATOM   2545  CB  HIS A 191       1.828  -1.280 -50.848  1.00  0.00           C  
ATOM   2546  CG  HIS A 191       2.426  -2.315 -51.762  1.00  0.00           C  
ATOM   2547  CD2 HIS A 191       3.712  -2.445 -52.198  1.00  0.00           C  
ATOM   2548  ND1 HIS A 191       1.668  -3.321 -52.350  1.00  0.00           N  
ATOM   2549  CE1 HIS A 191       2.488  -3.937 -53.207  1.00  0.00           C  
ATOM   2550  NE2 HIS A 191       3.743  -3.473 -53.122  1.00  0.00           N  
ATOM   2558  N   HIS A 192      -1.128  -0.945 -51.923  1.00  0.00           N  
ATOM   2559  CA  HIS A 192      -2.295  -1.420 -52.639  1.00  0.00           C  
ATOM   2560  C   HIS A 192      -2.985  -0.316 -53.428  1.00  0.00           C  
ATOM   2561  O   HIS A 192      -3.556  -0.607 -54.479  1.00  0.00           O  
ATOM   2562  CB  HIS A 192      -3.333  -2.041 -51.702  1.00  0.00           C  
ATOM   2563  CG  HIS A 192      -2.949  -3.317 -51.013  1.00  0.00           C  
ATOM   2564  CD2 HIS A 192      -3.077  -3.644 -49.690  1.00  0.00           C  
ATOM   2565  ND1 HIS A 192      -2.419  -4.411 -51.688  1.00  0.00           N  
ATOM   2566  CE1 HIS A 192      -2.117  -5.300 -50.738  1.00  0.00           C  
ATOM   2567  NE2 HIS A 192      -2.510  -4.895 -49.531  1.00  0.00           N  
ATOM   2575  N   HIS A 193      -2.974   0.939 -52.970  1.00  0.00           N  
ATOM   2576  CA  HIS A 193      -3.628   2.073 -53.590  1.00  0.00           C  
ATOM   2577  C   HIS A 193      -3.065   2.411 -54.964  1.00  0.00           C  
ATOM   2578  O   HIS A 193      -3.814   2.834 -55.841  1.00  0.00           O  
ATOM   2579  CB  HIS A 193      -3.632   3.299 -52.677  1.00  0.00           C  
ATOM   2580  CG  HIS A 193      -4.309   4.534 -53.206  1.00  0.00           C  
ATOM   2581  CD2 HIS A 193      -5.587   4.978 -53.014  1.00  0.00           C  
ATOM   2582  ND1 HIS A 193      -3.649   5.449 -54.018  1.00  0.00           N  
ATOM   2583  CE1 HIS A 193      -4.549   6.383 -54.323  1.00  0.00           C  
ATOM   2584  NE2 HIS A 193      -5.738   6.133 -53.745  1.00  0.00           N  
ATOM   2592  N   HIS A 194      -1.763   2.189 -55.185  1.00  0.00           N  
ATOM   2593  CA  HIS A 194      -1.055   2.370 -56.438  1.00  0.00           C  
ATOM   2594  C   HIS A 194      -1.440   1.345 -57.495  1.00  0.00           C  
ATOM   2595  O   HIS A 194      -1.193   1.521 -58.682  1.00  0.00           O  
ATOM   2596  CB  HIS A 194       0.451   2.298 -56.222  1.00  0.00           C  
ATOM   2597  CG  HIS A 194       1.070   3.308 -55.301  1.00  0.00           C  
ATOM   2598  CD2 HIS A 194       1.844   3.094 -54.191  1.00  0.00           C  
ATOM   2599  ND1 HIS A 194       0.924   4.686 -55.491  1.00  0.00           N  
ATOM   2600  CE1 HIS A 194       1.582   5.246 -54.475  1.00  0.00           C  
ATOM   2601  NE2 HIS A 194       2.146   4.334 -53.665  1.00  0.00           N  
ATOM   2609  N   HIS A 195      -2.040   0.222 -57.080  1.00  0.00           N  
ATOM   2610  CA  HIS A 195      -2.571  -0.846 -57.906  1.00  0.00           C  
ATOM   2611  C   HIS A 195      -4.076  -0.696 -58.025  1.00  0.00           C  
ATOM   2612  O   HIS A 195      -4.582  -1.450 -59.036  1.00  0.00           O  
ATOM   2613  CB  HIS A 195      -2.238  -2.209 -57.286  1.00  0.00           C  
ATOM   2614  CG  HIS A 195      -0.785  -2.560 -57.395  1.00  0.00           C  
ATOM   2615  CD2 HIS A 195       0.145  -2.751 -56.417  1.00  0.00           C  
ATOM   2616  ND1 HIS A 195      -0.179  -2.674 -58.643  1.00  0.00           N  
ATOM   2617  CE1 HIS A 195       1.115  -2.912 -58.378  1.00  0.00           C  
ATOM   2618  NE2 HIS A 195       1.347  -2.977 -57.059  1.00  0.00           N  
ATOM   2619  OT  HIS A 195      -4.774   0.004 -57.302  1.00  0.00           O  
TER
STOP
END
